# Supplementary material for: Estimation of tumor cell total mRNA expression in 15 cancer types predicts disease progression
Source: Nat Biotechnol. 2022 Jun 13;40(11):1624–33. doi: 10.1038/s41587-022-01342-x (PMC9646498; doi:10.1038/s41587-022-01342-x)
Supplement: Supplementary file 3 — Clinical information of the ten patients in the scRNA-seq data analysis [file 41587_2022_1342_MOESM3_ESM.xlsx]

## Sheet: Sheet1
Supplementary Table 1 | Clinical information of the ten patients in the single-cell RNA sequencing data analysis.
Cancer type	Patient id	Age	Sex	Treatment	Stage	Follow-up (months)		Outcome	Tumor tissue collection	Details
Colorectal adenocarcinoma	Patient 1	45	M	FOLFOX/ panitumumab	IVA	Desease free survival	4	Relapsed with multiple tumors in liver	Surgical resection	NA
	Patient 2	63	F	FOLFOX/bevacizumab	IVA		≥ 22	No tumor on last scan	Surgical resection	NA
	Patient 3	37	M	FOLFOXIRI/ FOLFOX	IVA		5	Relapsed in lung	Surgical resection	NA
Hepatocellular carcinoma	Patient 1	65	M	Durvalumab/ tremelimumab	IV	Progression free survival	< 5	Alive but with worse progression	Surgical resection	Etiology: Hepatitis C virus
	Patient 2	63	M	Durvalumab/ tremelimumab	IV		≥ 18	Progression free	Surgical resection	Etiology: Hepatitis C virus
	Patient 3	74	M	Treatment-naïve	I		≥ 18	Progression free	Core needle biopsy	NA
Lung adenocarcinoma	Patient 1	68	M	Treatment-naïve	IIIB	NA	NA	NA	Surgical resection	TNM stage: pT4N2M0
	Patient 2	64	F	Treatment-naïve	IIB		NA	NA	Surgical resection	TNM stage: pT2aN1M0
Pancreatic adenocarcinoma	Patient 1	62	F	Treatment-naïve	IV	Overall survival	21	Deseased	Fine needle aspiration	NA
	Patient 2	70	M	Treatment-naïve	IIB		≥ 45	Developed liver metastses	Fine needle aspiration	NA
