# Supplementary material for: Estimation of tumor cell total mRNA expression in 15 cancer types predicts disease progression
Source: Nat Biotechnol. 2022 Jun 13;40(11):1624–33. doi: 10.1038/s41587-022-01342-x (PMC9646498; doi:10.1038/s41587-022-01342-x)
Supplement: Supplementary file 4 — Single-cell GSEAs for high-UMI and low-UMI tumor cells in each of the ‘patient 1’ samples with colorectal, lung and pancreatic cancers [file 41587_2022_1342_MOESM4_ESM.xlsx]

## Sheet: Table legend
Supplementary Table 2 | Single-cell gene set enrichment analyses for high and low UMI tumor cells in each of the “patient 1” samples with colorectal, lung and pancreatic cancers.
Within each data sheet, gene sets are sorted by adjusted P values from low to high for both high UMI tumor cells (left) and low UMI tumor cells (right). Significantly enriched gene sets (adjusted P value < 0.1) are highlighted in yellow. The enriched gene sets that support EMT or deviations from the tissue origin are highlighted in brown. Adjusted P values are calculated with the BH correction.
Sheet name	Patient sample	Gene sets investigated (size)	Number of significantly enriched gene sets
Stemness enrichment colorectal	Colorectal cancer patient 1	Stemness signatures (314)	40 for high UMI tumor cells 0 for low UMI tumor cells
Stemness enrichment lung	Lung cancer patient 1	Stemness signatures (314)	14 for high UMI tumor cells 2 for low UMI tumor cells
Stemness enrichment pancreatic	Pancreatic cancer patient 1	Stemness signatures (314)	16 for high UMI tumor cells 0 for low UMI tumor cells
All enrichment colorectal	Colorectal cancer patient 1	All gene sets (18,617)	2,124 for high UMI tumor cells 0 for low UMI tumor cells
All enrichment lung	Lung cancer patient 1	All gene sets (18,617)	395 for high UMI tumor cells 370 for low UMI tumor cells
All enrichment pancreatic	Pancreatic cancer patient 1	All gene sets (18,617)	961 for high UMI tumor cells 0 for low UMI tumor cells

## Sheet: Stemness enrichment coloractal 
High UMI tumor cluster								Low UMI tumor cluster
Signature gene set from MSigDB and CellMarker	P value	Adjusted P value	Number of genes in signature gene set	Number of DE genes in tumor cluster	Number of intersecting genes between gene set and DE genes	Jaccard Index		Signature gene set from MSigDB and CellMarker	P value	Adjusted P value	Number of genes in signature gene set	Number of DE genes in tumor cluster	Number of intersecting genes between gene set and DE genes	Jaccard Index
msigDBv62_OSWALD_HEMATOPOIETIC_STEM_CELL_IN_COLLAGEN_GEL_UP	1.09618e-16	9.27616e-14	233	250	28	0.0615385		CellMarker_Human_Tongue_Tongue-Squamous-Cell-Carcinoma_Cancer-stem-cell_Experiment_29607565_6	1	1	4	7	0	0
msigDBv62_WONG_ADULT_TISSUE_STEM_MODULE	9.47021e-16	7.05228e-13	721	250	46	0.0497297		CellMarker_Human_Gingiva_Normal_Mesenchymal-stem-cell_Experiment_29604386_7	1	1	7	7	0	0
msigDBv62_BOQUEST_STEM_CELL_CULTURED_VS_FRESH_UP	7.56982e-14	3.20289e-11	425	250	33	0.0514019		CellMarker_Human_Undefined_Glioblastoma_Mesenchymal-stem-cell_Experiment_29590646_8	1	1	7	7	0	0
msigDBv62_GSE37301_HEMATOPOIETIC_STEM_CELL_VS_RAG2_KO_NK_CELL_DN	1.44739e-06	7.90206e-05	180	250	14	0.0336538		CellMarker_Human_Dental-pulp_Normal_Dental-pulp-stem-cell_Experiment_24837475_10	1	1	4	7	0	0
CellMarker_Human_Undefined_Normal_Induced-pluripotent-stem-cell_Company_Company_482	2.63815e-05	0.000897888	43	250	6	0.0213523		CellMarker_Human_Adipose-tissue_Normal_Adipose-derived-stem-cell_Experiment_29214313_12	1	1	8	7	0	0
msigDBv62_PECE_MAMMARY_STEM_CELL_DN	2.65076e-05	0.000900532	146	250	11	0.0285714		CellMarker_Human_Urine_Normal_Urine-derived-stem-cell_Experiment_28409292_14	1	1	8	7	0	0
CellMarker_Human_Colorectum_Colorectum-Cancer_Cancer-stem-cell_Review_27909729_713	5.98773e-05	0.00183647	14	250	4	0.0153846		CellMarker_Human_Adipose-tissue_Normal_Mesenchymal-stem-cell_Experiment_24978442_19	1	1	7	7	0	0
msigDBv62_GSE23321_CD8_STEM_CELL_MEMORY_VS_EFFECTOR_MEMORY_CD8_TCELL_DN	0.000106993	0.00269537	200	250	12	0.0273973		CellMarker_Human_Brain_Glioblastoma_Cancer-stem-cell_Experiment_27354342_22	1	1	5	7	0	0
msigDBv62_LEE_NEURAL_CREST_STEM_CELL_DN	0.000130907	0.00319621	118	250	9	0.0250696		CellMarker_Human_Undefined_Normal_Mesenchymal-stem-cell_Experiment_28096632_23	1	1	4	7	0	0
CellMarker_Human_Adipose-tissue_Normal_Adipose-derived-stem-cell_Experiment_24251600_155	0.000223341	0.00503384	8	250	3	0.0117647		CellMarker_Human_Bone-marrow_Normal_Mesenchymal-stem-cell_Experiment_29552046_48	1	1	4	7	0	0
msigDBv62_GSE37301_HEMATOPOIETIC_STEM_CELL_VS_LYMPHOID_PRIMED_MPP_DN	0.000288814	0.00625943	160	250	10	0.025		CellMarker_Human_Adipose-tissue_Normal_Mesenchymal-stem-cell_Experiment_28334693_49	1	1	8	7	0	0
CellMarker_Human_Undefined_Colorectal-Cancer_Cancer-stem-cell_Review_24587669_710	0.000327347	0.00693312	21	250	4	0.0149813		CellMarker_Human_Adipose-tissue_Normal_Adipose-derived-stem-cell_Experiment_29188405_50	1	1	6	7	0	0
CellMarker_Human_Undefined_Normal_Embryonic-stem-cell_Company_Company_485	0.000330994	0.00699446	9	250	3	0.0117188		CellMarker_Human_Bone-marrow_Normal_Mesenchymal-stem-cell_Experiment_29118937_51	1	1	5	7	0	0
CellMarker_Human_Undefined_Normal_Embryonic-stem-cell_Company_Company_483	0.000467182	0.00861141	14	250	3	0.0116732		CellMarker_Human_Lung_Lung-Cancer_Cancer-stem-cell_Experiment_28986882_52	1	1	5	7	0	0
msigDBv62_GSE37301_HEMATOPOIETIC_STEM_CELL_VS_GRAN_MONO_PROGENITOR_DN	0.000613957	0.011001	176	250	10	0.0240385		CellMarker_Human_Colon_Colorectal-Cancer_Cancer-stem-cell_Experiment_28986882_53	1	1	4	7	0	0
CellMarker_Human_Undefined_Glioblastoma_Cancer-stem-cell_Review_27148537_720	0.000634682	0.0112747	11	250	3	0.0116279		CellMarker_Human_Urine_Normal_Urine-derived-stem-cell_Experiment_24945524_55	1	1	15	7	0	0
CellMarker_Human_Undefined_Normal_Mesenchymal-stem-cell_Review_24158496_693	0.0008653	0.014526	46	250	5	0.0171821		CellMarker_Human_Endometrium_Normal_Mesenchymal-stem-cell_Experiment_28761446_59	1	1	10	7	0	0
CellMarker_Human_Germ_Normal_Embryonic-stem-cell_Company_Company_484	0.00107396	0.0174771	17	250	3	0.0115385		CellMarker_Human_Undefined_Astroblastoma_Cancer-stem-cell_Experiment_28232116_60	1	1	9	7	0	0
CellMarker_Human_Undefined_Normal_Pluripotent-stem-cell_Experiment_22493178_64	0.00154355	0.0224761	4	250	2	0.00793651		CellMarker_Human_Periodontal-ligament_Normal_Mesenchymal-stem-cell_Experiment_28301220_61	1	1	5	7	0	0
CellMarker_Human_Embryonic-stem-cell_Normal_Embryonic-stem-cell_Experiment_19650036_183	0.00154355	0.0224761	4	250	2	0.00793651		CellMarker_Human_Undefined_Normal_Pluripotent-stem-cell_Experiment_22493178_63	1	1	4	7	0	0
CellMarker_Human_Breast_Breast-Cancer_Cancer-stem-cell_Experiment_23768049_240	0.00154355	0.0224761	4	250	2	0.00793651		CellMarker_Human_Undefined_Normal_Pluripotent-stem-cell_Experiment_22493178_64	1	1	4	7	0	0
CellMarker_Human_Lung_Non-Small-Cell-Lung-Cancer_Cancer-stem-cell_Experiment_26503334_325	0.00154355	0.0224761	4	250	2	0.00793651		CellMarker_Human_Undefined_Normal_Unrestricted-somatic-stem-cell_Experiment_23054438_81	1	1	6	7	0	0
CellMarker_Human_Undefined_Bladder-Cancer_Cancer-stem-cell_Company_Company_447	0.00154355	0.0224761	4	250	2	0.00793651		CellMarker_Human_Undefined_Normal_Mesenchymal-stem-cell_Experiment_23054438_82	1	1	6	7	0	0
CellMarker_Human_Brain_Normal_Neural-stem-cell_Company_Company_583	0.001668	0.0228668	15	250	3	0.0114504		CellMarker_Human_Adipose-tissue_Normal_Mesenchymal-stem-cell_Experiment_23025577_88	1	1	7	7	0	0
CellMarker_Human_Large-intestine_Normal_LGR5+-stem-cell_Single-cell-sequencing_29802404_815	0.00228742	0.0295934	60	250	5	0.0165563		CellMarker_Human_Endometrium_Normal_Endometrial-stem-cell_Experiment_23460308_92	1	1	21	7	0	0
msigDBv62_BYSTRYKH_HEMATOPOIESIS_STEM_CELL_QTL_TRANS	0.00241628	0.0309806	882	250	26	0.0235081		CellMarker_Human_Oviduct_Normal_Oviduct-derived-stem-cell_Experiment_23460308_93	1	1	20	7	0	0
CellMarker_Human_Undefined_Breast-Cancer_Cancer-stem-cell_Review_21075331_677	0.00254501	0.0322316	5	250	2	0.00790514		CellMarker_Human_Bone-marrow_Normal_Mesenchymal-stem-cell_Experiment_23942284_94	1	1	4	7	0	0
msigDBv62_HOEBEKE_LYMPHOID_STEM_CELL_DN	0.00275401	0.0345262	86	250	6	0.0181818		CellMarker_Human_Brain_Glioma_Cancer-stem-cell_Experiment_27171431_95	1	1	6	7	0	0
msigDBv62_CONRAD_STEM_CELL	0.00357893	0.042931	39	250	4	0.0140351		CellMarker_Human_Placenta_Normal_Mesenchymal-stem-cell_Experiment_24662208_98	1	1	7	7	0	0
CellMarker_Human_Undefined_Normal_Induced-pluripotent-stem-cell_Company_Company_532	0.00377666	0.0448979	6	250	2	0.00787402		CellMarker_Human_Dental-pulp_Normal_Mesenchymal-stem-cell_Experiment_27883224_99	1	1	4	7	0	0
CellMarker_Human_Undefined_Normal_Pluripotent-stem-cell_Company_Company_608	0.00377666	0.0448979	6	250	2	0.00787402		CellMarker_Human_Ovarian-cortex_Normal_Pluripotent-stem-cell_Experiment_29078734_100	1	1	5	7	0	0
CellMarker_Human_Undefined_Breast-Cancer_Cancer-stem-cell_Review_28476780_681	0.00377666	0.0448979	6	250	2	0.00787402		CellMarker_Human_Subcutaneous-adipose-tissue_Normal_Adipose-derived-stem-cell_Experiment_28545230_101	1	1	5	7	0	0
msigDBv62_IZADPANAH_STEM_CELL_ADIPOSE_VS_BONE_UP	0.00450977	0.0521481	126	250	7	0.0189702		CellMarker_Human_Amniotic-fluid_Normal_Amniotic-fluid-stem-cell_Experiment_29241918_103	1	1	4	7	0	0
CellMarker_Human_Undefined_Normal_Mesenchymal-stem-cell_Experiment_26019794_200	0.00689997	0.0669743	8	250	2	0.0078125		CellMarker_Human_Deciduous-tooth_Normal_Dental-pulp-stem-cell_Experiment_24469124_104	1	1	4	7	0	0
CellMarker_Human_Tooth_Normal_Mesenchymal-stem-cell_Experiment_23871383_221	0.00689997	0.0669743	8	250	2	0.0078125		CellMarker_Human_Undefined_Thyroid-Cancer_Cancer-stem-like-cell_Experiment_24531915_106	1	1	6	7	0	0
msigDBv62_YAMASHITA_LIVER_CANCER_STEM_CELL_UP	0.00701599	0.0678528	47	250	4	0.0136519		CellMarker_Human_Undefined_Infantile-Hemangiomas_Cancer-stem-cell_Experiment_24401806_109	1	1	5	7	0	0
msigDBv62_BYSTRYKH_HEMATOPOIESIS_STEM_CELL_IL3RA	0.00877682	0.0815767	9	250	2	0.0077821		CellMarker_Human_Synovial-fluid_Normal_Mesenchymal-stem-cell_Experiment_25003199_110	1	1	4	7	0	0
msigDBv62_BOQUEST_STEM_CELL_DN	0.00889985	0.0826789	216	250	9	0.0196937		CellMarker_Human_Oral-mucosa_Normal_Mesenchymal-stem-cell_Experiment_26617710_114	1	1	4	7	0	0
msigDBv62_LIM_MAMMARY_STEM_CELL_DN	0.0104082	0.0937893	428	250	14	0.0210843		CellMarker_Human_Abdominal-adipose-tissue_Normal_Adipose-derived-stem-cell_Experiment_25901195_115	1	1	8	7	0	0
CellMarker_Human_Undefined_Prostate-Cancer_Cancer-stem-cell_Company_Company_460	0.0108542	0.0960424	10	250	2	0.00775194		CellMarker_Human_Endometrium-stroma_Normal_Endometrial-stromal-stem-cell_Experiment_22952951_118	1	1	4	7	0	0
msigDBv62_JAATINEN_HEMATOPOIETIC_STEM_CELL_DN	0.0117377	0.102737	226	250	9	0.0192719		CellMarker_Human_Adipose-tissue_Normal_Adipose-derived-stem-cell_Experiment_23271558_119	1	1	5	7	0	0
CellMarker_Human_Undefined_Breast-Cancer_Cancer-stem-cell_Company_Company_444	0.0131252	0.11173	11	250	2	0.00772201		CellMarker_Human_Dental-pulp_Normal_Dental-pulp-stem-cell_Experiment_26198909_122	1	1	6	7	0	0
msigDBv62_BOQUEST_STEM_CELL_CULTURED_VS_FRESH_DN	0.0136156	0.115062	31	250	3	0.0107914		CellMarker_Human_Liver_Hepatocellular-Carcinoma_Liver-stem-cell_Experiment_20080086_123	1	1	6	7	0	0
CellMarker_Human_Prostate_Normal_Cancer-stem-cell_Experiment_25460302_287	0.0155831	0.124214	12	250	2	0.00769231		CellMarker_Human_Subcutaneous-adipose-tissue_Normal_Adipose-derived-stem-cell_Experiment_20890444_129	1	1	5	7	0	0
msigDBv62_GSE37301_HEMATOPOIETIC_STEM_CELL_VS_COMMON_LYMPHOID_PROGENITOR_UP	0.0166468	0.124214	200	250	8	0.0180995		CellMarker_Human_Embryo_Normal_Pluripotent-stem-cell_Experiment_16761728_130	1	1	6	7	0	0
msigDBv62_GO_SOMATIC_STEM_CELL_POPULATION_MAINTENANCE	0.0223489	0.156653	66	250	4	0.0128205		CellMarker_Human_Undefined_Malignant-Mesothelioma_Cancer-stem-cell_Experiment_21163253_131	1	1	4	7	0	0
msigDBv62_IVANOVA_HEMATOPOIESIS_STEM_CELL_LONG_TERM	0.0261133	0.177557	302	250	10	0.0184502		CellMarker_Human_Adipose-tissue_Normal_Adipose-derived-stem-cell_Experiment_20185896_132	1	1	4	7	0	0
CellMarker_Human_Undefined_Breast-Cancer_Cancer-stem-cell_Company_Company_448	0.0338938	0.216267	18	250	2	0.0075188		CellMarker_Human_Adventitia_Normal_Multipotent-stem-cell_Experiment_21637782_133	1	1	5	7	0	0
CellMarker_Human_Blood-vessel_Normal_Endothelial-stem-cell_Company_Company_494	0.0374829	0.233997	19	250	2	0.00749064		CellMarker_Human_Adipose-tissue_Normal_Adipose-derived-stem-cell_Experiment_22358233_134	1	1	4	7	0	0
CellMarker_Human_Undefined_Prostate-Cancer_Cancer-stem-cell_Review_27866420_654	0.0374829	0.233997	21	250	2	0.00749064		CellMarker_Human_Umbilical-cord_Normal_Mesenchymal-stem-cell_Experiment_21925144_135	1	1	9	7	0	0
CellMarker_Human_Undefined_Glioma_Cancer-stem-cell_Company_Company_450	0.0412103	0.244283	20	250	2	0.00746269		CellMarker_Human_Undefined_Normal_Cancer-stem-cell_Experiment_20178109_137	1	1	5	7	0	0
CellMarker_Human_Liver_Hepatocellular-Cancer_Cancer-stem-cell_Experiment_27473646_335	0.0479517	0.257193	4	250	1	0.00396825		CellMarker_Human_Fetal-brain_Normal_Central-nervous-system-stem-cell_Experiment_12205691_138	1	1	4	7	0	0
msigDBv62_BYSTRYKH_HEMATOPOIESIS_STEM_CELL_QTL_CIS	0.0577922	0.296805	128	250	5	0.0134048		CellMarker_Human_Adipose-tissue_Normal_Adipose-derived-stem-cell_Experiment_21548390_149	1	1	6	7	0	0
CellMarker_Human_Dental-pulp_Normal_Dental-pulp-stem-cell_Experiment_24837475_10	0.0634211	0.316375	4	250	1	0.00395257		CellMarker_Human_Adipose-tissue_Normal_Adipose-derived-stem-cell_Experiment_24251600_155	1	1	8	7	0	0
CellMarker_Human_Undefined_Normal_Mesenchymal-stem-cell_Experiment_28096632_23	0.0634211	0.316375	4	250	1	0.00395257		CellMarker_Human_Corneal-endothelium_Normal_Mesenchymal-stem-cell_Experiment_24932088_159	1	1	4	7	0	0
CellMarker_Human_Endometrium-stroma_Normal_Endometrial-stromal-stem-cell_Experiment_22952951_118	0.0634211	0.316375	4	250	1	0.00395257		CellMarker_Human_Skeletal-muscle_Normal_Mesenchymal-stem-cell_Experiment_25177794_161	1	1	5	7	0	0
CellMarker_Human_Undefined_Malignant-Mesothelioma_Cancer-stem-cell_Experiment_21163253_131	0.0634211	0.316375	4	250	1	0.00395257		CellMarker_Human_Gastric-corpus_Normal_Gastric-stem-cell_Experiment_28659641_169	1	1	4	7	0	0
CellMarker_Human_Adipose-tissue_Normal_Adipose-derived-stem-cell_Experiment_22358233_134	0.0634211	0.316375	4	250	1	0.00395257		CellMarker_Human_Undefined_Pancreatic-Ductal-Adenocarcinoma_Cancer-stem-cell_Experiment_27414409_170	1	1	4	7	0	0
CellMarker_Human_Corneal-endothelium_Normal_Mesenchymal-stem-cell_Experiment_24932088_159	0.0634211	0.316375	4	250	1	0.00395257		CellMarker_Human_Bone-marrow_Normal_Mesenchymal-stem-cell_Experiment_29137121_171	1	1	8	7	0	0
CellMarker_Human_Undefined_Pancreatic-Ductal-Adenocarcinoma_Cancer-stem-cell_Experiment_27414409_170	0.0634211	0.316375	4	250	1	0.00395257		CellMarker_Human_Embryonic-stem-cell_Normal_Mesenchymal-stem-cell_Experiment_22567895_172	1	1	7	7	0	0
CellMarker_Human_Undefined_Prostate-Cancer_Cancer-stem-cell_Experiment_19908230_186	0.0634211	0.316375	4	250	1	0.00395257		CellMarker_Human_Bone-marrow_Normal_Mesenchymal-stem-cell_Experiment_22567895_173	1	1	7	7	0	0
CellMarker_Human_Fetal-liver_Normal_Liver-stem-cell_Experiment_16026547_195	0.0634211	0.316375	4	250	1	0.00395257		CellMarker_Human_Foreskin_Normal_Mesenchymal-stem-cell_Experiment_22567895_174	1	1	7	7	0	0
CellMarker_Human_Undefined_Pancreatic-Cancer_Cancer-stem-cell_Experiment_26611661_208	0.0634211	0.316375	4	250	1	0.00395257		CellMarker_Human_Tooth_Normal_Mesenchymal-stem-cell_Experiment_22571499_176	1	1	4	7	0	0
CellMarker_Human_Serum_Normal_Cancer-stem-cell_Experiment_23462327_228	0.0634211	0.316375	4	250	1	0.00395257		CellMarker_Human_Undefined_Hepatocellular-Cancer_Cancer-stem-cell_Experiment_23638793_178	1	1	5	7	0	0
CellMarker_Human_Anterior-cruciate-ligament_Normal_Mesenchymal-stem-cell_Experiment_26227919_236	0.0634211	0.316375	4	250	1	0.00395257		CellMarker_Human_Undefined_Breast-Cancer_Cancer-stem-cell_Experiment_20027313_182	1	1	6	7	0	0
CellMarker_Human_Liver_Normal_Mesenchymal-stem-cell_Experiment_19515222_245	0.0634211	0.316375	4	250	1	0.00395257		CellMarker_Human_Embryonic-stem-cell_Normal_Embryonic-stem-cell_Experiment_19650036_183	1	1	4	7	0	0
CellMarker_Human_Umbilical-vein_Normal_Mesenchymal-stem-cell_Experiment_22391187_247	0.0634211	0.316375	4	250	1	0.00395257		CellMarker_Human_Undefined_Prostate-Cancer_Cancer-stem-cell_Experiment_19908230_186	1	1	4	7	0	0
CellMarker_Human_Prostate_Prostate-Cancer_Cancer-stem-cell_Experiment_16322242_253	0.0634211	0.316375	4	250	1	0.00395257		CellMarker_Human_Fetal-liver_Normal_Liver-stem-cell_Experiment_16026547_195	1	1	4	7	0	0
CellMarker_Human_Prostate_Normal_Cancer-stem-cell_Experiment_21277911_289	0.0634211	0.316375	4	250	1	0.00395257		CellMarker_Human_Bone-marrow_Normal_Bone-marrow-stem-cell_Experiment_26410417_196	1	1	9	7	0	0
CellMarker_Human_Liver_Liver-Cancer_Cancer-stem-cell_Experiment_27793160_333	0.0634211	0.316375	4	250	1	0.00395257		CellMarker_Human_Embryo_Normal_Embryonic-stem-cell_Experiment_23341438_198	1	1	4	7	0	0
CellMarker_Human_Liver_Hepatocellular-Cancer_Cancer-stem-cell_Experiment_26252310_337	0.0634211	0.316375	4	250	1	0.00395257		CellMarker_Human_Undefined_Normal_Mesenchymal-stem-cell_Experiment_26019794_200	1	1	8	7	0	0
CellMarker_Human_Liver_Liver-Cancer_Cancer-stem-cell_Experiment_19728923_340	0.0634211	0.316375	4	250	1	0.00395257		CellMarker_Human_Umbilical-cord_Normal_Mesenchymal-stem-cell_Experiment_26244156_201	1	1	5	7	0	0
CellMarker_Human_Liver_Normal_Mesenchymal-stem-cell_Experiment_16945998_381	0.0634211	0.316375	4	250	1	0.00395257		CellMarker_Human_Umbilical-cord_Normal_Mesenchymal-stem-cell_Experiment_23560527_203	1	1	7	7	0	0
CellMarker_Human_Undefined_Glioblastoma_Cancer-stem-cell_Review_27866420_648	0.0634211	0.316375	4	250	1	0.00395257		CellMarker_Human_Tooth_Normal_Mesenchymal-stem-cell_Experiment_23826699_204	1	1	5	7	0	0
CellMarker_Human_Undefined_Prostate-Cancer_Cancer-stem-cell_Review_19016515_657	0.0634211	0.316375	4	250	1	0.00395257		CellMarker_Human_Undefined_Pancreatic-Cancer_Cancer-stem-cell_Experiment_26611661_208	1	1	4	7	0	0
CellMarker_Human_Undefined_Prostate-Cancer_Cancer-stem-cell_Review_21075331_679	0.0634211	0.316375	4	250	1	0.00395257		CellMarker_Human_Undefined_Glioma_Cancer-stem-cell_Experiment_26611661_209	1	1	4	7	0	0
CellMarker_Human_Undefined_Prostate-Cancer_Cancer-stem-cell_Review_29391738_691	0.0634211	0.316375	4	250	1	0.00395257		CellMarker_Human_Undefined_Leukemia_Cancer-stem-cell_Experiment_26611661_210	1	1	8	7	0	0
CellMarker_Human_Prostate_Prostate-Cancer_Cancer-stem-cell_Review_27640754_692	0.0634211	0.316375	4	250	1	0.00395257		CellMarker_Human_Undefined_Colon-Cancer_Cancer-stem-cell_Experiment_26611661_211	1	1	5	7	0	0
CellMarker_Human_Bone-marrow_Normal_Hematopoietic-stem-cell_Company_Company_524	0.0661855	0.327081	26	250	2	0.00729927		CellMarker_Human_Undefined_Breast-Cancer_Cancer-stem-cell_Experiment_26611661_212	1	1	4	7	0	0
msigDBv62_GSE37301_HEMATOPOIETIC_STEM_CELL_VS_LYMPHOID_PRIMED_MPP_UP	0.0691433	0.339641	177	250	6	0.0142518		CellMarker_Human_Dental-pulp_Normal_Mesenchymal-stem-cell_Experiment_26946201_213	1	1	6	7	0	0
msigDBv62_GO_POSITIVE_REGULATION_OF_STEM_CELL_PROLIFERATION	0.0767628	0.368793	61	250	3	0.00974026		CellMarker_Human_Oral-cavity_Oral-Squamous-Cell-Carcinoma_Cancer-stem-cell_Experiment_23614644_214	1	1	4	7	0	0
CellMarker_Human_Brain_Glioblastoma_Cancer-stem-cell_Experiment_27354342_22	0.0786401	0.373005	5	250	1	0.00393701		CellMarker_Human_Limbal-epithelium_Normal_Limbal-epithelial-stem-cell_Experiment_23056608_217	1	1	5	7	0	0
CellMarker_Human_Undefined_Infantile-Hemangiomas_Cancer-stem-cell_Experiment_24401806_109	0.0786401	0.373005	5	250	1	0.00393701		CellMarker_Human_Abdominal-adipose-tissue_Normal_Adipose-derived-stem-cell_Experiment_23210083_218	1	1	5	7	0	0
CellMarker_Human_Subcutaneous-adipose-tissue_Normal_Adipose-derived-stem-cell_Experiment_20890444_129	0.0786401	0.373005	5	250	1	0.00393701		CellMarker_Human_Adipose-tissue_Normal_Adipose-derived-stem-cell_Experiment_26182374_219	1	1	12	7	0	0
CellMarker_Human_Skeletal-muscle_Normal_Mesenchymal-stem-cell_Experiment_25177794_161	0.0786401	0.373005	5	250	1	0.00393701		CellMarker_Human_Tooth_Normal_Embryonic-stem-cell_Experiment_23871383_220	1	1	4	7	0	0
CellMarker_Human_Undefined_Hepatocellular-Cancer_Cancer-stem-cell_Experiment_23638793_178	0.0786401	0.373005	5	250	1	0.00393701		CellMarker_Human_Tooth_Normal_Mesenchymal-stem-cell_Experiment_23871383_221	1	1	8	7	0	0
CellMarker_Human_Undefined_Colon-Cancer_Cancer-stem-cell_Experiment_26611661_211	0.0786401	0.373005	5	250	1	0.00393701		CellMarker_Human_Serum_Normal_Cancer-stem-cell_Experiment_23462327_228	1	1	4	7	0	0
CellMarker_Human_Adipose-tissue_Normal_Mesenchymal-stem-cell_Experiment_19515222_244	0.0786401	0.373005	5	250	1	0.00393701		CellMarker_Human_Premolar_Normal_Dental-pulp-stem-cell_Experiment_26334535_231	1	1	9	7	0	0
CellMarker_Human_Colorectum_Colorectum-Cancer_Cancer-stem-cell_Experiment_20606680_355	0.0786401	0.373005	5	250	1	0.00393701		CellMarker_Human_Anterior-cruciate-ligament_Normal_Mesenchymal-stem-cell_Experiment_26227919_236	1	1	4	7	0	0
CellMarker_Human_Undefined_Lung-Cancer_Cancer-stem-cell_Company_Company_454	0.0786401	0.373005	5	250	1	0.00393701		CellMarker_Human_Breast_Breast-Cancer_Cancer-stem-cell_Experiment_23768049_240	1	1	4	7	0	0
CellMarker_Human_Skin_Normal_Epidermal-stem-cell_Company_Company_612	0.0786401	0.373005	5	250	1	0.00393701		CellMarker_Human_Bone-marrow_Normal_Mesenchymal-stem-cell_Experiment_19549397_242	1	1	7	7	0	0
CellMarker_Human_Undefined_Colon-Cancer_Cancer-stem-cell_Review_19016515_655	0.0786401	0.373005	5	250	1	0.00393701		CellMarker_Human_Adipose-tissue_Normal_Mesenchymal-stem-cell_Experiment_19515222_244	1	1	5	7	0	0
CellMarker_Human_Undefined_Colorectal-Cancer_Cancer-stem-cell_Review_21125672_659	0.0786401	0.373005	5	250	1	0.00393701		CellMarker_Human_Liver_Normal_Mesenchymal-stem-cell_Experiment_19515222_245	1	1	4	7	0	0
CellMarker_Human_Undefined_Pancreatic-Cancer_Cancer-stem-cell_Review_21125672_662	0.0786401	0.373005	5	250	1	0.00393701		CellMarker_Human_Umbilical-vein_Normal_Mesenchymal-stem-cell_Experiment_22391187_247	1	1	4	7	0	0
CellMarker_Human_Colorectum_Normal_Colorectal-stem-cell_Review_27909729_712	0.0786401	0.373005	5	250	1	0.00393701		CellMarker_Human_Fetal-liver_Normal_Mesenchymal-stem-cell_Experiment_15619334_249	1	1	6	7	0	0
msigDBv62_LEE_NEURAL_CREST_STEM_CELL_UP	0.089763	0.412076	146	250	5	0.0127877		CellMarker_Human_Prostate_Prostate-Cancer_Cancer-stem-cell_Experiment_16322242_253	1	1	4	7	0	0
msigDBv62_PECE_MAMMARY_STEM_CELL_UP	0.089763	0.412076	146	250	5	0.0127877		CellMarker_Human_Embryo_Normal_Unrestricted-somatic-stem-cell_Experiment_29087592_267	1	1	6	7	0	0
CellMarker_Human_Adipose-tissue_Normal_Adipose-derived-stem-cell_Experiment_29188405_50	0.0936128	0.4227	6	250	1	0.00392157		CellMarker_Human_Embryo_Normal_Embryonic-stem-cell_Experiment_28436947_268	1	1	4	7	0	0
CellMarker_Human_Undefined_Thyroid-Cancer_Cancer-stem-like-cell_Experiment_24531915_106	0.0936128	0.4227	6	250	1	0.00392157		CellMarker_Human_Embryo_Normal_Mesenchymal-stem-cell_Experiment_27656218_269	1	1	5	7	0	0
CellMarker_Human_Adipose-tissue_Normal_Adipose-derived-stem-cell_Experiment_21548390_149	0.0936128	0.4227	6	250	1	0.00392157		CellMarker_Human_Embryo_Normal_Embryonic-stem-cell_Experiment_24298345_270	1	1	6	7	0	0
CellMarker_Human_Fetal-liver_Normal_Mesenchymal-stem-cell_Experiment_15619334_249	0.0936128	0.4227	6	250	1	0.00392157		CellMarker_Human_Embryo_Normal_Embryonic-stem-cell_Experiment_20976554_271	1	1	4	7	0	0
CellMarker_Human_Prostate_Normal_Cancer-stem-cell_Experiment_21353741_288	0.0936128	0.4227	6	250	1	0.00392157		CellMarker_Human_Embryo_Normal_Embryonic-stem-cell_Experiment_20874104_272	1	1	6	7	0	0
CellMarker_Human_Liver_Normal_Mesenchymal-stem-cell_Experiment_22564638_380	0.0936128	0.4227	6	250	1	0.00392157		CellMarker_Human_Prostate_Normal_Cancer-stem-cell_Experiment_29104488_286	1	1	7	7	0	0
CellMarker_Human_Undefined_Prostate-Cancer_Cancer-stem-cell_Review_21125672_663	0.0936128	0.4227	6	250	1	0.00392157		CellMarker_Human_Prostate_Normal_Cancer-stem-cell_Experiment_25460302_287	1	1	12	7	0	0
CellMarker_Human_Undefined_Hepatocellular-Cancer_Cancer-stem-cell_Single-cell-sequencing_29315726_783	0.0936128	0.4227	6	250	1	0.00392157		CellMarker_Human_Prostate_Normal_Cancer-stem-cell_Experiment_21353741_288	1	1	6	7	0	0
CellMarker_Human_Gingiva_Normal_Mesenchymal-stem-cell_Experiment_29604386_7	0.108343	0.434704	7	250	1	0.00390625		CellMarker_Human_Prostate_Normal_Cancer-stem-cell_Experiment_21277911_289	1	1	4	7	0	0
CellMarker_Human_Adipose-tissue_Normal_Mesenchymal-stem-cell_Experiment_23025577_88	0.108343	0.434704	7	250	1	0.00390625		CellMarker_Human_Placenta_Normal_Mesenchymal-stem-cell_Experiment_20060164_293	1	1	6	7	0	0
CellMarker_Human_Placenta_Normal_Mesenchymal-stem-cell_Experiment_24662208_98	0.108343	0.434704	7	250	1	0.00390625		CellMarker_Human_Muscle_Normal_Mesenchymal-stem-cell_Experiment_23244588_299	1	1	4	7	0	0
CellMarker_Human_Bone-marrow_Normal_Mesenchymal-stem-cell_Experiment_19549397_242	0.108343	0.434704	7	250	1	0.00390625		CellMarker_Human_Adipose-tissue_Normal_Mesenchymal-stem-cell_Experiment_29979972_312	1	1	5	7	0	0
CellMarker_Human_Prostate_Normal_Cancer-stem-cell_Experiment_29104488_286	0.108343	0.434704	7	250	1	0.00390625		CellMarker_Human_Adipose-tissue_Normal_Mesenchymal-stem-cell_Experiment_28545230_313	1	1	5	7	0	0
CellMarker_Human_Undefined_Pancreatic-Cancer_Cancer-stem-cell_Company_Company_459	0.108343	0.434704	7	250	1	0.00390625		CellMarker_Human_Adipose-tissue_Normal_Mesenchymal-stem-cell_Experiment_24321269_316	1	1	4	7	0	0
CellMarker_Human_Bone-marrow_Normal_Mesenchymal-stem-cell_Review_23881068_669	0.108343	0.434704	7	250	1	0.00390625		CellMarker_Human_Adipose-tissue_Normal_Mesenchymal-stem-cell_Experiment_23588700_317	1	1	4	7	0	0
CellMarker_Human_Undefined_Pancreatic-Cancer_Cancer-stem-cell_Review_21698355_682	0.108343	0.434704	7	250	1	0.00390625		CellMarker_Human_Colon_Colon-Cancer_Cancer-stem-cell_Experiment_27806848_321	1	1	4	7	0	0
CellMarker_Human_Undefined_Pancreatic-Cancer_Cancer-stem-cell_Review_26516409_718	0.108343	0.434704	7	250	1	0.00390625		CellMarker_Human_Colon_Colon-Cancer_Cancer-stem-cell_Experiment_21196254_322	1	1	5	7	0	0
msigDBv62_LIANG_HEMATOPOIESIS_STEM_CELL_NUMBER_SMALL_VS_HUGE_DN	0.0999711	0.434704	33	250	2	0.00711744		CellMarker_Human_Lung_Lung-Adenocarcinoma_Cancer-stem-cell_Experiment_27285762_323	1	1	6	7	0	0
msigDBv62_GSE37301_HEMATOPOIETIC_STEM_CELL_VS_COMMON_LYMPHOID_PROGENITOR_DN	0.108042	0.434704	200	250	6	0.0135135		CellMarker_Human_Lung_Normal_Cancer-stem-cell_Experiment_26947806_324	1	1	4	7	0	0
msigDBv62_IVANOVA_HEMATOPOIESIS_STEM_CELL	0.120802	0.474538	254	250	7	0.0140845		CellMarker_Human_Lung_Non-Small-Cell-Lung-Cancer_Cancer-stem-cell_Experiment_26503334_325	1	1	4	7	0	0
CellMarker_Human_Adipose-tissue_Normal_Adipose-derived-stem-cell_Experiment_29214313_12	0.122835	0.478615	8	250	1	0.00389105		CellMarker_Human_Lung_Non-Small-Cell-Lung-Cancer_Cancer-stem-cell_Experiment_24346092_326	1	1	10	7	0	0
CellMarker_Human_Adipose-tissue_Normal_Mesenchymal-stem-cell_Experiment_28334693_49	0.122835	0.478615	8	250	1	0.00389105		CellMarker_Human_Lung_Lung-Adenocarcinoma_Cancer-stem-cell_Experiment_23252868_327	1	1	4	7	0	0
CellMarker_Human_Abdominal-adipose-tissue_Normal_Adipose-derived-stem-cell_Experiment_25901195_115	0.122835	0.478615	8	250	1	0.00389105		CellMarker_Human_Lung_Non-Small-Cell-Lung-Cancer_Cancer-stem-cell_Experiment_22387005_328	1	1	4	7	0	0
CellMarker_Human_Skin_Normal_Epidermal-stem-cell_Company_Company_499	0.122835	0.478615	8	250	1	0.00389105		CellMarker_Human_Undefined_Normal_Cancer-stem-cell_Experiment_21124918_329	1	1	5	7	0	0
CellMarker_Human_Undefined_Prostate-Cancer_Cancer-stem-cell_Company_Company_646	0.122835	0.478615	8	250	1	0.00389105		CellMarker_Human_Liver_Liver-Cancer_Cancer-stem-cell_Experiment_27793160_333	1	1	4	7	0	0
CellMarker_Human_Synovium_Normal_Mesenchymal-stem-cell_Review_23881068_664	0.122835	0.478615	8	250	1	0.00389105		CellMarker_Human_Liver_Liver-Cancer_Cancer-stem-cell_Experiment_27650540_334	1	1	5	7	0	0
CellMarker_Human_Bone-marrow_Normal_Hematopoietic-stem-cell_Company_Company_525	0.126414	0.488469	39	250	2	0.00699301		CellMarker_Human_Liver_Hepatocellular-Cancer_Cancer-stem-cell_Experiment_27473646_335	1	1	4	7	0	0
msigDBv62_YAMASHITA_LIVER_CANCER_STEM_CELL_DN	0.12628	0.488469	76	250	3	0.00928793		CellMarker_Human_Undefined_Colorectal-Cancer_Cancer-stem-cell_Experiment_26261008_336	1	1	4	7	0	0
CellMarker_Human_Blood_Normal_Hematopoietic-stem-cell_Company_Company_526	0.131885	0.506668	41	250	2	0.00696864		CellMarker_Human_Liver_Hepatocellular-Cancer_Cancer-stem-cell_Experiment_26252310_337	1	1	4	7	0	0
CellMarker_Human_Undefined_Astroblastoma_Cancer-stem-cell_Experiment_28232116_60	0.137092	0.520588	9	250	1	0.00387597		CellMarker_Human_Undefined_Liver-Cancer_Cancer-stem-cell_Experiment_23769634_338	1	1	4	7	0	0
CellMarker_Human_Umbilical-cord_Normal_Mesenchymal-stem-cell_Experiment_21925144_135	0.137092	0.520588	9	250	1	0.00387597		CellMarker_Human_Liver_Liver-Cancer_Cancer-stem-cell_Experiment_20511115_339	1	1	4	7	0	0
CellMarker_Human_Bone-marrow_Normal_Bone-marrow-stem-cell_Experiment_26410417_196	0.137092	0.520588	9	250	1	0.00387597		CellMarker_Human_Liver_Liver-Cancer_Cancer-stem-cell_Experiment_19728923_340	1	1	4	7	0	0
CellMarker_Human_Premolar_Normal_Dental-pulp-stem-cell_Experiment_26334535_231	0.137092	0.520588	9	250	1	0.00387597		CellMarker_Human_Brain_Normal_Neural-stem-cell_Experiment_21275797_342	1	1	5	7	0	0
CellMarker_Human_Undefined_Colon-Cancer_Cancer-stem-cell_Company_Company_449	0.137092	0.520588	9	250	1	0.00387597		CellMarker_Human_Colorectum_Colorectum-Cancer_Cancer-stem-cell_Experiment_27806848_353	1	1	4	7	0	0
CellMarker_Human_Undefined_Breast-Cancer_Cancer-stem-cell_Review_27866420_649	0.137092	0.520588	9	250	1	0.00387597		CellMarker_Human_Colorectum_Colorectum-Cancer_Cancer-stem-cell_Experiment_26261008_354	1	1	4	7	0	0
CellMarker_Human_Fat-pad_Normal_Mesenchymal-stem-cell_Review_23881068_667	0.137092	0.520588	9	250	1	0.00387597		CellMarker_Human_Colorectum_Colorectum-Cancer_Cancer-stem-cell_Experiment_20606680_355	1	1	5	7	0	0
msigDBv62_JAATINEN_HEMATOPOIETIC_STEM_CELL_UP	0.143845	0.540892	316	250	8	0.0143369		CellMarker_Human_Bone-marrow_Normal_Mesenchymal-stem-cell_Experiment_24170370_360	1	1	4	7	0	0
msigDBv62_IVANOVA_HEMATOPOIESIS_STEM_CELL_AND_PROGENITOR	0.143828	0.540892	681	250	15	0.0163755		CellMarker_Human_Thyroid_Papillary-Thyroid-Carcinoma_Cancer-stem-cell_Experiment_28687160_373	1	1	4	7	0	0
CellMarker_Human_Breast_Breast-Cancer_Cancer-stem-cell_Experiment_28719381_386	0.151119	0.559735	10	250	1	0.003861		CellMarker_Human_Liver_Normal_Mesenchymal-stem-cell_Experiment_22564638_380	1	1	6	7	0	0
CellMarker_Human_Undefined_Normal_Hematopoietic-stem-cell_Company_Company_529	0.151119	0.559735	10	250	1	0.003861		CellMarker_Human_Liver_Normal_Mesenchymal-stem-cell_Experiment_16945998_381	1	1	4	7	0	0
CellMarker_Human_Undefined_Colon-Cancer_Cancer-stem-cell_Review_27866420_650	0.151119	0.559735	11	250	1	0.003861		CellMarker_Human_Breast_Breast-Cancer_Cancer-stem-cell_Experiment_28719381_386	1	1	10	7	0	0
CellMarker_Human_Undefined_Leukemia_Cancer-stem-cell_Review_26516409_683	0.151119	0.559735	10	250	1	0.003861		CellMarker_Human_Breast_Breast-Cancer_Cancer-stem-cell_Experiment_28399903_387	1	1	4	7	0	0
CellMarker_Human_Ovary_Ovarian-Cancer_Cancer-stem-cell_Single-cell-sequencing_28111004_765	0.151119	0.559735	10	250	1	0.003861		CellMarker_Human_Breast_Breast-Cancer_Cancer-stem-cell_Experiment_23036368_388	1	1	4	7	0	0
msigDBv62_GO_NEGATIVE_REGULATION_OF_STEM_CELL_DIFFERENTIATION	0.154274	0.567836	43	250	2	0.00687285		CellMarker_Human_Adipose-tissue_Normal_Adipose-derived-stem-cell_Company_Company_434	1	1	6	7	0	0
msigDBv62_OSWALD_HEMATOPOIETIC_STEM_CELL_IN_COLLAGEN_GEL_DN	0.161427	0.588799	275	250	7	0.0135135		CellMarker_Human_Undefined_Breast-Cancer_Cancer-stem-cell_Company_Company_444	1	1	11	7	0	0
CellMarker_Human_Small-intestine_Normal_Intestinal-stem-cell_Company_Company_533	0.164918	0.590552	11	250	1	0.00384615		CellMarker_Human_Undefined_Ovarian-Cancer_Cancer-stem-cell_Company_Company_445	1	1	4	7	0	0
CellMarker_Human_Undefined_Normal_Mesenchymal-stem-cell_Company_Company_559	0.164918	0.590552	11	250	1	0.00384615		CellMarker_Human_Undefined_Acute-Myeloid-Leukemia_Cancer-stem-cell_Company_Company_446	1	1	5	7	0	0
CellMarker_Human_Brain_oligodendroglioma_Cancer-stem-cell_Single-cell-sequencing_27806376_876	0.164918	0.590552	11	250	1	0.00384615		CellMarker_Human_Undefined_Bladder-Cancer_Cancer-stem-cell_Company_Company_447	1	1	4	7	0	0
msigDBv62_LIANG_HEMATOPOIESIS_STEM_CELL_NUMBER_LARGE_VS_TINY_DN	0.165727	0.59106	45	250	2	0.00682594		CellMarker_Human_Undefined_Breast-Cancer_Cancer-stem-cell_Company_Company_448	1	1	18	7	0	0
msigDBv62_OISHI_CHOLANGIOMA_STEM_CELL_LIKE_DN	0.167686	0.596905	278	250	7	0.0134357		CellMarker_Human_Undefined_Colon-Cancer_Cancer-stem-cell_Company_Company_449	1	1	9	7	0	0
msigDBv62_GO_REGULATION_OF_STEM_CELL_PROLIFERATION	0.172129	0.609574	88	250	3	0.00895522		CellMarker_Human_Undefined_Glioma_Cancer-stem-cell_Company_Company_450	1	1	20	7	0	0
msigDBv62_LIM_MAMMARY_STEM_CELL_UP	0.173635	0.61409	489	250	11	0.0151099		CellMarker_Human_Undefined_Head-And-Neck-Squamous-Cell-Carcinoma_Cancer-stem-cell_Company_Company_451	1	1	6	7	0	0
CellMarker_Human_Adipose-tissue_Normal_Adipose-derived-stem-cell_Experiment_26182374_219	0.178494	0.619274	12	250	1	0.00383142		CellMarker_Human_Undefined_Leukemia_Cancer-stem-cell_Company_Company_452	1	1	13	7	0	0
msigDBv62_BHATTACHARYA_EMBRYONIC_STEM_CELL	0.176146	0.619274	89	250	3	0.00892857		CellMarker_Human_Undefined_Liver-Cancer_Cancer-stem-cell_Company_Company_453	1	1	5	7	0	0
CellMarker_Human_Undefined_Leukemia_Cancer-stem-cell_Company_Company_452	0.19185	0.645639	13	250	1	0.00381679		CellMarker_Human_Undefined_Lung-Cancer_Cancer-stem-cell_Company_Company_454	1	1	5	7	0	0
CellMarker_Human_Germ_Normal_Hematopoietic-stem-cell_Company_Company_528	0.19185	0.645639	13	250	1	0.00381679		CellMarker_Human_Undefined_Melanoma_Cancer-stem-cell_Company_Company_455	1	1	7	7	0	0
msigDBv62_CONRAD_GERMLINE_STEM_CELL	0.19185	0.645639	13	250	1	0.00381679		CellMarker_Human_Undefined_Multiple-Myeloma_Cancer-stem-cell_Company_Company_456	1	1	6	7	0	0
CellMarker_Human_Urine_Normal_Urine-derived-stem-cell_Experiment_24945524_55	0.20499	0.661461	15	250	1	0.00380228		CellMarker_Human_Undefined_Osteosarcoma_Cancer-stem-cell_Company_Company_457	1	1	5	7	0	0
msigDBv62_HOEBEKE_LYMPHOID_STEM_CELL_UP	0.200762	0.661461	95	250	3	0.00877193		CellMarker_Human_Undefined_Ovarian-Cancer_Cancer-stem-cell_Company_Company_458	1	1	5	7	0	0
msigDBv62_GSE23321_CD8_STEM_CELL_MEMORY_VS_NAIVE_CD8_TCELL_UP	0.226148	0.661461	200	250	5	0.011236		CellMarker_Human_Undefined_Pancreatic-Cancer_Cancer-stem-cell_Company_Company_459	1	1	7	7	0	0
CellMarker_Human_Prostate_Prostate-Cancer_Cancer-stem-cell_Review_25940879_705	0.243146	0.69088	17	250	1	0.0037594		CellMarker_Human_Undefined_Prostate-Cancer_Cancer-stem-cell_Company_Company_460	1	1	10	7	0	0
msigDBv62_LIANG_HEMATOPOIESIS_STEM_CELL_NUMBER_QTL	0.243146	0.69088	17	250	1	0.0037594		CellMarker_Human_Undefined_Normal_Induced-pluripotent-stem-cell_Company_Company_482	1	1	43	7	0	0
msigDBv62_BOQUEST_STEM_CELL_UP	0.248579	0.703494	260	250	6	0.0119048		CellMarker_Human_Undefined_Normal_Embryonic-stem-cell_Company_Company_483	1	1	14	7	0	0
msigDBv62_GSE37301_HEMATOPOIETIC_STEM_CELL_VS_PRO_BCELL_DN	0.269804	0.738777	162	250	4	0.00980392		CellMarker_Human_Germ_Normal_Embryonic-stem-cell_Company_Company_484	1	1	17	7	0	0
CellMarker_Human_Oviduct_Normal_Oviduct-derived-stem-cell_Experiment_23460308_93	0.279478	0.75494	20	250	1	0.00371747		CellMarker_Human_Undefined_Normal_Embryonic-stem-cell_Company_Company_485	1	1	9	7	0	0
CellMarker_Human_Undefined_Normal_Mesenchymal-stem-cell_Review_18729797_717	0.279478	0.75494	23	250	1	0.00371747		CellMarker_Human_Blood-vessel_Normal_Endothelial-stem-cell_Company_Company_494	1	1	19	7	0	0
msigDBv62_GO_REGULATION_OF_STEM_CELL_DIFFERENTIATION	0.278412	0.75494	113	250	3	0.00833333		CellMarker_Human_Skin_Normal_Epidermal-stem-cell_Company_Company_499	1	1	8	7	0	0
CellMarker_Human_Endometrium_Normal_Endometrial-stem-cell_Experiment_23460308_92	0.291199	0.775238	21	250	1	0.0037037		CellMarker_Human_Bone-marrow_Normal_Hematopoietic-stem-cell_Company_Company_524	1	1	26	7	0	0
CellMarker_Human_Ligament_Normal_Mesenchymal-stem-cell_Review_23881068_666	0.291199	0.775238	21	250	1	0.0037037		CellMarker_Human_Bone-marrow_Normal_Hematopoietic-stem-cell_Company_Company_525	1	1	39	7	0	0
msigDBv62_GO_SOMATIC_STEM_CELL_DIVISION	0.302729	0.79594	22	250	1	0.00369004		CellMarker_Human_Blood_Normal_Hematopoietic-stem-cell_Company_Company_526	1	1	41	7	0	0
CellMarker_Human_Adipose-tissue_Normal_Mesenchymal-stem-cell_Company_Company_553	0.325232	0.835267	24	250	1	0.003663		CellMarker_Human_Bone-marrow_Normal_Hematopoietic-stem-cell_Company_Company_527	1	1	17	7	0	0
CellMarker_Human_Cartilage_Normal_Mesenchymal-stem-cell_Company_Company_554	0.325232	0.835267	24	250	1	0.003663		CellMarker_Human_Germ_Normal_Hematopoietic-stem-cell_Company_Company_528	1	1	13	7	0	0
CellMarker_Human_Bone_Normal_Mesenchymal-stem-cell_Company_Company_555	0.325232	0.835267	24	250	1	0.003663		CellMarker_Human_Undefined_Normal_Hematopoietic-stem-cell_Company_Company_529	1	1	10	7	0	0
CellMarker_Human_Tendon_Normal_Mesenchymal-stem-cell_Company_Company_556	0.325232	0.835267	24	250	1	0.003663		CellMarker_Human_Undefined_Normal_Induced-pluripotent-stem-cell_Company_Company_532	1	1	6	7	0	0
CellMarker_Human_Muscle_Normal_Mesenchymal-stem-cell_Company_Company_557	0.325232	0.835267	24	250	1	0.003663		CellMarker_Human_Small-intestine_Normal_Intestinal-stem-cell_Company_Company_533	1	1	11	7	0	0
CellMarker_Human_Undefined_Normal_Mesenchymal-stem-cell_Company_Company_558	0.368092	0.899471	32	250	1	0.00361011		CellMarker_Human_Adipose-tissue_Normal_Mesenchymal-stem-cell_Company_Company_553	1	1	24	7	0	0
msigDBv62_GENTLES_LEUKEMIC_STEM_CELL_UP	0.378376	0.899471	29	250	1	0.00359712		CellMarker_Human_Cartilage_Normal_Mesenchymal-stem-cell_Company_Company_554	1	1	24	7	0	0
msigDBv62_GSE37301_HEMATOPOIETIC_STEM_CELL_VS_MULTIPOTENT_PROGENITOR_UP	0.409176	0.899471	200	250	4	0.00896861		CellMarker_Human_Bone_Normal_Mesenchymal-stem-cell_Company_Company_555	1	1	24	7	0	0
msigDBv62_GO_STEM_CELL_DIVISION	0.378376	0.899471	29	250	1	0.00359712		CellMarker_Human_Tendon_Normal_Mesenchymal-stem-cell_Company_Company_556	1	1	24	7	0	0
msigDBv62_LIANG_HEMATOPOIESIS_STEM_CELL_NUMBER_SMALL_VS_HUGE_UP	0.463747	0.980865	38	250	1	0.00348432		CellMarker_Human_Muscle_Normal_Mesenchymal-stem-cell_Company_Company_557	1	1	24	7	0	0
CellMarker_Human_Tongue_Tongue-Squamous-Cell-Carcinoma_Cancer-stem-cell_Experiment_29607565_6	1	1	4	250	0	0		CellMarker_Human_Undefined_Normal_Mesenchymal-stem-cell_Company_Company_558	1	1	32	7	0	0
CellMarker_Human_Undefined_Glioblastoma_Mesenchymal-stem-cell_Experiment_29590646_8	1	1	7	250	0	0		CellMarker_Human_Undefined_Normal_Mesenchymal-stem-cell_Company_Company_559	1	1	11	7	0	0
CellMarker_Human_Urine_Normal_Urine-derived-stem-cell_Experiment_28409292_14	1	1	8	250	0	0		CellMarker_Human_Germ_Normal_Mesenchymal-stem-cell_Company_Company_560	1	1	6	7	0	0
CellMarker_Human_Adipose-tissue_Normal_Mesenchymal-stem-cell_Experiment_24978442_19	1	1	7	250	0	0		CellMarker_Human_Brain_Normal_Neural-stem-cell_Company_Company_583	1	1	15	7	0	0
CellMarker_Human_Bone-marrow_Normal_Mesenchymal-stem-cell_Experiment_29552046_48	1	1	4	250	0	0		CellMarker_Human_Undefined_Normal_Neural-stem-cell_Company_Company_584	1	1	4	7	0	0
CellMarker_Human_Bone-marrow_Normal_Mesenchymal-stem-cell_Experiment_29118937_51	1	1	5	250	0	0		CellMarker_Human_Undefined_Normal_Neural-stem-cell_Company_Company_585	1	1	59	7	0	0
CellMarker_Human_Lung_Lung-Cancer_Cancer-stem-cell_Experiment_28986882_52	1	1	5	250	0	0		CellMarker_Human_Undefined_Normal_Pluripotent-stem-cell_Company_Company_608	1	1	6	7	0	0
CellMarker_Human_Colon_Colorectal-Cancer_Cancer-stem-cell_Experiment_28986882_53	1	1	4	250	0	0		CellMarker_Human_Skin_Normal_Epidermal-stem-cell_Company_Company_612	1	1	5	7	0	0
CellMarker_Human_Endometrium_Normal_Mesenchymal-stem-cell_Experiment_28761446_59	1	1	10	250	0	0		CellMarker_Human_Undefined_Prostate-Cancer_Cancer-stem-cell_Company_Company_646	1	1	8	7	0	0
CellMarker_Human_Periodontal-ligament_Normal_Mesenchymal-stem-cell_Experiment_28301220_61	1	1	5	250	0	0		CellMarker_Human_Undefined_Acute-Myeloid-Leukemia_Cancer-stem-cell_Review_27866420_647	1	1	4	7	0	0
CellMarker_Human_Undefined_Normal_Pluripotent-stem-cell_Experiment_22493178_63	1	1	4	250	0	0		CellMarker_Human_Undefined_Glioblastoma_Cancer-stem-cell_Review_27866420_648	1	1	4	7	0	0
CellMarker_Human_Undefined_Normal_Unrestricted-somatic-stem-cell_Experiment_23054438_81	1	1	6	250	0	0		CellMarker_Human_Undefined_Breast-Cancer_Cancer-stem-cell_Review_27866420_649	1	1	9	7	0	0
CellMarker_Human_Undefined_Normal_Mesenchymal-stem-cell_Experiment_23054438_82	1	1	6	250	0	0		CellMarker_Human_Undefined_Colon-Cancer_Cancer-stem-cell_Review_27866420_650	1	1	11	7	0	0
CellMarker_Human_Bone-marrow_Normal_Mesenchymal-stem-cell_Experiment_23942284_94	1	1	4	250	0	0		CellMarker_Human_Undefined_Lung-Cancer_Cancer-stem-cell_Review_27866420_651	1	1	6	7	0	0
CellMarker_Human_Brain_Glioma_Cancer-stem-cell_Experiment_27171431_95	1	1	6	250	0	0		CellMarker_Human_Undefined_Ovarian-Cancer_Cancer-stem-cell_Review_27866420_652	1	1	4	7	0	0
CellMarker_Human_Dental-pulp_Normal_Mesenchymal-stem-cell_Experiment_27883224_99	1	1	4	250	0	0		CellMarker_Human_Undefined_Pancreatic-Cancer_Cancer-stem-cell_Review_27866420_653	1	1	7	7	0	0
CellMarker_Human_Ovarian-cortex_Normal_Pluripotent-stem-cell_Experiment_29078734_100	1	1	5	250	0	0		CellMarker_Human_Undefined_Prostate-Cancer_Cancer-stem-cell_Review_27866420_654	1	1	21	7	0	0
CellMarker_Human_Subcutaneous-adipose-tissue_Normal_Adipose-derived-stem-cell_Experiment_28545230_101	1	1	5	250	0	0		CellMarker_Human_Undefined_Colon-Cancer_Cancer-stem-cell_Review_19016515_655	1	1	5	7	0	0
CellMarker_Human_Amniotic-fluid_Normal_Amniotic-fluid-stem-cell_Experiment_29241918_103	1	1	4	250	0	0		CellMarker_Human_Undefined_Pancreatic-Cancer_Cancer-stem-cell_Review_19016515_656	1	1	5	7	0	0
CellMarker_Human_Deciduous-tooth_Normal_Dental-pulp-stem-cell_Experiment_24469124_104	1	1	4	250	0	0		CellMarker_Human_Undefined_Prostate-Cancer_Cancer-stem-cell_Review_19016515_657	1	1	4	7	0	0
CellMarker_Human_Synovial-fluid_Normal_Mesenchymal-stem-cell_Experiment_25003199_110	1	1	4	250	0	0		CellMarker_Human_Undefined_Acute-Myelogenous-Leukemia_Cancer-stem-cell_Review_19016515_658	1	1	7	7	0	0
CellMarker_Human_Oral-mucosa_Normal_Mesenchymal-stem-cell_Experiment_26617710_114	1	1	4	250	0	0		CellMarker_Human_Undefined_Colorectal-Cancer_Cancer-stem-cell_Review_21125672_659	1	1	5	7	0	0
CellMarker_Human_Adipose-tissue_Normal_Adipose-derived-stem-cell_Experiment_23271558_119	1	1	5	250	0	0		CellMarker_Human_Undefined_Hepatocellular-Cancer_Cancer-stem-cell_Review_21125672_660	1	1	4	7	0	0
CellMarker_Human_Dental-pulp_Normal_Dental-pulp-stem-cell_Experiment_26198909_122	1	1	6	250	0	0		CellMarker_Human_Undefined_Ovarian-Adenocarcinoma_Cancer-stem-cell_Review_21125672_661	1	1	4	7	0	0
CellMarker_Human_Liver_Hepatocellular-Carcinoma_Liver-stem-cell_Experiment_20080086_123	1	1	6	250	0	0		CellMarker_Human_Undefined_Pancreatic-Cancer_Cancer-stem-cell_Review_21125672_662	1	1	5	7	0	0
CellMarker_Human_Embryo_Normal_Pluripotent-stem-cell_Experiment_16761728_130	1	1	6	250	0	0		CellMarker_Human_Undefined_Prostate-Cancer_Cancer-stem-cell_Review_21125672_663	1	1	6	7	0	0
CellMarker_Human_Adipose-tissue_Normal_Adipose-derived-stem-cell_Experiment_20185896_132	1	1	4	250	0	0		CellMarker_Human_Synovium_Normal_Mesenchymal-stem-cell_Review_23881068_664	1	1	8	7	0	0
CellMarker_Human_Adventitia_Normal_Multipotent-stem-cell_Experiment_21637782_133	1	1	5	250	0	0		CellMarker_Human_Meniscus_Normal_Mesenchymal-stem-cell_Review_23881068_665	1	1	6	7	0	0
CellMarker_Human_Undefined_Normal_Cancer-stem-cell_Experiment_20178109_137	1	1	5	250	0	0		CellMarker_Human_Ligament_Normal_Mesenchymal-stem-cell_Review_23881068_666	1	1	21	7	0	0
CellMarker_Human_Fetal-brain_Normal_Central-nervous-system-stem-cell_Experiment_12205691_138	1	1	4	250	0	0		CellMarker_Human_Fat-pad_Normal_Mesenchymal-stem-cell_Review_23881068_667	1	1	9	7	0	0
CellMarker_Human_Gastric-corpus_Normal_Gastric-stem-cell_Experiment_28659641_169	1	1	4	250	0	0		CellMarker_Human_Cartilage_Normal_Mesenchymal-stem-cell_Review_23881068_668	1	1	4	7	0	0
CellMarker_Human_Bone-marrow_Normal_Mesenchymal-stem-cell_Experiment_29137121_171	1	1	8	250	0	0		CellMarker_Human_Bone-marrow_Normal_Mesenchymal-stem-cell_Review_23881068_669	1	1	7	7	0	0
CellMarker_Human_Embryonic-stem-cell_Normal_Mesenchymal-stem-cell_Experiment_22567895_172	1	1	7	250	0	0		CellMarker_Human_Undefined_Breast-Cancer_Cancer-stem-cell_Review_21075331_677	1	1	5	7	0	0
CellMarker_Human_Bone-marrow_Normal_Mesenchymal-stem-cell_Experiment_22567895_173	1	1	7	250	0	0		CellMarker_Human_Undefined_Colon-Cancer_Cancer-stem-cell_Review_21075331_678	1	1	4	7	0	0
CellMarker_Human_Foreskin_Normal_Mesenchymal-stem-cell_Experiment_22567895_174	1	1	7	250	0	0		CellMarker_Human_Undefined_Prostate-Cancer_Cancer-stem-cell_Review_21075331_679	1	1	4	7	0	0
CellMarker_Human_Tooth_Normal_Mesenchymal-stem-cell_Experiment_22571499_176	1	1	4	250	0	0		CellMarker_Human_Undefined_Melanoma_Cancer-stem-cell_Review_21075331_680	1	1	4	7	0	0
CellMarker_Human_Undefined_Breast-Cancer_Cancer-stem-cell_Experiment_20027313_182	1	1	6	250	0	0		CellMarker_Human_Undefined_Breast-Cancer_Cancer-stem-cell_Review_28476780_681	1	1	6	7	0	0
CellMarker_Human_Embryo_Normal_Embryonic-stem-cell_Experiment_23341438_198	1	1	4	250	0	0		CellMarker_Human_Undefined_Pancreatic-Cancer_Cancer-stem-cell_Review_21698355_682	1	1	7	7	0	0
CellMarker_Human_Umbilical-cord_Normal_Mesenchymal-stem-cell_Experiment_26244156_201	1	1	5	250	0	0		CellMarker_Human_Undefined_Leukemia_Cancer-stem-cell_Review_26516409_683	1	1	10	7	0	0
CellMarker_Human_Umbilical-cord_Normal_Mesenchymal-stem-cell_Experiment_23560527_203	1	1	7	250	0	0		CellMarker_Human_Undefined_Liver-Cancer_Cancer-stem-cell_Review_26516409_684	1	1	5	7	0	0
CellMarker_Human_Tooth_Normal_Mesenchymal-stem-cell_Experiment_23826699_204	1	1	5	250	0	0		CellMarker_Human_Undefined_Colorectal-Cancer_Cancer-stem-cell_Review_26516409_685	1	1	5	7	0	0
CellMarker_Human_Undefined_Glioma_Cancer-stem-cell_Experiment_26611661_209	1	1	4	250	0	0		CellMarker_Human_Undefined_Pancreatic-Cancer_Cancer-stem-cell_Review_22718289_687	1	1	10	7	0	0
CellMarker_Human_Undefined_Leukemia_Cancer-stem-cell_Experiment_26611661_210	1	1	8	250	0	0		CellMarker_Human_Bone-marrow_Normal_Mesenchymal-stem-cell_Review_27141940_690	1	1	7	7	0	0
CellMarker_Human_Undefined_Breast-Cancer_Cancer-stem-cell_Experiment_26611661_212	1	1	4	250	0	0		CellMarker_Human_Undefined_Prostate-Cancer_Cancer-stem-cell_Review_29391738_691	1	1	4	7	0	0
CellMarker_Human_Dental-pulp_Normal_Mesenchymal-stem-cell_Experiment_26946201_213	1	1	6	250	0	0		CellMarker_Human_Prostate_Prostate-Cancer_Cancer-stem-cell_Review_27640754_692	1	1	4	7	0	0
CellMarker_Human_Oral-cavity_Oral-Squamous-Cell-Carcinoma_Cancer-stem-cell_Experiment_23614644_214	1	1	4	250	0	0		CellMarker_Human_Undefined_Normal_Mesenchymal-stem-cell_Review_24158496_693	1	1	46	7	0	0
CellMarker_Human_Limbal-epithelium_Normal_Limbal-epithelial-stem-cell_Experiment_23056608_217	1	1	5	250	0	0		CellMarker_Human_Brain_Medulloblastoma_Cancer-stem-cell_Review_25940879_697	1	1	4	7	0	0
CellMarker_Human_Abdominal-adipose-tissue_Normal_Adipose-derived-stem-cell_Experiment_23210083_218	1	1	5	250	0	0		CellMarker_Human_Brain_Glioblastoma_Cancer-stem-cell_Review_25940879_698	1	1	4	7	0	0
CellMarker_Human_Tooth_Normal_Embryonic-stem-cell_Experiment_23871383_220	1	1	4	250	0	0		CellMarker_Human_Brain_Malignant-Peripheral-Nerve-Sheath-Tumor_Cancer-stem-cell_Review_25940879_699	1	1	4	7	0	0
CellMarker_Human_Embryo_Normal_Unrestricted-somatic-stem-cell_Experiment_29087592_267	1	1	6	250	0	0		CellMarker_Human_Undefined_Osteosarcoma_Cancer-stem-cell_Review_25940879_700	1	1	9	7	0	0
CellMarker_Human_Embryo_Normal_Embryonic-stem-cell_Experiment_28436947_268	1	1	4	250	0	0		CellMarker_Human_Undefined_Chondrosarcoma_Cancer-stem-cell_Review_25940879_701	1	1	5	7	0	0
CellMarker_Human_Embryo_Normal_Mesenchymal-stem-cell_Experiment_27656218_269	1	1	5	250	0	0		CellMarker_Human_Undefined_Fibrosarcoma_Cancer-stem-cell_Review_25940879_702	1	1	5	7	0	0
CellMarker_Human_Embryo_Normal_Embryonic-stem-cell_Experiment_24298345_270	1	1	6	250	0	0		CellMarker_Human_Ovary_Ovarian-Cancer_Cancer-stem-cell_Review_25940879_703	1	1	11	7	0	0
CellMarker_Human_Embryo_Normal_Embryonic-stem-cell_Experiment_20976554_271	1	1	4	250	0	0		CellMarker_Human_Undefined_Oral-Squamous-Cell-Carcinoma_Cancer-stem-cell_Review_25940879_704	1	1	6	7	0	0
CellMarker_Human_Embryo_Normal_Embryonic-stem-cell_Experiment_20874104_272	1	1	6	250	0	0		CellMarker_Human_Prostate_Prostate-Cancer_Cancer-stem-cell_Review_25940879_705	1	1	17	7	0	0
CellMarker_Human_Placenta_Normal_Mesenchymal-stem-cell_Experiment_20060164_293	1	1	6	250	0	0		CellMarker_Human_Gall-bladder_Gallbladder-cancer_Cancer-stem-cell_Review_25940879_706	1	1	4	7	0	0
CellMarker_Human_Muscle_Normal_Mesenchymal-stem-cell_Experiment_23244588_299	1	1	4	250	0	0		CellMarker_Human_Lung_Lung-Cancer_Cancer-stem-cell_Review_25940879_707	1	1	4	7	0	0
CellMarker_Human_Adipose-tissue_Normal_Mesenchymal-stem-cell_Experiment_29979972_312	1	1	5	250	0	0		CellMarker_Human_Breast_Breast-Cancer_Cancer-stem-cell_Review_25940879_708	1	1	8	7	0	0
CellMarker_Human_Adipose-tissue_Normal_Mesenchymal-stem-cell_Experiment_28545230_313	1	1	5	250	0	0		CellMarker_Human_Undefined_Pancreatic-Ductal-Adenocarcinoma_Cancer-stem-cell_Review_25940879_709	1	1	6	7	0	0
CellMarker_Human_Adipose-tissue_Normal_Mesenchymal-stem-cell_Experiment_24321269_316	1	1	4	250	0	0		CellMarker_Human_Undefined_Colorectal-Cancer_Cancer-stem-cell_Review_24587669_710	1	1	21	7	0	0
CellMarker_Human_Adipose-tissue_Normal_Mesenchymal-stem-cell_Experiment_23588700_317	1	1	4	250	0	0		CellMarker_Human_Skeletal-muscle_Normal_Mesenchymal-stem-cell_Review_28040084_711	1	1	9	7	0	0
CellMarker_Human_Colon_Colon-Cancer_Cancer-stem-cell_Experiment_27806848_321	1	1	4	250	0	0		CellMarker_Human_Colorectum_Normal_Colorectal-stem-cell_Review_27909729_712	1	1	5	7	0	0
CellMarker_Human_Colon_Colon-Cancer_Cancer-stem-cell_Experiment_21196254_322	1	1	5	250	0	0		CellMarker_Human_Colorectum_Colorectum-Cancer_Cancer-stem-cell_Review_27909729_713	1	1	14	7	0	0
CellMarker_Human_Lung_Lung-Adenocarcinoma_Cancer-stem-cell_Experiment_27285762_323	1	1	6	250	0	0		CellMarker_Human_Undefined_Normal_Hematopoietic-stem-cell_Review_24386551_714	1	1	4	7	0	0
CellMarker_Human_Lung_Normal_Cancer-stem-cell_Experiment_26947806_324	1	1	4	250	0	0		CellMarker_Human_Undefined_Lung-Cancer_Cancer-stem-cell_Review_18525120_716	1	1	8	7	0	0
CellMarker_Human_Lung_Non-Small-Cell-Lung-Cancer_Cancer-stem-cell_Experiment_24346092_326	1	1	10	250	0	0		CellMarker_Human_Undefined_Normal_Mesenchymal-stem-cell_Review_18729797_717	1	1	23	7	0	0
CellMarker_Human_Lung_Lung-Adenocarcinoma_Cancer-stem-cell_Experiment_23252868_327	1	1	4	250	0	0		CellMarker_Human_Undefined_Pancreatic-Cancer_Cancer-stem-cell_Review_26516409_718	1	1	7	7	0	0
CellMarker_Human_Lung_Non-Small-Cell-Lung-Cancer_Cancer-stem-cell_Experiment_22387005_328	1	1	4	250	0	0		CellMarker_Human_Undefined_Normal_Hematopoietic-stem-cell_Review_27376532_719	1	1	4	7	0	0
CellMarker_Human_Undefined_Normal_Cancer-stem-cell_Experiment_21124918_329	1	1	5	250	0	0		CellMarker_Human_Undefined_Glioblastoma_Cancer-stem-cell_Review_27148537_720	1	1	11	7	0	0
CellMarker_Human_Liver_Liver-Cancer_Cancer-stem-cell_Experiment_27650540_334	1	1	5	250	0	0		CellMarker_Human_Undefined_Normal_Embryonic-stem-cell_Single-cell-sequencing_27534536_727	1	1	4	7	0	0
CellMarker_Human_Undefined_Colorectal-Cancer_Cancer-stem-cell_Experiment_26261008_336	1	1	4	250	0	0		CellMarker_Human_Testis_Normal_Spermatogonial-stem-cell_Single-cell-sequencing_28985528_730	1	1	6	7	0	0
CellMarker_Human_Undefined_Liver-Cancer_Cancer-stem-cell_Experiment_23769634_338	1	1	4	250	0	0		CellMarker_Human_Ovary_Ovarian-Cancer_Cancer-stem-cell_Single-cell-sequencing_28111004_765	1	1	10	7	0	0
CellMarker_Human_Liver_Liver-Cancer_Cancer-stem-cell_Experiment_20511115_339	1	1	4	250	0	0		CellMarker_Human_Undefined_Hepatocellular-Cancer_Cancer-stem-cell_Single-cell-sequencing_29315726_783	1	1	6	7	0	0
CellMarker_Human_Brain_Normal_Neural-stem-cell_Experiment_21275797_342	1	1	5	250	0	0		CellMarker_Human_Small-intestine_Normal_LGR5+-stem-cell_Single-cell-sequencing_29802404_810	1	1	4	7	0	0
CellMarker_Human_Colorectum_Colorectum-Cancer_Cancer-stem-cell_Experiment_27806848_353	1	1	4	250	0	0		CellMarker_Human_Large-intestine_Normal_LGR5+-stem-cell_Single-cell-sequencing_29802404_815	1	1	60	7	0	0
CellMarker_Human_Colorectum_Colorectum-Cancer_Cancer-stem-cell_Experiment_26261008_354	1	1	4	250	0	0		CellMarker_Human_Brain_oligodendroglioma_Cancer-stem-cell_Single-cell-sequencing_27806376_876	1	1	11	7	0	0
CellMarker_Human_Bone-marrow_Normal_Mesenchymal-stem-cell_Experiment_24170370_360	1	1	4	250	0	0		msigDBv62_BIOCARTA_STEM_PATHWAY	1	1	15	7	0	0
CellMarker_Human_Thyroid_Papillary-Thyroid-Carcinoma_Cancer-stem-cell_Experiment_28687160_373	1	1	4	250	0	0		msigDBv62_GAL_LEUKEMIC_STEM_CELL_UP	1	1	133	7	0	0
CellMarker_Human_Breast_Breast-Cancer_Cancer-stem-cell_Experiment_28399903_387	1	1	4	250	0	0		msigDBv62_GAL_LEUKEMIC_STEM_CELL_DN	1	1	244	7	0	0
CellMarker_Human_Breast_Breast-Cancer_Cancer-stem-cell_Experiment_23036368_388	1	1	4	250	0	0		msigDBv62_OSWALD_HEMATOPOIETIC_STEM_CELL_IN_COLLAGEN_GEL_UP	1	1	233	7	0	0
CellMarker_Human_Adipose-tissue_Normal_Adipose-derived-stem-cell_Company_Company_434	1	1	6	250	0	0		msigDBv62_OSWALD_HEMATOPOIETIC_STEM_CELL_IN_COLLAGEN_GEL_DN	1	1	275	7	0	0
CellMarker_Human_Undefined_Ovarian-Cancer_Cancer-stem-cell_Company_Company_445	1	1	4	250	0	0		msigDBv62_HOEBEKE_LYMPHOID_STEM_CELL_UP	1	1	95	7	0	0
CellMarker_Human_Undefined_Acute-Myeloid-Leukemia_Cancer-stem-cell_Company_Company_446	1	1	5	250	0	0		msigDBv62_HOEBEKE_LYMPHOID_STEM_CELL_DN	1	1	86	7	0	0
CellMarker_Human_Undefined_Head-And-Neck-Squamous-Cell-Carcinoma_Cancer-stem-cell_Company_Company_451	1	1	6	250	0	0		msigDBv62_LEE_NEURAL_CREST_STEM_CELL_UP	1	1	146	7	0	0
CellMarker_Human_Undefined_Liver-Cancer_Cancer-stem-cell_Company_Company_453	1	1	5	250	0	0		msigDBv62_LEE_NEURAL_CREST_STEM_CELL_DN	1	1	118	7	0	0
CellMarker_Human_Undefined_Melanoma_Cancer-stem-cell_Company_Company_455	1	1	7	250	0	0		msigDBv62_JAATINEN_HEMATOPOIETIC_STEM_CELL_UP	1	1	316	7	0	0
CellMarker_Human_Undefined_Multiple-Myeloma_Cancer-stem-cell_Company_Company_456	1	1	6	250	0	0		msigDBv62_JAATINEN_HEMATOPOIETIC_STEM_CELL_DN	1	1	226	7	0	0
CellMarker_Human_Undefined_Osteosarcoma_Cancer-stem-cell_Company_Company_457	1	1	5	250	0	0		msigDBv62_LIANG_HEMATOPOIESIS_STEM_CELL_NUMBER_LARGE_VS_TINY_UP	1	1	44	7	0	0
CellMarker_Human_Undefined_Ovarian-Cancer_Cancer-stem-cell_Company_Company_458	1	1	5	250	0	0		msigDBv62_LIANG_HEMATOPOIESIS_STEM_CELL_NUMBER_LARGE_VS_TINY_DN	1	1	45	7	0	0
CellMarker_Human_Bone-marrow_Normal_Hematopoietic-stem-cell_Company_Company_527	1	1	17	250	0	0		msigDBv62_LIANG_HEMATOPOIESIS_STEM_CELL_NUMBER_SMALL_VS_HUGE_UP	1	1	38	7	0	0
CellMarker_Human_Germ_Normal_Mesenchymal-stem-cell_Company_Company_560	1	1	6	250	0	0		msigDBv62_LIANG_HEMATOPOIESIS_STEM_CELL_NUMBER_SMALL_VS_HUGE_DN	1	1	33	7	0	0
CellMarker_Human_Undefined_Normal_Neural-stem-cell_Company_Company_584	1	1	4	250	0	0		msigDBv62_BYSTRYKH_HEMATOPOIESIS_STEM_CELL_FGF3	1	1	8	7	0	0
CellMarker_Human_Undefined_Normal_Neural-stem-cell_Company_Company_585	0.607535	1	59	250	1	0.00326797		msigDBv62_BYSTRYKH_HEMATOPOIESIS_STEM_CELL_QTL_CIS	1	1	128	7	0	0
CellMarker_Human_Undefined_Acute-Myeloid-Leukemia_Cancer-stem-cell_Review_27866420_647	1	1	4	250	0	0		msigDBv62_BYSTRYKH_HEMATOPOIESIS_STEM_CELL_AND_BRAIN_QTL_TRANS	1	1	185	7	0	0
CellMarker_Human_Undefined_Lung-Cancer_Cancer-stem-cell_Review_27866420_651	1	1	6	250	0	0		msigDBv62_BYSTRYKH_HEMATOPOIESIS_STEM_CELL_AND_BRAIN_QTL_CIS	1	1	65	7	0	0
CellMarker_Human_Undefined_Ovarian-Cancer_Cancer-stem-cell_Review_27866420_652	1	1	4	250	0	0		msigDBv62_BYSTRYKH_HEMATOPOIESIS_STEM_CELL_RUNX1	1	1	9	7	0	0
CellMarker_Human_Undefined_Pancreatic-Cancer_Cancer-stem-cell_Review_27866420_653	1	1	7	250	0	0		msigDBv62_BYSTRYKH_HEMATOPOIESIS_STEM_CELL_QTL_TRANS	1	1	882	7	0	0
CellMarker_Human_Undefined_Pancreatic-Cancer_Cancer-stem-cell_Review_19016515_656	1	1	5	250	0	0		msigDBv62_BYSTRYKH_HEMATOPOIESIS_STEM_CELL_FLI1	1	1	9	7	0	0
CellMarker_Human_Undefined_Acute-Myelogenous-Leukemia_Cancer-stem-cell_Review_19016515_658	1	1	7	250	0	0		msigDBv62_BHATTACHARYA_EMBRYONIC_STEM_CELL	1	1	89	7	0	0
CellMarker_Human_Undefined_Hepatocellular-Cancer_Cancer-stem-cell_Review_21125672_660	1	1	4	250	0	0		msigDBv62_IVANOVA_HEMATOPOIESIS_STEM_CELL_LONG_TERM	1	1	302	7	0	0
CellMarker_Human_Undefined_Ovarian-Adenocarcinoma_Cancer-stem-cell_Review_21125672_661	1	1	4	250	0	0		msigDBv62_IVANOVA_HEMATOPOIESIS_STEM_CELL	1	1	254	7	0	0
CellMarker_Human_Meniscus_Normal_Mesenchymal-stem-cell_Review_23881068_665	1	1	6	250	0	0		msigDBv62_IVANOVA_HEMATOPOIESIS_STEM_CELL_SHORT_TERM	1	1	32	7	0	0
CellMarker_Human_Cartilage_Normal_Mesenchymal-stem-cell_Review_23881068_668	1	1	4	250	0	0		msigDBv62_IVANOVA_HEMATOPOIESIS_STEM_CELL_AND_PROGENITOR	1	1	681	7	0	0
CellMarker_Human_Undefined_Colon-Cancer_Cancer-stem-cell_Review_21075331_678	1	1	4	250	0	0		msigDBv62_IZADPANAH_STEM_CELL_ADIPOSE_VS_BONE_UP	1	1	126	7	0	0
CellMarker_Human_Undefined_Melanoma_Cancer-stem-cell_Review_21075331_680	1	1	4	250	0	0		msigDBv62_IZADPANAH_STEM_CELL_ADIPOSE_VS_BONE_DN	1	1	108	7	0	0
CellMarker_Human_Undefined_Liver-Cancer_Cancer-stem-cell_Review_26516409_684	1	1	5	250	0	0		msigDBv62_BOQUEST_STEM_CELL_UP	1	1	260	7	0	0
CellMarker_Human_Undefined_Colorectal-Cancer_Cancer-stem-cell_Review_26516409_685	1	1	5	250	0	0		msigDBv62_BOQUEST_STEM_CELL_DN	1	1	216	7	0	0
CellMarker_Human_Undefined_Pancreatic-Cancer_Cancer-stem-cell_Review_22718289_687	1	1	10	250	0	0		msigDBv62_BOQUEST_STEM_CELL_CULTURED_VS_FRESH_UP	1	1	425	7	0	0
CellMarker_Human_Bone-marrow_Normal_Mesenchymal-stem-cell_Review_27141940_690	1	1	7	250	0	0		msigDBv62_BOQUEST_STEM_CELL_CULTURED_VS_FRESH_DN	1	1	31	7	0	0
CellMarker_Human_Brain_Medulloblastoma_Cancer-stem-cell_Review_25940879_697	1	1	4	250	0	0		msigDBv62_CONRAD_STEM_CELL	1	1	39	7	0	0
CellMarker_Human_Brain_Glioblastoma_Cancer-stem-cell_Review_25940879_698	1	1	4	250	0	0		msigDBv62_CONRAD_GERMLINE_STEM_CELL	1	1	13	7	0	0
CellMarker_Human_Brain_Malignant-Peripheral-Nerve-Sheath-Tumor_Cancer-stem-cell_Review_25940879_699	1	1	4	250	0	0		msigDBv62_BEIER_GLIOMA_STEM_CELL_UP	1	1	39	7	0	0
CellMarker_Human_Undefined_Osteosarcoma_Cancer-stem-cell_Review_25940879_700	1	1	9	250	0	0		msigDBv62_BEIER_GLIOMA_STEM_CELL_DN	1	1	66	7	0	0
CellMarker_Human_Undefined_Chondrosarcoma_Cancer-stem-cell_Review_25940879_701	1	1	5	250	0	0		msigDBv62_YAMASHITA_LIVER_CANCER_STEM_CELL_UP	1	1	47	7	0	0
CellMarker_Human_Undefined_Fibrosarcoma_Cancer-stem-cell_Review_25940879_702	1	1	5	250	0	0		msigDBv62_YAMASHITA_LIVER_CANCER_STEM_CELL_DN	1	1	76	7	0	0
CellMarker_Human_Ovary_Ovarian-Cancer_Cancer-stem-cell_Review_25940879_703	1	1	11	250	0	0		msigDBv62_LIANG_HEMATOPOIESIS_STEM_CELL_NUMBER_QTL	1	1	17	7	0	0
CellMarker_Human_Undefined_Oral-Squamous-Cell-Carcinoma_Cancer-stem-cell_Review_25940879_704	1	1	6	250	0	0		msigDBv62_BYSTRYKH_HEMATOPOIESIS_STEM_CELL_IL3RA	1	1	9	7	0	0
CellMarker_Human_Gall-bladder_Gallbladder-cancer_Cancer-stem-cell_Review_25940879_706	1	1	4	250	0	0		msigDBv62_BYSTRYKH_HEMATOPOIESIS_STEM_CELL_SCP2_QTL_TRANS	1	1	25	7	0	0
CellMarker_Human_Lung_Lung-Cancer_Cancer-stem-cell_Review_25940879_707	1	1	4	250	0	0		msigDBv62_WONG_EMBRYONIC_STEM_CELL_CORE	1	1	335	7	0	0
CellMarker_Human_Breast_Breast-Cancer_Cancer-stem-cell_Review_25940879_708	1	1	8	250	0	0		msigDBv62_WONG_ADULT_TISSUE_STEM_MODULE	1	1	721	7	0	0
CellMarker_Human_Undefined_Pancreatic-Ductal-Adenocarcinoma_Cancer-stem-cell_Review_25940879_709	1	1	6	250	0	0		msigDBv62_PECE_MAMMARY_STEM_CELL_UP	1	1	146	7	0	0
CellMarker_Human_Skeletal-muscle_Normal_Mesenchymal-stem-cell_Review_28040084_711	1	1	9	250	0	0		msigDBv62_PECE_MAMMARY_STEM_CELL_DN	1	1	146	7	0	0
CellMarker_Human_Undefined_Normal_Hematopoietic-stem-cell_Review_24386551_714	1	1	4	250	0	0		msigDBv62_GENTLES_LEUKEMIC_STEM_CELL_UP	1	1	29	7	0	0
CellMarker_Human_Undefined_Lung-Cancer_Cancer-stem-cell_Review_18525120_716	1	1	8	250	0	0		msigDBv62_GENTLES_LEUKEMIC_STEM_CELL_DN	1	1	19	7	0	0
CellMarker_Human_Undefined_Normal_Hematopoietic-stem-cell_Review_27376532_719	1	1	4	250	0	0		msigDBv62_LIM_MAMMARY_STEM_CELL_UP	1	1	489	7	0	0
CellMarker_Human_Undefined_Normal_Embryonic-stem-cell_Single-cell-sequencing_27534536_727	1	1	4	250	0	0		msigDBv62_LIM_MAMMARY_STEM_CELL_DN	1	1	428	7	0	0
CellMarker_Human_Testis_Normal_Spermatogonial-stem-cell_Single-cell-sequencing_28985528_730	1	1	6	250	0	0		msigDBv62_GSE23321_CD8_STEM_CELL_MEMORY_VS_EFFECTOR_MEMORY_CD8_TCELL_UP	1	1	200	7	0	0
CellMarker_Human_Small-intestine_Normal_LGR5+-stem-cell_Single-cell-sequencing_29802404_810	1	1	4	250	0	0		msigDBv62_GSE23321_CD8_STEM_CELL_MEMORY_VS_EFFECTOR_MEMORY_CD8_TCELL_DN	1	1	200	7	0	0
msigDBv62_BIOCARTA_STEM_PATHWAY	1	1	15	250	0	0		msigDBv62_GSE23321_CD8_STEM_CELL_MEMORY_VS_CENTRAL_MEMORY_CD8_TCELL_UP	1	1	199	7	0	0
msigDBv62_GAL_LEUKEMIC_STEM_CELL_UP	0.639343	1	133	250	2	0.00524934		msigDBv62_GSE23321_CD8_STEM_CELL_MEMORY_VS_CENTRAL_MEMORY_CD8_TCELL_DN	1	1	200	7	0	0
msigDBv62_GAL_LEUKEMIC_STEM_CELL_DN	0.76128	1	244	250	3	0.00610998		msigDBv62_GSE23321_CD8_STEM_CELL_MEMORY_VS_NAIVE_CD8_TCELL_UP	1	1	200	7	0	0
msigDBv62_LIANG_HEMATOPOIESIS_STEM_CELL_NUMBER_LARGE_VS_TINY_UP	0.514066	1	44	250	1	0.00341297		msigDBv62_GSE23321_CD8_STEM_CELL_MEMORY_VS_NAIVE_CD8_TCELL_DN	1	1	199	7	0	0
msigDBv62_BYSTRYKH_HEMATOPOIESIS_STEM_CELL_FGF3	1	1	8	250	0	0		msigDBv62_GSE37301_HEMATOPOIETIC_STEM_CELL_VS_LYMPHOID_PRIMED_MPP_UP	1	1	177	7	0	0
msigDBv62_BYSTRYKH_HEMATOPOIESIS_STEM_CELL_AND_BRAIN_QTL_TRANS	0.581209	1	185	250	3	0.00694444		msigDBv62_GSE37301_HEMATOPOIETIC_STEM_CELL_VS_LYMPHOID_PRIMED_MPP_DN	1	1	160	7	0	0
msigDBv62_BYSTRYKH_HEMATOPOIESIS_STEM_CELL_AND_BRAIN_QTL_CIS	0.655912	1	65	250	1	0.00318471		msigDBv62_GSE37301_HEMATOPOIETIC_STEM_CELL_VS_MULTIPOTENT_PROGENITOR_DN	1	1	161	7	0	0
msigDBv62_BYSTRYKH_HEMATOPOIESIS_STEM_CELL_RUNX1	1	1	9	250	0	0		msigDBv62_GSE37301_HEMATOPOIETIC_STEM_CELL_VS_MULTIPOTENT_PROGENITOR_UP	1	1	200	7	0	0
msigDBv62_BYSTRYKH_HEMATOPOIESIS_STEM_CELL_FLI1	1	1	9	250	0	0		msigDBv62_GSE37301_HEMATOPOIETIC_STEM_CELL_VS_COMMON_LYMPHOID_PROGENITOR_UP	1	1	200	7	0	0
msigDBv62_IVANOVA_HEMATOPOIESIS_STEM_CELL_SHORT_TERM	1	1	32	250	0	0		msigDBv62_GSE37301_HEMATOPOIETIC_STEM_CELL_VS_COMMON_LYMPHOID_PROGENITOR_DN	1	1	200	7	0	0
msigDBv62_IZADPANAH_STEM_CELL_ADIPOSE_VS_BONE_DN	1	1	108	250	0	0		msigDBv62_GSE37301_HEMATOPOIETIC_STEM_CELL_VS_PRO_BCELL_UP	1	1	200	7	0	0
msigDBv62_BEIER_GLIOMA_STEM_CELL_UP	1	1	39	250	0	0		msigDBv62_GSE37301_HEMATOPOIETIC_STEM_CELL_VS_PRO_BCELL_DN	1	1	162	7	0	0
msigDBv62_BEIER_GLIOMA_STEM_CELL_DN	0.661526	1	66	250	1	0.0031746		msigDBv62_GSE37301_HEMATOPOIETIC_STEM_CELL_VS_CD4_TCELL_UP	1	1	172	7	0	0
msigDBv62_BYSTRYKH_HEMATOPOIESIS_STEM_CELL_SCP2_QTL_TRANS	1	1	25	250	0	0		msigDBv62_GSE37301_HEMATOPOIETIC_STEM_CELL_VS_CD4_TCELL_DN	1	1	133	7	0	0
msigDBv62_WONG_EMBRYONIC_STEM_CELL_CORE	0.63778	1	335	250	5	0.00862069		msigDBv62_GSE37301_HEMATOPOIETIC_STEM_CELL_VS_GRAN_MONO_PROGENITOR_UP	1	1	155	7	0	0
msigDBv62_GENTLES_LEUKEMIC_STEM_CELL_DN	1	1	19	250	0	0		msigDBv62_GSE37301_HEMATOPOIETIC_STEM_CELL_VS_GRAN_MONO_PROGENITOR_DN	1	1	176	7	0	0
msigDBv62_GSE23321_CD8_STEM_CELL_MEMORY_VS_EFFECTOR_MEMORY_CD8_TCELL_UP	0.839245	1	200	250	2	0.00446429		msigDBv62_GSE37301_HEMATOPOIETIC_STEM_CELL_VS_RAG2_KO_NK_CELL_UP	1	1	170	7	0	0
msigDBv62_GSE23321_CD8_STEM_CELL_MEMORY_VS_CENTRAL_MEMORY_CD8_TCELL_UP	0.630632	1	199	250	3	0.00672646		msigDBv62_GSE37301_HEMATOPOIETIC_STEM_CELL_VS_RAG2_KO_NK_CELL_DN	1	1	180	7	0	0
msigDBv62_GSE23321_CD8_STEM_CELL_MEMORY_VS_CENTRAL_MEMORY_CD8_TCELL_DN	0.839245	1	200	250	2	0.00446429		msigDBv62_GO_NEURONAL_STEM_CELL_DIVISION	1	1	13	7	0	0
msigDBv62_GSE23321_CD8_STEM_CELL_MEMORY_VS_NAIVE_CD8_TCELL_DN	0.837193	1	199	250	2	0.00447427		msigDBv62_GO_SOMATIC_STEM_CELL_POPULATION_MAINTENANCE	1	1	66	7	0	0
msigDBv62_GSE37301_HEMATOPOIETIC_STEM_CELL_VS_MULTIPOTENT_PROGENITOR_DN	0.739737	1	161	250	2	0.00488998		msigDBv62_GO_NEGATIVE_REGULATION_OF_STEM_CELL_DIFFERENTIATION	1	1	43	7	0	0
msigDBv62_GSE37301_HEMATOPOIETIC_STEM_CELL_VS_PRO_BCELL_UP	0.634004	1	200	250	3	0.00671141		msigDBv62_GO_STEM_CELL_PROLIFERATION	1	1	60	7	0	0
msigDBv62_GSE37301_HEMATOPOIETIC_STEM_CELL_VS_CD4_TCELL_UP	0.53177	1	172	250	3	0.0071599		msigDBv62_GO_HEMATOPOIETIC_STEM_CELL_DIFFERENTIATION	1	1	12	7	0	0
msigDBv62_GSE37301_HEMATOPOIETIC_STEM_CELL_VS_CD4_TCELL_DN	0.887843	1	133	250	1	0.0026178		msigDBv62_GO_NEGATIVE_REGULATION_OF_STEM_CELL_PROLIFERATION	1	1	17	7	0	0
msigDBv62_GSE37301_HEMATOPOIETIC_STEM_CELL_VS_GRAN_MONO_PROGENITOR_UP	0.720454	1	155	250	2	0.00496278		msigDBv62_GO_STEM_CELL_DIVISION	1	1	29	7	0	0
msigDBv62_GSE37301_HEMATOPOIETIC_STEM_CELL_VS_RAG2_KO_NK_CELL_UP	0.766531	1	170	250	2	0.00478469		msigDBv62_GO_HEMATOPOIETIC_STEM_CELL_PROLIFERATION	1	1	13	7	0	0
msigDBv62_GO_NEURONAL_STEM_CELL_DIVISION	1	1	13	250	0	0		msigDBv62_GO_POSITIVE_REGULATION_OF_STEM_CELL_DIFFERENTIATION	1	1	50	7	0	0
msigDBv62_GO_STEM_CELL_PROLIFERATION	0.626423	1	60	250	1	0.00323625		msigDBv62_GO_REGULATION_OF_STEM_CELL_POPULATION_MAINTENANCE	1	1	17	7	0	0
msigDBv62_GO_HEMATOPOIETIC_STEM_CELL_DIFFERENTIATION	1	1	12	250	0	0		msigDBv62_GO_NEURONAL_STEM_CELL_POPULATION_MAINTENANCE	1	1	19	7	0	0
msigDBv62_GO_NEGATIVE_REGULATION_OF_STEM_CELL_PROLIFERATION	1	1	17	250	0	0		msigDBv62_GO_REGULATION_OF_STEM_CELL_PROLIFERATION	1	1	88	7	0	0
msigDBv62_GO_HEMATOPOIETIC_STEM_CELL_PROLIFERATION	1	1	13	250	0	0		msigDBv62_GO_SOMATIC_STEM_CELL_DIVISION	1	1	22	7	0	0
msigDBv62_GO_POSITIVE_REGULATION_OF_STEM_CELL_DIFFERENTIATION	0.559681	1	50	250	1	0.00334448		msigDBv62_GO_STEM_CELL_DIFFERENTIATION	1	1	190	7	0	0
msigDBv62_GO_REGULATION_OF_STEM_CELL_POPULATION_MAINTENANCE	1	1	17	250	0	0		msigDBv62_GO_POSITIVE_REGULATION_OF_STEM_CELL_PROLIFERATION	1	1	61	7	0	0
msigDBv62_GO_NEURONAL_STEM_CELL_POPULATION_MAINTENANCE	1	1	19	250	0	0		msigDBv62_GO_REGULATION_OF_STEM_CELL_DIFFERENTIATION	1	1	113	7	0	0
msigDBv62_GO_STEM_CELL_DIFFERENTIATION	0.599328	1	190	250	3	0.00686499		msigDBv62_OISHI_CHOLANGIOMA_STEM_CELL_LIKE_UP	1	1	347	7	0	0
msigDBv62_OISHI_CHOLANGIOMA_STEM_CELL_LIKE_UP	0.668251	1	347	250	5	0.00844595		msigDBv62_OISHI_CHOLANGIOMA_STEM_CELL_LIKE_DN	1	1	278	7	0	0

## Sheet: Stemness enrichment lung
High UMI tumor cluster								Low UMI tumor cluster
Signature gene set from MSigDB and CellMarker	P value	Adjusted P value	Number of genes in signature gene set	Number of DE genes in tumor cluster	Number of intersecting genes between gene set and DE genes	Jaccard Index		Signature gene set from MSigDB and CellMarker	P value	Adjusted P value	Number of genes in signature gene set	Number of DE genes in tumor cluster	Number of intersecting genes between gene set and DE genes	Jaccard Index
msigDBv62_BOQUEST_STEM_CELL_CULTURED_VS_FRESH_UP	9.70541e-05	0.0149327	425	126	14	0.0260708		msigDBv62_WONG_EMBRYONIC_STEM_CELL_CORE	7.38054e-06	0.00133401	335	144	15	0.0323276
CellMarker_Human_Undefined_Prostate-Cancer_Cancer-stem-cell_Experiment_19908230_186	0.000598969	0.04725	4	126	2	0.015625		msigDBv62_GSE37301_HEMATOPOIETIC_STEM_CELL_VS_LYMPHOID_PRIMED_MPP_DN	0.000528404	0.035386	160	144	8	0.027027
CellMarker_Human_Prostate_Prostate-Cancer_Cancer-stem-cell_Experiment_16322242_253	0.000598969	0.04725	4	126	2	0.015625		msigDBv62_IZADPANAH_STEM_CELL_ADIPOSE_VS_BONE_UP	0.00337409	0.137452	126	144	6	0.0227273
CellMarker_Human_Prostate_Normal_Cancer-stem-cell_Experiment_21277911_289	0.000598969	0.04725	4	126	2	0.015625		msigDBv62_LIANG_HEMATOPOIESIS_STEM_CELL_NUMBER_LARGE_VS_TINY_UP	0.014115	0.345597	44	144	3	0.0162162
CellMarker_Human_Undefined_Prostate-Cancer_Cancer-stem-cell_Review_19016515_657	0.000598969	0.04725	4	126	2	0.015625		msigDBv62_HOEBEKE_LYMPHOID_STEM_CELL_DN	0.0174209	0.404396	86	144	4	0.0176991
CellMarker_Human_Undefined_Prostate-Cancer_Cancer-stem-cell_Review_21075331_679	0.000598969	0.04725	4	126	2	0.015625		msigDBv62_GSE23321_CD8_STEM_CELL_MEMORY_VS_NAIVE_CD8_TCELL_UP	0.0284097	0.479843	200	144	6	0.0177515
CellMarker_Human_Undefined_Prostate-Cancer_Cancer-stem-cell_Review_29391738_691	0.000598969	0.04725	4	126	2	0.015625		msigDBv62_BYSTRYKH_HEMATOPOIESIS_STEM_CELL_AND_BRAIN_QTL_CIS	0.039124	0.596048	65	144	3	0.0145631
CellMarker_Human_Prostate_Prostate-Cancer_Cancer-stem-cell_Review_27640754_692	0.000598969	0.04725	4	126	2	0.015625		msigDBv62_BYSTRYKH_HEMATOPOIESIS_STEM_CELL_QTL_CIS	0.0607603	0.804534	128	144	4	0.0149254
msigDBv62_WONG_ADULT_TISSUE_STEM_MODULE	0.000916078	0.0585536	721	126	17	0.0204819		CellMarker_Human_Liver_Hepatocellular-Carcinoma_Liver-stem-cell_Experiment_20080086_123	0.0672878	0.845931	6	144	1	0.00671141
CellMarker_Human_Undefined_Normal_Mesenchymal-stem-cell_Review_24158496_693	0.0011653	0.0673736	46	126	4	0.0238095		CellMarker_Human_Skin_Normal_Epidermal-stem-cell_Company_Company_499	0.0887022	0.893115	8	144	1	0.00662252
CellMarker_Human_Prostate_Normal_Cancer-stem-cell_Experiment_21353741_288	0.00147768	0.0777377	6	126	2	0.0153846		msigDBv62_PECE_MAMMARY_STEM_CELL_UP	0.0886571	0.893115	146	144	4	0.013986
CellMarker_Human_Undefined_Prostate-Cancer_Cancer-stem-cell_Review_21125672_663	0.00147768	0.0777377	6	126	2	0.0153846		msigDBv62_PECE_MAMMARY_STEM_CELL_DN	0.0886571	0.893115	146	144	4	0.013986
msigDBv62_OISHI_CHOLANGIOMA_STEM_CELL_LIKE_DN	0.00201792	0.0965749	278	126	9	0.0227848		msigDBv62_OSWALD_HEMATOPOIETIC_STEM_CELL_IN_COLLAGEN_GEL_DN	0.0989279	0.963758	275	144	6	0.0145278
CellMarker_Human_Prostate_Normal_Cancer-stem-cell_Experiment_29104488_286	0.00205509	0.0970502	7	126	2	0.0152672		CellMarker_Human_Tongue_Tongue-Squamous-Cell-Carcinoma_Cancer-stem-cell_Experiment_29607565_6	1	1	4	144	0	0
msigDBv62_PECE_MAMMARY_STEM_CELL_DN	0.00361134	0.142759	146	126	6	0.0225564		CellMarker_Human_Gingiva_Normal_Mesenchymal-stem-cell_Experiment_29604386_7	1	1	7	144	0	0
CellMarker_Human_Undefined_Normal_Hematopoietic-stem-cell_Company_Company_529	0.00431721	0.1464	10	126	2	0.0149254		CellMarker_Human_Undefined_Glioblastoma_Mesenchymal-stem-cell_Experiment_29590646_8	1	1	7	144	0	0
CellMarker_Human_Prostate_Normal_Cancer-stem-cell_Experiment_25460302_287	0.00624882	0.191339	12	126	2	0.0147059		CellMarker_Human_Dental-pulp_Normal_Dental-pulp-stem-cell_Experiment_24837475_10	1	1	4	144	0	0
msigDBv62_GSE37301_HEMATOPOIETIC_STEM_CELL_VS_RAG2_KO_NK_CELL_DN	0.00981846	0.267233	180	126	6	0.02		CellMarker_Human_Adipose-tissue_Normal_Adipose-derived-stem-cell_Experiment_29214313_12	1	1	8	144	0	0
msigDBv62_HOEBEKE_LYMPHOID_STEM_CELL_DN	0.0111365	0.28916	86	126	4	0.0192308		CellMarker_Human_Urine_Normal_Urine-derived-stem-cell_Experiment_28409292_14	1	1	8	144	0	0
msigDBv62_LIM_MAMMARY_STEM_CELL_DN	0.0113819	0.294302	428	126	10	0.0183824		CellMarker_Human_Adipose-tissue_Normal_Mesenchymal-stem-cell_Experiment_24978442_19	1	1	7	144	0	0
CellMarker_Human_Undefined_Prostate-Cancer_Cancer-stem-cell_Review_27866420_654	0.0154613	0.301802	21	126	2	0.013986		CellMarker_Human_Brain_Glioblastoma_Cancer-stem-cell_Experiment_27354342_22	1	1	5	144	0	0
msigDBv62_GO_POSITIVE_REGULATION_OF_STEM_CELL_DIFFERENTIATION	0.0139537	0.301802	50	126	3	0.017341		CellMarker_Human_Undefined_Normal_Mesenchymal-stem-cell_Experiment_28096632_23	1	1	4	144	0	0
CellMarker_Human_Ligament_Normal_Mesenchymal-stem-cell_Review_23881068_666	0.0187402	0.338725	21	126	2	0.0137931		CellMarker_Human_Bone-marrow_Normal_Mesenchymal-stem-cell_Experiment_29552046_48	1	1	4	144	0	0
msigDBv62_GO_POSITIVE_REGULATION_OF_STEM_CELL_PROLIFERATION	0.0236595	0.401887	61	126	3	0.0163043		CellMarker_Human_Adipose-tissue_Normal_Mesenchymal-stem-cell_Experiment_28334693_49	1	1	8	144	0	0
msigDBv62_GSE37301_HEMATOPOIETIC_STEM_CELL_VS_RAG2_KO_NK_CELL_UP	0.0289304	0.466318	170	126	5	0.0171821		CellMarker_Human_Adipose-tissue_Normal_Adipose-derived-stem-cell_Experiment_29188405_50	1	1	6	144	0	0
msigDBv62_BEIER_GLIOMA_STEM_CELL_DN	0.0290162	0.466489	66	126	3	0.015873		CellMarker_Human_Bone-marrow_Normal_Mesenchymal-stem-cell_Experiment_29118937_51	1	1	5	144	0	0
msigDBv62_GSE37301_HEMATOPOIETIC_STEM_CELL_VS_GRAN_MONO_PROGENITOR_DN	0.0328957	0.505714	176	126	5	0.016835		CellMarker_Human_Lung_Lung-Cancer_Cancer-stem-cell_Experiment_28986882_52	1	1	5	144	0	0
CellMarker_Human_Dental-pulp_Normal_Dental-pulp-stem-cell_Experiment_24837475_10	0.0397881	0.564585	4	126	1	0.00775194		CellMarker_Human_Colon_Colorectal-Cancer_Cancer-stem-cell_Experiment_28986882_53	1	1	4	144	0	0
CellMarker_Human_Undefined_Normal_Mesenchymal-stem-cell_Experiment_28096632_23	0.0397881	0.564585	4	126	1	0.00775194		CellMarker_Human_Urine_Normal_Urine-derived-stem-cell_Experiment_24945524_55	1	1	15	144	0	0
CellMarker_Human_Endometrium-stroma_Normal_Endometrial-stromal-stem-cell_Experiment_22952951_118	0.0397881	0.564585	4	126	1	0.00775194		CellMarker_Human_Endometrium_Normal_Mesenchymal-stem-cell_Experiment_28761446_59	1	1	10	144	0	0
CellMarker_Human_Corneal-endothelium_Normal_Mesenchymal-stem-cell_Experiment_24932088_159	0.0397881	0.564585	4	126	1	0.00775194		CellMarker_Human_Undefined_Astroblastoma_Cancer-stem-cell_Experiment_28232116_60	1	1	9	144	0	0
CellMarker_Human_Fetal-liver_Normal_Liver-stem-cell_Experiment_16026547_195	0.0397881	0.564585	4	126	1	0.00775194		CellMarker_Human_Periodontal-ligament_Normal_Mesenchymal-stem-cell_Experiment_28301220_61	1	1	5	144	0	0
CellMarker_Human_Anterior-cruciate-ligament_Normal_Mesenchymal-stem-cell_Experiment_26227919_236	0.0397881	0.564585	4	126	1	0.00775194		CellMarker_Human_Undefined_Normal_Pluripotent-stem-cell_Experiment_22493178_63	1	1	4	144	0	0
CellMarker_Human_Liver_Normal_Mesenchymal-stem-cell_Experiment_19515222_245	0.0397881	0.564585	4	126	1	0.00775194		CellMarker_Human_Undefined_Normal_Pluripotent-stem-cell_Experiment_22493178_64	1	1	4	144	0	0
CellMarker_Human_Umbilical-vein_Normal_Mesenchymal-stem-cell_Experiment_22391187_247	0.0397881	0.564585	4	126	1	0.00775194		CellMarker_Human_Undefined_Normal_Unrestricted-somatic-stem-cell_Experiment_23054438_81	1	1	6	144	0	0
CellMarker_Human_Liver_Normal_Mesenchymal-stem-cell_Experiment_16945998_381	0.0397881	0.564585	4	126	1	0.00775194		CellMarker_Human_Undefined_Normal_Mesenchymal-stem-cell_Experiment_23054438_82	1	1	6	144	0	0
CellMarker_Human_Subcutaneous-adipose-tissue_Normal_Adipose-derived-stem-cell_Experiment_20890444_129	0.0494872	0.565303	5	126	1	0.00769231		CellMarker_Human_Adipose-tissue_Normal_Mesenchymal-stem-cell_Experiment_23025577_88	1	1	7	144	0	0
CellMarker_Human_Skeletal-muscle_Normal_Mesenchymal-stem-cell_Experiment_25177794_161	0.0494872	0.565303	5	126	1	0.00769231		CellMarker_Human_Endometrium_Normal_Endometrial-stem-cell_Experiment_23460308_92	1	1	21	144	0	0
CellMarker_Human_Adipose-tissue_Normal_Mesenchymal-stem-cell_Experiment_19515222_244	0.0494872	0.565303	5	126	1	0.00769231		CellMarker_Human_Oviduct_Normal_Oviduct-derived-stem-cell_Experiment_23460308_93	1	1	20	144	0	0
CellMarker_Human_Skin_Normal_Epidermal-stem-cell_Company_Company_612	0.0494872	0.565303	5	126	1	0.00769231		CellMarker_Human_Bone-marrow_Normal_Mesenchymal-stem-cell_Experiment_23942284_94	1	1	4	144	0	0
CellMarker_Human_Colorectum_Normal_Colorectal-stem-cell_Review_27909729_712	0.0494872	0.565303	5	126	1	0.00769231		CellMarker_Human_Brain_Glioma_Cancer-stem-cell_Experiment_27171431_95	1	1	6	144	0	0
msigDBv62_BOQUEST_STEM_CELL_UP	0.0481563	0.565303	260	126	6	0.0157895		CellMarker_Human_Placenta_Normal_Mesenchymal-stem-cell_Experiment_24662208_98	1	1	7	144	0	0
CellMarker_Human_Undefined_Normal_Induced-pluripotent-stem-cell_Company_Company_482	0.0535556	0.574004	43	126	2	0.0124224		CellMarker_Human_Dental-pulp_Normal_Mesenchymal-stem-cell_Experiment_27883224_99	1	1	4	144	0	0
msigDBv62_LIANG_HEMATOPOIESIS_STEM_CELL_NUMBER_SMALL_VS_HUGE_UP	0.0561668	0.591373	38	126	2	0.0123457		CellMarker_Human_Ovarian-cortex_Normal_Pluripotent-stem-cell_Experiment_29078734_100	1	1	5	144	0	0
CellMarker_Human_Adipose-tissue_Normal_Adipose-derived-stem-cell_Experiment_29188405_50	0.0590891	0.604762	6	126	1	0.00763359		CellMarker_Human_Subcutaneous-adipose-tissue_Normal_Adipose-derived-stem-cell_Experiment_28545230_101	1	1	5	144	0	0
CellMarker_Human_Liver_Hepatocellular-Carcinoma_Liver-stem-cell_Experiment_20080086_123	0.0590891	0.604762	6	126	1	0.00763359		CellMarker_Human_Amniotic-fluid_Normal_Amniotic-fluid-stem-cell_Experiment_29241918_103	1	1	4	144	0	0
CellMarker_Human_Adipose-tissue_Normal_Adipose-derived-stem-cell_Experiment_21548390_149	0.0590891	0.604762	6	126	1	0.00763359		CellMarker_Human_Deciduous-tooth_Normal_Dental-pulp-stem-cell_Experiment_24469124_104	1	1	4	144	0	0
CellMarker_Human_Liver_Normal_Mesenchymal-stem-cell_Experiment_22564638_380	0.0590891	0.604762	6	126	1	0.00763359		CellMarker_Human_Undefined_Thyroid-Cancer_Cancer-stem-like-cell_Experiment_24531915_106	1	1	6	144	0	0
CellMarker_Human_Undefined_Head-And-Neck-Squamous-Cell-Carcinoma_Cancer-stem-cell_Company_Company_451	0.0590891	0.604762	6	126	1	0.00763359		CellMarker_Human_Undefined_Infantile-Hemangiomas_Cancer-stem-cell_Experiment_24401806_109	1	1	5	144	0	0
CellMarker_Human_Undefined_Multiple-Myeloma_Cancer-stem-cell_Company_Company_456	0.0590891	0.604762	6	126	1	0.00763359		CellMarker_Human_Synovial-fluid_Normal_Mesenchymal-stem-cell_Experiment_25003199_110	1	1	4	144	0	0
CellMarker_Human_Undefined_Breast-Cancer_Cancer-stem-cell_Review_28476780_681	0.0590891	0.604762	6	126	1	0.00763359		CellMarker_Human_Oral-mucosa_Normal_Mesenchymal-stem-cell_Experiment_26617710_114	1	1	4	144	0	0
msigDBv62_GO_REGULATION_OF_STEM_CELL_PROLIFERATION	0.0594344	0.60497	88	126	3	0.014218		CellMarker_Human_Abdominal-adipose-tissue_Normal_Adipose-derived-stem-cell_Experiment_25901195_115	1	1	8	144	0	0
msigDBv62_LEE_NEURAL_CREST_STEM_CELL_UP	0.0604094	0.613552	146	126	4	0.0149254		CellMarker_Human_Endometrium-stroma_Normal_Endometrial-stromal-stem-cell_Experiment_22952951_118	1	1	4	144	0	0
msigDBv62_BOQUEST_STEM_CELL_DN	0.067795	0.667404	216	126	5	0.0148368		CellMarker_Human_Adipose-tissue_Normal_Adipose-derived-stem-cell_Experiment_23271558_119	1	1	5	144	0	0
CellMarker_Human_Gingiva_Normal_Mesenchymal-stem-cell_Experiment_29604386_7	0.0685948	0.668952	7	126	1	0.00757576		CellMarker_Human_Dental-pulp_Normal_Dental-pulp-stem-cell_Experiment_26198909_122	1	1	6	144	0	0
CellMarker_Human_Adipose-tissue_Normal_Mesenchymal-stem-cell_Experiment_23025577_88	0.0685948	0.668952	7	126	1	0.00757576		CellMarker_Human_Subcutaneous-adipose-tissue_Normal_Adipose-derived-stem-cell_Experiment_20890444_129	1	1	5	144	0	0
CellMarker_Human_Placenta_Normal_Mesenchymal-stem-cell_Experiment_24662208_98	0.0685948	0.668952	7	126	1	0.00757576		CellMarker_Human_Embryo_Normal_Pluripotent-stem-cell_Experiment_16761728_130	1	1	6	144	0	0
CellMarker_Human_Bone-marrow_Normal_Mesenchymal-stem-cell_Experiment_19549397_242	0.0685948	0.668952	7	126	1	0.00757576		CellMarker_Human_Undefined_Malignant-Mesothelioma_Cancer-stem-cell_Experiment_21163253_131	1	1	4	144	0	0
CellMarker_Human_Bone-marrow_Normal_Mesenchymal-stem-cell_Review_23881068_669	0.0685948	0.668952	7	126	1	0.00757576		CellMarker_Human_Adipose-tissue_Normal_Adipose-derived-stem-cell_Experiment_20185896_132	1	1	4	144	0	0
CellMarker_Human_Adipose-tissue_Normal_Mesenchymal-stem-cell_Experiment_28334693_49	0.0780052	0.725749	8	126	1	0.0075188		CellMarker_Human_Adventitia_Normal_Multipotent-stem-cell_Experiment_21637782_133	1	1	5	144	0	0
CellMarker_Human_Abdominal-adipose-tissue_Normal_Adipose-derived-stem-cell_Experiment_25901195_115	0.0780052	0.725749	8	126	1	0.0075188		CellMarker_Human_Adipose-tissue_Normal_Adipose-derived-stem-cell_Experiment_22358233_134	1	1	4	144	0	0
CellMarker_Human_Adipose-tissue_Normal_Adipose-derived-stem-cell_Experiment_24251600_155	0.0780052	0.725749	8	126	1	0.0075188		CellMarker_Human_Umbilical-cord_Normal_Mesenchymal-stem-cell_Experiment_21925144_135	1	1	9	144	0	0
CellMarker_Human_Undefined_Normal_Mesenchymal-stem-cell_Experiment_26019794_200	0.0780052	0.725749	8	126	1	0.0075188		CellMarker_Human_Undefined_Normal_Cancer-stem-cell_Experiment_20178109_137	1	1	5	144	0	0
msigDBv62_GSE37301_HEMATOPOIETIC_STEM_CELL_VS_LYMPHOID_PRIMED_MPP_DN	0.0787464	0.726832	160	126	4	0.0141844		CellMarker_Human_Fetal-brain_Normal_Central-nervous-system-stem-cell_Experiment_12205691_138	1	1	4	144	0	0
CellMarker_Human_Undefined_Astroblastoma_Cancer-stem-cell_Experiment_28232116_60	0.0873213	0.779422	9	126	1	0.00746269		CellMarker_Human_Adipose-tissue_Normal_Adipose-derived-stem-cell_Experiment_21548390_149	1	1	6	144	0	0
CellMarker_Human_Umbilical-cord_Normal_Mesenchymal-stem-cell_Experiment_21925144_135	0.0873213	0.779422	9	126	1	0.00746269		CellMarker_Human_Adipose-tissue_Normal_Adipose-derived-stem-cell_Experiment_24251600_155	1	1	8	144	0	0
CellMarker_Human_Bone-marrow_Normal_Bone-marrow-stem-cell_Experiment_26410417_196	0.0873213	0.779422	9	126	1	0.00746269		CellMarker_Human_Corneal-endothelium_Normal_Mesenchymal-stem-cell_Experiment_24932088_159	1	1	4	144	0	0
CellMarker_Human_Undefined_Normal_Embryonic-stem-cell_Company_Company_485	0.0873213	0.779422	9	126	1	0.00746269		CellMarker_Human_Skeletal-muscle_Normal_Mesenchymal-stem-cell_Experiment_25177794_161	1	1	5	144	0	0
CellMarker_Human_Undefined_Breast-Cancer_Cancer-stem-cell_Review_27866420_649	0.0873213	0.779422	9	126	1	0.00746269		CellMarker_Human_Gastric-corpus_Normal_Gastric-stem-cell_Experiment_28659641_169	1	1	4	144	0	0
CellMarker_Human_Fat-pad_Normal_Mesenchymal-stem-cell_Review_23881068_667	0.0873213	0.779422	9	126	1	0.00746269		CellMarker_Human_Undefined_Pancreatic-Ductal-Adenocarcinoma_Cancer-stem-cell_Experiment_27414409_170	1	1	4	144	0	0
msigDBv62_OSWALD_HEMATOPOIETIC_STEM_CELL_IN_COLLAGEN_GEL_UP	0.0871291	0.779422	233	126	5	0.0141243		CellMarker_Human_Bone-marrow_Normal_Mesenchymal-stem-cell_Experiment_29137121_171	1	1	8	144	0	0
CellMarker_Human_Undefined_Normal_Embryonic-stem-cell_Company_Company_483	0.0965439	0.823552	14	126	1	0.00740741		CellMarker_Human_Embryonic-stem-cell_Normal_Mesenchymal-stem-cell_Experiment_22567895_172	1	1	7	144	0	0
CellMarker_Human_Undefined_Pancreatic-Cancer_Cancer-stem-cell_Review_22718289_687	0.0965439	0.823552	10	126	1	0.00740741		CellMarker_Human_Bone-marrow_Normal_Mesenchymal-stem-cell_Experiment_22567895_173	1	1	7	144	0	0
CellMarker_Human_Urine_Normal_Urine-derived-stem-cell_Experiment_24945524_55	0.132519	0.849973	15	126	1	0.00719424		CellMarker_Human_Foreskin_Normal_Mesenchymal-stem-cell_Experiment_22567895_174	1	1	7	144	0	0
CellMarker_Human_Germ_Normal_Embryonic-stem-cell_Company_Company_484	0.123661	0.849973	17	126	1	0.00724638		CellMarker_Human_Tooth_Normal_Mesenchymal-stem-cell_Experiment_22571499_176	1	1	4	144	0	0
CellMarker_Human_Germ_Normal_Hematopoietic-stem-cell_Company_Company_528	0.123661	0.849973	13	126	1	0.00724638		CellMarker_Human_Undefined_Hepatocellular-Cancer_Cancer-stem-cell_Experiment_23638793_178	1	1	5	144	0	0
CellMarker_Human_Undefined_Normal_Mesenchymal-stem-cell_Company_Company_559	0.105674	0.849973	11	126	1	0.00735294		CellMarker_Human_Undefined_Breast-Cancer_Cancer-stem-cell_Experiment_20027313_182	1	1	6	144	0	0
CellMarker_Human_Brain_Normal_Neural-stem-cell_Company_Company_583	0.141289	0.849973	15	126	1	0.00714286		CellMarker_Human_Embryonic-stem-cell_Normal_Embryonic-stem-cell_Experiment_19650036_183	1	1	4	144	0	0
CellMarker_Human_Colorectum_Colorectum-Cancer_Cancer-stem-cell_Review_27909729_713	0.132519	0.849973	14	126	1	0.00719424		CellMarker_Human_Undefined_Prostate-Cancer_Cancer-stem-cell_Experiment_19908230_186	1	1	4	144	0	0
msigDBv62_IVANOVA_HEMATOPOIESIS_STEM_CELL	0.114569	0.849973	254	126	5	0.0133333		CellMarker_Human_Fetal-liver_Normal_Liver-stem-cell_Experiment_16026547_195	1	1	4	144	0	0
msigDBv62_IZADPANAH_STEM_CELL_ADIPOSE_VS_BONE_UP	0.134865	0.849973	126	126	3	0.0120482		CellMarker_Human_Bone-marrow_Normal_Bone-marrow-stem-cell_Experiment_26410417_196	1	1	9	144	0	0
msigDBv62_GSE37301_HEMATOPOIETIC_STEM_CELL_VS_COMMON_LYMPHOID_PROGENITOR_UP	0.144044	0.849973	200	126	4	0.0124224		CellMarker_Human_Embryo_Normal_Embryonic-stem-cell_Experiment_23341438_198	1	1	4	144	0	0
msigDBv62_GO_STEM_CELL_DIFFERENTIATION	0.126085	0.849973	190	126	4	0.0128205		CellMarker_Human_Undefined_Normal_Mesenchymal-stem-cell_Experiment_26019794_200	1	1	8	144	0	0
msigDBv62_GO_REGULATION_OF_STEM_CELL_DIFFERENTIATION	0.106252	0.849973	113	126	3	0.0127119		CellMarker_Human_Umbilical-cord_Normal_Mesenchymal-stem-cell_Experiment_26244156_201	1	1	5	144	0	0
msigDBv62_GAL_LEUKEMIC_STEM_CELL_UP	0.151266	0.868903	133	126	3	0.0117188		CellMarker_Human_Umbilical-cord_Normal_Mesenchymal-stem-cell_Experiment_23560527_203	1	1	7	144	0	0
CellMarker_Human_Bone-marrow_Normal_Hematopoietic-stem-cell_Company_Company_527	0.158565	0.888353	17	126	1	0.00704225		CellMarker_Human_Tooth_Normal_Mesenchymal-stem-cell_Experiment_23826699_204	1	1	5	144	0	0
CellMarker_Human_Prostate_Prostate-Cancer_Cancer-stem-cell_Review_25940879_705	0.158565	0.888353	17	126	1	0.00704225		CellMarker_Human_Undefined_Pancreatic-Cancer_Cancer-stem-cell_Experiment_26611661_208	1	1	4	144	0	0
CellMarker_Human_Undefined_Breast-Cancer_Cancer-stem-cell_Company_Company_448	0.167073	0.911337	18	126	1	0.00699301		CellMarker_Human_Undefined_Glioma_Cancer-stem-cell_Experiment_26611661_209	1	1	4	144	0	0
CellMarker_Human_Blood-vessel_Normal_Endothelial-stem-cell_Company_Company_494	0.175496	0.933877	19	126	1	0.00694444		CellMarker_Human_Undefined_Leukemia_Cancer-stem-cell_Experiment_26611661_210	1	1	8	144	0	0
CellMarker_Human_Oviduct_Normal_Oviduct-derived-stem-cell_Experiment_23460308_93	0.183834	0.95679	20	126	1	0.00689655		CellMarker_Human_Undefined_Colon-Cancer_Cancer-stem-cell_Experiment_26611661_211	1	1	5	144	0	0
CellMarker_Human_Undefined_Normal_Mesenchymal-stem-cell_Review_18729797_717	0.183834	0.95679	23	126	1	0.00689655		CellMarker_Human_Undefined_Breast-Cancer_Cancer-stem-cell_Experiment_26611661_212	1	1	4	144	0	0
CellMarker_Human_Endometrium_Normal_Endometrial-stem-cell_Experiment_23460308_92	0.192089	0.975748	21	126	1	0.00684932		CellMarker_Human_Dental-pulp_Normal_Mesenchymal-stem-cell_Experiment_26946201_213	1	1	6	144	0	0
CellMarker_Human_Undefined_Colorectal-Cancer_Cancer-stem-cell_Review_24587669_710	0.192089	0.975748	21	126	1	0.00684932		CellMarker_Human_Oral-cavity_Oral-Squamous-Cell-Carcinoma_Cancer-stem-cell_Experiment_23614644_214	1	1	4	144	0	0
CellMarker_Human_Tongue_Tongue-Squamous-Cell-Carcinoma_Cancer-stem-cell_Experiment_29607565_6	1	1	4	126	0	0		CellMarker_Human_Limbal-epithelium_Normal_Limbal-epithelial-stem-cell_Experiment_23056608_217	1	1	5	144	0	0
CellMarker_Human_Undefined_Glioblastoma_Mesenchymal-stem-cell_Experiment_29590646_8	1	1	7	126	0	0		CellMarker_Human_Abdominal-adipose-tissue_Normal_Adipose-derived-stem-cell_Experiment_23210083_218	1	1	5	144	0	0
CellMarker_Human_Adipose-tissue_Normal_Adipose-derived-stem-cell_Experiment_29214313_12	1	1	8	126	0	0		CellMarker_Human_Adipose-tissue_Normal_Adipose-derived-stem-cell_Experiment_26182374_219	1	1	12	144	0	0
CellMarker_Human_Urine_Normal_Urine-derived-stem-cell_Experiment_28409292_14	1	1	8	126	0	0		CellMarker_Human_Tooth_Normal_Embryonic-stem-cell_Experiment_23871383_220	1	1	4	144	0	0
CellMarker_Human_Adipose-tissue_Normal_Mesenchymal-stem-cell_Experiment_24978442_19	1	1	7	126	0	0		CellMarker_Human_Tooth_Normal_Mesenchymal-stem-cell_Experiment_23871383_221	1	1	8	144	0	0
CellMarker_Human_Brain_Glioblastoma_Cancer-stem-cell_Experiment_27354342_22	1	1	5	126	0	0		CellMarker_Human_Serum_Normal_Cancer-stem-cell_Experiment_23462327_228	1	1	4	144	0	0
CellMarker_Human_Bone-marrow_Normal_Mesenchymal-stem-cell_Experiment_29552046_48	1	1	4	126	0	0		CellMarker_Human_Premolar_Normal_Dental-pulp-stem-cell_Experiment_26334535_231	1	1	9	144	0	0
CellMarker_Human_Bone-marrow_Normal_Mesenchymal-stem-cell_Experiment_29118937_51	1	1	5	126	0	0		CellMarker_Human_Anterior-cruciate-ligament_Normal_Mesenchymal-stem-cell_Experiment_26227919_236	1	1	4	144	0	0
CellMarker_Human_Lung_Lung-Cancer_Cancer-stem-cell_Experiment_28986882_52	1	1	5	126	0	0		CellMarker_Human_Breast_Breast-Cancer_Cancer-stem-cell_Experiment_23768049_240	1	1	4	144	0	0
CellMarker_Human_Colon_Colorectal-Cancer_Cancer-stem-cell_Experiment_28986882_53	1	1	4	126	0	0		CellMarker_Human_Bone-marrow_Normal_Mesenchymal-stem-cell_Experiment_19549397_242	1	1	7	144	0	0
CellMarker_Human_Endometrium_Normal_Mesenchymal-stem-cell_Experiment_28761446_59	1	1	10	126	0	0		CellMarker_Human_Adipose-tissue_Normal_Mesenchymal-stem-cell_Experiment_19515222_244	1	1	5	144	0	0
CellMarker_Human_Periodontal-ligament_Normal_Mesenchymal-stem-cell_Experiment_28301220_61	1	1	5	126	0	0		CellMarker_Human_Liver_Normal_Mesenchymal-stem-cell_Experiment_19515222_245	1	1	4	144	0	0
CellMarker_Human_Undefined_Normal_Pluripotent-stem-cell_Experiment_22493178_63	1	1	4	126	0	0		CellMarker_Human_Umbilical-vein_Normal_Mesenchymal-stem-cell_Experiment_22391187_247	1	1	4	144	0	0
CellMarker_Human_Undefined_Normal_Pluripotent-stem-cell_Experiment_22493178_64	1	1	4	126	0	0		CellMarker_Human_Fetal-liver_Normal_Mesenchymal-stem-cell_Experiment_15619334_249	1	1	6	144	0	0
CellMarker_Human_Undefined_Normal_Unrestricted-somatic-stem-cell_Experiment_23054438_81	1	1	6	126	0	0		CellMarker_Human_Prostate_Prostate-Cancer_Cancer-stem-cell_Experiment_16322242_253	1	1	4	144	0	0
CellMarker_Human_Undefined_Normal_Mesenchymal-stem-cell_Experiment_23054438_82	1	1	6	126	0	0		CellMarker_Human_Embryo_Normal_Unrestricted-somatic-stem-cell_Experiment_29087592_267	1	1	6	144	0	0
CellMarker_Human_Bone-marrow_Normal_Mesenchymal-stem-cell_Experiment_23942284_94	1	1	4	126	0	0		CellMarker_Human_Embryo_Normal_Embryonic-stem-cell_Experiment_28436947_268	1	1	4	144	0	0
CellMarker_Human_Brain_Glioma_Cancer-stem-cell_Experiment_27171431_95	1	1	6	126	0	0		CellMarker_Human_Embryo_Normal_Mesenchymal-stem-cell_Experiment_27656218_269	1	1	5	144	0	0
CellMarker_Human_Dental-pulp_Normal_Mesenchymal-stem-cell_Experiment_27883224_99	1	1	4	126	0	0		CellMarker_Human_Embryo_Normal_Embryonic-stem-cell_Experiment_24298345_270	1	1	6	144	0	0
CellMarker_Human_Ovarian-cortex_Normal_Pluripotent-stem-cell_Experiment_29078734_100	1	1	5	126	0	0		CellMarker_Human_Embryo_Normal_Embryonic-stem-cell_Experiment_20976554_271	1	1	4	144	0	0
CellMarker_Human_Subcutaneous-adipose-tissue_Normal_Adipose-derived-stem-cell_Experiment_28545230_101	1	1	5	126	0	0		CellMarker_Human_Embryo_Normal_Embryonic-stem-cell_Experiment_20874104_272	1	1	6	144	0	0
CellMarker_Human_Amniotic-fluid_Normal_Amniotic-fluid-stem-cell_Experiment_29241918_103	1	1	4	126	0	0		CellMarker_Human_Prostate_Normal_Cancer-stem-cell_Experiment_29104488_286	1	1	7	144	0	0
CellMarker_Human_Deciduous-tooth_Normal_Dental-pulp-stem-cell_Experiment_24469124_104	1	1	4	126	0	0		CellMarker_Human_Prostate_Normal_Cancer-stem-cell_Experiment_25460302_287	1	1	12	144	0	0
CellMarker_Human_Undefined_Thyroid-Cancer_Cancer-stem-like-cell_Experiment_24531915_106	1	1	6	126	0	0		CellMarker_Human_Prostate_Normal_Cancer-stem-cell_Experiment_21353741_288	1	1	6	144	0	0
CellMarker_Human_Undefined_Infantile-Hemangiomas_Cancer-stem-cell_Experiment_24401806_109	1	1	5	126	0	0		CellMarker_Human_Prostate_Normal_Cancer-stem-cell_Experiment_21277911_289	1	1	4	144	0	0
CellMarker_Human_Synovial-fluid_Normal_Mesenchymal-stem-cell_Experiment_25003199_110	1	1	4	126	0	0		CellMarker_Human_Placenta_Normal_Mesenchymal-stem-cell_Experiment_20060164_293	1	1	6	144	0	0
CellMarker_Human_Oral-mucosa_Normal_Mesenchymal-stem-cell_Experiment_26617710_114	1	1	4	126	0	0		CellMarker_Human_Muscle_Normal_Mesenchymal-stem-cell_Experiment_23244588_299	1	1	4	144	0	0
CellMarker_Human_Adipose-tissue_Normal_Adipose-derived-stem-cell_Experiment_23271558_119	1	1	5	126	0	0		CellMarker_Human_Adipose-tissue_Normal_Mesenchymal-stem-cell_Experiment_29979972_312	1	1	5	144	0	0
CellMarker_Human_Dental-pulp_Normal_Dental-pulp-stem-cell_Experiment_26198909_122	1	1	6	126	0	0		CellMarker_Human_Adipose-tissue_Normal_Mesenchymal-stem-cell_Experiment_28545230_313	1	1	5	144	0	0
CellMarker_Human_Embryo_Normal_Pluripotent-stem-cell_Experiment_16761728_130	1	1	6	126	0	0		CellMarker_Human_Adipose-tissue_Normal_Mesenchymal-stem-cell_Experiment_24321269_316	1	1	4	144	0	0
CellMarker_Human_Undefined_Malignant-Mesothelioma_Cancer-stem-cell_Experiment_21163253_131	1	1	4	126	0	0		CellMarker_Human_Adipose-tissue_Normal_Mesenchymal-stem-cell_Experiment_23588700_317	1	1	4	144	0	0
CellMarker_Human_Adipose-tissue_Normal_Adipose-derived-stem-cell_Experiment_20185896_132	1	1	4	126	0	0		CellMarker_Human_Colon_Colon-Cancer_Cancer-stem-cell_Experiment_27806848_321	1	1	4	144	0	0
CellMarker_Human_Adventitia_Normal_Multipotent-stem-cell_Experiment_21637782_133	1	1	5	126	0	0		CellMarker_Human_Colon_Colon-Cancer_Cancer-stem-cell_Experiment_21196254_322	1	1	5	144	0	0
CellMarker_Human_Adipose-tissue_Normal_Adipose-derived-stem-cell_Experiment_22358233_134	1	1	4	126	0	0		CellMarker_Human_Lung_Lung-Adenocarcinoma_Cancer-stem-cell_Experiment_27285762_323	1	1	6	144	0	0
CellMarker_Human_Undefined_Normal_Cancer-stem-cell_Experiment_20178109_137	1	1	5	126	0	0		CellMarker_Human_Lung_Normal_Cancer-stem-cell_Experiment_26947806_324	1	1	4	144	0	0
CellMarker_Human_Fetal-brain_Normal_Central-nervous-system-stem-cell_Experiment_12205691_138	1	1	4	126	0	0		CellMarker_Human_Lung_Non-Small-Cell-Lung-Cancer_Cancer-stem-cell_Experiment_26503334_325	1	1	4	144	0	0
CellMarker_Human_Gastric-corpus_Normal_Gastric-stem-cell_Experiment_28659641_169	1	1	4	126	0	0		CellMarker_Human_Lung_Non-Small-Cell-Lung-Cancer_Cancer-stem-cell_Experiment_24346092_326	1	1	10	144	0	0
CellMarker_Human_Undefined_Pancreatic-Ductal-Adenocarcinoma_Cancer-stem-cell_Experiment_27414409_170	1	1	4	126	0	0		CellMarker_Human_Lung_Lung-Adenocarcinoma_Cancer-stem-cell_Experiment_23252868_327	1	1	4	144	0	0
CellMarker_Human_Bone-marrow_Normal_Mesenchymal-stem-cell_Experiment_29137121_171	1	1	8	126	0	0		CellMarker_Human_Lung_Non-Small-Cell-Lung-Cancer_Cancer-stem-cell_Experiment_22387005_328	1	1	4	144	0	0
CellMarker_Human_Embryonic-stem-cell_Normal_Mesenchymal-stem-cell_Experiment_22567895_172	1	1	7	126	0	0		CellMarker_Human_Undefined_Normal_Cancer-stem-cell_Experiment_21124918_329	1	1	5	144	0	0
CellMarker_Human_Bone-marrow_Normal_Mesenchymal-stem-cell_Experiment_22567895_173	1	1	7	126	0	0		CellMarker_Human_Liver_Liver-Cancer_Cancer-stem-cell_Experiment_27793160_333	1	1	4	144	0	0
CellMarker_Human_Foreskin_Normal_Mesenchymal-stem-cell_Experiment_22567895_174	1	1	7	126	0	0		CellMarker_Human_Liver_Liver-Cancer_Cancer-stem-cell_Experiment_27650540_334	1	1	5	144	0	0
CellMarker_Human_Tooth_Normal_Mesenchymal-stem-cell_Experiment_22571499_176	1	1	4	126	0	0		CellMarker_Human_Liver_Hepatocellular-Cancer_Cancer-stem-cell_Experiment_27473646_335	1	1	4	144	0	0
CellMarker_Human_Undefined_Hepatocellular-Cancer_Cancer-stem-cell_Experiment_23638793_178	1	1	5	126	0	0		CellMarker_Human_Undefined_Colorectal-Cancer_Cancer-stem-cell_Experiment_26261008_336	1	1	4	144	0	0
CellMarker_Human_Undefined_Breast-Cancer_Cancer-stem-cell_Experiment_20027313_182	1	1	6	126	0	0		CellMarker_Human_Liver_Hepatocellular-Cancer_Cancer-stem-cell_Experiment_26252310_337	1	1	4	144	0	0
CellMarker_Human_Embryonic-stem-cell_Normal_Embryonic-stem-cell_Experiment_19650036_183	1	1	4	126	0	0		CellMarker_Human_Undefined_Liver-Cancer_Cancer-stem-cell_Experiment_23769634_338	1	1	4	144	0	0
CellMarker_Human_Embryo_Normal_Embryonic-stem-cell_Experiment_23341438_198	1	1	4	126	0	0		CellMarker_Human_Liver_Liver-Cancer_Cancer-stem-cell_Experiment_20511115_339	1	1	4	144	0	0
CellMarker_Human_Umbilical-cord_Normal_Mesenchymal-stem-cell_Experiment_26244156_201	1	1	5	126	0	0		CellMarker_Human_Liver_Liver-Cancer_Cancer-stem-cell_Experiment_19728923_340	1	1	4	144	0	0
CellMarker_Human_Umbilical-cord_Normal_Mesenchymal-stem-cell_Experiment_23560527_203	1	1	7	126	0	0		CellMarker_Human_Brain_Normal_Neural-stem-cell_Experiment_21275797_342	1	1	5	144	0	0
CellMarker_Human_Tooth_Normal_Mesenchymal-stem-cell_Experiment_23826699_204	1	1	5	126	0	0		CellMarker_Human_Colorectum_Colorectum-Cancer_Cancer-stem-cell_Experiment_27806848_353	1	1	4	144	0	0
CellMarker_Human_Undefined_Pancreatic-Cancer_Cancer-stem-cell_Experiment_26611661_208	1	1	4	126	0	0		CellMarker_Human_Colorectum_Colorectum-Cancer_Cancer-stem-cell_Experiment_26261008_354	1	1	4	144	0	0
CellMarker_Human_Undefined_Glioma_Cancer-stem-cell_Experiment_26611661_209	1	1	4	126	0	0		CellMarker_Human_Colorectum_Colorectum-Cancer_Cancer-stem-cell_Experiment_20606680_355	1	1	5	144	0	0
CellMarker_Human_Undefined_Leukemia_Cancer-stem-cell_Experiment_26611661_210	1	1	8	126	0	0		CellMarker_Human_Bone-marrow_Normal_Mesenchymal-stem-cell_Experiment_24170370_360	1	1	4	144	0	0
CellMarker_Human_Undefined_Colon-Cancer_Cancer-stem-cell_Experiment_26611661_211	1	1	5	126	0	0		CellMarker_Human_Thyroid_Papillary-Thyroid-Carcinoma_Cancer-stem-cell_Experiment_28687160_373	1	1	4	144	0	0
CellMarker_Human_Undefined_Breast-Cancer_Cancer-stem-cell_Experiment_26611661_212	1	1	4	126	0	0		CellMarker_Human_Liver_Normal_Mesenchymal-stem-cell_Experiment_22564638_380	1	1	6	144	0	0
CellMarker_Human_Dental-pulp_Normal_Mesenchymal-stem-cell_Experiment_26946201_213	1	1	6	126	0	0		CellMarker_Human_Liver_Normal_Mesenchymal-stem-cell_Experiment_16945998_381	1	1	4	144	0	0
CellMarker_Human_Oral-cavity_Oral-Squamous-Cell-Carcinoma_Cancer-stem-cell_Experiment_23614644_214	1	1	4	126	0	0		CellMarker_Human_Breast_Breast-Cancer_Cancer-stem-cell_Experiment_28719381_386	1	1	10	144	0	0
CellMarker_Human_Limbal-epithelium_Normal_Limbal-epithelial-stem-cell_Experiment_23056608_217	1	1	5	126	0	0		CellMarker_Human_Breast_Breast-Cancer_Cancer-stem-cell_Experiment_28399903_387	1	1	4	144	0	0
CellMarker_Human_Abdominal-adipose-tissue_Normal_Adipose-derived-stem-cell_Experiment_23210083_218	1	1	5	126	0	0		CellMarker_Human_Breast_Breast-Cancer_Cancer-stem-cell_Experiment_23036368_388	1	1	4	144	0	0
CellMarker_Human_Adipose-tissue_Normal_Adipose-derived-stem-cell_Experiment_26182374_219	1	1	12	126	0	0		CellMarker_Human_Adipose-tissue_Normal_Adipose-derived-stem-cell_Company_Company_434	1	1	6	144	0	0
CellMarker_Human_Tooth_Normal_Embryonic-stem-cell_Experiment_23871383_220	1	1	4	126	0	0		CellMarker_Human_Undefined_Breast-Cancer_Cancer-stem-cell_Company_Company_444	1	1	11	144	0	0
CellMarker_Human_Tooth_Normal_Mesenchymal-stem-cell_Experiment_23871383_221	1	1	8	126	0	0		CellMarker_Human_Undefined_Ovarian-Cancer_Cancer-stem-cell_Company_Company_445	1	1	4	144	0	0
CellMarker_Human_Serum_Normal_Cancer-stem-cell_Experiment_23462327_228	1	1	4	126	0	0		CellMarker_Human_Undefined_Acute-Myeloid-Leukemia_Cancer-stem-cell_Company_Company_446	1	1	5	144	0	0
CellMarker_Human_Premolar_Normal_Dental-pulp-stem-cell_Experiment_26334535_231	1	1	9	126	0	0		CellMarker_Human_Undefined_Bladder-Cancer_Cancer-stem-cell_Company_Company_447	1	1	4	144	0	0
CellMarker_Human_Breast_Breast-Cancer_Cancer-stem-cell_Experiment_23768049_240	1	1	4	126	0	0		CellMarker_Human_Undefined_Breast-Cancer_Cancer-stem-cell_Company_Company_448	1	1	18	144	0	0
CellMarker_Human_Fetal-liver_Normal_Mesenchymal-stem-cell_Experiment_15619334_249	1	1	6	126	0	0		CellMarker_Human_Undefined_Colon-Cancer_Cancer-stem-cell_Company_Company_449	1	1	9	144	0	0
CellMarker_Human_Embryo_Normal_Unrestricted-somatic-stem-cell_Experiment_29087592_267	1	1	6	126	0	0		CellMarker_Human_Undefined_Glioma_Cancer-stem-cell_Company_Company_450	1	1	20	144	0	0
CellMarker_Human_Embryo_Normal_Embryonic-stem-cell_Experiment_28436947_268	1	1	4	126	0	0		CellMarker_Human_Undefined_Head-And-Neck-Squamous-Cell-Carcinoma_Cancer-stem-cell_Company_Company_451	1	1	6	144	0	0
CellMarker_Human_Embryo_Normal_Mesenchymal-stem-cell_Experiment_27656218_269	1	1	5	126	0	0		CellMarker_Human_Undefined_Leukemia_Cancer-stem-cell_Company_Company_452	1	1	13	144	0	0
CellMarker_Human_Embryo_Normal_Embryonic-stem-cell_Experiment_24298345_270	1	1	6	126	0	0		CellMarker_Human_Undefined_Liver-Cancer_Cancer-stem-cell_Company_Company_453	1	1	5	144	0	0
CellMarker_Human_Embryo_Normal_Embryonic-stem-cell_Experiment_20976554_271	1	1	4	126	0	0		CellMarker_Human_Undefined_Lung-Cancer_Cancer-stem-cell_Company_Company_454	1	1	5	144	0	0
CellMarker_Human_Embryo_Normal_Embryonic-stem-cell_Experiment_20874104_272	1	1	6	126	0	0		CellMarker_Human_Undefined_Melanoma_Cancer-stem-cell_Company_Company_455	1	1	7	144	0	0
CellMarker_Human_Placenta_Normal_Mesenchymal-stem-cell_Experiment_20060164_293	1	1	6	126	0	0		CellMarker_Human_Undefined_Multiple-Myeloma_Cancer-stem-cell_Company_Company_456	1	1	6	144	0	0
CellMarker_Human_Muscle_Normal_Mesenchymal-stem-cell_Experiment_23244588_299	1	1	4	126	0	0		CellMarker_Human_Undefined_Osteosarcoma_Cancer-stem-cell_Company_Company_457	1	1	5	144	0	0
CellMarker_Human_Adipose-tissue_Normal_Mesenchymal-stem-cell_Experiment_29979972_312	1	1	5	126	0	0		CellMarker_Human_Undefined_Ovarian-Cancer_Cancer-stem-cell_Company_Company_458	1	1	5	144	0	0
CellMarker_Human_Adipose-tissue_Normal_Mesenchymal-stem-cell_Experiment_28545230_313	1	1	5	126	0	0		CellMarker_Human_Undefined_Pancreatic-Cancer_Cancer-stem-cell_Company_Company_459	1	1	7	144	0	0
CellMarker_Human_Adipose-tissue_Normal_Mesenchymal-stem-cell_Experiment_24321269_316	1	1	4	126	0	0		CellMarker_Human_Undefined_Prostate-Cancer_Cancer-stem-cell_Company_Company_460	1	1	10	144	0	0
CellMarker_Human_Adipose-tissue_Normal_Mesenchymal-stem-cell_Experiment_23588700_317	1	1	4	126	0	0		CellMarker_Human_Undefined_Normal_Induced-pluripotent-stem-cell_Company_Company_482	1	1	43	144	0	0
CellMarker_Human_Colon_Colon-Cancer_Cancer-stem-cell_Experiment_27806848_321	1	1	4	126	0	0		CellMarker_Human_Undefined_Normal_Embryonic-stem-cell_Company_Company_483	1	1	14	144	0	0
CellMarker_Human_Colon_Colon-Cancer_Cancer-stem-cell_Experiment_21196254_322	1	1	5	126	0	0		CellMarker_Human_Germ_Normal_Embryonic-stem-cell_Company_Company_484	1	1	17	144	0	0
CellMarker_Human_Lung_Lung-Adenocarcinoma_Cancer-stem-cell_Experiment_27285762_323	1	1	6	126	0	0		CellMarker_Human_Undefined_Normal_Embryonic-stem-cell_Company_Company_485	1	1	9	144	0	0
CellMarker_Human_Lung_Normal_Cancer-stem-cell_Experiment_26947806_324	1	1	4	126	0	0		CellMarker_Human_Blood-vessel_Normal_Endothelial-stem-cell_Company_Company_494	1	1	19	144	0	0
CellMarker_Human_Lung_Non-Small-Cell-Lung-Cancer_Cancer-stem-cell_Experiment_26503334_325	1	1	4	126	0	0		CellMarker_Human_Bone-marrow_Normal_Hematopoietic-stem-cell_Company_Company_524	1	1	26	144	0	0
CellMarker_Human_Lung_Non-Small-Cell-Lung-Cancer_Cancer-stem-cell_Experiment_24346092_326	1	1	10	126	0	0		CellMarker_Human_Bone-marrow_Normal_Hematopoietic-stem-cell_Company_Company_525	1	1	39	144	0	0
CellMarker_Human_Lung_Lung-Adenocarcinoma_Cancer-stem-cell_Experiment_23252868_327	1	1	4	126	0	0		CellMarker_Human_Blood_Normal_Hematopoietic-stem-cell_Company_Company_526	1	1	41	144	0	0
CellMarker_Human_Lung_Non-Small-Cell-Lung-Cancer_Cancer-stem-cell_Experiment_22387005_328	1	1	4	126	0	0		CellMarker_Human_Bone-marrow_Normal_Hematopoietic-stem-cell_Company_Company_527	1	1	17	144	0	0
CellMarker_Human_Undefined_Normal_Cancer-stem-cell_Experiment_21124918_329	1	1	5	126	0	0		CellMarker_Human_Germ_Normal_Hematopoietic-stem-cell_Company_Company_528	1	1	13	144	0	0
CellMarker_Human_Liver_Liver-Cancer_Cancer-stem-cell_Experiment_27793160_333	1	1	4	126	0	0		CellMarker_Human_Undefined_Normal_Hematopoietic-stem-cell_Company_Company_529	1	1	10	144	0	0
CellMarker_Human_Liver_Liver-Cancer_Cancer-stem-cell_Experiment_27650540_334	1	1	5	126	0	0		CellMarker_Human_Undefined_Normal_Induced-pluripotent-stem-cell_Company_Company_532	1	1	6	144	0	0
CellMarker_Human_Liver_Hepatocellular-Cancer_Cancer-stem-cell_Experiment_27473646_335	1	1	4	126	0	0		CellMarker_Human_Small-intestine_Normal_Intestinal-stem-cell_Company_Company_533	1	1	11	144	0	0
CellMarker_Human_Undefined_Colorectal-Cancer_Cancer-stem-cell_Experiment_26261008_336	1	1	4	126	0	0		CellMarker_Human_Adipose-tissue_Normal_Mesenchymal-stem-cell_Company_Company_553	1	1	24	144	0	0
CellMarker_Human_Liver_Hepatocellular-Cancer_Cancer-stem-cell_Experiment_26252310_337	1	1	4	126	0	0		CellMarker_Human_Cartilage_Normal_Mesenchymal-stem-cell_Company_Company_554	1	1	24	144	0	0
CellMarker_Human_Undefined_Liver-Cancer_Cancer-stem-cell_Experiment_23769634_338	1	1	4	126	0	0		CellMarker_Human_Bone_Normal_Mesenchymal-stem-cell_Company_Company_555	1	1	24	144	0	0
CellMarker_Human_Liver_Liver-Cancer_Cancer-stem-cell_Experiment_20511115_339	1	1	4	126	0	0		CellMarker_Human_Tendon_Normal_Mesenchymal-stem-cell_Company_Company_556	1	1	24	144	0	0
CellMarker_Human_Liver_Liver-Cancer_Cancer-stem-cell_Experiment_19728923_340	1	1	4	126	0	0		CellMarker_Human_Muscle_Normal_Mesenchymal-stem-cell_Company_Company_557	1	1	24	144	0	0
CellMarker_Human_Brain_Normal_Neural-stem-cell_Experiment_21275797_342	1	1	5	126	0	0		CellMarker_Human_Undefined_Normal_Mesenchymal-stem-cell_Company_Company_558	1	1	32	144	0	0
CellMarker_Human_Colorectum_Colorectum-Cancer_Cancer-stem-cell_Experiment_27806848_353	1	1	4	126	0	0		CellMarker_Human_Undefined_Normal_Mesenchymal-stem-cell_Company_Company_559	1	1	11	144	0	0
CellMarker_Human_Colorectum_Colorectum-Cancer_Cancer-stem-cell_Experiment_26261008_354	1	1	4	126	0	0		CellMarker_Human_Germ_Normal_Mesenchymal-stem-cell_Company_Company_560	1	1	6	144	0	0
CellMarker_Human_Colorectum_Colorectum-Cancer_Cancer-stem-cell_Experiment_20606680_355	1	1	5	126	0	0		CellMarker_Human_Brain_Normal_Neural-stem-cell_Company_Company_583	1	1	15	144	0	0
CellMarker_Human_Bone-marrow_Normal_Mesenchymal-stem-cell_Experiment_24170370_360	1	1	4	126	0	0		CellMarker_Human_Undefined_Normal_Neural-stem-cell_Company_Company_584	1	1	4	144	0	0
CellMarker_Human_Thyroid_Papillary-Thyroid-Carcinoma_Cancer-stem-cell_Experiment_28687160_373	1	1	4	126	0	0		CellMarker_Human_Undefined_Normal_Neural-stem-cell_Company_Company_585	1	1	59	144	0	0
CellMarker_Human_Breast_Breast-Cancer_Cancer-stem-cell_Experiment_28719381_386	1	1	10	126	0	0		CellMarker_Human_Undefined_Normal_Pluripotent-stem-cell_Company_Company_608	1	1	6	144	0	0
CellMarker_Human_Breast_Breast-Cancer_Cancer-stem-cell_Experiment_28399903_387	1	1	4	126	0	0		CellMarker_Human_Skin_Normal_Epidermal-stem-cell_Company_Company_612	1	1	5	144	0	0
CellMarker_Human_Breast_Breast-Cancer_Cancer-stem-cell_Experiment_23036368_388	1	1	4	126	0	0		CellMarker_Human_Undefined_Prostate-Cancer_Cancer-stem-cell_Company_Company_646	1	1	8	144	0	0
CellMarker_Human_Adipose-tissue_Normal_Adipose-derived-stem-cell_Company_Company_434	1	1	6	126	0	0		CellMarker_Human_Undefined_Acute-Myeloid-Leukemia_Cancer-stem-cell_Review_27866420_647	1	1	4	144	0	0
CellMarker_Human_Undefined_Breast-Cancer_Cancer-stem-cell_Company_Company_444	1	1	11	126	0	0		CellMarker_Human_Undefined_Glioblastoma_Cancer-stem-cell_Review_27866420_648	1	1	4	144	0	0
CellMarker_Human_Undefined_Ovarian-Cancer_Cancer-stem-cell_Company_Company_445	1	1	4	126	0	0		CellMarker_Human_Undefined_Breast-Cancer_Cancer-stem-cell_Review_27866420_649	1	1	9	144	0	0
CellMarker_Human_Undefined_Acute-Myeloid-Leukemia_Cancer-stem-cell_Company_Company_446	1	1	5	126	0	0		CellMarker_Human_Undefined_Colon-Cancer_Cancer-stem-cell_Review_27866420_650	1	1	11	144	0	0
CellMarker_Human_Undefined_Bladder-Cancer_Cancer-stem-cell_Company_Company_447	1	1	4	126	0	0		CellMarker_Human_Undefined_Lung-Cancer_Cancer-stem-cell_Review_27866420_651	1	1	6	144	0	0
CellMarker_Human_Undefined_Colon-Cancer_Cancer-stem-cell_Company_Company_449	1	1	9	126	0	0		CellMarker_Human_Undefined_Ovarian-Cancer_Cancer-stem-cell_Review_27866420_652	1	1	4	144	0	0
CellMarker_Human_Undefined_Glioma_Cancer-stem-cell_Company_Company_450	1	1	20	126	0	0		CellMarker_Human_Undefined_Pancreatic-Cancer_Cancer-stem-cell_Review_27866420_653	1	1	7	144	0	0
CellMarker_Human_Undefined_Leukemia_Cancer-stem-cell_Company_Company_452	1	1	13	126	0	0		CellMarker_Human_Undefined_Prostate-Cancer_Cancer-stem-cell_Review_27866420_654	1	1	21	144	0	0
CellMarker_Human_Undefined_Liver-Cancer_Cancer-stem-cell_Company_Company_453	1	1	5	126	0	0		CellMarker_Human_Undefined_Colon-Cancer_Cancer-stem-cell_Review_19016515_655	1	1	5	144	0	0
CellMarker_Human_Undefined_Lung-Cancer_Cancer-stem-cell_Company_Company_454	1	1	5	126	0	0		CellMarker_Human_Undefined_Pancreatic-Cancer_Cancer-stem-cell_Review_19016515_656	1	1	5	144	0	0
CellMarker_Human_Undefined_Melanoma_Cancer-stem-cell_Company_Company_455	1	1	7	126	0	0		CellMarker_Human_Undefined_Prostate-Cancer_Cancer-stem-cell_Review_19016515_657	1	1	4	144	0	0
CellMarker_Human_Undefined_Osteosarcoma_Cancer-stem-cell_Company_Company_457	1	1	5	126	0	0		CellMarker_Human_Undefined_Acute-Myelogenous-Leukemia_Cancer-stem-cell_Review_19016515_658	1	1	7	144	0	0
CellMarker_Human_Undefined_Ovarian-Cancer_Cancer-stem-cell_Company_Company_458	1	1	5	126	0	0		CellMarker_Human_Undefined_Colorectal-Cancer_Cancer-stem-cell_Review_21125672_659	1	1	5	144	0	0
CellMarker_Human_Undefined_Pancreatic-Cancer_Cancer-stem-cell_Company_Company_459	1	1	7	126	0	0		CellMarker_Human_Undefined_Hepatocellular-Cancer_Cancer-stem-cell_Review_21125672_660	1	1	4	144	0	0
CellMarker_Human_Undefined_Prostate-Cancer_Cancer-stem-cell_Company_Company_460	1	1	10	126	0	0		CellMarker_Human_Undefined_Ovarian-Adenocarcinoma_Cancer-stem-cell_Review_21125672_661	1	1	4	144	0	0
CellMarker_Human_Skin_Normal_Epidermal-stem-cell_Company_Company_499	1	1	8	126	0	0		CellMarker_Human_Undefined_Pancreatic-Cancer_Cancer-stem-cell_Review_21125672_662	1	1	5	144	0	0
CellMarker_Human_Bone-marrow_Normal_Hematopoietic-stem-cell_Company_Company_524	0.232136	1	26	126	1	0.00662252		CellMarker_Human_Undefined_Prostate-Cancer_Cancer-stem-cell_Review_21125672_663	1	1	6	144	0	0
CellMarker_Human_Bone-marrow_Normal_Hematopoietic-stem-cell_Company_Company_525	0.320394	1	39	126	1	0.00613497		CellMarker_Human_Synovium_Normal_Mesenchymal-stem-cell_Review_23881068_664	1	1	8	144	0	0
CellMarker_Human_Blood_Normal_Hematopoietic-stem-cell_Company_Company_526	0.327277	1	41	126	1	0.00609756		CellMarker_Human_Meniscus_Normal_Mesenchymal-stem-cell_Review_23881068_665	1	1	6	144	0	0
CellMarker_Human_Undefined_Normal_Induced-pluripotent-stem-cell_Company_Company_532	1	1	6	126	0	0		CellMarker_Human_Ligament_Normal_Mesenchymal-stem-cell_Review_23881068_666	1	1	21	144	0	0
CellMarker_Human_Small-intestine_Normal_Intestinal-stem-cell_Company_Company_533	1	1	11	126	0	0		CellMarker_Human_Fat-pad_Normal_Mesenchymal-stem-cell_Review_23881068_667	1	1	9	144	0	0
CellMarker_Human_Adipose-tissue_Normal_Mesenchymal-stem-cell_Company_Company_553	0.216359	1	24	126	1	0.00671141		CellMarker_Human_Cartilage_Normal_Mesenchymal-stem-cell_Review_23881068_668	1	1	4	144	0	0
CellMarker_Human_Cartilage_Normal_Mesenchymal-stem-cell_Company_Company_554	0.216359	1	24	126	1	0.00671141		CellMarker_Human_Bone-marrow_Normal_Mesenchymal-stem-cell_Review_23881068_669	1	1	7	144	0	0
CellMarker_Human_Bone_Normal_Mesenchymal-stem-cell_Company_Company_555	0.216359	1	24	126	1	0.00671141		CellMarker_Human_Undefined_Breast-Cancer_Cancer-stem-cell_Review_21075331_677	1	1	5	144	0	0
CellMarker_Human_Tendon_Normal_Mesenchymal-stem-cell_Company_Company_556	0.216359	1	24	126	1	0.00671141		CellMarker_Human_Undefined_Colon-Cancer_Cancer-stem-cell_Review_21075331_678	1	1	4	144	0	0
CellMarker_Human_Muscle_Normal_Mesenchymal-stem-cell_Company_Company_557	0.216359	1	24	126	1	0.00671141		CellMarker_Human_Undefined_Prostate-Cancer_Cancer-stem-cell_Review_21075331_679	1	1	4	144	0	0
CellMarker_Human_Undefined_Normal_Mesenchymal-stem-cell_Company_Company_558	0.247598	1	32	126	1	0.00653595		CellMarker_Human_Undefined_Melanoma_Cancer-stem-cell_Review_21075331_680	1	1	4	144	0	0
CellMarker_Human_Germ_Normal_Mesenchymal-stem-cell_Company_Company_560	1	1	6	126	0	0		CellMarker_Human_Undefined_Breast-Cancer_Cancer-stem-cell_Review_28476780_681	1	1	6	144	0	0
CellMarker_Human_Undefined_Normal_Neural-stem-cell_Company_Company_584	1	1	4	126	0	0		CellMarker_Human_Undefined_Pancreatic-Cancer_Cancer-stem-cell_Review_21698355_682	1	1	7	144	0	0
CellMarker_Human_Undefined_Normal_Neural-stem-cell_Company_Company_585	0.439994	1	59	126	1	0.00549451		CellMarker_Human_Undefined_Leukemia_Cancer-stem-cell_Review_26516409_683	1	1	10	144	0	0
CellMarker_Human_Undefined_Normal_Pluripotent-stem-cell_Company_Company_608	1	1	6	126	0	0		CellMarker_Human_Undefined_Liver-Cancer_Cancer-stem-cell_Review_26516409_684	1	1	5	144	0	0
CellMarker_Human_Undefined_Prostate-Cancer_Cancer-stem-cell_Company_Company_646	1	1	8	126	0	0		CellMarker_Human_Undefined_Colorectal-Cancer_Cancer-stem-cell_Review_26516409_685	1	1	5	144	0	0
CellMarker_Human_Undefined_Acute-Myeloid-Leukemia_Cancer-stem-cell_Review_27866420_647	1	1	4	126	0	0		CellMarker_Human_Undefined_Pancreatic-Cancer_Cancer-stem-cell_Review_22718289_687	1	1	10	144	0	0
CellMarker_Human_Undefined_Glioblastoma_Cancer-stem-cell_Review_27866420_648	1	1	4	126	0	0		CellMarker_Human_Bone-marrow_Normal_Mesenchymal-stem-cell_Review_27141940_690	1	1	7	144	0	0
CellMarker_Human_Undefined_Colon-Cancer_Cancer-stem-cell_Review_27866420_650	1	1	11	126	0	0		CellMarker_Human_Undefined_Prostate-Cancer_Cancer-stem-cell_Review_29391738_691	1	1	4	144	0	0
CellMarker_Human_Undefined_Lung-Cancer_Cancer-stem-cell_Review_27866420_651	1	1	6	126	0	0		CellMarker_Human_Prostate_Prostate-Cancer_Cancer-stem-cell_Review_27640754_692	1	1	4	144	0	0
CellMarker_Human_Undefined_Ovarian-Cancer_Cancer-stem-cell_Review_27866420_652	1	1	4	126	0	0		CellMarker_Human_Undefined_Normal_Mesenchymal-stem-cell_Review_24158496_693	1	1	46	144	0	0
CellMarker_Human_Undefined_Pancreatic-Cancer_Cancer-stem-cell_Review_27866420_653	1	1	7	126	0	0		CellMarker_Human_Brain_Medulloblastoma_Cancer-stem-cell_Review_25940879_697	1	1	4	144	0	0
CellMarker_Human_Undefined_Colon-Cancer_Cancer-stem-cell_Review_19016515_655	1	1	5	126	0	0		CellMarker_Human_Brain_Glioblastoma_Cancer-stem-cell_Review_25940879_698	1	1	4	144	0	0
CellMarker_Human_Undefined_Pancreatic-Cancer_Cancer-stem-cell_Review_19016515_656	1	1	5	126	0	0		CellMarker_Human_Brain_Malignant-Peripheral-Nerve-Sheath-Tumor_Cancer-stem-cell_Review_25940879_699	1	1	4	144	0	0
CellMarker_Human_Undefined_Acute-Myelogenous-Leukemia_Cancer-stem-cell_Review_19016515_658	1	1	7	126	0	0		CellMarker_Human_Undefined_Osteosarcoma_Cancer-stem-cell_Review_25940879_700	1	1	9	144	0	0
CellMarker_Human_Undefined_Colorectal-Cancer_Cancer-stem-cell_Review_21125672_659	1	1	5	126	0	0		CellMarker_Human_Undefined_Chondrosarcoma_Cancer-stem-cell_Review_25940879_701	1	1	5	144	0	0
CellMarker_Human_Undefined_Hepatocellular-Cancer_Cancer-stem-cell_Review_21125672_660	1	1	4	126	0	0		CellMarker_Human_Undefined_Fibrosarcoma_Cancer-stem-cell_Review_25940879_702	1	1	5	144	0	0
CellMarker_Human_Undefined_Ovarian-Adenocarcinoma_Cancer-stem-cell_Review_21125672_661	1	1	4	126	0	0		CellMarker_Human_Ovary_Ovarian-Cancer_Cancer-stem-cell_Review_25940879_703	1	1	11	144	0	0
CellMarker_Human_Undefined_Pancreatic-Cancer_Cancer-stem-cell_Review_21125672_662	1	1	5	126	0	0		CellMarker_Human_Undefined_Oral-Squamous-Cell-Carcinoma_Cancer-stem-cell_Review_25940879_704	1	1	6	144	0	0
CellMarker_Human_Synovium_Normal_Mesenchymal-stem-cell_Review_23881068_664	1	1	8	126	0	0		CellMarker_Human_Prostate_Prostate-Cancer_Cancer-stem-cell_Review_25940879_705	1	1	17	144	0	0
CellMarker_Human_Meniscus_Normal_Mesenchymal-stem-cell_Review_23881068_665	1	1	6	126	0	0		CellMarker_Human_Gall-bladder_Gallbladder-cancer_Cancer-stem-cell_Review_25940879_706	1	1	4	144	0	0
CellMarker_Human_Cartilage_Normal_Mesenchymal-stem-cell_Review_23881068_668	1	1	4	126	0	0		CellMarker_Human_Lung_Lung-Cancer_Cancer-stem-cell_Review_25940879_707	1	1	4	144	0	0
CellMarker_Human_Undefined_Breast-Cancer_Cancer-stem-cell_Review_21075331_677	1	1	5	126	0	0		CellMarker_Human_Breast_Breast-Cancer_Cancer-stem-cell_Review_25940879_708	1	1	8	144	0	0
CellMarker_Human_Undefined_Colon-Cancer_Cancer-stem-cell_Review_21075331_678	1	1	4	126	0	0		CellMarker_Human_Undefined_Pancreatic-Ductal-Adenocarcinoma_Cancer-stem-cell_Review_25940879_709	1	1	6	144	0	0
CellMarker_Human_Undefined_Melanoma_Cancer-stem-cell_Review_21075331_680	1	1	4	126	0	0		CellMarker_Human_Undefined_Colorectal-Cancer_Cancer-stem-cell_Review_24587669_710	1	1	21	144	0	0
CellMarker_Human_Undefined_Pancreatic-Cancer_Cancer-stem-cell_Review_21698355_682	1	1	7	126	0	0		CellMarker_Human_Skeletal-muscle_Normal_Mesenchymal-stem-cell_Review_28040084_711	1	1	9	144	0	0
CellMarker_Human_Undefined_Leukemia_Cancer-stem-cell_Review_26516409_683	1	1	10	126	0	0		CellMarker_Human_Colorectum_Normal_Colorectal-stem-cell_Review_27909729_712	1	1	5	144	0	0
CellMarker_Human_Undefined_Liver-Cancer_Cancer-stem-cell_Review_26516409_684	1	1	5	126	0	0		CellMarker_Human_Colorectum_Colorectum-Cancer_Cancer-stem-cell_Review_27909729_713	1	1	14	144	0	0
CellMarker_Human_Undefined_Colorectal-Cancer_Cancer-stem-cell_Review_26516409_685	1	1	5	126	0	0		CellMarker_Human_Undefined_Normal_Hematopoietic-stem-cell_Review_24386551_714	1	1	4	144	0	0
CellMarker_Human_Bone-marrow_Normal_Mesenchymal-stem-cell_Review_27141940_690	1	1	7	126	0	0		CellMarker_Human_Undefined_Lung-Cancer_Cancer-stem-cell_Review_18525120_716	1	1	8	144	0	0
CellMarker_Human_Brain_Medulloblastoma_Cancer-stem-cell_Review_25940879_697	1	1	4	126	0	0		CellMarker_Human_Undefined_Normal_Mesenchymal-stem-cell_Review_18729797_717	1	1	23	144	0	0
CellMarker_Human_Brain_Glioblastoma_Cancer-stem-cell_Review_25940879_698	1	1	4	126	0	0		CellMarker_Human_Undefined_Pancreatic-Cancer_Cancer-stem-cell_Review_26516409_718	1	1	7	144	0	0
CellMarker_Human_Brain_Malignant-Peripheral-Nerve-Sheath-Tumor_Cancer-stem-cell_Review_25940879_699	1	1	4	126	0	0		CellMarker_Human_Undefined_Normal_Hematopoietic-stem-cell_Review_27376532_719	1	1	4	144	0	0
CellMarker_Human_Undefined_Osteosarcoma_Cancer-stem-cell_Review_25940879_700	1	1	9	126	0	0		CellMarker_Human_Undefined_Glioblastoma_Cancer-stem-cell_Review_27148537_720	1	1	11	144	0	0
CellMarker_Human_Undefined_Chondrosarcoma_Cancer-stem-cell_Review_25940879_701	1	1	5	126	0	0		CellMarker_Human_Undefined_Normal_Embryonic-stem-cell_Single-cell-sequencing_27534536_727	1	1	4	144	0	0
CellMarker_Human_Undefined_Fibrosarcoma_Cancer-stem-cell_Review_25940879_702	1	1	5	126	0	0		CellMarker_Human_Testis_Normal_Spermatogonial-stem-cell_Single-cell-sequencing_28985528_730	1	1	6	144	0	0
CellMarker_Human_Ovary_Ovarian-Cancer_Cancer-stem-cell_Review_25940879_703	1	1	11	126	0	0		CellMarker_Human_Ovary_Ovarian-Cancer_Cancer-stem-cell_Single-cell-sequencing_28111004_765	1	1	10	144	0	0
CellMarker_Human_Undefined_Oral-Squamous-Cell-Carcinoma_Cancer-stem-cell_Review_25940879_704	1	1	6	126	0	0		CellMarker_Human_Undefined_Hepatocellular-Cancer_Cancer-stem-cell_Single-cell-sequencing_29315726_783	1	1	6	144	0	0
CellMarker_Human_Gall-bladder_Gallbladder-cancer_Cancer-stem-cell_Review_25940879_706	1	1	4	126	0	0		CellMarker_Human_Small-intestine_Normal_LGR5+-stem-cell_Single-cell-sequencing_29802404_810	1	1	4	144	0	0
CellMarker_Human_Lung_Lung-Cancer_Cancer-stem-cell_Review_25940879_707	1	1	4	126	0	0		CellMarker_Human_Large-intestine_Normal_LGR5+-stem-cell_Single-cell-sequencing_29802404_815	0.484759	1	60	144	1	0.005
CellMarker_Human_Breast_Breast-Cancer_Cancer-stem-cell_Review_25940879_708	1	1	8	126	0	0		CellMarker_Human_Brain_oligodendroglioma_Cancer-stem-cell_Single-cell-sequencing_27806376_876	1	1	11	144	0	0
CellMarker_Human_Undefined_Pancreatic-Ductal-Adenocarcinoma_Cancer-stem-cell_Review_25940879_709	1	1	6	126	0	0		msigDBv62_BIOCARTA_STEM_PATHWAY	1	1	15	144	0	0
CellMarker_Human_Skeletal-muscle_Normal_Mesenchymal-stem-cell_Review_28040084_711	1	1	9	126	0	0		msigDBv62_GAL_LEUKEMIC_STEM_CELL_UP	0.455734	1	133	144	2	0.00727273
CellMarker_Human_Undefined_Normal_Hematopoietic-stem-cell_Review_24386551_714	1	1	4	126	0	0		msigDBv62_GAL_LEUKEMIC_STEM_CELL_DN	0.942749	1	244	144	1	0.00258398
CellMarker_Human_Undefined_Lung-Cancer_Cancer-stem-cell_Review_18525120_716	1	1	8	126	0	0		msigDBv62_OSWALD_HEMATOPOIETIC_STEM_CELL_IN_COLLAGEN_GEL_UP	0.753998	1	233	144	2	0.00533333
CellMarker_Human_Undefined_Pancreatic-Cancer_Cancer-stem-cell_Review_26516409_718	1	1	7	126	0	0		msigDBv62_HOEBEKE_LYMPHOID_STEM_CELL_UP	1	1	95	144	0	0
CellMarker_Human_Undefined_Normal_Hematopoietic-stem-cell_Review_27376532_719	1	1	4	126	0	0		msigDBv62_LEE_NEURAL_CREST_STEM_CELL_UP	0.237793	1	146	144	3	0.010453
CellMarker_Human_Undefined_Glioblastoma_Cancer-stem-cell_Review_27148537_720	1	1	11	126	0	0		msigDBv62_LEE_NEURAL_CREST_STEM_CELL_DN	0.747457	1	118	144	1	0.00383142
CellMarker_Human_Undefined_Normal_Embryonic-stem-cell_Single-cell-sequencing_27534536_727	1	1	4	126	0	0		msigDBv62_JAATINEN_HEMATOPOIETIC_STEM_CELL_UP	0.301203	1	316	144	5	0.010989
CellMarker_Human_Testis_Normal_Spermatogonial-stem-cell_Single-cell-sequencing_28985528_730	1	1	6	126	0	0		msigDBv62_JAATINEN_HEMATOPOIETIC_STEM_CELL_DN	0.738778	1	226	144	2	0.00543478
CellMarker_Human_Ovary_Ovarian-Cancer_Cancer-stem-cell_Single-cell-sequencing_28111004_765	1	1	10	126	0	0		msigDBv62_LIANG_HEMATOPOIESIS_STEM_CELL_NUMBER_LARGE_VS_TINY_DN	0.407416	1	45	144	1	0.00531915
CellMarker_Human_Undefined_Hepatocellular-Cancer_Cancer-stem-cell_Single-cell-sequencing_29315726_783	1	1	6	126	0	0		msigDBv62_LIANG_HEMATOPOIESIS_STEM_CELL_NUMBER_SMALL_VS_HUGE_UP	0.357084	1	38	144	1	0.00552486
CellMarker_Human_Small-intestine_Normal_LGR5+-stem-cell_Single-cell-sequencing_29802404_810	1	1	4	126	0	0		msigDBv62_LIANG_HEMATOPOIESIS_STEM_CELL_NUMBER_SMALL_VS_HUGE_DN	1	1	33	144	0	0
CellMarker_Human_Large-intestine_Normal_LGR5+-stem-cell_Single-cell-sequencing_29802404_815	1	1	60	126	0	0		msigDBv62_BYSTRYKH_HEMATOPOIESIS_STEM_CELL_FGF3	1	1	8	144	0	0
CellMarker_Human_Brain_oligodendroglioma_Cancer-stem-cell_Single-cell-sequencing_27806376_876	1	1	11	126	0	0		msigDBv62_BYSTRYKH_HEMATOPOIESIS_STEM_CELL_AND_BRAIN_QTL_TRANS	0.165779	1	185	144	4	0.0123077
msigDBv62_BIOCARTA_STEM_PATHWAY	1	1	15	126	0	0		msigDBv62_BYSTRYKH_HEMATOPOIESIS_STEM_CELL_RUNX1	1	1	9	144	0	0
msigDBv62_GAL_LEUKEMIC_STEM_CELL_DN	0.709779	1	244	126	2	0.00543478		msigDBv62_BYSTRYKH_HEMATOPOIESIS_STEM_CELL_QTL_TRANS	0.217878	1	882	144	13	0.0128332
msigDBv62_OSWALD_HEMATOPOIETIC_STEM_CELL_IN_COLLAGEN_GEL_DN	0.302078	1	275	126	4	0.0100756		msigDBv62_BYSTRYKH_HEMATOPOIESIS_STEM_CELL_FLI1	1	1	9	144	0	0
msigDBv62_HOEBEKE_LYMPHOID_STEM_CELL_UP	0.620095	1	95	126	1	0.00454545		msigDBv62_BHATTACHARYA_EMBRYONIC_STEM_CELL	0.274278	1	89	144	2	0.00865801
msigDBv62_LEE_NEURAL_CREST_STEM_CELL_DN	0.69979	1	118	126	1	0.00411523		msigDBv62_IVANOVA_HEMATOPOIESIS_STEM_CELL_LONG_TERM	1	1	302	144	0	0
msigDBv62_JAATINEN_HEMATOPOIETIC_STEM_CELL_UP	0.622647	1	316	126	3	0.00683371		msigDBv62_IVANOVA_HEMATOPOIESIS_STEM_CELL	0.949144	1	254	144	1	0.00251889
msigDBv62_JAATINEN_HEMATOPOIETIC_STEM_CELL_DN	0.669229	1	226	126	2	0.00571429		msigDBv62_IVANOVA_HEMATOPOIESIS_STEM_CELL_SHORT_TERM	1	1	32	144	0	0
msigDBv62_LIANG_HEMATOPOIESIS_STEM_CELL_NUMBER_LARGE_VS_TINY_UP	1	1	44	126	0	0		msigDBv62_IVANOVA_HEMATOPOIESIS_STEM_CELL_AND_PROGENITOR	0.997226	1	681	144	2	0.00243013
msigDBv62_LIANG_HEMATOPOIESIS_STEM_CELL_NUMBER_LARGE_VS_TINY_DN	1	1	45	126	0	0		msigDBv62_IZADPANAH_STEM_CELL_ADIPOSE_VS_BONE_DN	0.716073	1	108	144	1	0.00398406
msigDBv62_LIANG_HEMATOPOIESIS_STEM_CELL_NUMBER_SMALL_VS_HUGE_DN	1	1	33	126	0	0		msigDBv62_BOQUEST_STEM_CELL_UP	0.952635	1	260	144	1	0.00248139
msigDBv62_BYSTRYKH_HEMATOPOIESIS_STEM_CELL_FGF3	1	1	8	126	0	0		msigDBv62_BOQUEST_STEM_CELL_DN	0.920276	1	216	144	1	0.00278552
msigDBv62_BYSTRYKH_HEMATOPOIESIS_STEM_CELL_QTL_CIS	0.729038	1	128	126	1	0.00395257		msigDBv62_BOQUEST_STEM_CELL_CULTURED_VS_FRESH_UP	0.727737	1	425	144	4	0.00707965
msigDBv62_BYSTRYKH_HEMATOPOIESIS_STEM_CELL_AND_BRAIN_QTL_TRANS	0.287196	1	185	126	3	0.00974026		msigDBv62_BOQUEST_STEM_CELL_CULTURED_VS_FRESH_DN	1	1	31	144	0	0
msigDBv62_BYSTRYKH_HEMATOPOIESIS_STEM_CELL_AND_BRAIN_QTL_CIS	1	1	65	126	0	0		msigDBv62_CONRAD_STEM_CELL	1	1	39	144	0	0
msigDBv62_BYSTRYKH_HEMATOPOIESIS_STEM_CELL_RUNX1	1	1	9	126	0	0		msigDBv62_CONRAD_GERMLINE_STEM_CELL	0.140126	1	13	144	1	0.00641026
msigDBv62_BYSTRYKH_HEMATOPOIESIS_STEM_CELL_QTL_TRANS	0.536955	1	882	126	9	0.00900901		msigDBv62_BEIER_GLIOMA_STEM_CELL_UP	1	1	39	144	0	0
msigDBv62_BYSTRYKH_HEMATOPOIESIS_STEM_CELL_FLI1	1	1	9	126	0	0		msigDBv62_BEIER_GLIOMA_STEM_CELL_DN	0.536108	1	66	144	1	0.00478469
msigDBv62_BHATTACHARYA_EMBRYONIC_STEM_CELL	0.226702	1	89	126	2	0.00938967		msigDBv62_YAMASHITA_LIVER_CANCER_STEM_CELL_UP	0.421064	1	47	144	1	0.00526316
msigDBv62_IVANOVA_HEMATOPOIESIS_STEM_CELL_LONG_TERM	0.364016	1	302	126	4	0.00943396		msigDBv62_YAMASHITA_LIVER_CANCER_STEM_CELL_DN	0.58722	1	76	144	1	0.00456621
msigDBv62_IVANOVA_HEMATOPOIESIS_STEM_CELL_SHORT_TERM	1	1	32	126	0	0		msigDBv62_LIANG_HEMATOPOIESIS_STEM_CELL_NUMBER_QTL	0.179182	1	17	144	1	0.00625
msigDBv62_IVANOVA_HEMATOPOIESIS_STEM_CELL_AND_PROGENITOR	0.918588	1	681	126	4	0.00498132		msigDBv62_BYSTRYKH_HEMATOPOIESIS_STEM_CELL_IL3RA	1	1	9	144	0	0
msigDBv62_IZADPANAH_STEM_CELL_ADIPOSE_VS_BONE_DN	0.667413	1	108	126	1	0.00429185		msigDBv62_BYSTRYKH_HEMATOPOIESIS_STEM_CELL_SCP2_QTL_TRANS	1	1	25	144	0	0
msigDBv62_BOQUEST_STEM_CELL_CULTURED_VS_FRESH_DN	0.270213	1	31	126	1	0.00641026		msigDBv62_WONG_ADULT_TISSUE_STEM_MODULE	0.970156	1	721	144	4	0.00464576
msigDBv62_CONRAD_STEM_CELL	0.327277	1	39	126	1	0.00609756		msigDBv62_GENTLES_LEUKEMIC_STEM_CELL_UP	1	1	29	144	0	0
msigDBv62_CONRAD_GERMLINE_STEM_CELL	1	1	13	126	0	0		msigDBv62_GENTLES_LEUKEMIC_STEM_CELL_DN	0.198044	1	19	144	1	0.00617284
msigDBv62_BEIER_GLIOMA_STEM_CELL_UP	1	1	39	126	0	0		msigDBv62_LIM_MAMMARY_STEM_CELL_UP	0.996944	1	489	144	1	0.00158228
msigDBv62_YAMASHITA_LIVER_CANCER_STEM_CELL_UP	0.379912	1	47	126	1	0.00581395		msigDBv62_LIM_MAMMARY_STEM_CELL_DN	0.87604	1	428	144	3	0.00527241
msigDBv62_YAMASHITA_LIVER_CANCER_STEM_CELL_DN	1	1	76	126	0	0		msigDBv62_GSE23321_CD8_STEM_CELL_MEMORY_VS_EFFECTOR_MEMORY_CD8_TCELL_UP	0.407206	1	200	144	3	0.00879765
msigDBv62_LIANG_HEMATOPOIESIS_STEM_CELL_NUMBER_QTL	1	1	17	126	0	0		msigDBv62_GSE23321_CD8_STEM_CELL_MEMORY_VS_EFFECTOR_MEMORY_CD8_TCELL_DN	0.200299	1	200	144	4	0.0117647
msigDBv62_BYSTRYKH_HEMATOPOIESIS_STEM_CELL_IL3RA	1	1	9	126	0	0		msigDBv62_GSE23321_CD8_STEM_CELL_MEMORY_VS_CENTRAL_MEMORY_CD8_TCELL_UP	1	1	199	144	0	0
msigDBv62_BYSTRYKH_HEMATOPOIESIS_STEM_CELL_SCP2_QTL_TRANS	1	1	25	126	0	0		msigDBv62_GSE23321_CD8_STEM_CELL_MEMORY_VS_CENTRAL_MEMORY_CD8_TCELL_DN	0.903702	1	200	144	1	0.00291545
msigDBv62_WONG_EMBRYONIC_STEM_CELL_CORE	0.661929	1	335	126	3	0.00655022		msigDBv62_GSE23321_CD8_STEM_CELL_MEMORY_VS_NAIVE_CD8_TCELL_DN	0.672478	1	199	144	2	0.0058651
msigDBv62_PECE_MAMMARY_STEM_CELL_UP	0.774738	1	146	126	1	0.00369004		msigDBv62_GSE37301_HEMATOPOIETIC_STEM_CELL_VS_LYMPHOID_PRIMED_MPP_UP	0.873717	1	177	144	1	0.003125
msigDBv62_GENTLES_LEUKEMIC_STEM_CELL_UP	1	1	29	126	0	0		msigDBv62_GSE37301_HEMATOPOIETIC_STEM_CELL_VS_MULTIPOTENT_PROGENITOR_DN	0.55724	1	161	144	2	0.00660066
msigDBv62_GENTLES_LEUKEMIC_STEM_CELL_DN	1	1	19	126	0	0		msigDBv62_GSE37301_HEMATOPOIETIC_STEM_CELL_VS_MULTIPOTENT_PROGENITOR_UP	0.675157	1	200	144	2	0.00584795
msigDBv62_LIM_MAMMARY_STEM_CELL_UP	0.224848	1	489	126	7	0.0115132		msigDBv62_GSE37301_HEMATOPOIETIC_STEM_CELL_VS_COMMON_LYMPHOID_PROGENITOR_UP	0.675157	1	200	144	2	0.00584795
msigDBv62_GSE23321_CD8_STEM_CELL_MEMORY_VS_EFFECTOR_MEMORY_CD8_TCELL_UP	1	1	200	126	0	0		msigDBv62_GSE37301_HEMATOPOIETIC_STEM_CELL_VS_COMMON_LYMPHOID_PROGENITOR_DN	0.200299	1	200	144	4	0.0117647
msigDBv62_GSE23321_CD8_STEM_CELL_MEMORY_VS_EFFECTOR_MEMORY_CD8_TCELL_DN	0.870783	1	200	126	1	0.00307692		msigDBv62_GSE37301_HEMATOPOIETIC_STEM_CELL_VS_PRO_BCELL_UP	0.903702	1	200	144	1	0.00291545
msigDBv62_GSE23321_CD8_STEM_CELL_MEMORY_VS_CENTRAL_MEMORY_CD8_TCELL_UP	0.600103	1	199	126	2	0.00619195		msigDBv62_GSE37301_HEMATOPOIETIC_STEM_CELL_VS_PRO_BCELL_DN	0.560611	1	162	144	2	0.00657895
msigDBv62_GSE23321_CD8_STEM_CELL_MEMORY_VS_CENTRAL_MEMORY_CD8_TCELL_DN	0.602845	1	200	126	2	0.00617284		msigDBv62_GSE37301_HEMATOPOIETIC_STEM_CELL_VS_CD4_TCELL_UP	0.86606	1	172	144	1	0.0031746
msigDBv62_GSE23321_CD8_STEM_CELL_MEMORY_VS_NAIVE_CD8_TCELL_UP	1	1	200	126	0	0		msigDBv62_GSE37301_HEMATOPOIETIC_STEM_CELL_VS_CD4_TCELL_DN	0.788189	1	133	144	1	0.00362319
msigDBv62_GSE23321_CD8_STEM_CELL_MEMORY_VS_NAIVE_CD8_TCELL_DN	1	1	199	126	0	0		msigDBv62_GSE37301_HEMATOPOIETIC_STEM_CELL_VS_GRAN_MONO_PROGENITOR_UP	1	1	155	144	0	0
msigDBv62_GSE37301_HEMATOPOIETIC_STEM_CELL_VS_LYMPHOID_PRIMED_MPP_UP	0.836222	1	177	126	1	0.00331126		msigDBv62_GSE37301_HEMATOPOIETIC_STEM_CELL_VS_GRAN_MONO_PROGENITOR_DN	0.331819	1	176	144	3	0.00946372
msigDBv62_GSE37301_HEMATOPOIETIC_STEM_CELL_VS_MULTIPOTENT_PROGENITOR_DN	0.806915	1	161	126	1	0.0034965		msigDBv62_GSE37301_HEMATOPOIETIC_STEM_CELL_VS_RAG2_KO_NK_CELL_UP	0.86287	1	170	144	1	0.00319489
msigDBv62_GSE37301_HEMATOPOIETIC_STEM_CELL_VS_MULTIPOTENT_PROGENITOR_UP	0.328656	1	200	126	3	0.00928793		msigDBv62_GSE37301_HEMATOPOIETIC_STEM_CELL_VS_RAG2_KO_NK_CELL_DN	0.344469	1	180	144	3	0.00934579
msigDBv62_GSE37301_HEMATOPOIETIC_STEM_CELL_VS_COMMON_LYMPHOID_PROGENITOR_DN	0.602845	1	200	126	2	0.00617284		msigDBv62_GO_NEURONAL_STEM_CELL_DIVISION	1	1	13	144	0	0
msigDBv62_GSE37301_HEMATOPOIETIC_STEM_CELL_VS_PRO_BCELL_UP	0.870783	1	200	126	1	0.00307692		msigDBv62_GO_SOMATIC_STEM_CELL_POPULATION_MAINTENANCE	0.536108	1	66	144	1	0.00478469
msigDBv62_GSE37301_HEMATOPOIETIC_STEM_CELL_VS_PRO_BCELL_DN	1	1	162	126	0	0		msigDBv62_GO_NEGATIVE_REGULATION_OF_STEM_CELL_DIFFERENTIATION	0.393449	1	43	144	1	0.00537634
msigDBv62_GSE37301_HEMATOPOIETIC_STEM_CELL_VS_CD4_TCELL_UP	0.251655	1	172	126	3	0.0101695		msigDBv62_GO_STEM_CELL_PROLIFERATION	1	1	60	144	0	0
msigDBv62_GSE37301_HEMATOPOIETIC_STEM_CELL_VS_CD4_TCELL_DN	1	1	133	126	0	0		msigDBv62_GO_HEMATOPOIETIC_STEM_CELL_DIFFERENTIATION	1	1	12	144	0	0
msigDBv62_GSE37301_HEMATOPOIETIC_STEM_CELL_VS_GRAN_MONO_PROGENITOR_UP	0.206387	1	155	126	3	0.0107914		msigDBv62_GO_NEGATIVE_REGULATION_OF_STEM_CELL_PROLIFERATION	1	1	17	144	0	0
msigDBv62_GO_NEURONAL_STEM_CELL_DIVISION	1	1	13	126	0	0		msigDBv62_GO_STEM_CELL_DIVISION	1	1	29	144	0	0
msigDBv62_GO_SOMATIC_STEM_CELL_POPULATION_MAINTENANCE	0.48911	1	66	126	1	0.0052356		msigDBv62_GO_HEMATOPOIETIC_STEM_CELL_PROLIFERATION	1	1	13	144	0	0
msigDBv62_GO_NEGATIVE_REGULATION_OF_STEM_CELL_DIFFERENTIATION	1	1	43	126	0	0		msigDBv62_GO_POSITIVE_REGULATION_OF_STEM_CELL_DIFFERENTIATION	0.440952	1	50	144	1	0.00518135
msigDBv62_GO_STEM_CELL_PROLIFERATION	0.456865	1	60	126	1	0.00540541		msigDBv62_GO_REGULATION_OF_STEM_CELL_POPULATION_MAINTENANCE	1	1	17	144	0	0
msigDBv62_GO_HEMATOPOIETIC_STEM_CELL_DIFFERENTIATION	1	1	12	126	0	0		msigDBv62_GO_NEURONAL_STEM_CELL_POPULATION_MAINTENANCE	1	1	19	144	0	0
msigDBv62_GO_NEGATIVE_REGULATION_OF_STEM_CELL_PROLIFERATION	1	1	17	126	0	0		msigDBv62_GO_REGULATION_OF_STEM_CELL_PROLIFERATION	0.641222	1	88	144	1	0.004329
msigDBv62_GO_STEM_CELL_DIVISION	1	1	29	126	0	0		msigDBv62_GO_SOMATIC_STEM_CELL_DIVISION	1	1	22	144	0	0
msigDBv62_GO_HEMATOPOIETIC_STEM_CELL_PROLIFERATION	1	1	13	126	0	0		msigDBv62_GO_STEM_CELL_DIFFERENTIATION	1	1	190	144	0	0
msigDBv62_GO_REGULATION_OF_STEM_CELL_POPULATION_MAINTENANCE	1	1	17	126	0	0		msigDBv62_GO_POSITIVE_REGULATION_OF_STEM_CELL_PROLIFERATION	1	1	61	144	0	0
msigDBv62_GO_NEURONAL_STEM_CELL_POPULATION_MAINTENANCE	1	1	19	126	0	0		msigDBv62_GO_REGULATION_OF_STEM_CELL_DIFFERENTIATION	0.375709	1	113	144	2	0.00784314
msigDBv62_GO_SOMATIC_STEM_CELL_DIVISION	1	1	22	126	0	0		msigDBv62_OISHI_CHOLANGIOMA_STEM_CELL_LIKE_UP	0.768363	1	347	144	3	0.00614754
msigDBv62_OISHI_CHOLANGIOMA_STEM_CELL_LIKE_UP	1	1	347	126	0	0		msigDBv62_OISHI_CHOLANGIOMA_STEM_CELL_LIKE_DN	0.400064	1	278	144	4	0.00956938

## Sheet: Stemness enrichment pancreatic 
High UMI tumor cluster								Low UMI tumor cluster
Signature gene set from MSigDB and CellMarker	P value	Adjusted P value	Number of genes in signature gene set	Number of DE genes in tumor cluster	Number of intersecting genes between gene set and DE genes	Jaccard Index		Signature gene set from MSigDB and CellMarker	P value	Adjusted P value	Number of genes in signature gene set	Number of DE genes in tumor cluster	Number of intersecting genes between gene set and DE genes	Jaccard Index
msigDBv62_PECE_MAMMARY_STEM_CELL_UP	2.03911e-32	1.08463e-29	146	405	44	0.086785		CellMarker_Human_Tongue_Tongue-Squamous-Cell-Carcinoma_Cancer-stem-cell_Experiment_29607565_6	1	1	4	54	0	0
CellMarker_Human_Undefined_Normal_Embryonic-stem-cell_Company_Company_485	2.6012e-06	0.000136798	9	405	5	0.0122249		CellMarker_Human_Gingiva_Normal_Mesenchymal-stem-cell_Experiment_29604386_7	1	1	7	54	0	0
CellMarker_Human_Undefined_Malignant-Mesothelioma_Cancer-stem-cell_Experiment_21163253_131	0.000102372	0.00361644	4	405	3	0.00738916		CellMarker_Human_Undefined_Glioblastoma_Mesenchymal-stem-cell_Experiment_29590646_8	1	1	7	54	0	0
msigDBv62_OISHI_CHOLANGIOMA_STEM_CELL_LIKE_DN	0.000252336	0.00834411	278	405	20	0.0301659		CellMarker_Human_Dental-pulp_Normal_Dental-pulp-stem-cell_Experiment_24837475_10	1	1	4	54	0	0
msigDBv62_BHATTACHARYA_EMBRYONIC_STEM_CELL	0.000304931	0.00986448	89	405	10	0.0206612		CellMarker_Human_Adipose-tissue_Normal_Adipose-derived-stem-cell_Experiment_29214313_12	1	1	8	54	0	0
msigDBv62_GSE23321_CD8_STEM_CELL_MEMORY_VS_EFFECTOR_MEMORY_CD8_TCELL_DN	0.000322157	0.00986448	200	405	16	0.0271647		CellMarker_Human_Urine_Normal_Urine-derived-stem-cell_Experiment_28409292_14	1	1	8	54	0	0
CellMarker_Human_Colorectum_Colorectum-Cancer_Cancer-stem-cell_Review_27909729_713	0.000610422	0.0176536	14	405	4	0.00963855		CellMarker_Human_Adipose-tissue_Normal_Mesenchymal-stem-cell_Experiment_24978442_19	1	1	7	54	0	0
CellMarker_Human_Undefined_Prostate-Cancer_Cancer-stem-cell_Review_27866420_654	0.00210075	0.050399	21	405	4	0.00952381		CellMarker_Human_Brain_Glioblastoma_Cancer-stem-cell_Experiment_27354342_22	1	1	5	54	0	0
CellMarker_Human_Undefined_Normal_Embryonic-stem-cell_Company_Company_483	0.00268664	0.0573592	14	405	3	0.00728155		CellMarker_Human_Undefined_Normal_Mesenchymal-stem-cell_Experiment_28096632_23	1	1	4	54	0	0
msigDBv62_WONG_EMBRYONIC_STEM_CELL_CORE	0.00252786	0.0573592	335	405	20	0.0277778		CellMarker_Human_Bone-marrow_Normal_Mesenchymal-stem-cell_Experiment_29552046_48	1	1	4	54	0	0
CellMarker_Human_Undefined_Pancreatic-Ductal-Adenocarcinoma_Cancer-stem-cell_Experiment_27414409_170	0.00509483	0.0992159	4	405	2	0.004914		CellMarker_Human_Adipose-tissue_Normal_Mesenchymal-stem-cell_Experiment_28334693_49	1	1	8	54	0	0
CellMarker_Human_Embryonic-stem-cell_Normal_Embryonic-stem-cell_Experiment_19650036_183	0.00509483	0.0992159	4	405	2	0.004914		CellMarker_Human_Adipose-tissue_Normal_Adipose-derived-stem-cell_Experiment_29188405_50	1	1	6	54	0	0
CellMarker_Human_Undefined_Pancreatic-Cancer_Cancer-stem-cell_Experiment_26611661_208	0.00509483	0.0992159	4	405	2	0.004914		CellMarker_Human_Bone-marrow_Normal_Mesenchymal-stem-cell_Experiment_29118937_51	1	1	5	54	0	0
CellMarker_Human_Serum_Normal_Cancer-stem-cell_Experiment_23462327_228	0.00509483	0.0992159	4	405	2	0.004914		CellMarker_Human_Lung_Lung-Cancer_Cancer-stem-cell_Experiment_28986882_52	1	1	5	54	0	0
CellMarker_Human_Breast_Breast-Cancer_Cancer-stem-cell_Experiment_23768049_240	0.00509483	0.0992159	4	405	2	0.004914		CellMarker_Human_Colon_Colorectal-Cancer_Cancer-stem-cell_Experiment_28986882_53	1	1	4	54	0	0
CellMarker_Human_Prostate_Normal_Cancer-stem-cell_Experiment_21277911_289	0.00509483	0.0992159	4	405	2	0.004914		CellMarker_Human_Urine_Normal_Urine-derived-stem-cell_Experiment_24945524_55	1	1	15	54	0	0
CellMarker_Human_Germ_Normal_Embryonic-stem-cell_Company_Company_484	0.00599165	0.11256	17	405	3	0.00722892		CellMarker_Human_Endometrium_Normal_Mesenchymal-stem-cell_Experiment_28761446_59	1	1	10	54	0	0
CellMarker_Human_Undefined_Colon-Cancer_Cancer-stem-cell_Experiment_26611661_211	0.00832454	0.139872	5	405	2	0.00490196		CellMarker_Human_Undefined_Astroblastoma_Cancer-stem-cell_Experiment_28232116_60	1	1	9	54	0	0
CellMarker_Human_Undefined_Pancreatic-Cancer_Cancer-stem-cell_Review_21125672_662	0.00832454	0.139872	5	405	2	0.00490196		CellMarker_Human_Periodontal-ligament_Normal_Mesenchymal-stem-cell_Experiment_28301220_61	1	1	5	54	0	0
CellMarker_Human_Undefined_Breast-Cancer_Cancer-stem-cell_Review_21075331_677	0.00832454	0.139872	5	405	2	0.00490196		CellMarker_Human_Undefined_Normal_Pluripotent-stem-cell_Experiment_22493178_63	1	1	4	54	0	0
msigDBv62_GSE37301_HEMATOPOIETIC_STEM_CELL_VS_PRO_BCELL_DN	0.00916737	0.151571	162	405	11	0.0197842		CellMarker_Human_Undefined_Normal_Pluripotent-stem-cell_Experiment_22493178_64	1	1	4	54	0	0
CellMarker_Human_Undefined_Normal_Mesenchymal-stem-cell_Review_24158496_693	0.0114651	0.180012	46	405	5	0.0112108		CellMarker_Human_Undefined_Normal_Unrestricted-somatic-stem-cell_Experiment_23054438_81	1	1	6	54	0	0
CellMarker_Human_Liver_Hepatocellular-Carcinoma_Liver-stem-cell_Experiment_20080086_123	0.0122421	0.190084	6	405	2	0.00488998		CellMarker_Human_Undefined_Normal_Mesenchymal-stem-cell_Experiment_23054438_82	1	1	6	54	0	0
CellMarker_Human_Undefined_Prostate-Cancer_Cancer-stem-cell_Review_21125672_663	0.0122421	0.190084	6	405	2	0.00488998		CellMarker_Human_Adipose-tissue_Normal_Mesenchymal-stem-cell_Experiment_23025577_88	1	1	7	54	0	0
CellMarker_Human_Undefined_Breast-Cancer_Cancer-stem-cell_Review_28476780_681	0.0122421	0.190084	6	405	2	0.00488998		CellMarker_Human_Endometrium_Normal_Endometrial-stem-cell_Experiment_23460308_92	1	1	21	54	0	0
CellMarker_Human_Undefined_Hepatocellular-Cancer_Cancer-stem-cell_Single-cell-sequencing_29315726_783	0.0122421	0.190084	6	405	2	0.00488998		CellMarker_Human_Oviduct_Normal_Oviduct-derived-stem-cell_Experiment_23460308_93	1	1	20	54	0	0
msigDBv62_IZADPANAH_STEM_CELL_ADIPOSE_VS_BONE_UP	0.0129646	0.199143	126	405	9	0.0172414		CellMarker_Human_Bone-marrow_Normal_Mesenchymal-stem-cell_Experiment_23942284_94	1	1	4	54	0	0
msigDBv62_LIANG_HEMATOPOIESIS_STEM_CELL_NUMBER_QTL	0.0130447	0.199388	17	405	3	0.0071599		CellMarker_Human_Brain_Glioma_Cancer-stem-cell_Experiment_27171431_95	1	1	6	54	0	0
msigDBv62_HOEBEKE_LYMPHOID_STEM_CELL_DN	0.0140713	0.212979	86	405	7	0.0144628		CellMarker_Human_Placenta_Normal_Mesenchymal-stem-cell_Experiment_24662208_98	1	1	7	54	0	0
CellMarker_Human_Prostate_Normal_Cancer-stem-cell_Experiment_29104488_286	0.0168038	0.226693	7	405	2	0.00487805		CellMarker_Human_Dental-pulp_Normal_Mesenchymal-stem-cell_Experiment_27883224_99	1	1	4	54	0	0
CellMarker_Human_Undefined_Pancreatic-Cancer_Cancer-stem-cell_Company_Company_459	0.0168038	0.226693	7	405	2	0.00487805		CellMarker_Human_Ovarian-cortex_Normal_Pluripotent-stem-cell_Experiment_29078734_100	1	1	5	54	0	0
CellMarker_Human_Undefined_Pancreatic-Cancer_Cancer-stem-cell_Review_21698355_682	0.0168038	0.226693	7	405	2	0.00487805		CellMarker_Human_Subcutaneous-adipose-tissue_Normal_Adipose-derived-stem-cell_Experiment_28545230_101	1	1	5	54	0	0
CellMarker_Human_Undefined_Pancreatic-Cancer_Cancer-stem-cell_Review_26516409_718	0.0168038	0.226693	7	405	2	0.00487805		CellMarker_Human_Amniotic-fluid_Normal_Amniotic-fluid-stem-cell_Experiment_29241918_103	1	1	4	54	0	0
CellMarker_Human_Undefined_Prostate-Cancer_Cancer-stem-cell_Company_Company_646	0.0219682	0.277464	8	405	2	0.00486618		CellMarker_Human_Deciduous-tooth_Normal_Dental-pulp-stem-cell_Experiment_24469124_104	1	1	4	54	0	0
msigDBv62_BYSTRYKH_HEMATOPOIESIS_STEM_CELL_AND_BRAIN_QTL_TRANS	0.0226732	0.285167	185	405	11	0.0189983		CellMarker_Human_Undefined_Thyroid-Cancer_Cancer-stem-like-cell_Experiment_24531915_106	1	1	6	54	0	0
CellMarker_Human_Undefined_Colorectal-Cancer_Cancer-stem-cell_Review_24587669_710	0.023376	0.291487	21	405	3	0.0070922		CellMarker_Human_Undefined_Infantile-Hemangiomas_Cancer-stem-cell_Experiment_24401806_109	1	1	5	54	0	0
CellMarker_Human_Undefined_Breast-Cancer_Cancer-stem-cell_Review_27866420_649	0.0276954	0.332863	9	405	2	0.00485437		CellMarker_Human_Synovial-fluid_Normal_Mesenchymal-stem-cell_Experiment_25003199_110	1	1	4	54	0	0
msigDBv62_BYSTRYKH_HEMATOPOIESIS_STEM_CELL_IL3RA	0.0276954	0.332863	9	405	2	0.00485437		CellMarker_Human_Oral-mucosa_Normal_Mesenchymal-stem-cell_Experiment_26617710_114	1	1	4	54	0	0
CellMarker_Human_Breast_Breast-Cancer_Cancer-stem-cell_Experiment_28719381_386	0.0339476	0.389884	10	405	2	0.00484262		CellMarker_Human_Abdominal-adipose-tissue_Normal_Adipose-derived-stem-cell_Experiment_25901195_115	1	1	8	54	0	0
CellMarker_Human_Undefined_Colon-Cancer_Cancer-stem-cell_Review_27866420_650	0.0339476	0.389884	11	405	2	0.00484262		CellMarker_Human_Endometrium-stroma_Normal_Endometrial-stromal-stem-cell_Experiment_22952951_118	1	1	4	54	0	0
CellMarker_Human_Ovary_Ovarian-Cancer_Cancer-stem-cell_Single-cell-sequencing_28111004_765	0.0339476	0.389884	10	405	2	0.00484262		CellMarker_Human_Adipose-tissue_Normal_Adipose-derived-stem-cell_Experiment_23271558_119	1	1	5	54	0	0
CellMarker_Human_Undefined_Breast-Cancer_Cancer-stem-cell_Company_Company_444	0.0406886	0.42177	11	405	2	0.00483092		CellMarker_Human_Dental-pulp_Normal_Dental-pulp-stem-cell_Experiment_26198909_122	1	1	6	54	0	0
CellMarker_Human_Adipose-tissue_Normal_Adipose-derived-stem-cell_Experiment_26182374_219	0.0478839	0.472419	12	405	2	0.00481928		CellMarker_Human_Liver_Hepatocellular-Carcinoma_Liver-stem-cell_Experiment_20080086_123	1	1	6	54	0	0
CellMarker_Human_Prostate_Normal_Cancer-stem-cell_Experiment_25460302_287	0.0478839	0.472419	12	405	2	0.00481928		CellMarker_Human_Subcutaneous-adipose-tissue_Normal_Adipose-derived-stem-cell_Experiment_20890444_129	1	1	5	54	0	0
msigDBv62_LIM_MAMMARY_STEM_CELL_DN	0.0542027	0.520418	428	405	19	0.0233415		CellMarker_Human_Embryo_Normal_Pluripotent-stem-cell_Experiment_16761728_130	1	1	6	54	0	0
CellMarker_Human_Urine_Normal_Urine-derived-stem-cell_Experiment_24945524_55	0.0635076	0.581279	15	405	2	0.00479616		CellMarker_Human_Undefined_Malignant-Mesothelioma_Cancer-stem-cell_Experiment_21163253_131	1	1	4	54	0	0
CellMarker_Human_Brain_Normal_Neural-stem-cell_Company_Company_583	0.0718748	0.606397	15	405	2	0.00478469		CellMarker_Human_Adipose-tissue_Normal_Adipose-derived-stem-cell_Experiment_20185896_132	1	1	4	54	0	0
msigDBv62_LIANG_HEMATOPOIESIS_STEM_CELL_NUMBER_SMALL_VS_HUGE_DN	0.074009	0.606397	33	405	3	0.00689655		CellMarker_Human_Adventitia_Normal_Multipotent-stem-cell_Experiment_21637782_133	1	1	5	54	0	0
CellMarker_Human_Liver_Hepatocellular-Cancer_Cancer-stem-cell_Experiment_27473646_335	0.0866609	0.668892	4	405	1	0.002457		CellMarker_Human_Adipose-tissue_Normal_Adipose-derived-stem-cell_Experiment_22358233_134	1	1	4	54	0	0
msigDBv62_BYSTRYKH_HEMATOPOIESIS_STEM_CELL_QTL_CIS	0.0876892	0.675708	128	405	7	0.013308		CellMarker_Human_Umbilical-cord_Normal_Mesenchymal-stem-cell_Experiment_21925144_135	1	1	9	54	0	0
CellMarker_Human_Undefined_Breast-Cancer_Cancer-stem-cell_Company_Company_448	0.0988607	0.732679	18	405	2	0.00475059		CellMarker_Human_Undefined_Normal_Cancer-stem-cell_Experiment_20178109_137	1	1	5	54	0	0
msigDBv62_LIANG_HEMATOPOIESIS_STEM_CELL_NUMBER_SMALL_VS_HUGE_UP	0.102888	0.753822	38	405	3	0.00681818		CellMarker_Human_Fetal-brain_Normal_Central-nervous-system-stem-cell_Experiment_12205691_138	1	1	4	54	0	0
msigDBv62_BOQUEST_STEM_CELL_DN	0.111592	0.794456	216	405	10	0.0163666		CellMarker_Human_Adipose-tissue_Normal_Adipose-derived-stem-cell_Experiment_21548390_149	1	1	6	54	0	0
CellMarker_Human_Dental-pulp_Normal_Dental-pulp-stem-cell_Experiment_24837475_10	0.11385	0.795026	4	405	1	0.00245098		CellMarker_Human_Adipose-tissue_Normal_Adipose-derived-stem-cell_Experiment_24251600_155	1	1	8	54	0	0
CellMarker_Human_Undefined_Normal_Mesenchymal-stem-cell_Experiment_28096632_23	0.11385	0.795026	4	405	1	0.00245098		CellMarker_Human_Corneal-endothelium_Normal_Mesenchymal-stem-cell_Experiment_24932088_159	1	1	4	54	0	0
CellMarker_Human_Colon_Colorectal-Cancer_Cancer-stem-cell_Experiment_28986882_53	0.11385	0.795026	4	405	1	0.00245098		CellMarker_Human_Skeletal-muscle_Normal_Mesenchymal-stem-cell_Experiment_25177794_161	1	1	5	54	0	0
CellMarker_Human_Undefined_Normal_Pluripotent-stem-cell_Experiment_22493178_64	0.11385	0.795026	4	405	1	0.00245098		CellMarker_Human_Gastric-corpus_Normal_Gastric-stem-cell_Experiment_28659641_169	1	1	4	54	0	0
CellMarker_Human_Endometrium-stroma_Normal_Endometrial-stromal-stem-cell_Experiment_22952951_118	0.11385	0.795026	4	405	1	0.00245098		CellMarker_Human_Undefined_Pancreatic-Ductal-Adenocarcinoma_Cancer-stem-cell_Experiment_27414409_170	1	1	4	54	0	0
CellMarker_Human_Adipose-tissue_Normal_Adipose-derived-stem-cell_Experiment_22358233_134	0.11385	0.795026	4	405	1	0.00245098		CellMarker_Human_Bone-marrow_Normal_Mesenchymal-stem-cell_Experiment_29137121_171	1	1	8	54	0	0
CellMarker_Human_Fetal-brain_Normal_Central-nervous-system-stem-cell_Experiment_12205691_138	0.11385	0.795026	4	405	1	0.00245098		CellMarker_Human_Embryonic-stem-cell_Normal_Mesenchymal-stem-cell_Experiment_22567895_172	1	1	7	54	0	0
CellMarker_Human_Corneal-endothelium_Normal_Mesenchymal-stem-cell_Experiment_24932088_159	0.11385	0.795026	4	405	1	0.00245098		CellMarker_Human_Bone-marrow_Normal_Mesenchymal-stem-cell_Experiment_22567895_173	1	1	7	54	0	0
CellMarker_Human_Undefined_Prostate-Cancer_Cancer-stem-cell_Experiment_19908230_186	0.11385	0.795026	4	405	1	0.00245098		CellMarker_Human_Foreskin_Normal_Mesenchymal-stem-cell_Experiment_22567895_174	1	1	7	54	0	0
CellMarker_Human_Fetal-liver_Normal_Liver-stem-cell_Experiment_16026547_195	0.11385	0.795026	4	405	1	0.00245098		CellMarker_Human_Tooth_Normal_Mesenchymal-stem-cell_Experiment_22571499_176	1	1	4	54	0	0
CellMarker_Human_Undefined_Breast-Cancer_Cancer-stem-cell_Experiment_26611661_212	0.11385	0.795026	4	405	1	0.00245098		CellMarker_Human_Undefined_Hepatocellular-Cancer_Cancer-stem-cell_Experiment_23638793_178	1	1	5	54	0	0
CellMarker_Human_Oral-cavity_Oral-Squamous-Cell-Carcinoma_Cancer-stem-cell_Experiment_23614644_214	0.11385	0.795026	4	405	1	0.00245098		CellMarker_Human_Undefined_Breast-Cancer_Cancer-stem-cell_Experiment_20027313_182	1	1	6	54	0	0
CellMarker_Human_Anterior-cruciate-ligament_Normal_Mesenchymal-stem-cell_Experiment_26227919_236	0.11385	0.795026	4	405	1	0.00245098		CellMarker_Human_Embryonic-stem-cell_Normal_Embryonic-stem-cell_Experiment_19650036_183	1	1	4	54	0	0
CellMarker_Human_Liver_Normal_Mesenchymal-stem-cell_Experiment_19515222_245	0.11385	0.795026	4	405	1	0.00245098		CellMarker_Human_Undefined_Prostate-Cancer_Cancer-stem-cell_Experiment_19908230_186	1	1	4	54	0	0
CellMarker_Human_Umbilical-vein_Normal_Mesenchymal-stem-cell_Experiment_22391187_247	0.11385	0.795026	4	405	1	0.00245098		CellMarker_Human_Fetal-liver_Normal_Liver-stem-cell_Experiment_16026547_195	1	1	4	54	0	0
CellMarker_Human_Prostate_Prostate-Cancer_Cancer-stem-cell_Experiment_16322242_253	0.11385	0.795026	4	405	1	0.00245098		CellMarker_Human_Bone-marrow_Normal_Bone-marrow-stem-cell_Experiment_26410417_196	1	1	9	54	0	0
CellMarker_Human_Liver_Liver-Cancer_Cancer-stem-cell_Experiment_27793160_333	0.11385	0.795026	4	405	1	0.00245098		CellMarker_Human_Embryo_Normal_Embryonic-stem-cell_Experiment_23341438_198	1	1	4	54	0	0
CellMarker_Human_Liver_Hepatocellular-Cancer_Cancer-stem-cell_Experiment_26252310_337	0.11385	0.795026	4	405	1	0.00245098		CellMarker_Human_Undefined_Normal_Mesenchymal-stem-cell_Experiment_26019794_200	1	1	8	54	0	0
CellMarker_Human_Undefined_Liver-Cancer_Cancer-stem-cell_Experiment_23769634_338	0.11385	0.795026	4	405	1	0.00245098		CellMarker_Human_Umbilical-cord_Normal_Mesenchymal-stem-cell_Experiment_26244156_201	1	1	5	54	0	0
CellMarker_Human_Liver_Liver-Cancer_Cancer-stem-cell_Experiment_19728923_340	0.11385	0.795026	4	405	1	0.00245098		CellMarker_Human_Umbilical-cord_Normal_Mesenchymal-stem-cell_Experiment_23560527_203	1	1	7	54	0	0
CellMarker_Human_Thyroid_Papillary-Thyroid-Carcinoma_Cancer-stem-cell_Experiment_28687160_373	0.11385	0.795026	4	405	1	0.00245098		CellMarker_Human_Tooth_Normal_Mesenchymal-stem-cell_Experiment_23826699_204	1	1	5	54	0	0
CellMarker_Human_Liver_Normal_Mesenchymal-stem-cell_Experiment_16945998_381	0.11385	0.795026	4	405	1	0.00245098		CellMarker_Human_Undefined_Pancreatic-Cancer_Cancer-stem-cell_Experiment_26611661_208	1	1	4	54	0	0
CellMarker_Human_Breast_Breast-Cancer_Cancer-stem-cell_Experiment_28399903_387	0.11385	0.795026	4	405	1	0.00245098		CellMarker_Human_Undefined_Glioma_Cancer-stem-cell_Experiment_26611661_209	1	1	4	54	0	0
CellMarker_Human_Breast_Breast-Cancer_Cancer-stem-cell_Experiment_23036368_388	0.11385	0.795026	4	405	1	0.00245098		CellMarker_Human_Undefined_Leukemia_Cancer-stem-cell_Experiment_26611661_210	1	1	8	54	0	0
CellMarker_Human_Undefined_Ovarian-Cancer_Cancer-stem-cell_Company_Company_445	0.11385	0.795026	4	405	1	0.00245098		CellMarker_Human_Undefined_Colon-Cancer_Cancer-stem-cell_Experiment_26611661_211	1	1	5	54	0	0
CellMarker_Human_Undefined_Bladder-Cancer_Cancer-stem-cell_Company_Company_447	0.11385	0.795026	4	405	1	0.00245098		CellMarker_Human_Undefined_Breast-Cancer_Cancer-stem-cell_Experiment_26611661_212	1	1	4	54	0	0
CellMarker_Human_Undefined_Prostate-Cancer_Cancer-stem-cell_Review_19016515_657	0.11385	0.795026	4	405	1	0.00245098		CellMarker_Human_Dental-pulp_Normal_Mesenchymal-stem-cell_Experiment_26946201_213	1	1	6	54	0	0
CellMarker_Human_Undefined_Prostate-Cancer_Cancer-stem-cell_Review_21075331_679	0.11385	0.795026	4	405	1	0.00245098		CellMarker_Human_Oral-cavity_Oral-Squamous-Cell-Carcinoma_Cancer-stem-cell_Experiment_23614644_214	1	1	4	54	0	0
CellMarker_Human_Undefined_Prostate-Cancer_Cancer-stem-cell_Review_29391738_691	0.11385	0.795026	4	405	1	0.00245098		CellMarker_Human_Limbal-epithelium_Normal_Limbal-epithelial-stem-cell_Experiment_23056608_217	1	1	5	54	0	0
CellMarker_Human_Prostate_Prostate-Cancer_Cancer-stem-cell_Review_27640754_692	0.11385	0.795026	4	405	1	0.00245098		CellMarker_Human_Abdominal-adipose-tissue_Normal_Adipose-derived-stem-cell_Experiment_23210083_218	1	1	5	54	0	0
CellMarker_Human_Small-intestine_Normal_LGR5+-stem-cell_Single-cell-sequencing_29802404_810	0.11385	0.795026	4	405	1	0.00245098		CellMarker_Human_Adipose-tissue_Normal_Adipose-derived-stem-cell_Experiment_26182374_219	1	1	12	54	0	0
CellMarker_Human_Ligament_Normal_Mesenchymal-stem-cell_Review_23881068_666	0.128145	0.865944	21	405	2	0.00471698		CellMarker_Human_Tooth_Normal_Embryonic-stem-cell_Experiment_23871383_220	1	1	4	54	0	0
CellMarker_Human_Subcutaneous-adipose-tissue_Normal_Adipose-derived-stem-cell_Experiment_20890444_129	0.140231	0.868408	5	405	1	0.00244499		CellMarker_Human_Tooth_Normal_Mesenchymal-stem-cell_Experiment_23871383_221	1	1	8	54	0	0
CellMarker_Human_Undefined_Normal_Cancer-stem-cell_Experiment_20178109_137	0.140231	0.868408	5	405	1	0.00244499		CellMarker_Human_Serum_Normal_Cancer-stem-cell_Experiment_23462327_228	1	1	4	54	0	0
CellMarker_Human_Skeletal-muscle_Normal_Mesenchymal-stem-cell_Experiment_25177794_161	0.140231	0.868408	5	405	1	0.00244499		CellMarker_Human_Premolar_Normal_Dental-pulp-stem-cell_Experiment_26334535_231	1	1	9	54	0	0
CellMarker_Human_Undefined_Hepatocellular-Cancer_Cancer-stem-cell_Experiment_23638793_178	0.140231	0.868408	5	405	1	0.00244499		CellMarker_Human_Anterior-cruciate-ligament_Normal_Mesenchymal-stem-cell_Experiment_26227919_236	1	1	4	54	0	0
CellMarker_Human_Adipose-tissue_Normal_Mesenchymal-stem-cell_Experiment_19515222_244	0.140231	0.868408	5	405	1	0.00244499		CellMarker_Human_Breast_Breast-Cancer_Cancer-stem-cell_Experiment_23768049_240	1	1	4	54	0	0
CellMarker_Human_Colorectum_Colorectum-Cancer_Cancer-stem-cell_Experiment_20606680_355	0.140231	0.868408	5	405	1	0.00244499		CellMarker_Human_Bone-marrow_Normal_Mesenchymal-stem-cell_Experiment_19549397_242	1	1	7	54	0	0
CellMarker_Human_Undefined_Lung-Cancer_Cancer-stem-cell_Company_Company_454	0.140231	0.868408	5	405	1	0.00244499		CellMarker_Human_Adipose-tissue_Normal_Mesenchymal-stem-cell_Experiment_19515222_244	1	1	5	54	0	0
CellMarker_Human_Skin_Normal_Epidermal-stem-cell_Company_Company_612	0.140231	0.868408	5	405	1	0.00244499		CellMarker_Human_Liver_Normal_Mesenchymal-stem-cell_Experiment_19515222_245	1	1	4	54	0	0
CellMarker_Human_Undefined_Colon-Cancer_Cancer-stem-cell_Review_19016515_655	0.140231	0.868408	5	405	1	0.00244499		CellMarker_Human_Umbilical-vein_Normal_Mesenchymal-stem-cell_Experiment_22391187_247	1	1	4	54	0	0
CellMarker_Human_Undefined_Pancreatic-Cancer_Cancer-stem-cell_Review_19016515_656	0.140231	0.868408	5	405	1	0.00244499		CellMarker_Human_Fetal-liver_Normal_Mesenchymal-stem-cell_Experiment_15619334_249	1	1	6	54	0	0
CellMarker_Human_Undefined_Colorectal-Cancer_Cancer-stem-cell_Review_21125672_659	0.140231	0.868408	5	405	1	0.00244499		CellMarker_Human_Prostate_Prostate-Cancer_Cancer-stem-cell_Experiment_16322242_253	1	1	4	54	0	0
CellMarker_Human_Undefined_Liver-Cancer_Cancer-stem-cell_Review_26516409_684	0.140231	0.868408	5	405	1	0.00244499		CellMarker_Human_Embryo_Normal_Unrestricted-somatic-stem-cell_Experiment_29087592_267	1	1	6	54	0	0
CellMarker_Human_Undefined_Colorectal-Cancer_Cancer-stem-cell_Review_26516409_685	0.140231	0.868408	5	405	1	0.00244499		CellMarker_Human_Embryo_Normal_Embryonic-stem-cell_Experiment_28436947_268	1	1	4	54	0	0
CellMarker_Human_Colorectum_Normal_Colorectal-stem-cell_Review_27909729_712	0.140231	0.868408	5	405	1	0.00244499		CellMarker_Human_Embryo_Normal_Mesenchymal-stem-cell_Experiment_27656218_269	1	1	5	54	0	0
msigDBv62_GSE37301_HEMATOPOIETIC_STEM_CELL_VS_GRAN_MONO_PROGENITOR_DN	0.155001	0.920024	176	405	8	0.0139616		CellMarker_Human_Embryo_Normal_Embryonic-stem-cell_Experiment_24298345_270	1	1	6	54	0	0
CellMarker_Human_Adipose-tissue_Normal_Adipose-derived-stem-cell_Experiment_29188405_50	0.165829	0.963556	6	405	1	0.00243902		CellMarker_Human_Embryo_Normal_Embryonic-stem-cell_Experiment_20976554_271	1	1	4	54	0	0
CellMarker_Human_Undefined_Thyroid-Cancer_Cancer-stem-like-cell_Experiment_24531915_106	0.165829	0.963556	6	405	1	0.00243902		CellMarker_Human_Embryo_Normal_Embryonic-stem-cell_Experiment_20874104_272	1	1	6	54	0	0
CellMarker_Human_Adipose-tissue_Normal_Adipose-derived-stem-cell_Experiment_21548390_149	0.165829	0.963556	6	405	1	0.00243902		CellMarker_Human_Prostate_Normal_Cancer-stem-cell_Experiment_29104488_286	1	1	7	54	0	0
CellMarker_Human_Undefined_Breast-Cancer_Cancer-stem-cell_Experiment_20027313_182	0.165829	0.963556	6	405	1	0.00243902		CellMarker_Human_Prostate_Normal_Cancer-stem-cell_Experiment_25460302_287	1	1	12	54	0	0
CellMarker_Human_Fetal-liver_Normal_Mesenchymal-stem-cell_Experiment_15619334_249	0.165829	0.963556	6	405	1	0.00243902		CellMarker_Human_Prostate_Normal_Cancer-stem-cell_Experiment_21353741_288	1	1	6	54	0	0
CellMarker_Human_Prostate_Normal_Cancer-stem-cell_Experiment_21353741_288	0.165829	0.963556	6	405	1	0.00243902		CellMarker_Human_Prostate_Normal_Cancer-stem-cell_Experiment_21277911_289	1	1	4	54	0	0
CellMarker_Human_Liver_Normal_Mesenchymal-stem-cell_Experiment_22564638_380	0.165829	0.963556	6	405	1	0.00243902		CellMarker_Human_Placenta_Normal_Mesenchymal-stem-cell_Experiment_20060164_293	1	1	6	54	0	0
CellMarker_Human_Undefined_Multiple-Myeloma_Cancer-stem-cell_Company_Company_456	0.165829	0.963556	6	405	1	0.00243902		CellMarker_Human_Muscle_Normal_Mesenchymal-stem-cell_Experiment_23244588_299	1	1	4	54	0	0
CellMarker_Human_Tongue_Tongue-Squamous-Cell-Carcinoma_Cancer-stem-cell_Experiment_29607565_6	1	1	4	405	0	0		CellMarker_Human_Adipose-tissue_Normal_Mesenchymal-stem-cell_Experiment_29979972_312	1	1	5	54	0	0
CellMarker_Human_Gingiva_Normal_Mesenchymal-stem-cell_Experiment_29604386_7	0.190666	1	7	405	1	0.00243309		CellMarker_Human_Adipose-tissue_Normal_Mesenchymal-stem-cell_Experiment_28545230_313	1	1	5	54	0	0
CellMarker_Human_Undefined_Glioblastoma_Mesenchymal-stem-cell_Experiment_29590646_8	1	1	7	405	0	0		CellMarker_Human_Adipose-tissue_Normal_Mesenchymal-stem-cell_Experiment_24321269_316	1	1	4	54	0	0
CellMarker_Human_Adipose-tissue_Normal_Adipose-derived-stem-cell_Experiment_29214313_12	1	1	8	405	0	0		CellMarker_Human_Adipose-tissue_Normal_Mesenchymal-stem-cell_Experiment_23588700_317	1	1	4	54	0	0
CellMarker_Human_Urine_Normal_Urine-derived-stem-cell_Experiment_28409292_14	1	1	8	405	0	0		CellMarker_Human_Colon_Colon-Cancer_Cancer-stem-cell_Experiment_27806848_321	1	1	4	54	0	0
CellMarker_Human_Adipose-tissue_Normal_Mesenchymal-stem-cell_Experiment_24978442_19	1	1	7	405	0	0		CellMarker_Human_Colon_Colon-Cancer_Cancer-stem-cell_Experiment_21196254_322	1	1	5	54	0	0
CellMarker_Human_Brain_Glioblastoma_Cancer-stem-cell_Experiment_27354342_22	1	1	5	405	0	0		CellMarker_Human_Lung_Lung-Adenocarcinoma_Cancer-stem-cell_Experiment_27285762_323	1	1	6	54	0	0
CellMarker_Human_Bone-marrow_Normal_Mesenchymal-stem-cell_Experiment_29552046_48	1	1	4	405	0	0		CellMarker_Human_Lung_Normal_Cancer-stem-cell_Experiment_26947806_324	1	1	4	54	0	0
CellMarker_Human_Adipose-tissue_Normal_Mesenchymal-stem-cell_Experiment_28334693_49	0.214766	1	8	405	1	0.00242718		CellMarker_Human_Lung_Non-Small-Cell-Lung-Cancer_Cancer-stem-cell_Experiment_26503334_325	1	1	4	54	0	0
CellMarker_Human_Bone-marrow_Normal_Mesenchymal-stem-cell_Experiment_29118937_51	1	1	5	405	0	0		CellMarker_Human_Lung_Non-Small-Cell-Lung-Cancer_Cancer-stem-cell_Experiment_24346092_326	1	1	10	54	0	0
CellMarker_Human_Lung_Lung-Cancer_Cancer-stem-cell_Experiment_28986882_52	1	1	5	405	0	0		CellMarker_Human_Lung_Lung-Adenocarcinoma_Cancer-stem-cell_Experiment_23252868_327	1	1	4	54	0	0
CellMarker_Human_Endometrium_Normal_Mesenchymal-stem-cell_Experiment_28761446_59	1	1	10	405	0	0		CellMarker_Human_Lung_Non-Small-Cell-Lung-Cancer_Cancer-stem-cell_Experiment_22387005_328	1	1	4	54	0	0
CellMarker_Human_Undefined_Astroblastoma_Cancer-stem-cell_Experiment_28232116_60	0.23815	1	9	405	1	0.00242131		CellMarker_Human_Undefined_Normal_Cancer-stem-cell_Experiment_21124918_329	1	1	5	54	0	0
CellMarker_Human_Periodontal-ligament_Normal_Mesenchymal-stem-cell_Experiment_28301220_61	1	1	5	405	0	0		CellMarker_Human_Liver_Liver-Cancer_Cancer-stem-cell_Experiment_27793160_333	1	1	4	54	0	0
CellMarker_Human_Undefined_Normal_Pluripotent-stem-cell_Experiment_22493178_63	1	1	4	405	0	0		CellMarker_Human_Liver_Liver-Cancer_Cancer-stem-cell_Experiment_27650540_334	1	1	5	54	0	0
CellMarker_Human_Undefined_Normal_Unrestricted-somatic-stem-cell_Experiment_23054438_81	1	1	6	405	0	0		CellMarker_Human_Liver_Hepatocellular-Cancer_Cancer-stem-cell_Experiment_27473646_335	1	1	4	54	0	0
CellMarker_Human_Undefined_Normal_Mesenchymal-stem-cell_Experiment_23054438_82	1	1	6	405	0	0		CellMarker_Human_Undefined_Colorectal-Cancer_Cancer-stem-cell_Experiment_26261008_336	1	1	4	54	0	0
CellMarker_Human_Adipose-tissue_Normal_Mesenchymal-stem-cell_Experiment_23025577_88	0.190666	1	7	405	1	0.00243309		CellMarker_Human_Liver_Hepatocellular-Cancer_Cancer-stem-cell_Experiment_26252310_337	1	1	4	54	0	0
CellMarker_Human_Endometrium_Normal_Endometrial-stem-cell_Experiment_23460308_92	0.470045	1	21	405	1	0.00235294		CellMarker_Human_Undefined_Liver-Cancer_Cancer-stem-cell_Experiment_23769634_338	1	1	4	54	0	0
CellMarker_Human_Oviduct_Normal_Oviduct-derived-stem-cell_Experiment_23460308_93	0.453764	1	20	405	1	0.00235849		CellMarker_Human_Liver_Liver-Cancer_Cancer-stem-cell_Experiment_20511115_339	1	1	4	54	0	0
CellMarker_Human_Bone-marrow_Normal_Mesenchymal-stem-cell_Experiment_23942284_94	1	1	4	405	0	0		CellMarker_Human_Liver_Liver-Cancer_Cancer-stem-cell_Experiment_19728923_340	1	1	4	54	0	0
CellMarker_Human_Brain_Glioma_Cancer-stem-cell_Experiment_27171431_95	1	1	6	405	0	0		CellMarker_Human_Brain_Normal_Neural-stem-cell_Experiment_21275797_342	1	1	5	54	0	0
CellMarker_Human_Placenta_Normal_Mesenchymal-stem-cell_Experiment_24662208_98	0.190666	1	7	405	1	0.00243309		CellMarker_Human_Colorectum_Colorectum-Cancer_Cancer-stem-cell_Experiment_27806848_353	1	1	4	54	0	0
CellMarker_Human_Dental-pulp_Normal_Mesenchymal-stem-cell_Experiment_27883224_99	1	1	4	405	0	0		CellMarker_Human_Colorectum_Colorectum-Cancer_Cancer-stem-cell_Experiment_26261008_354	1	1	4	54	0	0
CellMarker_Human_Ovarian-cortex_Normal_Pluripotent-stem-cell_Experiment_29078734_100	1	1	5	405	0	0		CellMarker_Human_Colorectum_Colorectum-Cancer_Cancer-stem-cell_Experiment_20606680_355	1	1	5	54	0	0
CellMarker_Human_Subcutaneous-adipose-tissue_Normal_Adipose-derived-stem-cell_Experiment_28545230_101	1	1	5	405	0	0		CellMarker_Human_Bone-marrow_Normal_Mesenchymal-stem-cell_Experiment_24170370_360	1	1	4	54	0	0
CellMarker_Human_Amniotic-fluid_Normal_Amniotic-fluid-stem-cell_Experiment_29241918_103	1	1	4	405	0	0		CellMarker_Human_Thyroid_Papillary-Thyroid-Carcinoma_Cancer-stem-cell_Experiment_28687160_373	1	1	4	54	0	0
CellMarker_Human_Deciduous-tooth_Normal_Dental-pulp-stem-cell_Experiment_24469124_104	1	1	4	405	0	0		CellMarker_Human_Liver_Normal_Mesenchymal-stem-cell_Experiment_22564638_380	1	1	6	54	0	0
CellMarker_Human_Undefined_Infantile-Hemangiomas_Cancer-stem-cell_Experiment_24401806_109	1	1	5	405	0	0		CellMarker_Human_Liver_Normal_Mesenchymal-stem-cell_Experiment_16945998_381	1	1	4	54	0	0
CellMarker_Human_Synovial-fluid_Normal_Mesenchymal-stem-cell_Experiment_25003199_110	1	1	4	405	0	0		CellMarker_Human_Breast_Breast-Cancer_Cancer-stem-cell_Experiment_28719381_386	1	1	10	54	0	0
CellMarker_Human_Oral-mucosa_Normal_Mesenchymal-stem-cell_Experiment_26617710_114	1	1	4	405	0	0		CellMarker_Human_Breast_Breast-Cancer_Cancer-stem-cell_Experiment_28399903_387	1	1	4	54	0	0
CellMarker_Human_Abdominal-adipose-tissue_Normal_Adipose-derived-stem-cell_Experiment_25901195_115	0.214766	1	8	405	1	0.00242718		CellMarker_Human_Breast_Breast-Cancer_Cancer-stem-cell_Experiment_23036368_388	1	1	4	54	0	0
CellMarker_Human_Adipose-tissue_Normal_Adipose-derived-stem-cell_Experiment_23271558_119	1	1	5	405	0	0		CellMarker_Human_Adipose-tissue_Normal_Adipose-derived-stem-cell_Company_Company_434	1	1	6	54	0	0
CellMarker_Human_Dental-pulp_Normal_Dental-pulp-stem-cell_Experiment_26198909_122	1	1	6	405	0	0		CellMarker_Human_Undefined_Breast-Cancer_Cancer-stem-cell_Company_Company_444	1	1	11	54	0	0
CellMarker_Human_Embryo_Normal_Pluripotent-stem-cell_Experiment_16761728_130	1	1	6	405	0	0		CellMarker_Human_Undefined_Ovarian-Cancer_Cancer-stem-cell_Company_Company_445	1	1	4	54	0	0
CellMarker_Human_Adipose-tissue_Normal_Adipose-derived-stem-cell_Experiment_20185896_132	1	1	4	405	0	0		CellMarker_Human_Undefined_Acute-Myeloid-Leukemia_Cancer-stem-cell_Company_Company_446	1	1	5	54	0	0
CellMarker_Human_Adventitia_Normal_Multipotent-stem-cell_Experiment_21637782_133	1	1	5	405	0	0		CellMarker_Human_Undefined_Bladder-Cancer_Cancer-stem-cell_Company_Company_447	1	1	4	54	0	0
CellMarker_Human_Umbilical-cord_Normal_Mesenchymal-stem-cell_Experiment_21925144_135	0.23815	1	9	405	1	0.00242131		CellMarker_Human_Undefined_Breast-Cancer_Cancer-stem-cell_Company_Company_448	1	1	18	54	0	0
CellMarker_Human_Adipose-tissue_Normal_Adipose-derived-stem-cell_Experiment_24251600_155	0.214766	1	8	405	1	0.00242718		CellMarker_Human_Undefined_Colon-Cancer_Cancer-stem-cell_Company_Company_449	1	1	9	54	0	0
CellMarker_Human_Gastric-corpus_Normal_Gastric-stem-cell_Experiment_28659641_169	1	1	4	405	0	0		CellMarker_Human_Undefined_Glioma_Cancer-stem-cell_Company_Company_450	1	1	20	54	0	0
CellMarker_Human_Bone-marrow_Normal_Mesenchymal-stem-cell_Experiment_29137121_171	1	1	8	405	0	0		CellMarker_Human_Undefined_Head-And-Neck-Squamous-Cell-Carcinoma_Cancer-stem-cell_Company_Company_451	1	1	6	54	0	0
CellMarker_Human_Embryonic-stem-cell_Normal_Mesenchymal-stem-cell_Experiment_22567895_172	1	1	7	405	0	0		CellMarker_Human_Undefined_Leukemia_Cancer-stem-cell_Company_Company_452	1	1	13	54	0	0
CellMarker_Human_Bone-marrow_Normal_Mesenchymal-stem-cell_Experiment_22567895_173	1	1	7	405	0	0		CellMarker_Human_Undefined_Liver-Cancer_Cancer-stem-cell_Company_Company_453	1	1	5	54	0	0
CellMarker_Human_Foreskin_Normal_Mesenchymal-stem-cell_Experiment_22567895_174	1	1	7	405	0	0		CellMarker_Human_Undefined_Lung-Cancer_Cancer-stem-cell_Company_Company_454	1	1	5	54	0	0
CellMarker_Human_Tooth_Normal_Mesenchymal-stem-cell_Experiment_22571499_176	1	1	4	405	0	0		CellMarker_Human_Undefined_Melanoma_Cancer-stem-cell_Company_Company_455	1	1	7	54	0	0
CellMarker_Human_Bone-marrow_Normal_Bone-marrow-stem-cell_Experiment_26410417_196	0.23815	1	9	405	1	0.00242131		CellMarker_Human_Undefined_Multiple-Myeloma_Cancer-stem-cell_Company_Company_456	1	1	6	54	0	0
CellMarker_Human_Embryo_Normal_Embryonic-stem-cell_Experiment_23341438_198	1	1	4	405	0	0		CellMarker_Human_Undefined_Osteosarcoma_Cancer-stem-cell_Company_Company_457	1	1	5	54	0	0
CellMarker_Human_Undefined_Normal_Mesenchymal-stem-cell_Experiment_26019794_200	0.214766	1	8	405	1	0.00242718		CellMarker_Human_Undefined_Ovarian-Cancer_Cancer-stem-cell_Company_Company_458	1	1	5	54	0	0
CellMarker_Human_Umbilical-cord_Normal_Mesenchymal-stem-cell_Experiment_26244156_201	1	1	5	405	0	0		CellMarker_Human_Undefined_Pancreatic-Cancer_Cancer-stem-cell_Company_Company_459	1	1	7	54	0	0
CellMarker_Human_Umbilical-cord_Normal_Mesenchymal-stem-cell_Experiment_23560527_203	1	1	7	405	0	0		CellMarker_Human_Undefined_Prostate-Cancer_Cancer-stem-cell_Company_Company_460	1	1	10	54	0	0
CellMarker_Human_Tooth_Normal_Mesenchymal-stem-cell_Experiment_23826699_204	1	1	5	405	0	0		CellMarker_Human_Undefined_Normal_Induced-pluripotent-stem-cell_Company_Company_482	1	1	43	54	0	0
CellMarker_Human_Undefined_Glioma_Cancer-stem-cell_Experiment_26611661_209	1	1	4	405	0	0		CellMarker_Human_Undefined_Normal_Embryonic-stem-cell_Company_Company_483	1	1	14	54	0	0
CellMarker_Human_Undefined_Leukemia_Cancer-stem-cell_Experiment_26611661_210	1	1	8	405	0	0		CellMarker_Human_Germ_Normal_Embryonic-stem-cell_Company_Company_484	1	1	17	54	0	0
CellMarker_Human_Dental-pulp_Normal_Mesenchymal-stem-cell_Experiment_26946201_213	1	1	6	405	0	0		CellMarker_Human_Undefined_Normal_Embryonic-stem-cell_Company_Company_485	1	1	9	54	0	0
CellMarker_Human_Limbal-epithelium_Normal_Limbal-epithelial-stem-cell_Experiment_23056608_217	1	1	5	405	0	0		CellMarker_Human_Blood-vessel_Normal_Endothelial-stem-cell_Company_Company_494	1	1	19	54	0	0
CellMarker_Human_Abdominal-adipose-tissue_Normal_Adipose-derived-stem-cell_Experiment_23210083_218	1	1	5	405	0	0		CellMarker_Human_Skin_Normal_Epidermal-stem-cell_Company_Company_499	1	1	8	54	0	0
CellMarker_Human_Tooth_Normal_Embryonic-stem-cell_Experiment_23871383_220	1	1	4	405	0	0		CellMarker_Human_Bone-marrow_Normal_Hematopoietic-stem-cell_Company_Company_524	1	1	26	54	0	0
CellMarker_Human_Tooth_Normal_Mesenchymal-stem-cell_Experiment_23871383_221	0.214766	1	8	405	1	0.00242718		CellMarker_Human_Bone-marrow_Normal_Hematopoietic-stem-cell_Company_Company_525	1	1	39	54	0	0
CellMarker_Human_Premolar_Normal_Dental-pulp-stem-cell_Experiment_26334535_231	0.23815	1	9	405	1	0.00242131		CellMarker_Human_Blood_Normal_Hematopoietic-stem-cell_Company_Company_526	1	1	41	54	0	0
CellMarker_Human_Bone-marrow_Normal_Mesenchymal-stem-cell_Experiment_19549397_242	0.190666	1	7	405	1	0.00243309		CellMarker_Human_Bone-marrow_Normal_Hematopoietic-stem-cell_Company_Company_527	1	1	17	54	0	0
CellMarker_Human_Embryo_Normal_Unrestricted-somatic-stem-cell_Experiment_29087592_267	1	1	6	405	0	0		CellMarker_Human_Germ_Normal_Hematopoietic-stem-cell_Company_Company_528	1	1	13	54	0	0
CellMarker_Human_Embryo_Normal_Embryonic-stem-cell_Experiment_28436947_268	1	1	4	405	0	0		CellMarker_Human_Undefined_Normal_Hematopoietic-stem-cell_Company_Company_529	1	1	10	54	0	0
CellMarker_Human_Embryo_Normal_Mesenchymal-stem-cell_Experiment_27656218_269	1	1	5	405	0	0		CellMarker_Human_Undefined_Normal_Induced-pluripotent-stem-cell_Company_Company_532	1	1	6	54	0	0
CellMarker_Human_Embryo_Normal_Embryonic-stem-cell_Experiment_24298345_270	1	1	6	405	0	0		CellMarker_Human_Small-intestine_Normal_Intestinal-stem-cell_Company_Company_533	1	1	11	54	0	0
CellMarker_Human_Embryo_Normal_Embryonic-stem-cell_Experiment_20976554_271	1	1	4	405	0	0		CellMarker_Human_Adipose-tissue_Normal_Mesenchymal-stem-cell_Company_Company_553	1	1	24	54	0	0
CellMarker_Human_Embryo_Normal_Embryonic-stem-cell_Experiment_20874104_272	1	1	6	405	0	0		CellMarker_Human_Cartilage_Normal_Mesenchymal-stem-cell_Company_Company_554	1	1	24	54	0	0
CellMarker_Human_Placenta_Normal_Mesenchymal-stem-cell_Experiment_20060164_293	1	1	6	405	0	0		CellMarker_Human_Bone_Normal_Mesenchymal-stem-cell_Company_Company_555	1	1	24	54	0	0
CellMarker_Human_Muscle_Normal_Mesenchymal-stem-cell_Experiment_23244588_299	1	1	4	405	0	0		CellMarker_Human_Tendon_Normal_Mesenchymal-stem-cell_Company_Company_556	1	1	24	54	0	0
CellMarker_Human_Adipose-tissue_Normal_Mesenchymal-stem-cell_Experiment_29979972_312	1	1	5	405	0	0		CellMarker_Human_Muscle_Normal_Mesenchymal-stem-cell_Company_Company_557	1	1	24	54	0	0
CellMarker_Human_Adipose-tissue_Normal_Mesenchymal-stem-cell_Experiment_28545230_313	1	1	5	405	0	0		CellMarker_Human_Undefined_Normal_Mesenchymal-stem-cell_Company_Company_558	1	1	32	54	0	0
CellMarker_Human_Adipose-tissue_Normal_Mesenchymal-stem-cell_Experiment_24321269_316	1	1	4	405	0	0		CellMarker_Human_Undefined_Normal_Mesenchymal-stem-cell_Company_Company_559	1	1	11	54	0	0
CellMarker_Human_Adipose-tissue_Normal_Mesenchymal-stem-cell_Experiment_23588700_317	1	1	4	405	0	0		CellMarker_Human_Germ_Normal_Mesenchymal-stem-cell_Company_Company_560	1	1	6	54	0	0
CellMarker_Human_Colon_Colon-Cancer_Cancer-stem-cell_Experiment_27806848_321	1	1	4	405	0	0		CellMarker_Human_Brain_Normal_Neural-stem-cell_Company_Company_583	1	1	15	54	0	0
CellMarker_Human_Colon_Colon-Cancer_Cancer-stem-cell_Experiment_21196254_322	1	1	5	405	0	0		CellMarker_Human_Undefined_Normal_Neural-stem-cell_Company_Company_584	1	1	4	54	0	0
CellMarker_Human_Lung_Lung-Adenocarcinoma_Cancer-stem-cell_Experiment_27285762_323	1	1	6	405	0	0		CellMarker_Human_Undefined_Normal_Neural-stem-cell_Company_Company_585	1	1	59	54	0	0
CellMarker_Human_Lung_Normal_Cancer-stem-cell_Experiment_26947806_324	1	1	4	405	0	0		CellMarker_Human_Undefined_Normal_Pluripotent-stem-cell_Company_Company_608	1	1	6	54	0	0
CellMarker_Human_Lung_Non-Small-Cell-Lung-Cancer_Cancer-stem-cell_Experiment_26503334_325	1	1	4	405	0	0		CellMarker_Human_Skin_Normal_Epidermal-stem-cell_Company_Company_612	1	1	5	54	0	0
CellMarker_Human_Lung_Non-Small-Cell-Lung-Cancer_Cancer-stem-cell_Experiment_24346092_326	0.260839	1	10	405	1	0.00241546		CellMarker_Human_Undefined_Prostate-Cancer_Cancer-stem-cell_Company_Company_646	1	1	8	54	0	0
CellMarker_Human_Lung_Lung-Adenocarcinoma_Cancer-stem-cell_Experiment_23252868_327	1	1	4	405	0	0		CellMarker_Human_Undefined_Acute-Myeloid-Leukemia_Cancer-stem-cell_Review_27866420_647	1	1	4	54	0	0
CellMarker_Human_Lung_Non-Small-Cell-Lung-Cancer_Cancer-stem-cell_Experiment_22387005_328	1	1	4	405	0	0		CellMarker_Human_Undefined_Glioblastoma_Cancer-stem-cell_Review_27866420_648	1	1	4	54	0	0
CellMarker_Human_Undefined_Normal_Cancer-stem-cell_Experiment_21124918_329	1	1	5	405	0	0		CellMarker_Human_Undefined_Breast-Cancer_Cancer-stem-cell_Review_27866420_649	1	1	9	54	0	0
CellMarker_Human_Liver_Liver-Cancer_Cancer-stem-cell_Experiment_27650540_334	1	1	5	405	0	0		CellMarker_Human_Undefined_Colon-Cancer_Cancer-stem-cell_Review_27866420_650	1	1	11	54	0	0
CellMarker_Human_Undefined_Colorectal-Cancer_Cancer-stem-cell_Experiment_26261008_336	1	1	4	405	0	0		CellMarker_Human_Undefined_Lung-Cancer_Cancer-stem-cell_Review_27866420_651	1	1	6	54	0	0
CellMarker_Human_Liver_Liver-Cancer_Cancer-stem-cell_Experiment_20511115_339	1	1	4	405	0	0		CellMarker_Human_Undefined_Ovarian-Cancer_Cancer-stem-cell_Review_27866420_652	1	1	4	54	0	0
CellMarker_Human_Brain_Normal_Neural-stem-cell_Experiment_21275797_342	1	1	5	405	0	0		CellMarker_Human_Undefined_Pancreatic-Cancer_Cancer-stem-cell_Review_27866420_653	1	1	7	54	0	0
CellMarker_Human_Colorectum_Colorectum-Cancer_Cancer-stem-cell_Experiment_27806848_353	1	1	4	405	0	0		CellMarker_Human_Undefined_Prostate-Cancer_Cancer-stem-cell_Review_27866420_654	1	1	21	54	0	0
CellMarker_Human_Colorectum_Colorectum-Cancer_Cancer-stem-cell_Experiment_26261008_354	1	1	4	405	0	0		CellMarker_Human_Undefined_Colon-Cancer_Cancer-stem-cell_Review_19016515_655	1	1	5	54	0	0
CellMarker_Human_Bone-marrow_Normal_Mesenchymal-stem-cell_Experiment_24170370_360	1	1	4	405	0	0		CellMarker_Human_Undefined_Pancreatic-Cancer_Cancer-stem-cell_Review_19016515_656	1	1	5	54	0	0
CellMarker_Human_Adipose-tissue_Normal_Adipose-derived-stem-cell_Company_Company_434	1	1	6	405	0	0		CellMarker_Human_Undefined_Prostate-Cancer_Cancer-stem-cell_Review_19016515_657	1	1	4	54	0	0
CellMarker_Human_Undefined_Acute-Myeloid-Leukemia_Cancer-stem-cell_Company_Company_446	1	1	5	405	0	0		CellMarker_Human_Undefined_Acute-Myelogenous-Leukemia_Cancer-stem-cell_Review_19016515_658	1	1	7	54	0	0
CellMarker_Human_Undefined_Colon-Cancer_Cancer-stem-cell_Company_Company_449	0.23815	1	9	405	1	0.00242131		CellMarker_Human_Undefined_Colorectal-Cancer_Cancer-stem-cell_Review_21125672_659	1	1	5	54	0	0
CellMarker_Human_Undefined_Glioma_Cancer-stem-cell_Company_Company_450	1	1	20	405	0	0		CellMarker_Human_Undefined_Hepatocellular-Cancer_Cancer-stem-cell_Review_21125672_660	1	1	4	54	0	0
CellMarker_Human_Undefined_Head-And-Neck-Squamous-Cell-Carcinoma_Cancer-stem-cell_Company_Company_451	1	1	6	405	0	0		CellMarker_Human_Undefined_Ovarian-Adenocarcinoma_Cancer-stem-cell_Review_21125672_661	1	1	4	54	0	0
CellMarker_Human_Undefined_Leukemia_Cancer-stem-cell_Company_Company_452	1	1	13	405	0	0		CellMarker_Human_Undefined_Pancreatic-Cancer_Cancer-stem-cell_Review_21125672_662	1	1	5	54	0	0
CellMarker_Human_Undefined_Liver-Cancer_Cancer-stem-cell_Company_Company_453	1	1	5	405	0	0		CellMarker_Human_Undefined_Prostate-Cancer_Cancer-stem-cell_Review_21125672_663	1	1	6	54	0	0
CellMarker_Human_Undefined_Melanoma_Cancer-stem-cell_Company_Company_455	1	1	7	405	0	0		CellMarker_Human_Synovium_Normal_Mesenchymal-stem-cell_Review_23881068_664	1	1	8	54	0	0
CellMarker_Human_Undefined_Osteosarcoma_Cancer-stem-cell_Company_Company_457	1	1	5	405	0	0		CellMarker_Human_Meniscus_Normal_Mesenchymal-stem-cell_Review_23881068_665	1	1	6	54	0	0
CellMarker_Human_Undefined_Ovarian-Cancer_Cancer-stem-cell_Company_Company_458	1	1	5	405	0	0		CellMarker_Human_Ligament_Normal_Mesenchymal-stem-cell_Review_23881068_666	1	1	21	54	0	0
CellMarker_Human_Undefined_Prostate-Cancer_Cancer-stem-cell_Company_Company_460	1	1	10	405	0	0		CellMarker_Human_Fat-pad_Normal_Mesenchymal-stem-cell_Review_23881068_667	1	1	9	54	0	0
CellMarker_Human_Undefined_Normal_Induced-pluripotent-stem-cell_Company_Company_482	0.301981	1	43	405	2	0.00454545		CellMarker_Human_Cartilage_Normal_Mesenchymal-stem-cell_Review_23881068_668	1	1	4	54	0	0
CellMarker_Human_Blood-vessel_Normal_Endothelial-stem-cell_Company_Company_494	0.436984	1	19	405	1	0.00236407		CellMarker_Human_Bone-marrow_Normal_Mesenchymal-stem-cell_Review_23881068_669	1	1	7	54	0	0
CellMarker_Human_Skin_Normal_Epidermal-stem-cell_Company_Company_499	1	1	8	405	0	0		CellMarker_Human_Undefined_Breast-Cancer_Cancer-stem-cell_Review_21075331_677	1	1	5	54	0	0
CellMarker_Human_Bone-marrow_Normal_Hematopoietic-stem-cell_Company_Company_524	1	1	26	405	0	0		CellMarker_Human_Undefined_Colon-Cancer_Cancer-stem-cell_Review_21075331_678	1	1	4	54	0	0
CellMarker_Human_Bone-marrow_Normal_Hematopoietic-stem-cell_Company_Company_525	1	1	39	405	0	0		CellMarker_Human_Undefined_Prostate-Cancer_Cancer-stem-cell_Review_21075331_679	1	1	4	54	0	0
CellMarker_Human_Blood_Normal_Hematopoietic-stem-cell_Company_Company_526	1	1	41	405	0	0		CellMarker_Human_Undefined_Melanoma_Cancer-stem-cell_Review_21075331_680	1	1	4	54	0	0
CellMarker_Human_Bone-marrow_Normal_Hematopoietic-stem-cell_Company_Company_527	1	1	17	405	0	0		CellMarker_Human_Undefined_Breast-Cancer_Cancer-stem-cell_Review_28476780_681	1	1	6	54	0	0
CellMarker_Human_Germ_Normal_Hematopoietic-stem-cell_Company_Company_528	1	1	13	405	0	0		CellMarker_Human_Undefined_Pancreatic-Cancer_Cancer-stem-cell_Review_21698355_682	1	1	7	54	0	0
CellMarker_Human_Undefined_Normal_Hematopoietic-stem-cell_Company_Company_529	1	1	10	405	0	0		CellMarker_Human_Undefined_Leukemia_Cancer-stem-cell_Review_26516409_683	1	1	10	54	0	0
CellMarker_Human_Undefined_Normal_Induced-pluripotent-stem-cell_Company_Company_532	1	1	6	405	0	0		CellMarker_Human_Undefined_Liver-Cancer_Cancer-stem-cell_Review_26516409_684	1	1	5	54	0	0
CellMarker_Human_Small-intestine_Normal_Intestinal-stem-cell_Company_Company_533	0.282854	1	11	405	1	0.00240964		CellMarker_Human_Undefined_Colorectal-Cancer_Cancer-stem-cell_Review_26516409_685	1	1	5	54	0	0
CellMarker_Human_Adipose-tissue_Normal_Mesenchymal-stem-cell_Company_Company_553	0.51604	1	24	405	1	0.00233645		CellMarker_Human_Undefined_Pancreatic-Cancer_Cancer-stem-cell_Review_22718289_687	1	1	10	54	0	0
CellMarker_Human_Cartilage_Normal_Mesenchymal-stem-cell_Company_Company_554	0.51604	1	24	405	1	0.00233645		CellMarker_Human_Bone-marrow_Normal_Mesenchymal-stem-cell_Review_27141940_690	1	1	7	54	0	0
CellMarker_Human_Bone_Normal_Mesenchymal-stem-cell_Company_Company_555	0.51604	1	24	405	1	0.00233645		CellMarker_Human_Undefined_Prostate-Cancer_Cancer-stem-cell_Review_29391738_691	1	1	4	54	0	0
CellMarker_Human_Tendon_Normal_Mesenchymal-stem-cell_Company_Company_556	0.51604	1	24	405	1	0.00233645		CellMarker_Human_Prostate_Prostate-Cancer_Cancer-stem-cell_Review_27640754_692	1	1	4	54	0	0
CellMarker_Human_Muscle_Normal_Mesenchymal-stem-cell_Company_Company_557	0.51604	1	24	405	1	0.00233645		CellMarker_Human_Undefined_Normal_Mesenchymal-stem-cell_Review_24158496_693	1	1	46	54	0	0
CellMarker_Human_Undefined_Normal_Mesenchymal-stem-cell_Company_Company_558	0.571232	1	32	405	1	0.00231481		CellMarker_Human_Brain_Medulloblastoma_Cancer-stem-cell_Review_25940879_697	1	1	4	54	0	0
CellMarker_Human_Undefined_Normal_Mesenchymal-stem-cell_Company_Company_559	0.282854	1	11	405	1	0.00240964		CellMarker_Human_Brain_Glioblastoma_Cancer-stem-cell_Review_25940879_698	1	1	4	54	0	0
CellMarker_Human_Germ_Normal_Mesenchymal-stem-cell_Company_Company_560	1	1	6	405	0	0		CellMarker_Human_Brain_Malignant-Peripheral-Nerve-Sheath-Tumor_Cancer-stem-cell_Review_25940879_699	1	1	4	54	0	0
CellMarker_Human_Undefined_Normal_Neural-stem-cell_Company_Company_584	1	1	4	405	0	0		CellMarker_Human_Undefined_Osteosarcoma_Cancer-stem-cell_Review_25940879_700	1	1	9	54	0	0
CellMarker_Human_Undefined_Normal_Neural-stem-cell_Company_Company_585	0.821968	1	59	405	1	0.0021692		CellMarker_Human_Undefined_Chondrosarcoma_Cancer-stem-cell_Review_25940879_701	1	1	5	54	0	0
CellMarker_Human_Undefined_Normal_Pluripotent-stem-cell_Company_Company_608	1	1	6	405	0	0		CellMarker_Human_Undefined_Fibrosarcoma_Cancer-stem-cell_Review_25940879_702	1	1	5	54	0	0
CellMarker_Human_Undefined_Acute-Myeloid-Leukemia_Cancer-stem-cell_Review_27866420_647	1	1	4	405	0	0		CellMarker_Human_Ovary_Ovarian-Cancer_Cancer-stem-cell_Review_25940879_703	1	1	11	54	0	0
CellMarker_Human_Undefined_Glioblastoma_Cancer-stem-cell_Review_27866420_648	1	1	4	405	0	0		CellMarker_Human_Undefined_Oral-Squamous-Cell-Carcinoma_Cancer-stem-cell_Review_25940879_704	1	1	6	54	0	0
CellMarker_Human_Undefined_Lung-Cancer_Cancer-stem-cell_Review_27866420_651	1	1	6	405	0	0		CellMarker_Human_Prostate_Prostate-Cancer_Cancer-stem-cell_Review_25940879_705	1	1	17	54	0	0
CellMarker_Human_Undefined_Ovarian-Cancer_Cancer-stem-cell_Review_27866420_652	1	1	4	405	0	0		CellMarker_Human_Gall-bladder_Gallbladder-cancer_Cancer-stem-cell_Review_25940879_706	1	1	4	54	0	0
CellMarker_Human_Undefined_Pancreatic-Cancer_Cancer-stem-cell_Review_27866420_653	0.190666	1	7	405	1	0.00243309		CellMarker_Human_Lung_Lung-Cancer_Cancer-stem-cell_Review_25940879_707	1	1	4	54	0	0
CellMarker_Human_Undefined_Acute-Myelogenous-Leukemia_Cancer-stem-cell_Review_19016515_658	1	1	7	405	0	0		CellMarker_Human_Breast_Breast-Cancer_Cancer-stem-cell_Review_25940879_708	1	1	8	54	0	0
CellMarker_Human_Undefined_Hepatocellular-Cancer_Cancer-stem-cell_Review_21125672_660	1	1	4	405	0	0		CellMarker_Human_Undefined_Pancreatic-Ductal-Adenocarcinoma_Cancer-stem-cell_Review_25940879_709	1	1	6	54	0	0
CellMarker_Human_Undefined_Ovarian-Adenocarcinoma_Cancer-stem-cell_Review_21125672_661	1	1	4	405	0	0		CellMarker_Human_Undefined_Colorectal-Cancer_Cancer-stem-cell_Review_24587669_710	1	1	21	54	0	0
CellMarker_Human_Synovium_Normal_Mesenchymal-stem-cell_Review_23881068_664	0.214766	1	8	405	1	0.00242718		CellMarker_Human_Skeletal-muscle_Normal_Mesenchymal-stem-cell_Review_28040084_711	1	1	9	54	0	0
CellMarker_Human_Meniscus_Normal_Mesenchymal-stem-cell_Review_23881068_665	1	1	6	405	0	0		CellMarker_Human_Colorectum_Normal_Colorectal-stem-cell_Review_27909729_712	1	1	5	54	0	0
CellMarker_Human_Fat-pad_Normal_Mesenchymal-stem-cell_Review_23881068_667	0.23815	1	9	405	1	0.00242131		CellMarker_Human_Colorectum_Colorectum-Cancer_Cancer-stem-cell_Review_27909729_713	1	1	14	54	0	0
CellMarker_Human_Cartilage_Normal_Mesenchymal-stem-cell_Review_23881068_668	1	1	4	405	0	0		CellMarker_Human_Undefined_Normal_Hematopoietic-stem-cell_Review_24386551_714	1	1	4	54	0	0
CellMarker_Human_Bone-marrow_Normal_Mesenchymal-stem-cell_Review_23881068_669	0.190666	1	7	405	1	0.00243309		CellMarker_Human_Undefined_Lung-Cancer_Cancer-stem-cell_Review_18525120_716	1	1	8	54	0	0
CellMarker_Human_Undefined_Colon-Cancer_Cancer-stem-cell_Review_21075331_678	1	1	4	405	0	0		CellMarker_Human_Undefined_Normal_Mesenchymal-stem-cell_Review_18729797_717	1	1	23	54	0	0
CellMarker_Human_Undefined_Melanoma_Cancer-stem-cell_Review_21075331_680	1	1	4	405	0	0		CellMarker_Human_Undefined_Pancreatic-Cancer_Cancer-stem-cell_Review_26516409_718	1	1	7	54	0	0
CellMarker_Human_Undefined_Leukemia_Cancer-stem-cell_Review_26516409_683	1	1	10	405	0	0		CellMarker_Human_Undefined_Normal_Hematopoietic-stem-cell_Review_27376532_719	1	1	4	54	0	0
CellMarker_Human_Undefined_Pancreatic-Cancer_Cancer-stem-cell_Review_22718289_687	0.260839	1	10	405	1	0.00241546		CellMarker_Human_Undefined_Glioblastoma_Cancer-stem-cell_Review_27148537_720	1	1	11	54	0	0
CellMarker_Human_Bone-marrow_Normal_Mesenchymal-stem-cell_Review_27141940_690	1	1	7	405	0	0		CellMarker_Human_Undefined_Normal_Embryonic-stem-cell_Single-cell-sequencing_27534536_727	1	1	4	54	0	0
CellMarker_Human_Brain_Medulloblastoma_Cancer-stem-cell_Review_25940879_697	1	1	4	405	0	0		CellMarker_Human_Testis_Normal_Spermatogonial-stem-cell_Single-cell-sequencing_28985528_730	1	1	6	54	0	0
CellMarker_Human_Brain_Glioblastoma_Cancer-stem-cell_Review_25940879_698	1	1	4	405	0	0		CellMarker_Human_Ovary_Ovarian-Cancer_Cancer-stem-cell_Single-cell-sequencing_28111004_765	1	1	10	54	0	0
CellMarker_Human_Brain_Malignant-Peripheral-Nerve-Sheath-Tumor_Cancer-stem-cell_Review_25940879_699	1	1	4	405	0	0		CellMarker_Human_Undefined_Hepatocellular-Cancer_Cancer-stem-cell_Single-cell-sequencing_29315726_783	1	1	6	54	0	0
CellMarker_Human_Undefined_Osteosarcoma_Cancer-stem-cell_Review_25940879_700	1	1	9	405	0	0		CellMarker_Human_Small-intestine_Normal_LGR5+-stem-cell_Single-cell-sequencing_29802404_810	1	1	4	54	0	0
CellMarker_Human_Undefined_Chondrosarcoma_Cancer-stem-cell_Review_25940879_701	1	1	5	405	0	0		CellMarker_Human_Large-intestine_Normal_LGR5+-stem-cell_Single-cell-sequencing_29802404_815	1	1	60	54	0	0
CellMarker_Human_Undefined_Fibrosarcoma_Cancer-stem-cell_Review_25940879_702	1	1	5	405	0	0		CellMarker_Human_Brain_oligodendroglioma_Cancer-stem-cell_Single-cell-sequencing_27806376_876	1	1	11	54	0	0
CellMarker_Human_Ovary_Ovarian-Cancer_Cancer-stem-cell_Review_25940879_703	0.282854	1	11	405	1	0.00240964		msigDBv62_BIOCARTA_STEM_PATHWAY	1	1	15	54	0	0
CellMarker_Human_Undefined_Oral-Squamous-Cell-Carcinoma_Cancer-stem-cell_Review_25940879_704	1	1	6	405	0	0		msigDBv62_GAL_LEUKEMIC_STEM_CELL_UP	0.412227	1	133	54	1	0.00537634
CellMarker_Human_Prostate_Prostate-Cancer_Cancer-stem-cell_Review_25940879_705	1	1	17	405	0	0		msigDBv62_GAL_LEUKEMIC_STEM_CELL_DN	0.6243	1	244	54	1	0.003367
CellMarker_Human_Gall-bladder_Gallbladder-cancer_Cancer-stem-cell_Review_25940879_706	1	1	4	405	0	0		msigDBv62_OSWALD_HEMATOPOIETIC_STEM_CELL_IN_COLLAGEN_GEL_UP	0.607197	1	233	54	1	0.0034965
CellMarker_Human_Lung_Lung-Cancer_Cancer-stem-cell_Review_25940879_707	1	1	4	405	0	0		msigDBv62_OSWALD_HEMATOPOIETIC_STEM_CELL_IN_COLLAGEN_GEL_DN	0.298156	1	275	54	2	0.00611621
CellMarker_Human_Breast_Breast-Cancer_Cancer-stem-cell_Review_25940879_708	0.214766	1	8	405	1	0.00242718		msigDBv62_HOEBEKE_LYMPHOID_STEM_CELL_UP	0.0545989	1	95	54	2	0.0136054
CellMarker_Human_Undefined_Pancreatic-Ductal-Adenocarcinoma_Cancer-stem-cell_Review_25940879_709	1	1	6	405	0	0		msigDBv62_HOEBEKE_LYMPHOID_STEM_CELL_DN	1	1	86	54	0	0
CellMarker_Human_Skeletal-muscle_Normal_Mesenchymal-stem-cell_Review_28040084_711	1	1	9	405	0	0		msigDBv62_LEE_NEURAL_CREST_STEM_CELL_UP	1	1	146	54	0	0
CellMarker_Human_Undefined_Normal_Hematopoietic-stem-cell_Review_24386551_714	1	1	4	405	0	0		msigDBv62_LEE_NEURAL_CREST_STEM_CELL_DN	0.375759	1	118	54	1	0.00584795
CellMarker_Human_Undefined_Lung-Cancer_Cancer-stem-cell_Review_18525120_716	1	1	8	405	0	0		msigDBv62_JAATINEN_HEMATOPOIETIC_STEM_CELL_UP	0.719523	1	316	54	1	0.00271003
CellMarker_Human_Undefined_Normal_Mesenchymal-stem-cell_Review_18729797_717	0.453764	1	23	405	1	0.00235849		msigDBv62_JAATINEN_HEMATOPOIETIC_STEM_CELL_DN	1	1	226	54	0	0
CellMarker_Human_Undefined_Normal_Hematopoietic-stem-cell_Review_27376532_719	1	1	4	405	0	0		msigDBv62_LIANG_HEMATOPOIESIS_STEM_CELL_NUMBER_LARGE_VS_TINY_UP	1	1	44	54	0	0
CellMarker_Human_Undefined_Glioblastoma_Cancer-stem-cell_Review_27148537_720	1	1	11	405	0	0		msigDBv62_LIANG_HEMATOPOIESIS_STEM_CELL_NUMBER_LARGE_VS_TINY_DN	1	1	45	54	0	0
CellMarker_Human_Undefined_Normal_Embryonic-stem-cell_Single-cell-sequencing_27534536_727	1	1	4	405	0	0		msigDBv62_LIANG_HEMATOPOIESIS_STEM_CELL_NUMBER_SMALL_VS_HUGE_UP	1	1	38	54	0	0
CellMarker_Human_Testis_Normal_Spermatogonial-stem-cell_Single-cell-sequencing_28985528_730	1	1	6	405	0	0		msigDBv62_LIANG_HEMATOPOIESIS_STEM_CELL_NUMBER_SMALL_VS_HUGE_DN	1	1	33	54	0	0
CellMarker_Human_Large-intestine_Normal_LGR5+-stem-cell_Single-cell-sequencing_29802404_815	0.240404	1	60	405	3	0.00653595		msigDBv62_BYSTRYKH_HEMATOPOIESIS_STEM_CELL_FGF3	1	1	8	54	0	0
CellMarker_Human_Brain_oligodendroglioma_Cancer-stem-cell_Single-cell-sequencing_27806376_876	0.282854	1	11	405	1	0.00240964		msigDBv62_BYSTRYKH_HEMATOPOIESIS_STEM_CELL_QTL_CIS	0.40031	1	128	54	1	0.00552486
msigDBv62_BIOCARTA_STEM_PATHWAY	1	1	15	405	0	0		msigDBv62_BYSTRYKH_HEMATOPOIESIS_STEM_CELL_AND_BRAIN_QTL_TRANS	1	1	185	54	0	0
msigDBv62_GAL_LEUKEMIC_STEM_CELL_UP	0.909735	1	133	405	2	0.00373134		msigDBv62_BYSTRYKH_HEMATOPOIESIS_STEM_CELL_AND_BRAIN_QTL_CIS	1	1	65	54	0	0
msigDBv62_GAL_LEUKEMIC_STEM_CELL_DN	0.737926	1	244	405	6	0.00933126		msigDBv62_BYSTRYKH_HEMATOPOIESIS_STEM_CELL_RUNX1	1	1	9	54	0	0
msigDBv62_OSWALD_HEMATOPOIETIC_STEM_CELL_IN_COLLAGEN_GEL_UP	0.827447	1	233	405	5	0.00789889		msigDBv62_BYSTRYKH_HEMATOPOIESIS_STEM_CELL_QTL_TRANS	0.467161	1	882	54	4	0.00429185
msigDBv62_OSWALD_HEMATOPOIETIC_STEM_CELL_IN_COLLAGEN_GEL_DN	0.198001	1	275	405	11	0.0164425		msigDBv62_BYSTRYKH_HEMATOPOIESIS_STEM_CELL_FLI1	1	1	9	54	0	0
msigDBv62_HOEBEKE_LYMPHOID_STEM_CELL_UP	0.943889	1	95	405	1	0.00200401		msigDBv62_BHATTACHARYA_EMBRYONIC_STEM_CELL	1	1	89	54	0	0
msigDBv62_LEE_NEURAL_CREST_STEM_CELL_UP	0.268573	1	146	405	6	0.0110092		msigDBv62_IVANOVA_HEMATOPOIESIS_STEM_CELL_LONG_TERM	0.337723	1	302	54	2	0.00564972
msigDBv62_LEE_NEURAL_CREST_STEM_CELL_DN	0.468056	1	118	405	4	0.00770713		msigDBv62_IVANOVA_HEMATOPOIESIS_STEM_CELL	0.639213	1	254	54	1	0.00325733
msigDBv62_JAATINEN_HEMATOPOIETIC_STEM_CELL_UP	0.985965	1	316	405	4	0.0055788		msigDBv62_IVANOVA_HEMATOPOIESIS_STEM_CELL_SHORT_TERM	1	1	32	54	0	0
msigDBv62_JAATINEN_HEMATOPOIETIC_STEM_CELL_DN	0.668538	1	226	405	6	0.0096		msigDBv62_IVANOVA_HEMATOPOIESIS_STEM_CELL_AND_PROGENITOR	0.760248	1	681	54	2	0.00272851
msigDBv62_LIANG_HEMATOPOIESIS_STEM_CELL_NUMBER_LARGE_VS_TINY_UP	0.378353	1	44	405	2	0.00447427		msigDBv62_IZADPANAH_STEM_CELL_ADIPOSE_VS_BONE_UP	1	1	126	54	0	0
msigDBv62_LIANG_HEMATOPOIESIS_STEM_CELL_NUMBER_LARGE_VS_TINY_DN	0.389004	1	45	405	2	0.00446429		msigDBv62_IZADPANAH_STEM_CELL_ADIPOSE_VS_BONE_DN	0.350222	1	108	54	1	0.00621118
msigDBv62_BYSTRYKH_HEMATOPOIESIS_STEM_CELL_FGF3	1	1	8	405	0	0		msigDBv62_BOQUEST_STEM_CELL_UP	1	1	260	54	0	0
msigDBv62_BYSTRYKH_HEMATOPOIESIS_STEM_CELL_AND_BRAIN_QTL_CIS	0.580543	1	65	405	2	0.0042735		msigDBv62_BOQUEST_STEM_CELL_DN	1	1	216	54	0	0
msigDBv62_BYSTRYKH_HEMATOPOIESIS_STEM_CELL_RUNX1	0.23815	1	9	405	1	0.00242131		msigDBv62_BOQUEST_STEM_CELL_CULTURED_VS_FRESH_UP	0.820361	1	425	54	1	0.00209205
msigDBv62_BYSTRYKH_HEMATOPOIESIS_STEM_CELL_QTL_TRANS	0.92127	1	882	405	20	0.0157853		msigDBv62_BOQUEST_STEM_CELL_CULTURED_VS_FRESH_DN	1	1	31	54	0	0
msigDBv62_BYSTRYKH_HEMATOPOIESIS_STEM_CELL_FLI1	1	1	9	405	0	0		msigDBv62_CONRAD_STEM_CELL	1	1	39	54	0	0
msigDBv62_IVANOVA_HEMATOPOIESIS_STEM_CELL_LONG_TERM	0.799299	1	302	405	7	0.01		msigDBv62_CONRAD_GERMLINE_STEM_CELL	1	1	13	54	0	0
msigDBv62_IVANOVA_HEMATOPOIESIS_STEM_CELL	0.771721	1	254	405	6	0.00918836		msigDBv62_BEIER_GLIOMA_STEM_CELL_UP	1	1	39	54	0	0
msigDBv62_IVANOVA_HEMATOPOIESIS_STEM_CELL_SHORT_TERM	0.620143	1	32	405	1	0.00229358		msigDBv62_BEIER_GLIOMA_STEM_CELL_DN	1	1	66	54	0	0
msigDBv62_IVANOVA_HEMATOPOIESIS_STEM_CELL_AND_PROGENITOR	0.992599	1	681	405	11	0.0102326		msigDBv62_YAMASHITA_LIVER_CANCER_STEM_CELL_UP	1	1	47	54	0	0
msigDBv62_IZADPANAH_STEM_CELL_ADIPOSE_VS_BONE_DN	0.836071	1	108	405	2	0.00391389		msigDBv62_YAMASHITA_LIVER_CANCER_STEM_CELL_DN	1	1	76	54	0	0
msigDBv62_BOQUEST_STEM_CELL_UP	0.247641	1	260	405	10	0.0152672		msigDBv62_LIANG_HEMATOPOIESIS_STEM_CELL_NUMBER_QTL	1	1	17	54	0	0
msigDBv62_BOQUEST_STEM_CELL_CULTURED_VS_FRESH_UP	0.615717	1	425	405	12	0.0146699		msigDBv62_BYSTRYKH_HEMATOPOIESIS_STEM_CELL_IL3RA	1	1	9	54	0	0
msigDBv62_BOQUEST_STEM_CELL_CULTURED_VS_FRESH_DN	0.235296	1	31	405	2	0.00460829		msigDBv62_BYSTRYKH_HEMATOPOIESIS_STEM_CELL_SCP2_QTL_TRANS	1	1	25	54	0	0
msigDBv62_CONRAD_STEM_CELL	0.692725	1	39	405	1	0.00225734		msigDBv62_WONG_EMBRYONIC_STEM_CELL_CORE	1	1	335	54	0	0
msigDBv62_CONRAD_GERMLINE_STEM_CELL	1	1	13	405	0	0		msigDBv62_WONG_ADULT_TISSUE_STEM_MODULE	0.320684	1	721	54	4	0.00518807
msigDBv62_BEIER_GLIOMA_STEM_CELL_UP	1	1	39	405	0	0		msigDBv62_PECE_MAMMARY_STEM_CELL_UP	1	1	146	54	0	0
msigDBv62_BEIER_GLIOMA_STEM_CELL_DN	0.313445	1	66	405	3	0.00641026		msigDBv62_PECE_MAMMARY_STEM_CELL_DN	1	1	146	54	0	0
msigDBv62_YAMASHITA_LIVER_CANCER_STEM_CELL_UP	0.758887	1	47	405	1	0.00221729		msigDBv62_GENTLES_LEUKEMIC_STEM_CELL_UP	1	1	29	54	0	0
msigDBv62_YAMASHITA_LIVER_CANCER_STEM_CELL_DN	0.395054	1	76	405	3	0.00627615		msigDBv62_GENTLES_LEUKEMIC_STEM_CELL_DN	1	1	19	54	0	0
msigDBv62_BYSTRYKH_HEMATOPOIESIS_STEM_CELL_SCP2_QTL_TRANS	1	1	25	405	0	0		msigDBv62_LIM_MAMMARY_STEM_CELL_UP	0.306836	1	489	54	3	0.00555556
msigDBv62_WONG_ADULT_TISSUE_STEM_MODULE	0.483603	1	721	405	22	0.0199275		msigDBv62_LIM_MAMMARY_STEM_CELL_DN	0.510149	1	428	54	2	0.00416667
msigDBv62_PECE_MAMMARY_STEM_CELL_DN	0.988148	1	146	405	1	0.00181818		msigDBv62_GSE23321_CD8_STEM_CELL_MEMORY_VS_EFFECTOR_MEMORY_CD8_TCELL_UP	0.551171	1	200	54	1	0.00395257
msigDBv62_GENTLES_LEUKEMIC_STEM_CELL_UP	1	1	29	405	0	0		msigDBv62_GSE23321_CD8_STEM_CELL_MEMORY_VS_EFFECTOR_MEMORY_CD8_TCELL_DN	1	1	200	54	0	0
msigDBv62_GENTLES_LEUKEMIC_STEM_CELL_DN	1	1	19	405	0	0		msigDBv62_GSE23321_CD8_STEM_CELL_MEMORY_VS_CENTRAL_MEMORY_CD8_TCELL_UP	0.549356	1	199	54	1	0.00396825
msigDBv62_LIM_MAMMARY_STEM_CELL_UP	0.991579	1	489	405	7	0.00789177		msigDBv62_GSE23321_CD8_STEM_CELL_MEMORY_VS_CENTRAL_MEMORY_CD8_TCELL_DN	0.551171	1	200	54	1	0.00395257
msigDBv62_GSE23321_CD8_STEM_CELL_MEMORY_VS_EFFECTOR_MEMORY_CD8_TCELL_UP	0.99773	1	200	405	1	0.00165563		msigDBv62_GSE23321_CD8_STEM_CELL_MEMORY_VS_NAIVE_CD8_TCELL_UP	0.18821	1	200	54	2	0.00793651
msigDBv62_GSE23321_CD8_STEM_CELL_MEMORY_VS_CENTRAL_MEMORY_CD8_TCELL_UP	0.99766	1	199	405	1	0.00165837		msigDBv62_GSE23321_CD8_STEM_CELL_MEMORY_VS_NAIVE_CD8_TCELL_DN	0.044345	1	199	54	3	0.012
msigDBv62_GSE23321_CD8_STEM_CELL_MEMORY_VS_CENTRAL_MEMORY_CD8_TCELL_DN	0.714486	1	200	405	5	0.00833333		msigDBv62_GSE37301_HEMATOPOIETIC_STEM_CELL_VS_LYMPHOID_PRIMED_MPP_UP	0.507558	1	177	54	1	0.00434783
msigDBv62_GSE23321_CD8_STEM_CELL_MEMORY_VS_NAIVE_CD8_TCELL_UP	0.939891	1	200	405	3	0.00498339		msigDBv62_GSE37301_HEMATOPOIETIC_STEM_CELL_VS_LYMPHOID_PRIMED_MPP_DN	1	1	160	54	0	0
msigDBv62_GSE23321_CD8_STEM_CELL_MEMORY_VS_NAIVE_CD8_TCELL_DN	0.938551	1	199	405	3	0.00499168		msigDBv62_GSE37301_HEMATOPOIETIC_STEM_CELL_VS_MULTIPOTENT_PROGENITOR_DN	1	1	161	54	0	0
msigDBv62_GSE37301_HEMATOPOIETIC_STEM_CELL_VS_LYMPHOID_PRIMED_MPP_UP	0.60972	1	177	405	5	0.00866551		msigDBv62_GSE37301_HEMATOPOIETIC_STEM_CELL_VS_MULTIPOTENT_PROGENITOR_UP	0.551171	1	200	54	1	0.00395257
msigDBv62_GSE37301_HEMATOPOIETIC_STEM_CELL_VS_LYMPHOID_PRIMED_MPP_DN	0.200229	1	160	405	7	0.0125448		msigDBv62_GSE37301_HEMATOPOIETIC_STEM_CELL_VS_COMMON_LYMPHOID_PROGENITOR_UP	0.551171	1	200	54	1	0.00395257
msigDBv62_GSE37301_HEMATOPOIETIC_STEM_CELL_VS_MULTIPOTENT_PROGENITOR_DN	0.525245	1	161	405	5	0.00891266		msigDBv62_GSE37301_HEMATOPOIETIC_STEM_CELL_VS_COMMON_LYMPHOID_PROGENITOR_DN	1	1	200	54	0	0
msigDBv62_GSE37301_HEMATOPOIETIC_STEM_CELL_VS_MULTIPOTENT_PROGENITOR_UP	0.850521	1	200	405	4	0.00665557		msigDBv62_GSE37301_HEMATOPOIETIC_STEM_CELL_VS_PRO_BCELL_UP	0.18821	1	200	54	2	0.00793651
msigDBv62_GSE37301_HEMATOPOIETIC_STEM_CELL_VS_COMMON_LYMPHOID_PROGENITOR_UP	0.714486	1	200	405	5	0.00833333		msigDBv62_GSE37301_HEMATOPOIETIC_STEM_CELL_VS_PRO_BCELL_DN	0.476901	1	162	54	1	0.00465116
msigDBv62_GSE37301_HEMATOPOIETIC_STEM_CELL_VS_COMMON_LYMPHOID_PROGENITOR_DN	0.550098	1	200	405	6	0.0100167		msigDBv62_GSE37301_HEMATOPOIETIC_STEM_CELL_VS_CD4_TCELL_UP	0.49754	1	172	54	1	0.00444444
msigDBv62_GSE37301_HEMATOPOIETIC_STEM_CELL_VS_PRO_BCELL_UP	0.939891	1	200	405	3	0.00498339		msigDBv62_GSE37301_HEMATOPOIETIC_STEM_CELL_VS_CD4_TCELL_DN	1	1	133	54	0	0
msigDBv62_GSE37301_HEMATOPOIETIC_STEM_CELL_VS_CD4_TCELL_UP	0.405322	1	172	405	6	0.0105079		msigDBv62_GSE37301_HEMATOPOIETIC_STEM_CELL_VS_GRAN_MONO_PROGENITOR_UP	1	1	155	54	0	0
msigDBv62_GSE37301_HEMATOPOIETIC_STEM_CELL_VS_CD4_TCELL_DN	0.909735	1	133	405	2	0.00373134		msigDBv62_GSE37301_HEMATOPOIETIC_STEM_CELL_VS_GRAN_MONO_PROGENITOR_DN	0.154344	1	176	54	2	0.00877193
msigDBv62_GSE37301_HEMATOPOIETIC_STEM_CELL_VS_GRAN_MONO_PROGENITOR_UP	0.990997	1	155	405	1	0.00178891		msigDBv62_GSE37301_HEMATOPOIETIC_STEM_CELL_VS_RAG2_KO_NK_CELL_UP	0.0298562	1	170	54	3	0.0135747
msigDBv62_GSE37301_HEMATOPOIETIC_STEM_CELL_VS_RAG2_KO_NK_CELL_UP	0.885532	1	170	405	3	0.00524476		msigDBv62_GSE37301_HEMATOPOIETIC_STEM_CELL_VS_RAG2_KO_NK_CELL_DN	0.513474	1	180	54	1	0.00429185
msigDBv62_GSE37301_HEMATOPOIETIC_STEM_CELL_VS_RAG2_KO_NK_CELL_DN	0.787752	1	180	405	4	0.00688468		msigDBv62_GO_NEURONAL_STEM_CELL_DIVISION	1	1	13	54	0	0
msigDBv62_GO_NEURONAL_STEM_CELL_DIVISION	1	1	13	405	0	0		msigDBv62_GO_SOMATIC_STEM_CELL_POPULATION_MAINTENANCE	1	1	66	54	0	0
msigDBv62_GO_SOMATIC_STEM_CELL_POPULATION_MAINTENANCE	1	1	66	405	0	0		msigDBv62_GO_NEGATIVE_REGULATION_OF_STEM_CELL_DIFFERENTIATION	1	1	43	54	0	0
msigDBv62_GO_NEGATIVE_REGULATION_OF_STEM_CELL_DIFFERENTIATION	0.727804	1	43	405	1	0.00223714		msigDBv62_GO_STEM_CELL_PROLIFERATION	1	1	60	54	0	0
msigDBv62_GO_STEM_CELL_PROLIFERATION	1	1	60	405	0	0		msigDBv62_GO_HEMATOPOIETIC_STEM_CELL_DIFFERENTIATION	1	1	12	54	0	0
msigDBv62_GO_HEMATOPOIETIC_STEM_CELL_DIFFERENTIATION	1	1	12	405	0	0		msigDBv62_GO_NEGATIVE_REGULATION_OF_STEM_CELL_PROLIFERATION	1	1	17	54	0	0
msigDBv62_GO_NEGATIVE_REGULATION_OF_STEM_CELL_PROLIFERATION	1	1	17	405	0	0		msigDBv62_GO_STEM_CELL_DIVISION	1	1	29	54	0	0
msigDBv62_GO_STEM_CELL_DIVISION	0.584019	1	29	405	1	0.00230947		msigDBv62_GO_HEMATOPOIETIC_STEM_CELL_PROLIFERATION	1	1	13	54	0	0
msigDBv62_GO_HEMATOPOIETIC_STEM_CELL_PROLIFERATION	1	1	13	405	0	0		msigDBv62_GO_POSITIVE_REGULATION_OF_STEM_CELL_DIFFERENTIATION	1	1	50	54	0	0
msigDBv62_GO_POSITIVE_REGULATION_OF_STEM_CELL_DIFFERENTIATION	0.779852	1	50	405	1	0.00220264		msigDBv62_GO_REGULATION_OF_STEM_CELL_POPULATION_MAINTENANCE	1	1	17	54	0	0
msigDBv62_GO_REGULATION_OF_STEM_CELL_POPULATION_MAINTENANCE	0.401866	1	17	405	1	0.0023753		msigDBv62_GO_NEURONAL_STEM_CELL_POPULATION_MAINTENANCE	1	1	19	54	0	0
msigDBv62_GO_NEURONAL_STEM_CELL_POPULATION_MAINTENANCE	1	1	19	405	0	0		msigDBv62_GO_REGULATION_OF_STEM_CELL_PROLIFERATION	1	1	88	54	0	0
msigDBv62_GO_REGULATION_OF_STEM_CELL_PROLIFERATION	0.930573	1	88	405	1	0.00203252		msigDBv62_GO_SOMATIC_STEM_CELL_DIVISION	1	1	22	54	0	0
msigDBv62_GO_SOMATIC_STEM_CELL_DIVISION	0.485842	1	22	405	1	0.00234742		msigDBv62_GO_STEM_CELL_DIFFERENTIATION	1	1	190	54	0	0
msigDBv62_GO_STEM_CELL_DIFFERENTIATION	0.97868	1	190	405	2	0.00337268		msigDBv62_GO_POSITIVE_REGULATION_OF_STEM_CELL_PROLIFERATION	1	1	61	54	0	0
msigDBv62_GO_POSITIVE_REGULATION_OF_STEM_CELL_PROLIFERATION	0.842318	1	61	405	1	0.00215054		msigDBv62_GO_REGULATION_OF_STEM_CELL_DIFFERENTIATION	1	1	113	54	0	0
msigDBv62_GO_REGULATION_OF_STEM_CELL_DIFFERENTIATION	0.854173	1	113	405	2	0.00387597		msigDBv62_OISHI_CHOLANGIOMA_STEM_CELL_LIKE_UP	0.402129	1	347	54	2	0.00501253
msigDBv62_OISHI_CHOLANGIOMA_STEM_CELL_LIKE_UP	0.895784	1	347	405	7	0.00939597		msigDBv62_OISHI_CHOLANGIOMA_STEM_CELL_LIKE_DN	0.302573	1	278	54	2	0.00606061

## Sheet: All enrichment coloractal
High UMI tumor cluster								Low UMI tumor cluster
Signature gene set from MSigDB and CellMarker	P value	Adjusted P value	Number of genes in signature gene set	Number of DE genes in tumor cluster	Number of intersecting genes between gene set and DE genes	Jaccard Index		Signature gene set from MSigDB and CellMarker	P value	Adjusted P value	Number of genes in signature gene set	Number of DE genes in tumor cluster	Number of intersecting genes between gene set and DE genes	Jaccard Index
msigDBv62_HALLMARK_TNFA_SIGNALING_VIA_NFKB	1.93438e-27	3.60124e-23	200	250	36	0.0869565		CellMarker_Human_Periosteum_Normal_Periosteum-derived-progenitor-cell_Experiment_15977065_1	1	1	4	7	0	0
msigDBv62_MILI_PSEUDOPODIA_HAPTOTAXIS_DN	1.45573e-26	1.35506e-22	668	250	58	0.0674419		CellMarker_Human_Liver_Normal_Kupffer-cell_Experiment_17692868_2	1	1	7	7	0	0
msigDBv62_ENK_UV_RESPONSE_KERATINOCYTE_UP	2.90295e-26	1.80147e-22	530	250	52	0.0714286		CellMarker_Human_Bone_Normal_Osteocyte_Experiment_27109824_3	1	1	5	7	0	0
CellMarker_Human_Fetal-kidney_Normal_Monocyte_Single-cell-sequencing_30093597_851	8.37907e-26	3.89983e-22	835	250	62	0.0628803		CellMarker_Human_Peripheral-blood_Normal_Monocyte_Experiment_29610856_4	1	1	11	7	0	0
msigDBv62_PHONG_TNF_TARGETS_UP	1.33606e-25	4.9747e-22	63	250	23	0.0793103		CellMarker_Human_Blood_Normal_Natural-killer-cell_Experiment_29610856_5	1	1	11	7	0	0
CellMarker_Human_Embryonic-prefrontal-cortex_Normal_Microglial-cell_Single-cell-sequencing_29539641_755	6.97414e-24	2.16396e-20	497	250	47	0.0693215		CellMarker_Human_Tongue_Tongue-Squamous-Cell-Carcinoma_Cancer-stem-cell_Experiment_29607565_6	1	1	4	7	0	0
msigDBv62_SWEET_LUNG_CANCER_KRAS_UP	2.89209e-23	7.69171e-20	491	250	47	0.0677233		CellMarker_Human_Gingiva_Normal_Mesenchymal-stem-cell_Experiment_29604386_7	1	1	7	7	0	0
msigDBv62_GSE14769_UNSTIM_VS_40MIN_LPS_BMDM_DN	8.23698e-23	1.91685e-19	200	250	32	0.076555		CellMarker_Human_Undefined_Glioblastoma_Mesenchymal-stem-cell_Experiment_29590646_8	1	1	7	7	0	0
msigDBv62_MODULE_6	1.29318e-22	2.67502e-19	416	250	43	0.0690209		CellMarker_Human_Peripheral-blood_Normal_Monocyte_Experiment_29579044_9	1	1	10	7	0	0
msigDBv62_GSE18281_CORTICAL_VS_MEDULLARY_THYMOCYTE_UP	1.06978e-21	1.99162e-18	200	250	31	0.0739857		CellMarker_Human_Dental-pulp_Normal_Dental-pulp-stem-cell_Experiment_24837475_10	1	1	4	7	0	0
msigDBv62_BURTON_ADIPOGENESIS_PEAK_AT_2HR	1.54692e-21	2.61809e-18	51	250	19	0.0673759		CellMarker_Human_Peripheral-blood_Normal_B-cell_Experiment_25187226_11	1	1	6	7	0	0
msigDBv62_LI_AMPLIFIED_IN_LUNG_CANCER	5.58354e-21	8.66239e-18	178	250	29	0.0726817		CellMarker_Human_Adipose-tissue_Normal_Adipose-derived-stem-cell_Experiment_29214313_12	1	1	8	7	0	0
msigDBv62_RASHI_RESPONSE_TO_IONIZING_RADIATION_2	2.59127e-20	3.7109e-17	127	250	25	0.0710227		CellMarker_Human_Nucleus-pulposus_Normal_Nucleus-pulposus-cell_Experiment_24972717_13	1	1	6	7	0	0
msigDBv62_MILI_PSEUDOPODIA_CHEMOTAXIS_DN	3.83156e-20	5.09516e-17	457	250	42	0.0631579		CellMarker_Human_Urine_Normal_Urine-derived-stem-cell_Experiment_28409292_14	1	1	8	7	0	0
msigDBv62_DAZARD_RESPONSE_TO_UV_NHEK_UP	4.23591e-20	5.25733e-17	244	250	32	0.0692641		CellMarker_Human_Undefined_Renal-Clear-Cell-Carcinoma_Immune-cell_Experiment_25170899_15	1	1	37	7	0	0
msigDBv62_NAGASHIMA_NRG1_SIGNALING_UP	5.33839e-20	6.21155e-17	176	250	28	0.0703518		CellMarker_Human_Undefined_Renal-Clear-Cell-Carcinoma_Endothelial-cell_Experiment_25170899_16	1	1	15	7	0	0
msigDBv62_GERY_CEBP_TARGETS	5.3516e-18	5.86064e-15	126	250	23	0.0651558		CellMarker_Human_Undefined_Renal-Clear-Cell-Carcinoma_Fibroblast_Experiment_25170899_17	1	1	4	7	0	0
msigDBv62_TIEN_INTESTINE_PROBIOTICS_24HR_DN	1.13304e-17	1.17188e-14	214	250	28	0.0642202		CellMarker_Human_Peripheral-blood_Normal_Endothelial-cell_Experiment_27561827_18	1	1	4	7	0	0
msigDBv62_GSE19923_WT_VS_HEB_AND_E2A_KO_DP_THYMOCYTE_DN	1.97927e-17	1.93937e-14	200	250	27	0.0638298		CellMarker_Human_Adipose-tissue_Normal_Mesenchymal-stem-cell_Experiment_24978442_19	1	1	7	7	0	0
msigDBv62_NAGASHIMA_EGF_SIGNALING_UP	2.41803e-17	2.25082e-14	58	250	17	0.0584192		CellMarker_Human_Bone-marrow_Normal_Mesenchymal-stromal-cell_Experiment_29338788_20	1	1	16	7	0	0
msigDBv62_JOHNSTONE_PARVB_TARGETS_3_UP	7.2293e-17	6.40895e-14	430	250	37	0.0575428		CellMarker_Human_Peripheral-blood_Normal_Myeloid-derived-suppressor-cell_Experiment_29108995_21	1	1	34	7	0	0
msigDBv62_OSWALD_HEMATOPOIETIC_STEM_CELL_IN_COLLAGEN_GEL_UP	1.09618e-16	9.27616e-14	233	250	28	0.0615385		CellMarker_Human_Brain_Glioblastoma_Cancer-stem-cell_Experiment_27354342_22	1	1	5	7	0	0
msigDBv62_GO_ENDOPLASMIC_RETICULUM	8.29862e-16	6.71719e-13	1631	250	72	0.039801		CellMarker_Human_Undefined_Normal_Mesenchymal-stem-cell_Experiment_28096632_23	1	1	4	7	0	0
msigDBv62_HSIAO_HOUSEKEEPING_GENES	9.15494e-16	7.05228e-13	389	250	34	0.0561983		CellMarker_Human_Bone-marrow_Normal_Dendritic-cell_Experiment_27809931_24	1	1	4	7	0	0
msigDBv62_WONG_ADULT_TISSUE_STEM_MODULE	9.47021e-16	7.05228e-13	721	250	46	0.0497297		CellMarker_Human_Blood_Normal_Circulating-fetal-cell_Experiment_24217417_25	1	1	39	7	0	0
msigDBv62_MISSIAGLIA_REGULATED_BY_METHYLATION_UP	1.08274e-15	7.46572e-13	126	250	21	0.0591549		CellMarker_Human_Thymus_Normal_Epithelial-cell_Experiment_24768153_26	1	1	4	7	0	0
msigDBv62_AMIT_SERUM_RESPONSE_40_MCF10A	1.06103e-15	7.46572e-13	32	250	13	0.0483271		CellMarker_Human_Liver_Normal_Hepatoblast_Experiment_24238062_27	1	1	5	7	0	0
msigDBv62_GSE42021_CD24HI_TREG_VS_CD24HI_TCONV_THYMUS_DN	1.81783e-15	1.20866e-12	199	250	25	0.0589623		CellMarker_Human_Liver_Normal_Mesenchymal-cell_Experiment_24238062_28	1	1	5	7	0	0
msigDBv62_GSE14769_UNSTIM_VS_60MIN_LPS_BMDM_DN	2.04806e-15	1.22996e-12	200	250	25	0.0588235		CellMarker_Human_Liver_Normal_Endothelial-cell_Experiment_24238062_29	1	1	5	7	0	0
msigDBv62_GSE36891_POLYIC_TLR3_VS_PAM_TLR2_STIM_PERITONEAL_MACROPHAGE_UP	1.99212e-15	1.22996e-12	146	250	22	0.0588235		CellMarker_Human_Liver_Normal_CD4+-T-cell_Experiment_27781378_30	1	1	4	7	0	0
msigDBv62_GSE42021_TREG_PLN_VS_CD24HI_TREG_THYMUS_UP	2.04806e-15	1.22996e-12	200	250	25	0.0588235		CellMarker_Human_Liver_Normal_CD8+-T-cell_Experiment_27781378_31	1	1	4	7	0	0
msigDBv62_PODAR_RESPONSE_TO_ADAPHOSTIN_UP	2.30935e-15	1.34353e-12	147	250	22	0.0586667		CellMarker_Human_Liver_Normal_Cytotoxic-T-cell_Experiment_29117436_32	1	1	4	7	0	0
msigDBv62_HAHTOLA_MYCOSIS_FUNGOIDES_CD4_UP	3.54952e-15	2.00247e-12	64	250	16	0.0536913		CellMarker_Human_Liver_Normal_Natural-killer-T-(NKT)-cell_Experiment_29117436_33	1	1	4	7	0	0
msigDBv62_GO_PIGMENT_GRANULE	3.70814e-15	2.03043e-12	103	250	19	0.0568862		CellMarker_Human_Liver_Normal_T-helper-cell_Experiment_29117436_34	1	1	4	7	0	0
msigDBv62_KARLSSON_TGFB1_TARGETS_DN	4.62817e-15	2.46179e-12	207	250	25	0.0578704		CellMarker_Human_Liver_Normal_Memory-T-cell_Experiment_29117436_35	1	1	4	7	0	0
msigDBv62_MCBRYAN_PUBERTAL_BREAST_4_5WK_UP	5.61714e-15	2.89466e-12	271	250	28	0.0567951		CellMarker_Human_Peripheral-blood_Normal_T-helper-cell_Experiment_28777444_36	1	1	4	7	0	0
msigDBv62_TARTE_PLASMA_CELL_VS_B_LYMPHOCYTE_UP	5.75294e-15	2.89466e-12	78	250	17	0.0546624		CellMarker_Human_Peripheral-blood_Normal_Memory-T-cell_Experiment_28777444_37	1	1	4	7	0	0
msigDBv62_GO_ENDOPLASMIC_RETICULUM_PART	6.33427e-15	3.10329e-12	1163	250	58	0.0428044		CellMarker_Human_Peripheral-blood_Normal_Regulatory-T-(Treg)-cell_Experiment_28777444_38	1	1	6	7	0	0
msigDBv62_BILD_HRAS_ONCOGENIC_SIGNATURE	1.71653e-14	8.194e-12	261	250	27	0.0557851		CellMarker_Human_Peripheral-blood_Normal_T-helper1-(Th1)-cell_Experiment_28777444_39	1	1	5	7	0	0
msigDBv62_GSE9006_TYPE_1_DIABETES_AT_DX_VS_4MONTH_POST_DX_PBMC_UP	1.93712e-14	8.79595e-12	200	250	24	0.056338		CellMarker_Human_Peripheral-blood_Normal_T-helper2-(Th2)-cell_Experiment_28777444_40	1	1	5	7	0	0
msigDBv62_GSE27434_WT_VS_DNMT1_KO_TREG_DN	1.93712e-14	8.79595e-12	200	250	24	0.056338		CellMarker_Human_Peripheral-blood_Normal_T-helper17-(Th17)-cell_Experiment_28777444_41	1	1	5	7	0	0
msigDBv62_GSE7219_UNSTIM_VS_LPS_AND_ANTI_CD40_STIM_NIK_NFKB2_KO_DC_DN	4.56779e-14	2.02473e-11	188	250	23	0.0554217		CellMarker_Human_Peripheral-blood_Gastric-Cancer_Endothelial-progenitor-cell_Experiment_29391882_42	1	1	4	7	0	0
msigDBv62_AMIT_EGF_RESPONSE_40_HELA	6.74846e-14	2.92177e-11	42	250	13	0.046595		CellMarker_Human_Peripheral-blood_Gastric-Cancer_Endothelial-cell_Experiment_29391882_43	1	1	4	7	0	0
msigDBv62_BOQUEST_STEM_CELL_CULTURED_VS_FRESH_UP	7.56982e-14	3.20289e-11	425	250	33	0.0514019		CellMarker_Human_Undefined_Normal_Mesenchymal-stromal-cell_Experiment_27989346_44	1	1	5	7	0	0
msigDBv62_PASQUALUCCI_LYMPHOMA_BY_GC_STAGE_UP	1.24763e-13	5.1616e-11	283	250	27	0.0533597		CellMarker_Human_Lymph-node_Normal_Lymphatic-endothelial-cell_Experiment_27172947_45	1	1	5	7	0	0
msigDBv62_ZUCCHI_METASTASIS_DN	1.33391e-13	5.39857e-11	44	250	13	0.0462633		CellMarker_Human_Undefined_Normal_Fibroblast_Experiment_25112013_46	1	1	9	7	0	0
msigDBv62_PHONG_TNF_RESPONSE_VIA_P38_PARTIAL	1.48433e-13	5.87951e-11	160	250	21	0.0539846		CellMarker_Human_Placenta_Normal_Mesenchymal-stromal-cell_Experiment_29108631_47	1	1	5	7	0	0
msigDBv62_PHONG_TNF_RESPONSE_NOT_VIA_P38	2.0807e-13	8.07007e-11	337	250	29	0.0519713		CellMarker_Human_Bone-marrow_Normal_Mesenchymal-stem-cell_Experiment_29552046_48	1	1	4	7	0	0
msigDBv62_DELYS_THYROID_CANCER_UP	2.43521e-13	9.25231e-11	443	250	33	0.05		CellMarker_Human_Adipose-tissue_Normal_Mesenchymal-stem-cell_Experiment_28334693_49	1	1	8	7	0	0
msigDBv62_LEI_MYB_TARGETS	3.16009e-13	1.17663e-10	318	250	28	0.0518519		CellMarker_Human_Adipose-tissue_Normal_Adipose-derived-stem-cell_Experiment_29188405_50	1	1	6	7	0	0
msigDBv62_DAZARD_UV_RESPONSE_CLUSTER_G2	6.94577e-13	2.53548e-10	30	250	11	0.0408922		CellMarker_Human_Bone-marrow_Normal_Mesenchymal-stem-cell_Experiment_29118937_51	1	1	5	7	0	0
msigDBv62_GROSS_HYPOXIA_VIA_ELK3_DN	9.02435e-13	3.16993e-10	156	250	20	0.0518135		CellMarker_Human_Lung_Lung-Cancer_Cancer-stem-cell_Experiment_28986882_52	1	1	5	7	0	0
msigDBv62_YAMAZAKI_TCEB3_TARGETS_UP	8.87853e-13	3.16993e-10	175	250	21	0.0519802		CellMarker_Human_Colon_Colorectal-Cancer_Cancer-stem-cell_Experiment_28986882_53	1	1	4	7	0	0
msigDBv62_CONCANNON_APOPTOSIS_BY_EPOXOMICIN_UP	1.01585e-12	3.50224e-10	239	250	24	0.0516129		CellMarker_Human_Adipose-tissue_Normal_Mesenchymal-stromal-cell_Experiment_27515308_54	1	1	4	7	0	0
msigDBv62_JIANG_HYPOXIA_NORMAL	1.20392e-12	4.07515e-10	311	250	27	0.0505618		CellMarker_Human_Urine_Normal_Urine-derived-stem-cell_Experiment_24945524_55	1	1	15	7	0	0
msigDBv62_GSE20715_0H_VS_48H_OZONE_TLR4_KO_LUNG_DN	1.48707e-12	4.77323e-10	200	250	22	0.0514019		CellMarker_Human_Skeletal-muscle_Normal_Myogenic-endothelial-cell_Experiment_25177794_56	1	1	4	7	0	0
msigDBv62_GSE29618_MONOCYTE_VS_MDC_DAY7_FLU_VACCINE_UP	1.48707e-12	4.77323e-10	200	250	22	0.0514019		CellMarker_Human_Skeletal-muscle_Normal_Pericyte_Experiment_25177794_57	1	1	4	7	0	0
msigDBv62_GSE43260_BTLA_POS_VS_NEG_INTRATUMORAL_CD8_TCELL_UP	1.48707e-12	4.77323e-10	200	250	22	0.0514019		CellMarker_Human_Skeletal-muscle_Normal_Adventitial-cell_Experiment_25177794_58	1	1	4	7	0	0
msigDBv62_ZWANG_CLASS_3_TRANSIENTLY_INDUCED_BY_EGF	1.60334e-12	5.05923e-10	222	250	23	0.0512249		CellMarker_Human_Endometrium_Normal_Mesenchymal-stem-cell_Experiment_28761446_59	1	1	10	7	0	0
msigDBv62_GSE37605_FOXP3_FUSION_GFP_VS_IRES_GFP_TREG_C57BL6_UP	1.92316e-12	5.96724e-10	182	250	21	0.0510949		CellMarker_Human_Undefined_Astroblastoma_Cancer-stem-cell_Experiment_28232116_60	1	1	9	7	0	0
msigDBv62_GO_RESPONSE_TO_TOPOLOGICALLY_INCORRECT_PROTEIN	2.07794e-12	6.34182e-10	163	250	20	0.0508906		CellMarker_Human_Periodontal-ligament_Normal_Mesenchymal-stem-cell_Experiment_28301220_61	1	1	5	7	0	0
msigDBv62_DIRMEIER_LMP1_RESPONSE_EARLY	2.26344e-12	6.79651e-10	66	250	14	0.0463576		CellMarker_Human_Amniotic-membrane_Normal_Mesenchymal-stromal-cell_Experiment_24907728_62	1	1	4	7	0	0
msigDBv62_GO_LUMENAL_SIDE_OF_MEMBRANE	2.35719e-12	6.96569e-10	33	250	11	0.0404412		CellMarker_Human_Undefined_Normal_Pluripotent-stem-cell_Experiment_22493178_63	1	1	4	7	0	0
msigDBv62_ONDER_CDH1_TARGETS_2_DN	4.59332e-12	1.33615e-09	464	250	32	0.0469208		CellMarker_Human_Undefined_Normal_Pluripotent-stem-cell_Experiment_22493178_64	1	1	4	7	0	0
msigDBv62_IGLESIAS_E2F_TARGETS_UP	4.79283e-12	1.37274e-09	151	250	19	0.0497382		CellMarker_Human_Blood_Normal_B-cell_Experiment_23722608_65	1	1	7	7	0	0
msigDBv62_BUYTAERT_PHOTODYNAMIC_THERAPY_STRESS_UP	5.15477e-12	1.45404e-09	811	250	43	0.0422397		CellMarker_Human_Peripheral-blood_Normal_T-cell_Experiment_25799053_66	1	1	17	7	0	0
msigDBv62_MAHADEVAN_RESPONSE_TO_MP470_DN	5.47309e-12	1.52078e-09	19	250	9	0.0346154		CellMarker_Human_Peripheral-blood_Normal_B-cell_Experiment_25799053_67	1	1	10	7	0	0
msigDBv62_DACOSTA_UV_RESPONSE_VIA_ERCC3_UP	6.5869e-12	1.80336e-09	309	250	26	0.0487805		CellMarker_Human_Peripheral-blood_Normal_Myeloid-cell_Experiment_25799053_68	1	1	11	7	0	0
msigDBv62_SARRIO_EPITHELIAL_MESENCHYMAL_TRANSITION_DN	6.83229e-12	1.84343e-09	154	250	19	0.0493506		CellMarker_Human_Peripheral-blood_Normal_Monocyte_Experiment_25799053_69	1	1	16	7	0	0
CellMarker_Human_Brain_Normal_Astrocyte_Single-cell-sequencing_27806376_745	8.46467e-12	2.25124e-09	137	250	18	0.0487805		CellMarker_Human_Peripheral-blood_Normal_Granulocyte_Experiment_25799053_70	1	1	11	7	0	0
msigDBv62_PASINI_SUZ12_TARGETS_DN	1.01805e-11	2.66945e-09	315	250	26	0.0482375		CellMarker_Human_Peripheral-blood_Normal_Classical-monocyte_Experiment_25799053_71	1	1	10	7	0	0
msigDBv62_GO_NUCLEAR_OUTER_MEMBRANE_ENDOPLASMIC_RETICULUM_MEMBRANE_NETWORK	1.03583e-11	2.67835e-09	1005	250	48	0.039768		CellMarker_Human_Peripheral-blood_Normal_Intermediate-monocyte_Experiment_25799053_72	1	1	10	7	0	0
msigDBv62_HUMMERICH_SKIN_CANCER_PROGRESSION_UP	1.05129e-11	2.68109e-09	88	250	15	0.0464396		CellMarker_Human_Peripheral-blood_Normal_Non-classical-monocyte_Experiment_25799053_73	1	1	10	7	0	0
msigDBv62_GSE14769_UNSTIM_VS_20MIN_LPS_BMDM_DN	1.20289e-11	3.02624e-09	200	250	21	0.048951		CellMarker_Human_Peripheral-blood_Normal_Suppressive-monocyte_Experiment_25799053_74	1	1	10	7	0	0
msigDBv62_KEGG_ANTIGEN_PROCESSING_AND_PRESENTATION	1.24628e-11	3.083e-09	89	250	15	0.0462963		CellMarker_Human_Peripheral-blood_Normal_Monocyte-derived-dendritic-cell_Experiment_25799053_75	1	1	10	7	0	0
msigDBv62_HELLER_SILENCED_BY_METHYLATION_DN	1.25857e-11	3.083e-09	105	250	16	0.0471976		CellMarker_Human_Peripheral-blood_Normal_CD16+-dendritic-cell_Experiment_25799053_76	1	1	10	7	0	0
msigDBv62_GESERICK_TERT_TARGETS_DN	1.69271e-11	4.09262e-09	21	250	9	0.0343511		CellMarker_Human_Peripheral-blood_Normal_Immature-myeloid-cell_Experiment_25799053_77	1	1	10	7	0	0
CellMarker_Human_Fetal-kidney_Normal_Natural-killer-T-(NKT)-cell_Single-cell-sequencing_30093597_850	1.73542e-11	4.14208e-09	4885	250	124	0.0265014		CellMarker_Human_Peripheral-blood_Normal_Neutrophil_Experiment_25799053_78	1	1	10	7	0	0
msigDBv62_DANG_REGULATED_BY_MYC_DN	2.41044e-11	5.68041e-09	253	250	23	0.0479167		CellMarker_Human_Peripheral-blood_Normal_Granulocyte_Experiment_25799053_79	1	1	10	7	0	0
msigDBv62_PELLICCIOTTA_HDAC_IN_ANTIGEN_PRESENTATION_UP	2.53041e-11	5.88858e-09	64	250	13	0.0431894		CellMarker_Human_Peripheral-blood_Normal_Eosinophil_Experiment_25799053_80	1	1	10	7	0	0
msigDBv62_GO_REGULATION_OF_CELL_DEATH	3.93319e-11	9.04002e-09	1472	250	59	0.0354781		CellMarker_Human_Undefined_Normal_Unrestricted-somatic-stem-cell_Experiment_23054438_81	1	1	6	7	0	0
msigDBv62_LANDIS_ERBB2_BREAST_TUMORS_324_UP	3.98657e-11	9.05097e-09	150	250	18	0.0471204		CellMarker_Human_Undefined_Normal_Mesenchymal-stem-cell_Experiment_23054438_82	1	1	6	7	0	0
msigDBv62_GSE6269_E_COLI_VS_STAPH_AUREUS_INF_PBMC_DN	4.88203e-11	1.09505e-08	172	250	19	0.0471464		CellMarker_Human_Peripheral-blood_Normal_Transitional-B-cell_Experiment_23608739_83	1	1	4	7	0	0
msigDBv62_MODULE_342	5.70393e-11	1.26417e-08	217	250	21	0.0470852		CellMarker_Human_Peripheral-blood_Normal_Naive-B-cell_Experiment_23608739_84	1	1	4	7	0	0
msigDBv62_WAMUNYOKOLI_OVARIAN_CANCER_GRADES_1_2_UP	8.24478e-11	1.8058e-08	137	250	17	0.0459459		CellMarker_Human_Peripheral-blood_Normal_Plasma-cell_Experiment_23608739_85	1	1	4	7	0	0
msigDBv62_GO_INTRACELLULAR_VESICLE	8.36914e-11	1.81172e-08	1259	250	53	0.0364011		CellMarker_Human_Ovarian-follicle_Normal_Granulosa-cell_Experiment_25775029_86	1	1	5	7	0	0
msigDBv62_KAECH_DAY8_EFF_VS_MEMORY_CD8_TCELL_DN	9.20244e-11	1.90358e-08	200	250	20	0.0465116		CellMarker_Human_Ovarian-follicle_Normal_Theca-interna-cell_Experiment_25775029_87	1	1	4	7	0	0
msigDBv62_GSE14769_UNSTIM_VS_80MIN_LPS_BMDM_DN	9.20244e-11	1.90358e-08	200	250	20	0.0465116		CellMarker_Human_Adipose-tissue_Normal_Mesenchymal-stem-cell_Experiment_23025577_88	1	1	7	7	0	0
msigDBv62_GSE9988_LOW_LPS_VS_CTRL_TREATED_MONOCYTE_UP	9.20244e-11	1.90358e-08	200	250	20	0.0465116		CellMarker_Human_Nasal-concha_Normal_Mesenchymal-stromal-cell_Experiment_22588732_89	1	1	7	7	0	0
msigDBv62_GSE9988_LOW_LPS_VS_VEHICLE_TREATED_MONOCYTE_UP	9.20244e-11	1.90358e-08	200	250	20	0.0465116		CellMarker_Human_Peripheral-blood_Normal_Monocyte_Experiment_26312867_90	1	1	16	7	0	0
msigDBv62_MARTINEZ_RESPONSE_TO_TRABECTEDIN_UP	1.01188e-10	2.07012e-08	71	250	13	0.0422078		CellMarker_Human_Breast_Normal_Immune-cell_Experiment_22940915_91	1	1	7	7	0	0
msigDBv62_GO_PROTEIN_FOLDING	1.03739e-10	2.09925e-08	224	250	21	0.0463576		CellMarker_Human_Endometrium_Normal_Endometrial-stem-cell_Experiment_23460308_92	1	1	21	7	0	0
msigDBv62_UEDA_CENTRAL_CLOCK	1.36928e-10	2.74107e-08	88	250	14	0.0432099		CellMarker_Human_Oviduct_Normal_Oviduct-derived-stem-cell_Experiment_23460308_93	1	1	20	7	0	0
msigDBv62_MITSIADES_RESPONSE_TO_APLIDIN_UP	1.39949e-10	2.77174e-08	439	250	29	0.0439394		CellMarker_Human_Bone-marrow_Normal_Mesenchymal-stem-cell_Experiment_23942284_94	1	1	4	7	0	0
msigDBv62_MODULE_223	1.46545e-10	2.8419e-08	142	250	17	0.0453333		CellMarker_Human_Brain_Glioma_Cancer-stem-cell_Experiment_27171431_95	1	1	6	7	0	0
msigDBv62_GSE37605_TREG_VS_TCONV_NOD_FOXP3_FUSION_GFP_UP	1.46545e-10	2.8419e-08	142	250	17	0.0453333		CellMarker_Human_Cornea_Normal_Endothelial-cell_Experiment_28032398_96	1	1	12	7	0	0
msigDBv62_BASAKI_YBX1_TARGETS_DN	1.57896e-10	3.01205e-08	384	250	27	0.0444811		CellMarker_Human_Sclerocorneal-tissue_Normal_Limbal-mesenchymal-cell_Experiment_25277234_97	1	1	4	7	0	0
msigDBv62_GSE7219_WT_VS_NIK_NFKB2_KO_DC_UP	1.58554e-10	3.01205e-08	184	250	19	0.0457831		CellMarker_Human_Placenta_Normal_Mesenchymal-stem-cell_Experiment_24662208_98	1	1	7	7	0	0
msigDBv62_CUI_GLUCOSE_DEPRIVATION	1.82104e-10	3.39023e-08	60	250	12	0.0402685		CellMarker_Human_Dental-pulp_Normal_Mesenchymal-stem-cell_Experiment_27883224_99	1	1	4	7	0	0
msigDBv62_CROONQUIST_STROMAL_STIMULATION_UP	1.82104e-10	3.39023e-08	60	250	12	0.0402685		CellMarker_Human_Ovarian-cortex_Normal_Pluripotent-stem-cell_Experiment_29078734_100	1	1	5	7	0	0
msigDBv62_SESTO_RESPONSE_TO_UV_C0	1.8991e-10	3.4899e-08	107	250	15	0.0438596		CellMarker_Human_Subcutaneous-adipose-tissue_Normal_Adipose-derived-stem-cell_Experiment_28545230_101	1	1	5	7	0	0
msigDBv62_GSE37605_C57BL6_VS_NOD_FOXP3_FUSION_GFP_TREG_DN	1.91207e-10	3.4899e-08	186	250	19	0.0455635		CellMarker_Human_Lymph-node_Follicular-Lymphoma_T-cell_Experiment_24510338_102	1	1	5	7	0	0
msigDBv62_HELLER_HDAC_TARGETS_SILENCED_BY_METHYLATION_DN	2.00281e-10	3.62003e-08	281	250	23	0.0452756		CellMarker_Human_Amniotic-fluid_Normal_Amniotic-fluid-stem-cell_Experiment_29241918_103	1	1	4	7	0	0
msigDBv62_YOSHIMURA_MAPK8_TARGETS_DN	2.82392e-10	5.05509e-08	366	250	26	0.0440678		CellMarker_Human_Deciduous-tooth_Normal_Dental-pulp-stem-cell_Experiment_24469124_104	1	1	4	7	0	0
msigDBv62_DAZARD_UV_RESPONSE_CLUSTER_G28	4.61751e-10	8.18707e-08	20	250	8	0.0305344		CellMarker_Human_Blood_Normal_Natural-killer-cell_Experiment_23997950_105	1	1	4	7	0	0
msigDBv62_STANHILL_HRAS_TRANSFROMATION_UP	4.71867e-10	8.2875e-08	8	250	6	0.0238095		CellMarker_Human_Undefined_Thyroid-Cancer_Cancer-stem-like-cell_Experiment_24531915_106	1	1	6	7	0	0
msigDBv62_MODULE_5	5.10691e-10	8.88555e-08	434	250	28	0.0426829		CellMarker_Human_Retina_Normal_Photoreceptor-cell_Experiment_28691584_107	1	1	7	7	0	0
msigDBv62_PRAMOONJAGO_SOX4_TARGETS_UP	5.60348e-10	9.65926e-08	52	250	11	0.0378007		CellMarker_Human_Undefined_Infantile-Hemangiomas_Pericyte_Experiment_24401806_108	1	1	6	7	0	0
msigDBv62_JECHLINGER_EPITHELIAL_TO_MESENCHYMAL_TRANSITION_DN	5.8772e-10	1.00382e-07	66	250	12	0.0394737		CellMarker_Human_Undefined_Infantile-Hemangiomas_Cancer-stem-cell_Experiment_24401806_109	1	1	5	7	0	0
msigDBv62_SHAFFER_IRF4_TARGETS_IN_PLASMA_CELL_VS_MATURE_B_LYMPHOCYTE	7.05738e-10	1.19443e-07	67	250	12	0.0393443		CellMarker_Human_Synovial-fluid_Normal_Mesenchymal-stem-cell_Experiment_25003199_110	1	1	4	7	0	0
msigDBv62_REACTOME_ANTIGEN_PRESENTATION_FOLDING_ASSEMBLY_AND_PEPTIDE_LOADING_OF_CLASS_I_MHC	7.35489e-10	1.23357e-07	21	250	8	0.0304183		CellMarker_Human_Salivary-gland_Normal_Follicular-helper-(Tfh)-T-cell_Experiment_25177110_111	1	1	4	7	0	0
msigDBv62_HALLMARK_UV_RESPONSE_UP	7.93218e-10	1.30684e-07	158	250	17	0.0434783		CellMarker_Human_Tonsil_Normal_Mesenchymal-stromal-cell_Experiment_23572135_112	1	1	9	7	0	0
msigDBv62_GO_UNFOLDED_PROTEIN_BINDING	7.91214e-10	1.30684e-07	100	250	14	0.0416667		CellMarker_Human_Bone-marrow_Normal_Mesenchymal-stromal-cell_Experiment_23572135_113	1	1	9	7	0	0
msigDBv62_DUTERTRE_ESTRADIOL_RESPONSE_24HR_DN	8.49054e-10	1.38656e-07	505	250	30	0.0413793		CellMarker_Human_Oral-mucosa_Normal_Mesenchymal-stem-cell_Experiment_26617710_114	1	1	4	7	0	0
msigDBv62_HALLMARK_APOPTOSIS	1.06398e-09	1.72244e-07	161	250	17	0.0431472		CellMarker_Human_Abdominal-adipose-tissue_Normal_Adipose-derived-stem-cell_Experiment_25901195_115	1	1	8	7	0	0
msigDBv62_TIAN_TNF_SIGNALING_NOT_VIA_NFKB	1.13963e-09	1.82901e-07	22	250	8	0.030303		CellMarker_Human_Blood_Normal_T-cell_Experiment_23688120_116	1	1	4	7	0	0
msigDBv62_GROSS_HYPOXIA_VIA_ELK3_AND_HIF1A_UP	1.27948e-09	2.03591e-07	142	250	16	0.0425532		CellMarker_Human_Antecubital-vein_Normal_Endothelial-cell_Experiment_25679506_117	1	1	5	7	0	0
msigDBv62_LEE_AGING_NEOCORTEX_UP	1.88952e-09	2.98111e-07	89	250	13	0.0398773		CellMarker_Human_Endometrium-stroma_Normal_Endometrial-stromal-stem-cell_Experiment_22952951_118	1	1	4	7	0	0
msigDBv62_KIM_WT1_TARGETS_UP	2.08363e-09	3.23258e-07	214	250	19	0.0426966		CellMarker_Human_Adipose-tissue_Normal_Adipose-derived-stem-cell_Experiment_23271558_119	1	1	5	7	0	0
msigDBv62_RASHI_RESPONSE_TO_IONIZING_RADIATION_1	2.07131e-09	3.23258e-07	45	250	10	0.0350877		CellMarker_Human_Adipose-tissue_Normal_Adipose-derived-stromal-cell_Experiment_26020286_120	1	1	9	7	0	0
msigDBv62_GSE36891_UNSTIM_VS_POLYIC_TLR3_STIM_PERITONEAL_MACROPHAGE_UP	2.13599e-09	3.28642e-07	147	250	16	0.0419948		CellMarker_Human_Peripheral-blood_Normal_Induced-regulatory-T-(Treg)-cell_Experiment_23769051_121	1	1	4	7	0	0
msigDBv62_LUI_TARGETS_OF_PAX8_PPARG_FUSION	2.51209e-09	3.83341e-07	34	250	9	0.0327273		CellMarker_Human_Dental-pulp_Normal_Dental-pulp-stem-cell_Experiment_26198909_122	1	1	6	7	0	0
CellMarker_Human_Bone-marrow_Normal_Mesenchymal-stromal-cell_Experiment_29338788_20	2.77303e-09	4.1972e-07	16	250	7	0.027027		CellMarker_Human_Liver_Hepatocellular-Carcinoma_Liver-stem-cell_Experiment_20080086_123	1	1	6	7	0	0
msigDBv62_PENG_RAPAMYCIN_RESPONSE_DN	3.35179e-09	4.99202e-07	245	250	20	0.0421053		CellMarker_Human_Pancreas_Normal_Endocrine-cell_Experiment_21947380_124	1	1	5	7	0	0
msigDBv62_GO_CYTOPLASMIC_VESICLE_PART	3.33655e-09	4.99202e-07	601	250	32	0.039072		CellMarker_Human_Lymphoid-tissue_Normal_T-cell_Experiment_11842977_125	1	1	5	7	0	0
msigDBv62_NUYTTEN_EZH2_TARGETS_UP	3.61028e-09	5.33434e-07	1037	250	44	0.0353982		CellMarker_Human_Lymphoid-tissue_Normal_B-cell_Experiment_11842977_126	1	1	6	7	0	0
msigDBv62_HESS_TARGETS_OF_HOXA9_AND_MEIS1_DN	3.74613e-09	5.49148e-07	77	250	12	0.0380952		CellMarker_Human_Lymphoid-tissue_B-cell-type-MALT-lymphoma_T-cell_Experiment_11842977_127	1	1	5	7	0	0
msigDBv62_MCBRYAN_PUBERTAL_TGFB1_TARGETS_DN	4.08606e-09	5.94298e-07	62	250	11	0.0365449		CellMarker_Human_Lymphoid-tissue_B-cell-type-MALT-lymphoma_B-cell_Experiment_11842977_128	1	1	6	7	0	0
msigDBv62_CHEN_HOXA5_TARGETS_9HR_UP	4.14161e-09	5.97708e-07	223	250	19	0.0418502		CellMarker_Human_Subcutaneous-adipose-tissue_Normal_Adipose-derived-stem-cell_Experiment_20890444_129	1	1	5	7	0	0
msigDBv62_GSE12845_IGD_POS_VS_NEG_BLOOD_BCELL_DN	4.51723e-09	6.13848e-07	200	250	18	0.0416667		CellMarker_Human_Embryo_Normal_Pluripotent-stem-cell_Experiment_16761728_130	1	1	6	7	0	0
msigDBv62_GSE9006_TYPE_1_DIABETES_AT_DX_VS_1MONTH_POST_DX_PBMC_UP	4.51723e-09	6.13848e-07	200	250	18	0.0416667		CellMarker_Human_Undefined_Malignant-Mesothelioma_Cancer-stem-cell_Experiment_21163253_131	1	1	4	7	0	0
msigDBv62_GSE9650_EFFECTOR_VS_MEMORY_CD8_TCELL_DN	4.51723e-09	6.13848e-07	200	250	18	0.0416667		CellMarker_Human_Adipose-tissue_Normal_Adipose-derived-stem-cell_Experiment_20185896_132	1	1	4	7	0	0
msigDBv62_GSE9988_LPS_VS_VEHICLE_TREATED_MONOCYTE_UP	4.51723e-09	6.13848e-07	200	250	18	0.0416667		CellMarker_Human_Adventitia_Normal_Multipotent-stem-cell_Experiment_21637782_133	1	1	5	7	0	0
msigDBv62_HALLMARK_P53_PATHWAY	4.51723e-09	6.13848e-07	200	250	18	0.0416667		CellMarker_Human_Adipose-tissue_Normal_Adipose-derived-stem-cell_Experiment_22358233_134	1	1	4	7	0	0
msigDBv62_GSE26343_UNSTIM_VS_LPS_STIM_NFAT5_KO_MACROPHAGE_DN	4.51723e-09	6.13848e-07	200	250	18	0.0416667		CellMarker_Human_Umbilical-cord_Normal_Mesenchymal-stem-cell_Experiment_21925144_135	1	1	9	7	0	0
msigDBv62_GSE40273_EOS_KO_VS_WT_TREG_UP	4.51723e-09	6.13848e-07	200	250	18	0.0416667		CellMarker_Human_Vocal-fold_Normal_Fibroblast_Experiment_20131365_136	1	1	9	7	0	0
msigDBv62_GSE45365_NK_CELL_VS_CD11B_DC_DN	4.51723e-09	6.13848e-07	200	250	18	0.0416667		CellMarker_Human_Undefined_Normal_Cancer-stem-cell_Experiment_20178109_137	1	1	5	7	0	0
CellMarker_Human_Fetal-gonad_Normal_Sertoli-cell_Single-cell-sequencing_28457750_830	4.64658e-09	6.26851e-07	466	250	27	0.0402385		CellMarker_Human_Fetal-brain_Normal_Central-nervous-system-stem-cell_Experiment_12205691_138	1	1	4	7	0	0
msigDBv62_DAUER_STAT3_TARGETS_UP	5.03992e-09	6.75023e-07	49	250	10	0.0346021		CellMarker_Human_Peripheral-blood_Normal_CD4-CD28+-T-cell_Experiment_12000723_139	1	1	8	7	0	0
msigDBv62_PICCALUGA_ANGIOIMMUNOBLASTIC_LYMPHOMA_DN	5.72886e-09	7.51086e-07	136	250	15	0.0404313		CellMarker_Human_Peripheral-blood_Normal_CD4-CD28--T-cell_Experiment_12000723_140	1	1	8	7	0	0
msigDBv62_GARGALOVIC_RESPONSE_TO_OXIDIZED_PHOSPHOLIPIDS_BLUE_UP	5.72886e-09	7.51086e-07	136	250	15	0.0404313		CellMarker_Human_Blood_Normal_Activated-CD4+-T-cell_Experiment_10341394_141	1	1	4	7	0	0
msigDBv62_GO_INTRINSIC_COMPONENT_OF_ENDOPLASMIC_RETICULUM_MEMBRANE	5.72886e-09	7.51086e-07	136	250	15	0.0404313		CellMarker_Human_Ascites_Ovarian-Cancer_Natural-killer-cell_Experiment_20379446_142	1	1	6	7	0	0
msigDBv62_GO_EXTRACELLULAR_SPACE	5.83539e-09	7.59703e-07	1376	250	52	0.0330368		CellMarker_Human_Blood_Lung-Cancer_Cytokine-induced-killer-cell_Experiment_16405818_143	1	1	4	7	0	0
msigDBv62_MUNSHI_MULTIPLE_MYELOMA_UP	6.80704e-09	8.80047e-07	81	250	12	0.0376176		CellMarker_Human_Blood_Breast-Cancer_Cytokine-induced-killer-cell_Experiment_16405818_144	1	1	4	7	0	0
msigDBv62_MODULE_114	7.2369e-09	9.29168e-07	338	250	23	0.040708		CellMarker_Human_Blood_Colon-Cancer_Cytokine-induced-killer-cell_Experiment_16405818_145	1	1	4	7	0	0
CellMarker_Human_Blood_Normal_Platelet_Company_Company_607	7.37707e-09	9.40677e-07	39	250	9	0.0322581		CellMarker_Human_Blood_Lymphoma_Cytokine-induced-killer-cell_Experiment_16405818_146	1	1	4	7	0	0
msigDBv62_AMIT_DELAYED_EARLY_GENES	7.50262e-09	9.50179e-07	18	250	7	0.0268199		CellMarker_Human_Peripheral-blood_Normal_Monocyte_Experiment_21906465_147	1	1	10	7	0	0
msigDBv62_GO_NEGATIVE_REGULATION_OF_CELL_DEATH	7.65863e-09	9.63384e-07	872	250	39	0.0360111		CellMarker_Human_Adipose-tissue_Normal_Dedifferentiation-adipocyte_Experiment_21548390_148	1	1	6	7	0	0
msigDBv62_TARTE_PLASMA_CELL_VS_PLASMABLAST_UP	7.87054e-09	9.83395e-07	398	250	25	0.0401284		CellMarker_Human_Adipose-tissue_Normal_Adipose-derived-stem-cell_Experiment_21548390_149	1	1	6	7	0	0
msigDBv62_MODULE_75	8.27681e-09	1.02726e-06	399	250	25	0.0400641		CellMarker_Human_Tonsil_Normal_B-cell_Experiment_8145036_150	1	1	5	7	0	0
msigDBv62_GO_RESPONSE_TO_ENDOPLASMIC_RETICULUM_STRESS	8.54173e-09	1.05085e-06	233	250	19	0.0409483		CellMarker_Human_Tonsil_Normal_Myeloid-cell_Experiment_8145036_151	1	1	9	7	0	0
msigDBv62_GO_RECEPTOR_BINDING	8.57973e-09	1.05085e-06	1476	250	54	0.0322967		CellMarker_Human_Skeletal-muscle_Normal_Muscle-derived-cell_Experiment_19362337_152	1	1	4	7	0	0
msigDBv62_SANA_TNF_SIGNALING_UP	9.05781e-09	1.10215e-06	83	250	12	0.0373832		CellMarker_Human_Peripheral-blood_Melanoma-(circulating)_Cancer-cell_Experiment_24915896_153	1	1	4	7	0	0
msigDBv62_SHAFFER_IRF4_TARGETS_IN_MYELOMA_VS_MATURE_B_LYMPHOCYTE	9.22779e-09	1.11554e-06	101	250	13	0.0384615		CellMarker_Human_Adipose-tissue_Normal_Adipose-derived-stromal-cell_Experiment_24689514_154	1	1	7	7	0	0
msigDBv62_KORKOLA_TERATOMA	9.45529e-09	1.13567e-06	39	250	9	0.0321429		CellMarker_Human_Adipose-tissue_Normal_Adipose-derived-stem-cell_Experiment_24251600_155	1	1	8	7	0	0
msigDBv62_VANHARANTA_UTERINE_FIBROID_DN	9.6173e-09	1.14773e-06	67	250	11	0.0359477		CellMarker_Human_Adipose-tissue_Normal_Adipose-derived-stromal-cell_Experiment_24251600_156	1	1	8	7	0	0
msigDBv62_KIM_WT1_TARGETS_8HR_UP	1.05395e-08	1.24186e-06	164	250	16	0.040201		CellMarker_Human_Adipose-tissue_Normal_Neuron_Experiment_24251600_157	1	1	4	7	0	0
msigDBv62_AMIT_EGF_RESPONSE_480_HELA	1.05395e-08	1.24186e-06	164	250	16	0.040201		CellMarker_Human_Peripheral-blood_Normal_IL-17Ralpha-T-cell_Experiment_28777444_158	1	1	4	7	0	0
msigDBv62_MODULE_151	1.15621e-08	1.35378e-06	318	250	22	0.040293		CellMarker_Human_Corneal-endothelium_Normal_Mesenchymal-stem-cell_Experiment_24932088_159	1	1	4	7	0	0
msigDBv62_AMIT_EGF_RESPONSE_40_MCF10A	1.17153e-08	1.36314e-06	19	250	7	0.0267176		CellMarker_Human_Corneal-endothelium_Normal_Corneal-endothelial-cell_Experiment_24932088_160	1	1	4	7	0	0
msigDBv62_GALINDO_IMMUNE_RESPONSE_TO_ENTEROTOXIN	1.19563e-08	1.38255e-06	85	250	12	0.0371517		CellMarker_Human_Skeletal-muscle_Normal_Mesenchymal-stem-cell_Experiment_25177794_161	1	1	5	7	0	0
CellMarker_Human_Fetal-gonad_Normal_Gonadal-mitotic-phase-fetal-germ-cell_Single-cell-sequencing_28457750_827	1.28302e-08	1.46562e-06	306	250	21	0.0403071		CellMarker_Human_Skeletal-muscle_Normal_Mesenchymal-stromal-cell_Experiment_25177794_162	1	1	5	7	0	0
msigDBv62_WAMUNYOKOLI_OVARIAN_CANCER_LMP_UP	1.28321e-08	1.46562e-06	265	250	20	0.040404		CellMarker_Human_Adipose-tissue_Normal_Natural-killer-cell_Experiment_25162225_163	1	1	8	7	0	0
msigDBv62_BOSCO_EPITHELIAL_DIFFERENTIATION_MODULE	1.32641e-08	1.50572e-06	69	250	11	0.0357143		CellMarker_Human_Kidney_Normal_Infiltrated-mononuclear-cell_Experiment_27228084_164	1	1	5	7	0	0
msigDBv62_MODULE_355	1.38635e-08	1.56423e-06	29	250	8	0.0295203		CellMarker_Human_Peripheral-blood_Normal_Naive-T-cell_Experiment_24119592_165	1	1	5	7	0	0
msigDBv62_WINTER_HYPOXIA_METAGENE	1.58612e-08	1.77885e-06	242	250	19	0.0401691		CellMarker_Human_Peripheral-blood_Normal_Central-memory-T-cell_Experiment_24119592_166	1	1	5	7	0	0
msigDBv62_ACEVEDO_LIVER_CANCER_DN	1.60463e-08	1.78883e-06	540	250	29	0.0381078		CellMarker_Human_Peripheral-blood_Normal_Effector-memory-T-cell_Experiment_24119592_167	1	1	5	7	0	0
msigDBv62_GO_PROTEIN_REFOLDING	1.77748e-08	1.96973e-06	20	250	7	0.026616		CellMarker_Human_Peripheral-blood_Normal_Effector-T-cell_Experiment_24119592_168	1	1	5	7	0	0
msigDBv62_KIM_LRRC3B_TARGETS	1.86411e-08	2.0535e-06	30	250	8	0.0294118		CellMarker_Human_Gastric-corpus_Normal_Gastric-stem-cell_Experiment_28659641_169	1	1	4	7	0	0
msigDBv62_LABBE_TARGETS_OF_TGFB1_AND_WNT3A_DN	2.10539e-08	2.30565e-06	108	250	13	0.0376812		CellMarker_Human_Undefined_Pancreatic-Ductal-Adenocarcinoma_Cancer-stem-cell_Experiment_27414409_170	1	1	4	7	0	0
msigDBv62_SCHAEFFER_PROSTATE_DEVELOPMENT_6HR_DN	2.13445e-08	2.3238e-06	514	250	28	0.0380435		CellMarker_Human_Bone-marrow_Normal_Mesenchymal-stem-cell_Experiment_29137121_171	1	1	8	7	0	0
CellMarker_Human_Liver_Hepatocellular-Cancer_Regulatory-T-(Treg)-cell_Single-cell-sequencing_28622514_775	2.18891e-08	2.36924e-06	432	250	25	0.0388199		CellMarker_Human_Embryonic-stem-cell_Normal_Mesenchymal-stem-cell_Experiment_22567895_172	1	1	7	7	0	0
msigDBv62_ADDYA_ERYTHROID_DIFFERENTIATION_BY_HEMIN	2.44405e-08	2.63011e-06	73	250	11	0.0352564		CellMarker_Human_Bone-marrow_Normal_Mesenchymal-stem-cell_Experiment_22567895_173	1	1	7	7	0	0
msigDBv62_GSE9988_LPS_VS_CTRL_TREATED_MONOCYTE_UP	2.88441e-08	2.98328e-06	200	250	17	0.039261		CellMarker_Human_Foreskin_Normal_Mesenchymal-stem-cell_Experiment_22567895_174	1	1	7	7	0	0
msigDBv62_HALLMARK_HYPOXIA	2.88441e-08	2.98328e-06	200	250	17	0.039261		CellMarker_Human_Lymph_Normal_Mesenchymal-stromal-cell_Experiment_23572135_175	1	1	9	7	0	0
msigDBv62_GSE12392_CD8A_POS_VS_NEG_SPLEEN_IFNB_KO_DC_DN	2.88441e-08	2.98328e-06	200	250	17	0.039261		CellMarker_Human_Tooth_Normal_Mesenchymal-stem-cell_Experiment_22571499_176	1	1	4	7	0	0
msigDBv62_GSE42021_TREG_PLN_VS_CD24INT_TREG_THYMUS_DN	2.88441e-08	2.98328e-06	200	250	17	0.039261		CellMarker_Human_Skin_Normal_Keratinocyte_Experiment_23335266_177	1	1	4	7	0	0
msigDBv62_GSE43956_WT_VS_SGK1_KO_TH17_DIFFERENTIATED_CD4_TCELL_DN	2.88441e-08	2.98328e-06	200	250	17	0.039261		CellMarker_Human_Undefined_Hepatocellular-Cancer_Cancer-stem-cell_Experiment_23638793_178	1	1	5	7	0	0
msigDBv62_GSE46606_UNSTIM_VS_CD40L_IL2_IL5_1DAY_STIMULATED_IRF4HIGH_SORTED_BCELL_DN	2.88441e-08	2.98328e-06	200	250	17	0.039261		CellMarker_Human_Blood_Normal_Angiogenic-T-cell_Experiment_26453327_179	1	1	5	7	0	0
msigDBv62_GSE41176_WT_VS_TAK1_KO_ANTI_IGM_STIM_BCELL_24H_UP	2.88441e-08	2.98328e-06	200	250	17	0.039261		CellMarker_Human_Blood_Breast-Cancer-(circulating)_Cancer-cell_Experiment_26631983_180	1	1	6	7	0	0
msigDBv62_PENG_GLUTAMINE_DEPRIVATION_DN	3.28934e-08	3.3833e-06	337	250	22	0.0389381		CellMarker_Human_Undefined_Normal_Megakaryocyte_Experiment_22952951_181	1	1	4	7	0	0
msigDBv62_MODULE_1	3.53941e-08	3.6205e-06	368	250	23	0.0386555		CellMarker_Human_Undefined_Breast-Cancer_Cancer-stem-cell_Experiment_20027313_182	1	1	6	7	0	0
msigDBv62_MCDOWELL_ACUTE_LUNG_INJURY_UP	3.63184e-08	3.69475e-06	45	250	9	0.0314685		CellMarker_Human_Embryonic-stem-cell_Normal_Embryonic-stem-cell_Experiment_19650036_183	1	1	4	7	0	0
msigDBv62_FERRARI_RESPONSE_TO_FENRETINIDE_UP	3.80334e-08	3.8482e-06	22	250	7	0.0264151		CellMarker_Human_Blood_Normal_Neutrophil_Experiment_26970376_184	1	1	4	7	0	0
msigDBv62_NAKAMURA_TUMOR_ZONE_PERIPHERAL_VS_CENTRAL_DN	4.30674e-08	4.31068e-06	634	250	31	0.0363423		CellMarker_Human_Bone-marrow_Normal_Endothelial-progenitor-cell_Experiment_27110541_185	1	1	4	7	0	0
msigDBv62_HOLLERN_EMT_BREAST_TUMOR_DN	4.30302e-08	4.31068e-06	95	250	12	0.036036		CellMarker_Human_Undefined_Prostate-Cancer_Cancer-stem-cell_Experiment_19908230_186	1	1	4	7	0	0
msigDBv62_BAELDE_DIABETIC_NEPHROPATHY_DN	4.36087e-08	4.34152e-06	434	250	25	0.0379363		CellMarker_Human_Blood_Normal_Platelet_Experiment_21406422_187	1	1	4	7	0	0
msigDBv62_GOTZMANN_EPITHELIAL_TO_MESENCHYMAL_TRANSITION_DN	4.46427e-08	4.39743e-06	206	250	17	0.0387244		CellMarker_Human_Blood_Normal_Monocyte_Experiment_21406422_188	1	1	6	7	0	0
msigDBv62_ABBUD_LIF_SIGNALING_1_UP	4.4518e-08	4.39743e-06	46	250	9	0.0313589		CellMarker_Human_Undefined_Colorectal-Cancer_T-cell_Experiment_11171826_189	1	1	4	7	0	0
msigDBv62_GO_ANTIGEN_PROCESSING_AND_PRESENTATION_OF_ENDOGENOUS_PEPTIDE_ANTIGEN	4.66213e-08	4.56815e-06	14	250	6	0.0232558		CellMarker_Human_Adipose-tissue_Normal_Multipotent-mesenchymal-stroma-cell_Experiment_25611267_190	1	1	5	7	0	0
msigDBv62_SENESE_HDAC3_TARGETS_UP	4.84559e-08	4.70047e-06	501	250	27	0.0372928		CellMarker_Human_Fetal-liver_Normal_Hematopoietic-cell_Experiment_16026547_191	1	1	7	7	0	0
msigDBv62_ZAMORA_NOS2_TARGETS_DN	4.84767e-08	4.70047e-06	96	250	12	0.0359281		CellMarker_Human_Fetal-liver_Normal_Hematopoietic-precursor-cell_Experiment_16026547_192	1	1	7	7	0	0
msigDBv62_GO_INTRINSIC_COMPONENT_OF_PLASMA_MEMBRANE	5.77573e-08	5.57134e-06	1649	250	56	0.0303852		CellMarker_Human_Fetal-liver_Normal_Endothelial-precursor-cell_Experiment_16026547_193	1	1	4	7	0	0
msigDBv62_GARY_CD5_TARGETS_UP	5.89749e-08	5.65946e-06	473	250	26	0.0373027		CellMarker_Human_Fetal-liver_Normal_Hepatocyte_Experiment_16026547_194	1	1	4	7	0	0
msigDBv62_JOHNSTONE_PARVB_TARGETS_2_UP	6.54892e-08	6.25237e-06	140	250	14	0.037234		CellMarker_Human_Fetal-liver_Normal_Liver-stem-cell_Experiment_16026547_195	1	1	4	7	0	0
msigDBv62_STK33_UP	6.86083e-08	6.51674e-06	293	250	20	0.0382409		CellMarker_Human_Bone-marrow_Normal_Bone-marrow-stem-cell_Experiment_26410417_196	1	1	9	7	0	0
msigDBv62_MODULE_299	6.98773e-08	6.60358e-06	35	250	8	0.0288809		CellMarker_Human_Undefined_Leiomyoma_Stem-cell_Experiment_22633281_197	1	1	4	7	0	0
msigDBv62_CREIGHTON_ENDOCRINE_THERAPY_RESISTANCE_3	7.05768e-08	6.636e-06	720	250	33	0.0352188		CellMarker_Human_Embryo_Normal_Embryonic-stem-cell_Experiment_23341438_198	1	1	4	7	0	0
msigDBv62_STK33_NOMO_UP	7.25607e-08	6.78826e-06	294	250	20	0.0381679		CellMarker_Human_Undefined_Leukemia_B-cell_Experiment_23649467_199	1	1	9	7	0	0
msigDBv62_MODULE_180	7.53506e-08	6.94457e-06	120	250	13	0.0364146		CellMarker_Human_Undefined_Normal_Mesenchymal-stem-cell_Experiment_26019794_200	1	1	8	7	0	0
msigDBv62_GERHOLD_ADIPOGENESIS_DN	7.50255e-08	6.94457e-06	64	250	10	0.0328947		CellMarker_Human_Umbilical-cord_Normal_Mesenchymal-stem-cell_Experiment_26244156_201	1	1	5	7	0	0
msigDBv62_HOFMANN_MYELODYSPLASTIC_SYNDROM_RISK_UP	7.50719e-08	6.94457e-06	24	250	7	0.0262172		CellMarker_Human_Heart_Normal_Cardiovascular-progenitor-cell_Experiment_23056209_202	1	1	4	7	0	0
msigDBv62_PELLICCIOTTA_HDAC_IN_ANTIGEN_PRESENTATION_DN	7.95651e-08	7.29686e-06	49	250	9	0.0310345		CellMarker_Human_Umbilical-cord_Normal_Mesenchymal-stem-cell_Experiment_23560527_203	1	1	7	7	0	0
msigDBv62_SPIELMAN_LYMPHOBLAST_EUROPEAN_VS_ASIAN_DN	8.78265e-08	8.01503e-06	584	250	29	0.0360248		CellMarker_Human_Tooth_Normal_Mesenchymal-stem-cell_Experiment_23826699_204	1	1	5	7	0	0
msigDBv62_CHIBA_RESPONSE_TO_TSA	9.56672e-08	8.68799e-06	50	250	9	0.0309278		CellMarker_Human_Undefined_Normal_Myeloid-cell_Experiment_8162087_205	1	1	5	7	0	0
msigDBv62_CHAUHAN_RESPONSE_TO_METHOXYESTRADIOL_DN	9.61943e-08	8.69344e-06	102	250	12	0.0352941		CellMarker_Human_Uterus_Normal_Natural-killer-cell_Experiment_26105890_206	1	1	6	7	0	0
msigDBv62_KAN_RESPONSE_TO_ARSENIC_TRIOXIDE	1.01195e-07	9.0574e-06	123	250	13	0.0361111		CellMarker_Human_Peripheral-blood_Normal_Circulating-progenitor-cell_Experiment_23682163_207	1	1	5	7	0	0
msigDBv62_DAZARD_RESPONSE_TO_UV_SCC_UP	1.01195e-07	9.0574e-06	123	250	13	0.0361111		CellMarker_Human_Undefined_Pancreatic-Cancer_Cancer-stem-cell_Experiment_26611661_208	1	1	4	7	0	0
msigDBv62_CHIARADONNA_NEOPLASTIC_TRANSFORMATION_KRAS_CDC25_DN	1.14535e-07	1.02024e-05	51	250	9	0.0308219		CellMarker_Human_Undefined_Glioma_Cancer-stem-cell_Experiment_26611661_209	1	1	4	7	0	0
msigDBv62_GO_RESPONSE_TO_CAMP	1.196e-07	1.06028e-05	104	250	12	0.0350877		CellMarker_Human_Undefined_Leukemia_Cancer-stem-cell_Experiment_26611661_210	1	1	8	7	0	0
msigDBv62_GO_RESPONSE_TO_OXYGEN_CONTAINING_COMPOUND	1.27547e-07	1.12538e-05	1381	250	49	0.0309735		CellMarker_Human_Undefined_Colon-Cancer_Cancer-stem-cell_Experiment_26611661_211	1	1	5	7	0	0
msigDBv62_MODULE_46	1.28336e-07	1.127e-05	395	250	23	0.0369775		CellMarker_Human_Undefined_Breast-Cancer_Cancer-stem-cell_Experiment_26611661_212	1	1	4	7	0	0
msigDBv62_KAAB_HEART_ATRIUM_VS_VENTRICLE_UP	1.3476e-07	1.17785e-05	249	250	18	0.037422		CellMarker_Human_Dental-pulp_Normal_Mesenchymal-stem-cell_Experiment_26946201_213	1	1	6	7	0	0
msigDBv62_WANG_BARRETTS_ESOPHAGUS_AND_ESOPHAGUS_CANCER_UP	1.38775e-07	1.20728e-05	26	250	7	0.0260223		CellMarker_Human_Oral-cavity_Oral-Squamous-Cell-Carcinoma_Cancer-stem-cell_Experiment_23614644_214	1	1	4	7	0	0
msigDBv62_RELA_DN.V1_UP	1.43506e-07	1.24263e-05	149	250	14	0.0363636		CellMarker_Human_Bone-marrow_Normal_T1-(Transitional)-B-cell_Experiment_23731328_215	1	1	5	7	0	0
msigDBv62_VECCHI_GASTRIC_CANCER_EARLY_UP	1.48231e-07	1.2776e-05	430	250	24	0.0365854		CellMarker_Human_Bone-marrow_Normal_T2-(Transitional)-B-cell_Experiment_23731328_216	1	1	5	7	0	0
msigDBv62_LEE_BMP2_TARGETS_UP	1.56281e-07	1.34078e-05	745	250	33	0.0343035		CellMarker_Human_Limbal-epithelium_Normal_Limbal-epithelial-stem-cell_Experiment_23056608_217	1	1	5	7	0	0
msigDBv62_AMIT_EGF_RESPONSE_60_MCF10A	1.72691e-07	1.39782e-05	39	250	8	0.0284698		CellMarker_Human_Abdominal-adipose-tissue_Normal_Adipose-derived-stem-cell_Experiment_23210083_218	1	1	5	7	0	0
msigDBv62_GSE17721_CPG_VS_GARDIQUIMOD_12H_BMDC_DN	1.72498e-07	1.39782e-05	200	250	16	0.0368664		CellMarker_Human_Adipose-tissue_Normal_Adipose-derived-stem-cell_Experiment_26182374_219	1	1	12	7	0	0
msigDBv62_GSE22886_NAIVE_BCELL_VS_BM_PLASMA_CELL_DN	1.72498e-07	1.39782e-05	200	250	16	0.0368664		CellMarker_Human_Tooth_Normal_Embryonic-stem-cell_Experiment_23871383_220	1	1	4	7	0	0
msigDBv62_GSE24634_TEFF_VS_TCONV_DAY10_IN_CULTURE_DN	1.72498e-07	1.39782e-05	200	250	16	0.0368664		CellMarker_Human_Tooth_Normal_Mesenchymal-stem-cell_Experiment_23871383_221	1	1	8	7	0	0
msigDBv62_GSE29618_MONOCYTE_VS_MDC_UP	1.72498e-07	1.39782e-05	200	250	16	0.0368664		CellMarker_Human_Bone-marrow_Normal_Mesenchymal-stromal-cell_Experiment_26303631_222	1	1	4	7	0	0
msigDBv62_GSE360_LOW_DOSE_B_MALAYI_VS_M_TUBERCULOSIS_DC_DN	1.72498e-07	1.39782e-05	200	250	16	0.0368664		CellMarker_Human_Vagina_Normal_Neutrophil_Experiment_23260596_223	1	1	4	7	0	0
msigDBv62_GSE9988_ANTI_TREM1_AND_LPS_VS_CTRL_TREATED_MONOCYTES_UP	1.72498e-07	1.39782e-05	200	250	16	0.0368664		CellMarker_Human_Thyroid_Normal_T-cell_Experiment_23335182_224	1	1	5	7	0	0
msigDBv62_GSE9988_ANTI_TREM1_AND_LPS_VS_VEHICLE_TREATED_MONOCYTES_UP	1.72498e-07	1.39782e-05	200	250	16	0.0368664		CellMarker_Human_Bone-marrow_Normal_Dendritic-cell-progenitor_Experiment_26292072_225	1	1	7	7	0	0
msigDBv62_HALLMARK_ESTROGEN_RESPONSE_LATE	1.72498e-07	1.39782e-05	200	250	16	0.0368664		CellMarker_Human_Bone-marrow_Normal_Mesenchymal-stromal-cell_Experiment_26086188_226	1	1	5	7	0	0
msigDBv62_HALLMARK_MTORC1_SIGNALING	1.72498e-07	1.39782e-05	200	250	16	0.0368664		CellMarker_Human_Adipose-tissue_Normal_Mesenchymal-stromal-cell_Experiment_26086188_227	1	1	5	7	0	0
msigDBv62_GSE5679_CTRL_VS_PPARG_LIGAND_ROSIGLITAZONE_AND_RARA_AGONIST_AM580_TREATED_DC_DN	1.72498e-07	1.39782e-05	200	250	16	0.0368664		CellMarker_Human_Serum_Normal_Cancer-stem-cell_Experiment_23462327_228	1	1	4	7	0	0
msigDBv62_GSE42021_CD24HI_VS_CD24INT_TREG_THYMUS_DN	1.72498e-07	1.39782e-05	200	250	16	0.0368664		CellMarker_Human_Bone-marrow_Normal_Endothelial-progenitor-cell_Experiment_25965197_229	1	1	5	7	0	0
msigDBv62_GSE42021_TCONV_PLN_VS_TREG_PRECURSORS_THYMUS_DN	1.72498e-07	1.39782e-05	200	250	16	0.0368664		CellMarker_Human_Peripheral-blood_Normal_Natural-killer-cell_Experiment_23625228_230	1	1	4	7	0	0
msigDBv62_PID_AP1_PATHWAY	1.80406e-07	1.45395e-05	70	250	10	0.0322581		CellMarker_Human_Premolar_Normal_Dental-pulp-stem-cell_Experiment_26334535_231	1	1	9	7	0	0
msigDBv62_GO_ANTIGEN_PROCESSING_AND_PRESENTATION_OF_ENDOGENOUS_ANTIGEN	1.84422e-07	1.4799e-05	17	250	6	0.0229885		CellMarker_Human_Lymph-node_Normal_Follicular-helper-(Tfh)-T-cell_Experiment_25604350_232	1	1	5	7	0	0
msigDBv62_MORF_GPX4	1.91888e-07	1.53321e-05	54	250	9	0.0305085		CellMarker_Human_Peripheral-blood_Normal_Natural-killer-cell_Experiment_25786072_233	1	1	7	7	0	0
msigDBv62_WANG_CISPLATIN_RESPONSE_AND_XPC_UP	1.97746e-07	1.57326e-05	202	250	16	0.0366972		CellMarker_Human_Peripheral-blood_Normal_Monocyte_Experiment_22925321_234	1	1	8	7	0	0
msigDBv62_CASORELLI_ACUTE_PROMYELOCYTIC_LEUKEMIA_UP	1.99816e-07	1.57626e-05	177	250	15	0.0364078		CellMarker_Human_Peripheral-blood_Melanoma-(circulating)_Cancer-cell_Experiment_22978632_235	1	1	4	7	0	0
msigDBv62_SWEET_KRAS_ONCOGENIC_SIGNATURE	1.99529e-07	1.57626e-05	89	250	11	0.0335366		CellMarker_Human_Anterior-cruciate-ligament_Normal_Mesenchymal-stem-cell_Experiment_26227919_236	1	1	4	7	0	0
CellMarker_Human_Embryonic-prefrontal-cortex_Normal_Astrocyte_Single-cell-sequencing_29539641_753	2.11982e-07	1.66517e-05	353	250	21	0.0366492		CellMarker_Human_Dental-pulp_Normal_Dental-pulp-cell_Experiment_26166508_237	1	1	5	7	0	0
msigDBv62_GO_CELL_SURFACE	2.25687e-07	1.76538e-05	757	250	33	0.0338809		CellMarker_Human_Breast_Normal_Luminal-progenitor_Experiment_23768049_238	1	1	4	7	0	0
msigDBv62_TIAN_TNF_SIGNALING_VIA_NFKB	2.42959e-07	1.89254e-05	28	250	7	0.0258303		CellMarker_Human_Breast_Normal_Basal-progenitor-cell_Experiment_23768049_239	1	1	4	7	0	0
msigDBv62_BRUECKNER_TARGETS_OF_MIRLET7A3_UP	2.46795e-07	1.91441e-05	111	250	12	0.034384		CellMarker_Human_Breast_Breast-Cancer_Cancer-stem-cell_Experiment_23768049_240	1	1	4	7	0	0
msigDBv62_GO_ANTIGEN_PROCESSING_AND_PRESENTATION_OF_PEPTIDE_ANTIGEN_VIA_MHC_CLASS_I	2.5128e-07	1.94111e-05	91	250	11	0.0333333		CellMarker_Human_Venous-blood_Normal_Atypical-memory-B-cell_Experiment_21264245_241	1	1	5	7	0	0
msigDBv62_CHASSOT_SKIN_WOUND	2.56367e-07	1.97222e-05	10	250	5	0.0196078		CellMarker_Human_Bone-marrow_Normal_Mesenchymal-stem-cell_Experiment_19549397_242	1	1	7	7	0	0
msigDBv62_JISON_SICKLE_CELL_DISEASE_UP	2.6741e-07	2.04871e-05	181	250	15	0.0360577		CellMarker_Human_Ovary_Ovarian-Cancer_Lymphatic-endothelial-cell_Experiment_20028387_243	1	1	5	7	0	0
msigDBv62_FERNANDEZ_BOUND_BY_MYC	2.87256e-07	2.19174e-05	182	250	15	0.0359712		CellMarker_Human_Adipose-tissue_Normal_Mesenchymal-stem-cell_Experiment_19515222_244	1	1	5	7	0	0
msigDBv62_GO_RESPONSE_TO_PURINE_CONTAINING_COMPOUND	2.97318e-07	2.25925e-05	158	250	14	0.035533		CellMarker_Human_Liver_Normal_Mesenchymal-stem-cell_Experiment_19515222_245	1	1	4	7	0	0
msigDBv62_VERHAAK_AML_WITH_NPM1_MUTATED_UP	3.08424e-07	2.33411e-05	183	250	15	0.0358852		CellMarker_Human_Tonsil_Normal_T-helper-cell_Experiment_25654980_246	1	1	5	7	0	0
msigDBv62_BILBAN_B_CLL_LPL_DN	3.17647e-07	2.39419e-05	42	250	8	0.028169		CellMarker_Human_Umbilical-vein_Normal_Mesenchymal-stem-cell_Experiment_22391187_247	1	1	4	7	0	0
msigDBv62_MODULE_2	3.2207e-07	2.41773e-05	384	250	22	0.0359477		CellMarker_Human_Osteoarthritic-cartilage_Normal_Mesenchymal-progenitor-cell_Experiment_15380042_248	1	1	5	7	0	0
msigDBv62_GO_PHAGOCYTIC_VESICLE_MEMBRANE	3.63115e-07	2.7149e-05	58	250	9	0.0301003		CellMarker_Human_Fetal-liver_Normal_Mesenchymal-stem-cell_Experiment_15619334_249	1	1	6	7	0	0
msigDBv62_PENG_LEUCINE_DEPRIVATION_DN	4.07925e-07	3.02563e-05	187	250	15	0.035545		CellMarker_Human_Undefined_AIDS-related-Non-hodgkin's-Lymphoma_T-cell_Experiment_1449258_250	1	1	9	7	0	0
msigDBv62_YAO_TEMPORAL_RESPONSE_TO_PROGESTERONE_CLUSTER_5	4.06309e-07	3.02563e-05	30	250	7	0.025641		CellMarker_Human_Undefined_Melanoma_T-cell_Experiment_2196350_251	1	1	5	7	0	0
msigDBv62_DASU_IL6_SIGNALING_UP	4.2246e-07	3.12101e-05	59	250	9	0.03		CellMarker_Human_Peripheral-blood_Normal_Suppressor-T-cell_Experiment_2589983_252	1	1	4	7	0	0
msigDBv62_GO_RESPONSE_TO_ORGANOPHOSPHORUS	4.26153e-07	3.13585e-05	139	250	13	0.0345745		CellMarker_Human_Prostate_Prostate-Cancer_Cancer-stem-cell_Experiment_16322242_253	1	1	4	7	0	0
msigDBv62_MORI_PRE_BI_LYMPHOCYTE_DN	4.51587e-07	3.28406e-05	77	250	10	0.0315457		CellMarker_Human_Blood_Prostate-Cancer-(circulating)_Cancer-cell_Experiment_25984697_254	1	1	4	7	0	0
msigDBv62_DACOSTA_UV_RESPONSE_VIA_ERCC3_COMMON_UP	4.51587e-07	3.28406e-05	77	250	10	0.0315457		CellMarker_Human_Blood_Prostate-Cancer-(circulating)_Cancer-cell_Experiment_26383955_255	1	1	6	7	0	0
msigDBv62_SEKI_INFLAMMATORY_RESPONSE_LPS_UP	4.51587e-07	3.28406e-05	77	250	10	0.0315457		CellMarker_Human_Ovary_Ovarian-Cancer_Immune-cell_Experiment_28111004_256	1	1	7	7	0	0
msigDBv62_REACTOME_ACTIVATION_OF_CHAPERONE_GENES_BY_ATF6_ALPHA	4.63779e-07	3.29548e-05	11	250	5	0.0195312		CellMarker_Human_Blood_Normal_Leukocyte_Experiment_25172322_257	1	1	8	7	0	0
msigDBv62_AMIT_EGF_RESPONSE_20_HELA	4.63779e-07	3.29548e-05	11	250	5	0.0195312		CellMarker_Human_Bone-marrow_Normal_Lymphoid-primed-multipotent-progenitor_Experiment_29545397_258	1	1	6	7	0	0
msigDBv62_GSE37301_PRO_BCELL_VS_GRANULOCYTE_MONOCYTE_PROGENITOR_UP	4.63072e-07	3.29548e-05	140	250	13	0.0344828		CellMarker_Human_Blood_Normal_Activated-CD4+-T-cell_Experiment_28566371_259	1	1	9	7	0	0
msigDBv62_GO_PROTEIN_FOLDING_IN_ENDOPLASMIC_RETICULUM	4.63779e-07	3.29548e-05	11	250	5	0.0195312		CellMarker_Human_Bone-marrow_Normal_Multipotent-mesenchymal-stroma-cell_Experiment_16923606_260	1	1	9	7	0	0
msigDBv62_GO_ENDOPLASMIC_RETICULUM_CHAPERONE_COMPLEX	4.63779e-07	3.29548e-05	11	250	5	0.0195312		CellMarker_Human_Ovary_Ovarian-Cancer_Cancer-cell_Experiment_28111004_261	1	1	4	7	0	0
msigDBv62_GO_MHC_CLASS_I_PROTEIN_COMPLEX	4.63779e-07	3.29548e-05	11	250	5	0.0195312		CellMarker_Human_Ovary_Normal_Endothelial-cell_Experiment_28111004_262	1	1	8	7	0	0
msigDBv62_GRAESSMANN_APOPTOSIS_BY_DOXORUBICIN_UP	4.66057e-07	3.29908e-05	1142	250	42	0.0311111		CellMarker_Human_Ovary_Normal_Mesenchymal-cell_Experiment_28111004_263	1	1	14	7	0	0
msigDBv62_ONKEN_UVEAL_MELANOMA_UP	4.85781e-07	3.42568e-05	783	250	33	0.033		CellMarker_Human_Ovary_Normal_Immune-cell_Experiment_28111004_264	1	1	7	7	0	0
msigDBv62_SABATES_COLORECTAL_ADENOMA_UP	5.02824e-07	3.53248e-05	141	250	13	0.0343915		CellMarker_Human_Embryo_Normal_Germ-cell_Experiment_29528446_265	1	1	4	7	0	0
msigDBv62_NOJIMA_SFRP2_TARGETS_UP	5.1759e-07	3.62255e-05	31	250	7	0.0255474		CellMarker_Human_Embryo_Normal_Germ-cell_Experiment_15189828_266	1	1	5	7	0	0
msigDBv62_HELLER_HDAC_TARGETS_SILENCED_BY_METHYLATION_UP	5.27029e-07	3.67479e-05	461	250	24	0.0349345		CellMarker_Human_Embryo_Normal_Unrestricted-somatic-stem-cell_Experiment_29087592_267	1	1	6	7	0	0
msigDBv62_GO_SIDE_OF_MEMBRANE	5.31273e-07	3.69057e-05	428	250	23	0.0351145		CellMarker_Human_Embryo_Normal_Embryonic-stem-cell_Experiment_28436947_268	1	1	4	7	0	0
msigDBv62_BLUM_RESPONSE_TO_SALIRASIB_UP	5.41022e-07	3.74432e-05	245	250	17	0.0355649		CellMarker_Human_Embryo_Normal_Mesenchymal-stem-cell_Experiment_27656218_269	1	1	5	7	0	0
msigDBv62_LUI_THYROID_CANCER_PAX8_PPARG_DN	5.5621e-07	3.82102e-05	45	250	8	0.0278746		CellMarker_Human_Embryo_Normal_Embryonic-stem-cell_Experiment_24298345_270	1	1	6	7	0	0
msigDBv62_SESTO_RESPONSE_TO_UV_C3	5.54409e-07	3.82102e-05	20	250	6	0.0227273		CellMarker_Human_Embryo_Normal_Embryonic-stem-cell_Experiment_20976554_271	1	1	4	7	0	0
msigDBv62_FULCHER_INFLAMMATORY_RESPONSE_LECTIN_VS_LPS_DN	5.69627e-07	3.8988e-05	463	250	24	0.0348331		CellMarker_Human_Embryo_Normal_Embryonic-stem-cell_Experiment_20874104_272	1	1	6	7	0	0
msigDBv62_GO_CELLULAR_HOMEOSTASIS	5.80973e-07	3.9619e-05	676	250	30	0.0334821		CellMarker_Human_Heart_Normal_Cardiomyocyte_Experiment_27123009_273	1	1	4	7	0	0
msigDBv62_MODULE_121	5.96992e-07	4.05628e-05	99	250	11	0.0325444		CellMarker_Human_Pancreas_Normal_Beta-cell_Experiment_9584121_274	1	1	4	7	0	0
msigDBv62_MODULE_38	6.15377e-07	4.15501e-05	465	250	24	0.0347323		CellMarker_Human_Blood_Normal_CD8+-T-cell_Experiment_10754519_275	1	1	4	7	0	0
msigDBv62_DELACROIX_RARG_BOUND_MEF	6.15987e-07	4.15501e-05	367	250	21	0.0352349		CellMarker_Human_Lymph-node_Normal_B-cell_Experiment_15351991_276	1	1	6	7	0	0
msigDBv62_GO_LOCOMOTION	6.41043e-07	4.30841e-05	1114	250	41	0.0309902		CellMarker_Human_Muscle_Normal_Pericyte_Experiment_25336400_277	1	1	4	7	0	0
msigDBv62_GRADE_COLON_CANCER_UP	6.46376e-07	4.32863e-05	871	250	35	0.0322284		CellMarker_Human_Blood-vessel_Normal_Endothelial-cell_Experiment_20075975_278	1	1	4	7	0	0
msigDBv62_WINZEN_DEGRADED_VIA_KHSRP	6.61264e-07	4.41246e-05	100	250	11	0.0324484		CellMarker_Human_Blood-vessel_Normal_Endothelial-cell_Experiment_15746176_279	1	1	4	7	0	0
msigDBv62_BERENJENO_TRANSFORMED_BY_RHOA_UP	6.68483e-07	4.4447e-05	536	250	26	0.0342105		CellMarker_Human_Blood-vessel_Normal_Endothelial-cell_Experiment_9925752_280	1	1	5	7	0	0
msigDBv62_UEDA_PERIFERAL_CLOCK	6.77457e-07	4.48833e-05	169	250	14	0.0345679		CellMarker_Human_Blood-vessel_Normal_Stem-cell_Experiment_26005333_281	1	1	4	7	0	0
msigDBv62_FEVR_CTNNB1_TARGETS_UP	6.98911e-07	4.61405e-05	682	250	30	0.0332594		CellMarker_Human_Blood-vessel_Normal_Stem-cell_Experiment_22164428_282	1	1	4	7	0	0
msigDBv62_GSE45365_CD8A_DC_VS_CD11B_DC_IFNAR_KO_MCMV_INFECTION_DN	7.45135e-07	4.90183e-05	196	250	15	0.0348028		CellMarker_Human_Kidney_Normal_Epithelial-cell_Experiment_10852347_283	1	1	8	7	0	0
msigDBv62_MODULE_88	7.65248e-07	5.00147e-05	838	250	34	0.0322581		CellMarker_Human_Kidney_Normal_T-cell_Experiment_16005866_284	1	1	4	7	0	0
msigDBv62_WANG_NEOPLASTIC_TRANSFORMATION_BY_CCND1_MYC	7.65655e-07	5.00147e-05	21	250	6	0.0226415		CellMarker_Human_Prostate_Normal_Epithelial-cell_Experiment_21427218_285	1	1	4	7	0	0
msigDBv62_MODULE_293	7.84519e-07	5.08257e-05	12	250	5	0.0194553		CellMarker_Human_Prostate_Normal_Cancer-stem-cell_Experiment_29104488_286	1	1	7	7	0	0
msigDBv62_PID_IL6_7_PATHWAY	7.8899e-07	5.08257e-05	47	250	8	0.0276817		CellMarker_Human_Prostate_Normal_Cancer-stem-cell_Experiment_25460302_287	1	1	12	7	0	0
msigDBv62_ELVIDGE_HYPOXIA_UP	7.81263e-07	5.08257e-05	171	250	14	0.034398		CellMarker_Human_Prostate_Normal_Cancer-stem-cell_Experiment_21353741_288	1	1	6	7	0	0
msigDBv62_GO_CHAPERONE_MEDIATED_PROTEIN_FOLDING	7.8899e-07	5.08257e-05	47	250	8	0.0276817		CellMarker_Human_Prostate_Normal_Cancer-stem-cell_Experiment_21277911_289	1	1	4	7	0	0
msigDBv62_SHEPARD_CRUSH_AND_BURN_MUTANT_UP	7.95002e-07	5.0861e-05	197	250	15	0.0347222		CellMarker_Human_Ovary_Normal_Germ-cell_Experiment_28130795_290	1	1	4	7	0	0
msigDBv62_GO_REGULATION_OF_RESPONSE_TO_STRESS	7.93771e-07	5.0861e-05	1468	250	49	0.0293589		CellMarker_Human_Ovary_Normal_Germ-cell_Experiment_21291304_291	1	1	4	7	0	0
msigDBv62_SIMBULAN_UV_RESPONSE_NORMAL_DN	8.17895e-07	5.17917e-05	33	250	7	0.0253623		CellMarker_Human_Ovary_Normal_Germ-cell_Experiment_15189828_292	1	1	5	7	0	0
msigDBv62_BURTON_ADIPOGENESIS_1	8.17895e-07	5.17917e-05	33	250	7	0.0253623		CellMarker_Human_Placenta_Normal_Mesenchymal-stem-cell_Experiment_20060164_293	1	1	6	7	0	0
msigDBv62_DORN_ADENOVIRUS_INFECTION_12HR_DN	8.17895e-07	5.17917e-05	33	250	7	0.0253623		CellMarker_Human_Amniotic-fluid_Normal_Stem-cell_Experiment_25880317_294	1	1	5	7	0	0
CellMarker_Human_Fetal-gonad_Normal_Mitotic-fetal-germ-cell_Single-cell-sequencing_28457750_822	8.69788e-07	5.47056e-05	693	250	29	0.0332188		CellMarker_Human_Amniotic-fluid_Normal_Stem-cell_Experiment_19508152_295	1	1	6	7	0	0
msigDBv62_GO_POSITIVE_REGULATION_OF_RESPONSE_TO_STIMULUS	8.68373e-07	5.47056e-05	1929	250	59	0.0278302		CellMarker_Human_Salivary-gland_Normal_Myoepithelial-cell_Experiment_28877065_296	1	1	4	7	0	0
msigDBv62_BERENJENO_ROCK_SIGNALING_NOT_VIA_RHOA_DN	9.33613e-07	5.48345e-05	48	250	8	0.0275862		CellMarker_Human_Salivary-gland_Normal_Myoepithelial-cell_Experiment_20840670_297	1	1	5	7	0	0
msigDBv62_REN_ALVEOLAR_RHABDOMYOSARCOMA_DN	8.96666e-07	5.48345e-05	408	250	22	0.0345912		CellMarker_Human_Muscle_Normal_Stem-cell_Experiment_29141956_298	1	1	4	7	0	0
msigDBv62_CHEN_LVAD_SUPPORT_OF_FAILING_HEART_UP	8.92184e-07	5.48345e-05	103	250	11	0.0321637		CellMarker_Human_Muscle_Normal_Mesenchymal-stem-cell_Experiment_23244588_299	1	1	4	7	0	0
msigDBv62_PDGF_ERK_DN.V1_DN	9.47885e-07	5.48345e-05	149	250	13	0.0336788		CellMarker_Human_Muscle_Normal_Stem-cell_Experiment_15270704_300	1	1	4	7	0	0
msigDBv62_KAECH_DAY15_EFF_VS_MEMORY_CD8_TCELL_DN	9.63145e-07	5.48345e-05	200	250	15	0.0344828		CellMarker_Human_Spleen_Normal_T-cell_Experiment_11858486_301	1	1	4	7	0	0
msigDBv62_GSE10325_MYELOID_VS_LUPUS_MYELOID_DN	9.63145e-07	5.48345e-05	200	250	15	0.0344828		CellMarker_Human_Peripheral-blood_Normal_Eosinophil_Experiment_27928844_302	1	1	6	7	0	0
msigDBv62_GSE13411_PLASMA_CELL_VS_MEMORY_BCELL_UP	9.63145e-07	5.48345e-05	200	250	15	0.0344828		CellMarker_Human_Blood_Normal_Eosinophil_Experiment_14630612_303	1	1	4	7	0	0
msigDBv62_GSE14769_UNSTIM_VS_120MIN_LPS_BMDM_DN	9.63145e-07	5.48345e-05	200	250	15	0.0344828		CellMarker_Human_Blood_Normal_Eosinophil_Experiment_10082306_304	1	1	6	7	0	0
msigDBv62_GSE20715_0H_VS_48H_OZONE_LUNG_DN	9.63145e-07	5.48345e-05	200	250	15	0.0344828		CellMarker_Human_Blood_Normal_Circulating-fetal-cell_Experiment_22570279_305	1	1	5	7	0	0
msigDBv62_GSE22886_IGM_MEMORY_BCELL_VS_BM_PLASMA_CELL_DN	9.63145e-07	5.48345e-05	200	250	15	0.0344828		CellMarker_Human_Umbilical-cord-blood_Normal_Naive-T-cell_Experiment_15673969_306	1	1	4	7	0	0
msigDBv62_GSE29618_BCELL_VS_PDC_DN	9.63145e-07	5.48345e-05	200	250	15	0.0344828		CellMarker_Human_Umbilical-cord-blood_Normal_Mesenchymal-stromal-cell_Experiment_20037738_307	1	1	4	7	0	0
msigDBv62_GSE29618_BCELL_VS_MDC_DN	9.63145e-07	5.48345e-05	200	250	15	0.0344828		CellMarker_Human_Brain_Normal_Oligodendrocyte-progenitor-cell_Experiment_27105664_308	1	1	4	7	0	0
msigDBv62_HALLMARK_EPITHELIAL_MESENCHYMAL_TRANSITION	9.63145e-07	5.48345e-05	200	250	15	0.0344828		CellMarker_Human_Brain_Normal_Stem-cell_Experiment_24113065_309	1	1	4	7	0	0
msigDBv62_GSE12392_IFNAR_KO_VS_IFNB_KO_CD8_NEG_SPLEEN_DC_DN	9.63145e-07	5.48345e-05	200	250	15	0.0344828		CellMarker_Human_White-adipose-tissue_Normal_Endothelial-cell_Experiment_19100414_310	1	1	4	7	0	0
msigDBv62_GSE21360_PRIMARY_VS_TERTIARY_MEMORY_CD8_TCELL_DN	9.63145e-07	5.48345e-05	200	250	15	0.0344828		CellMarker_Human_Adipose-tissue_Normal_Endothelial-cell_Experiment_15238461_311	1	1	4	7	0	0
msigDBv62_GSE19401_UNSTIM_VS_RETINOIC_ACID_AND_PAM2CSK4_STIM_FOLLICULAR_DC_DN	9.63145e-07	5.48345e-05	200	250	15	0.0344828		CellMarker_Human_Adipose-tissue_Normal_Mesenchymal-stem-cell_Experiment_29979972_312	1	1	5	7	0	0
msigDBv62_GSE16385_ROSIGLITAZONE_IFNG_TNF_VS_IL4_STIM_MACROPHAGE_UP	9.63145e-07	5.48345e-05	200	250	15	0.0344828		CellMarker_Human_Adipose-tissue_Normal_Mesenchymal-stem-cell_Experiment_28545230_313	1	1	5	7	0	0
msigDBv62_GSE25123_WT_VS_PPARG_KO_MACROPHAGE_UP	9.63145e-07	5.48345e-05	200	250	15	0.0344828		CellMarker_Human_Adipose-tissue_Normal_Stem-cell_Experiment_28234837_314	1	1	5	7	0	0
msigDBv62_GSE25085_FETAL_BM_VS_ADULT_BM_SP4_THYMIC_IMPLANT_DN	9.63145e-07	5.48345e-05	200	250	15	0.0344828		CellMarker_Human_Adipose-tissue_Normal_Stem-cell_Experiment_27859461_315	1	1	6	7	0	0
msigDBv62_GSE23114_PERITONEAL_CAVITY_B1A_BCELL_VS_SPLEEN_BCELL_DN	9.63145e-07	5.48345e-05	200	250	15	0.0344828		CellMarker_Human_Adipose-tissue_Normal_Mesenchymal-stem-cell_Experiment_24321269_316	1	1	4	7	0	0
msigDBv62_GSE26156_DOUBLE_POSITIVE_VS_CD4_SINGLE_POSITIVE_THYMOCYTE_UP	9.63145e-07	5.48345e-05	200	250	15	0.0344828		CellMarker_Human_Adipose-tissue_Normal_Mesenchymal-stem-cell_Experiment_23588700_317	1	1	4	7	0	0
msigDBv62_GSE29949_MICROGLIA_VS_DC_BRAIN_UP	9.63145e-07	5.48345e-05	200	250	15	0.0344828		CellMarker_Human_Adipose-tissue_Normal_Stem-cell_Experiment_22199247_318	1	1	4	7	0	0
msigDBv62_GSE23568_ID3_TRANSDUCED_VS_ID3_KO_CD8_TCELL_DN	9.63145e-07	5.48345e-05	200	250	15	0.0344828		CellMarker_Human_Adipose-tissue_Normal_Macrophage_Experiment_29502100_319	1	1	5	7	0	0
msigDBv62_GSE32164_RESTING_DIFFERENTIATED_VS_ALTERNATIVELY_ACT_M2_MACROPHAGE_DN	9.63145e-07	5.48345e-05	200	250	15	0.0344828		CellMarker_Human_Adipose-tissue_Normal_Stromal-cell_Experiment_26621500_320	1	1	4	7	0	0
msigDBv62_GSE36826_NORMAL_VS_STAPH_AUREUS_INF_IL1R_KO_SKIN_DN	9.63145e-07	5.48345e-05	200	250	15	0.0344828		CellMarker_Human_Colon_Colon-Cancer_Cancer-stem-cell_Experiment_27806848_321	1	1	4	7	0	0
msigDBv62_GSE41978_ID2_KO_VS_BIM_KO_KLRG1_LOW_EFFECTOR_CD8_TCELL_UP	9.63145e-07	5.48345e-05	200	250	15	0.0344828		CellMarker_Human_Colon_Colon-Cancer_Cancer-stem-cell_Experiment_21196254_322	1	1	5	7	0	0
msigDBv62_GSE42021_TREG_VS_TCONV_PLN_UP	9.63145e-07	5.48345e-05	200	250	15	0.0344828		CellMarker_Human_Lung_Lung-Adenocarcinoma_Cancer-stem-cell_Experiment_27285762_323	1	1	6	7	0	0
msigDBv62_GSE43700_UNTREATED_VS_IL10_TREATED_PBMC_UP	9.63145e-07	5.48345e-05	200	250	15	0.0344828		CellMarker_Human_Lung_Normal_Cancer-stem-cell_Experiment_26947806_324	1	1	4	7	0	0
msigDBv62_GSE43955_TH0_VS_TGFB_IL6_IL23_TH17_ACT_CD4_TCELL_52H_DN	9.63145e-07	5.48345e-05	200	250	15	0.0344828		CellMarker_Human_Lung_Non-Small-Cell-Lung-Cancer_Cancer-stem-cell_Experiment_26503334_325	1	1	4	7	0	0
msigDBv62_GSE44732_UNSTIM_VS_IL27_STIM_IMATURE_DC_DN	9.03847e-07	5.48345e-05	199	250	15	0.0345622		CellMarker_Human_Lung_Non-Small-Cell-Lung-Cancer_Cancer-stem-cell_Experiment_24346092_326	1	1	10	7	0	0
msigDBv62_GSE45365_NK_CELL_VS_BCELL_UP	9.63145e-07	5.48345e-05	200	250	15	0.0344828		CellMarker_Human_Lung_Lung-Adenocarcinoma_Cancer-stem-cell_Experiment_23252868_327	1	1	4	7	0	0
msigDBv62_GO_VACUOLAR_PART	1.00413e-06	5.69935e-05	694	250	30	0.0328228		CellMarker_Human_Lung_Non-Small-Cell-Lung-Cancer_Cancer-stem-cell_Experiment_22387005_328	1	1	4	7	0	0
msigDBv62_GO_ER_NUCLEUS_SIGNALING_PATHWAY	1.01577e-06	5.74789e-05	34	250	7	0.0252708		CellMarker_Human_Undefined_Normal_Cancer-stem-cell_Experiment_21124918_329	1	1	5	7	0	0
msigDBv62_SCHUETZ_BREAST_CANCER_DUCTAL_INVASIVE_DN	1.02893e-06	5.76975e-05	84	250	10	0.0308642		CellMarker_Human_Lung_Normal_Dendritic-cell_Experiment_28031342_330	1	1	4	7	0	0
msigDBv62_GO_REGULATION_OF_CELLULAR_COMPONENT_MOVEMENT	1.02817e-06	5.76975e-05	771	250	32	0.0323559		CellMarker_Human_Lung_Normal_Dendritic-cell_Experiment_19328670_331	1	1	4	7	0	0
msigDBv62_GO_ENDOPLASMIC_RETICULUM_LUMEN	1.02592e-06	5.76975e-05	201	250	15	0.0344037		CellMarker_Human_Lung_Normal_Endothelial-cell_Experiment_12388336_332	1	1	4	7	0	0
msigDBv62_GO_ENDOPLASMIC_RETICULUM_GOLGI_INTERMEDIATE_COMPARTMENT	1.08309e-06	6.0552e-05	105	250	11	0.0319767		CellMarker_Human_Liver_Liver-Cancer_Cancer-stem-cell_Experiment_27793160_333	1	1	4	7	0	0
msigDBv62_MARCHINI_TRABECTEDIN_RESISTANCE_DN	1.10026e-06	6.13278e-05	49	250	8	0.0274914		CellMarker_Human_Liver_Liver-Cancer_Cancer-stem-cell_Experiment_27650540_334	1	1	5	7	0	0
msigDBv62_TENEDINI_MEGAKARYOCYTE_MARKERS	1.12722e-06	6.26431e-05	66	250	9	0.029316		CellMarker_Human_Liver_Hepatocellular-Cancer_Cancer-stem-cell_Experiment_27473646_335	1	1	4	7	0	0
msigDBv62_REACTOME_ACTIVATION_OF_CHAPERONES_BY_ATF6_ALPHA	1.25796e-06	6.97009e-05	13	250	5	0.0193798		CellMarker_Human_Undefined_Colorectal-Cancer_Cancer-stem-cell_Experiment_26261008_336	1	1	4	7	0	0
msigDBv62_RUIZ_TNC_TARGETS_UP	1.28132e-06	7.07153e-05	153	250	13	0.0333333		CellMarker_Human_Liver_Hepatocellular-Cancer_Cancer-stem-cell_Experiment_26252310_337	1	1	4	7	0	0
msigDBv62_GO_REGULATION_OF_DNA_TEMPLATED_TRANSCRIPTION_IN_RESPONSE_TO_STRESS	1.28387e-06	7.07153e-05	67	250	9	0.0292208		CellMarker_Human_Undefined_Liver-Cancer_Cancer-stem-cell_Experiment_23769634_338	1	1	4	7	0	0
msigDBv62_ZHOU_INFLAMMATORY_RESPONSE_LIVE_UP	1.29941e-06	7.13605e-05	485	250	24	0.0337553		CellMarker_Human_Liver_Liver-Cancer_Cancer-stem-cell_Experiment_20511115_339	1	1	4	7	0	0
msigDBv62_HELLER_HDAC_TARGETS_DN	1.40008e-06	7.66627e-05	292	250	18	0.0343511		CellMarker_Human_Liver_Liver-Cancer_Cancer-stem-cell_Experiment_19728923_340	1	1	4	7	0	0
msigDBv62_GSE37301_HEMATOPOIETIC_STEM_CELL_VS_RAG2_KO_NK_CELL_DN	1.44739e-06	7.90206e-05	180	250	14	0.0336538		CellMarker_Human_Brain_Normal_Astrocyte_Experiment_26295203_341	1	1	4	7	0	0
msigDBv62_MODULE_8	1.5088e-06	8.21325e-05	421	250	22	0.0338983		CellMarker_Human_Brain_Normal_Neural-stem-cell_Experiment_21275797_342	1	1	5	7	0	0
msigDBv62_NEMETH_INFLAMMATORY_RESPONSE_LPS_UP	1.58912e-06	8.62527e-05	88	250	10	0.0304878		CellMarker_Human_Brain_Normal_Neural-progenitor-cell_Experiment_21275797_343	1	1	5	7	0	0
msigDBv62_PAPASPYRIDONOS_UNSTABLE_ATEROSCLEROTIC_PLAQUE_UP	1.76042e-06	9.52725e-05	52	250	8	0.0272109		CellMarker_Human_Blood_Normal_Eosinophil_Experiment_26926492_344	1	1	7	7	0	0
msigDBv62_GOLUB_ALL_VS_AML_DN	1.823e-06	9.83733e-05	24	250	6	0.0223881		CellMarker_Human_Thymus_Normal_T-cell_Experiment_1884396_345	1	1	7	7	0	0
msigDBv62_UZONYI_RESPONSE_TO_LEUKOTRIENE_AND_THROMBIN	1.86485e-06	0.000100341	37	250	7	0.025		CellMarker_Human_Endometrium_Normal_Stem-cell_Experiment_28761446_346	1	1	5	7	0	0
msigDBv62_GO_BASOLATERAL_PLASMA_MEMBRANE	1.88838e-06	0.000101314	211	250	15	0.0336323		CellMarker_Human_Endometrium_Normal_Stem-cell_Experiment_26568058_347	1	1	4	7	0	0
msigDBv62_KEGG_CELL_ADHESION_MOLECULES_CAMS	1.89625e-06	0.000101444	134	250	12	0.0322581		CellMarker_Human_Endometrium_Normal_Stem-cell_Experiment_21623195_348	1	1	5	7	0	0
msigDBv62_MODULE_143	1.93093e-06	0.000102709	14	250	5	0.019305		CellMarker_Human_Endometrium_Normal_Stem-cell_Experiment_21528491_349	1	1	4	7	0	0
msigDBv62_BERENJENO_TRANSFORMED_BY_RHOA_DN	1.92866e-06	0.000102709	394	250	21	0.0337079		CellMarker_Human_Serum_Normal_Macrophage_Experiment_21227423_350	1	1	4	7	0	0
msigDBv62_GO_HOMEOSTATIC_PROCESS	1.96639e-06	0.000104297	1337	250	45	0.0291829		CellMarker_Human_Cartilage_Normal_Stem-cell_Experiment_24495322_351	1	1	5	7	0	0
msigDBv62_UDAYAKUMAR_MED1_TARGETS_DN	1.98867e-06	0.000105179	240	250	16	0.0337553		CellMarker_Human_Cartilage_Normal_Stem-cell_Experiment_22358233_352	1	1	4	7	0	0
msigDBv62_SMIRNOV_RESPONSE_TO_IR_2HR_UP	2.04455e-06	0.000107828	53	250	8	0.0271186		CellMarker_Human_Colorectum_Colorectum-Cancer_Cancer-stem-cell_Experiment_27806848_353	1	1	4	7	0	0
msigDBv62_PROVENZANI_METASTASIS_DN	2.2182e-06	0.000116656	136	250	12	0.0320856		CellMarker_Human_Colorectum_Colorectum-Cancer_Cancer-stem-cell_Experiment_26261008_354	1	1	4	7	0	0
msigDBv62_MCBRYAN_PUBERTAL_BREAST_3_4WK_UP	2.25142e-06	0.000118069	214	250	15	0.0334076		CellMarker_Human_Colorectum_Colorectum-Cancer_Cancer-stem-cell_Experiment_20606680_355	1	1	5	7	0	0
msigDBv62_GO_CELL_SUBSTRATE_JUNCTION	2.26301e-06	0.000118344	398	250	21	0.0334928		CellMarker_Human_Artery_Normal_T-cell_Experiment_23615645_356	1	1	6	7	0	0
msigDBv62_MODULE_155	2.36621e-06	0.000123078	25	250	6	0.0223048		CellMarker_Human_Skin_Normal_Keratinocyte_Experiment_26698261_357	1	1	4	7	0	0
msigDBv62_ZHOU_TNF_SIGNALING_30MIN	2.36675e-06	0.000123078	54	250	8	0.027027		CellMarker_Human_Bone_Normal_Progenitor-cell_Experiment_27585588_358	1	1	5	7	0	0
msigDBv62_MODULE_52	2.39169e-06	0.000124028	433	250	22	0.0332829		CellMarker_Human_Bone_Normal_Stem-cell_Experiment_21227403_359	1	1	4	7	0	0
msigDBv62_KIM_WT1_TARGETS_12HR_UP	2.43904e-06	0.000126132	162	250	13	0.0325815		CellMarker_Human_Bone-marrow_Normal_Mesenchymal-stem-cell_Experiment_24170370_360	1	1	4	7	0	0
msigDBv62_VART_KSHV_INFECTION_ANGIOGENIC_MARKERS_DN	2.5875e-06	0.000133439	138	250	12	0.0319149		CellMarker_Human_Eye_Normal_Stem-cell_Experiment_23529306_361	1	1	8	7	0	0
msigDBv62_GSE6269_E_COLI_VS_STREP_PNEUMO_INF_PBMC_DN	2.61263e-06	0.000134363	163	250	13	0.0325		CellMarker_Human_Deciduous-tooth_Normal_Stem-cell_Experiment_27883224_362	1	1	4	7	0	0
msigDBv62_AP1_Q2_01	2.66296e-06	0.000136406	275	250	17	0.0334646		CellMarker_Human_Periodontal-ligament_Normal_Stem-cell_Experiment_29779281_363	1	1	5	7	0	0
msigDBv62_AMUNDSON_RESPONSE_TO_ARSENITE	2.6758e-06	0.000136406	217	250	15	0.0331858		CellMarker_Human_Periodontal-ligament_Normal_Stem-cell_Experiment_26674423_364	1	1	5	7	0	0
msigDBv62_GAURNIER_PSMD4_TARGETS	2.67826e-06	0.000136406	73	250	9	0.0286624		CellMarker_Human_Periodontal-ligament_Normal_Stem-cell_Experiment_25355399_365	1	1	5	7	0	0
msigDBv62_GO_VACUOLAR_LUMEN	2.68167e-06	0.000136406	115	250	11	0.0310734		CellMarker_Human_Periodontal-ligament_Normal_Stem-cell_Experiment_24824581_366	1	1	5	7	0	0
msigDBv62_DORN_ADENOVIRUS_INFECTION_32HR_DN	2.7099e-06	0.000137467	39	250	7	0.0248227		CellMarker_Human_Periodontal-ligament_Normal_Stem-cell_Experiment_23043788_367	1	1	4	7	0	0
msigDBv62_GO_REGULATION_OF_CELLULAR_RESPONSE_TO_STRESS	2.77497e-06	0.000140385	691	250	29	0.0317982		CellMarker_Human_Periodontal-ligament_Normal_Stem-cell_Experiment_19903001_368	1	1	4	7	0	0
msigDBv62_RUTELLA_RESPONSE_TO_CSF2RB_AND_IL4_UP	2.79302e-06	0.000140915	338	250	19	0.0333919		CellMarker_Human_Dental-pulp_Normal_Stem-cell_Experiment_26166508_369	1	1	5	7	0	0
msigDBv62_MODULE_245	3.03444e-06	0.000152682	26	250	6	0.0222222		CellMarker_Human_Dental-pulp_Normal_Stem-cell_Experiment_24748292_370	1	1	8	7	0	0
msigDBv62_KEGG_VIBRIO_CHOLERAE_INFECTION	3.142e-06	0.000157667	56	250	8	0.0268456		CellMarker_Human_Dental-pulp_Normal_Stem-cell_Experiment_23228254_371	1	1	5	7	0	0
msigDBv62_GSE3920_IFNA_VS_IFNG_TREATED_ENDOTHELIAL_CELL_UP	3.20106e-06	0.000160199	166	250	13	0.0322581		CellMarker_Human_Dental-pulp_Normal_Stem-cell_Experiment_21227403_372	1	1	4	7	0	0
msigDBv62_DORN_ADENOVIRUS_INFECTION_48HR_DN	3.23958e-06	0.000161692	40	250	7	0.024735		CellMarker_Human_Thyroid_Papillary-Thyroid-Carcinoma_Cancer-stem-cell_Experiment_28687160_373	1	1	4	7	0	0
msigDBv62_DANG_BOUND_BY_MYC	3.32616e-06	0.00016557	1103	250	39	0.0296804		CellMarker_Human_Liver_Normal_Hepatocyte_Experiment_27909741_374	1	1	6	7	0	0
msigDBv62_YAO_TEMPORAL_RESPONSE_TO_PROGESTERONE_CLUSTER_6	3.36844e-06	0.000167227	75	250	9	0.028481		CellMarker_Human_Liver_Normal_Hepatocyte_Experiment_7499787_375	1	1	4	7	0	0
msigDBv62_MORF_PRKAR1A	3.49228e-06	0.000172914	142	250	12	0.0315789		CellMarker_Human_Liver_Normal_Stem-cell_Experiment_25218810_376	1	1	5	7	0	0
msigDBv62_P53_DN.V1_UP	3.50873e-06	0.000173268	194	250	14	0.0325581		CellMarker_Human_Liver_Normal_Stem-cell_Experiment_21953779_377	1	1	4	7	0	0
msigDBv62_GENTILE_UV_HIGH_DOSE_DN	3.57875e-06	0.000176258	312	250	18	0.0330882		CellMarker_Human_Liver_Normal_Stem-cell_Experiment_20080086_378	1	1	4	7	0	0
msigDBv62_BORLAK_LIVER_CANCER_EGF_UP	3.60418e-06	0.000176576	57	250	8	0.0267559		CellMarker_Human_Liver_Normal_Stem-cell_Experiment_14722814_379	1	1	4	7	0	0
msigDBv62_AMIT_SERUM_RESPONSE_60_MCF10A	3.60418e-06	0.000176576	57	250	8	0.0267559		CellMarker_Human_Liver_Normal_Mesenchymal-stem-cell_Experiment_22564638_380	1	1	6	7	0	0
msigDBv62_GNF2_FOS	3.85286e-06	0.000187772	41	250	7	0.0246479		CellMarker_Human_Liver_Normal_Mesenchymal-stem-cell_Experiment_16945998_381	1	1	4	7	0	0
msigDBv62_GENTILE_UV_LOW_DOSE_UP	3.84863e-06	0.000187772	27	250	6	0.0221402		CellMarker_Human_Liver_Normal_T-cell_Experiment_22863037_382	1	1	5	7	0	0
msigDBv62_GSE6269_HEALTHY_VS_STAPH_PNEUMO_INF_PBMC_DN	3.90412e-06	0.000189773	169	250	13	0.0320197		CellMarker_Human_Liver_Normal_T-cell_Experiment_20955462_383	1	1	5	7	0	0
msigDBv62_CHIARADONNA_NEOPLASTIC_TRANSFORMATION_CDC25_UP	4.07334e-06	0.000197483	120	250	11	0.0306407		CellMarker_Human_Liver_Normal_T-cell_Experiment_17444855_384	1	1	5	7	0	0
msigDBv62_CAFFAREL_RESPONSE_TO_THC_8HR_5_UP	4.10221e-06	0.000198366	16	250	5	0.0191571		CellMarker_Human_Liver_Normal_T-cell_Experiment_12663233_385	1	1	4	7	0	0
msigDBv62_FLECHNER_BIOPSY_KIDNEY_TRANSPLANT_OK_VS_DONOR_UP	4.16869e-06	0.000201059	555	250	25	0.0320513		CellMarker_Human_Breast_Breast-Cancer_Cancer-stem-cell_Experiment_28719381_386	1	1	10	7	0	0
msigDBv62_ZHONG_SECRETOME_OF_LUNG_CANCER_AND_MACROPHAGE	4.20624e-06	0.000202011	77	250	9	0.0283019		CellMarker_Human_Breast_Breast-Cancer_Cancer-stem-cell_Experiment_28399903_387	1	1	4	7	0	0
msigDBv62_KOINUMA_TARGETS_OF_SMAD2_OR_SMAD3	4.21015e-06	0.000202011	824	250	32	0.0307102		CellMarker_Human_Breast_Breast-Cancer_Cancer-stem-cell_Experiment_23036368_388	1	1	4	7	0	0
msigDBv62_KEGG_LYSOSOME	4.41722e-06	0.00021086	121	250	11	0.0305556		CellMarker_Human_Breast_Normal_Myoepithelial-cell_Experiment_26630681_389	1	1	5	7	0	0
msigDBv62_CHARAFE_BREAST_CANCER_BASAL_VS_MESENCHYMAL_UP	4.41722e-06	0.00021086	121	250	11	0.0305556		CellMarker_Human_Breast_Normal_Progenitor-cell_Experiment_23768049_390	1	1	4	7	0	0
msigDBv62_GO_ENDOCYTIC_VESICLE	4.5807e-06	0.000218104	256	250	16	0.0326531		CellMarker_Human_Breast_Normal_Progenitor-cell_Experiment_20660721_391	1	1	4	7	0	0
msigDBv62_HUPER_BREAST_BASAL_VS_LUMINAL_DN	4.70318e-06	0.000222488	59	250	8	0.0265781		CellMarker_Human_Lung_Normal_Fibroblast_Experiment_29952218_392	1	1	4	7	0	0
msigDBv62_CROONQUIST_NRAS_VS_STROMAL_STIMULATION_DN	4.69168e-06	0.000222488	99	250	10	0.0294985		CellMarker_Human_Lung_Normal_Fibroblast_Experiment_29415055_393	1	1	4	7	0	0
msigDBv62_GSE4748_CTRL_VS_LPS_AND_CYANOBACTERIUM_LPSLIKE_STIM_DC_3H_UP	4.72057e-06	0.000222488	199	250	14	0.0321839		CellMarker_Human_Lung_Normal_Macrophage_Experiment_19191129_394	1	1	9	7	0	0
msigDBv62_GSE37532_TREG_VS_TCONV_PPARG_KO_CD4_TCELL_FROM_LN_DN	4.72057e-06	0.000222488	199	250	14	0.0321839		CellMarker_Human_Lung_Normal_Macrophage_Experiment_10092696_395	1	1	11	7	0	0
msigDBv62_RUTELLA_RESPONSE_TO_HGF_UP	4.87143e-06	0.000223376	418	250	21	0.0324575		CellMarker_Human_Lung_Normal_Macrophage_Experiment_1501443_396	1	1	4	7	0	0
msigDBv62_GSE12845_PRE_GC_VS_DARKZONE_GC_TONSIL_BCELL_UP	5.00338e-06	0.000223376	200	250	14	0.0321101		CellMarker_Human_Lung_Normal_T-cell_Experiment_18761663_397	1	1	5	7	0	0
msigDBv62_GSE15930_STIM_VS_STIM_AND_TRICHOSTATINA_48H_CD8_T_CELL_DN	5.00338e-06	0.000223376	200	250	14	0.0321101		CellMarker_Human_Lung_Normal_T-cell_Experiment_9539092_398	1	1	6	7	0	0
msigDBv62_GSE17721_LPS_VS_POLYIC_1H_BMDC_UP	5.00338e-06	0.000223376	200	250	14	0.0321101		CellMarker_Human_Bone-marrow_Normal_Transitional-B-cell_Experiment_23731328_399	1	1	5	7	0	0
msigDBv62_GSE20715_WT_VS_TLR4_KO_LUNG_UP	5.00338e-06	0.000223376	200	250	14	0.0321101		CellMarker_Human_Bone-marrow_Normal_B-cell_Experiment_21502424_400	1	1	5	7	0	0
msigDBv62_GSE29618_BCELL_VS_PDC_UP	5.00338e-06	0.000223376	200	250	14	0.0321101		CellMarker_Human_Bone-marrow_Normal_M2-macrophage_Experiment_29022575_401	1	1	7	7	0	0
msigDBv62_GSE29618_BCELL_VS_PDC_DAY7_FLU_VACCINE_DN	5.00338e-06	0.000223376	200	250	14	0.0321101		CellMarker_Human_Bone-marrow_Normal_Endothelial-progenitor-cell_Experiment_21672077_402	1	1	4	7	0	0
msigDBv62_GSE34205_RSV_VS_FLU_INF_INFANT_PBMC_DN	5.00338e-06	0.000223376	200	250	14	0.0321101		CellMarker_Human_Bone-marrow_Normal_Mesenchymal-stromal-cell_Experiment_24405801_403	1	1	7	7	0	0
msigDBv62_GSE37416_CTRL_VS_48H_F_TULARENSIS_LVS_NEUTROPHIL_DN	5.00338e-06	0.000223376	200	250	14	0.0321101		CellMarker_Human_Bone-marrow_Normal_Stromal-cell_Experiment_20446813_404	1	1	10	7	0	0
msigDBv62_GSE7831_UNSTIM_VS_INFLUENZA_STIM_PDC_4H_DN	5.00338e-06	0.000223376	200	250	14	0.0321101		CellMarker_Human_Bone-marrow_Normal_Stromal-cell_Experiment_17067679_405	1	1	4	7	0	0
msigDBv62_GSE23925_DARK_ZONE_VS_NAIVE_BCELL_DN	5.00338e-06	0.000223376	200	250	14	0.0321101		CellMarker_Human_Bone-marrow_Normal_Plasma-cell_Experiment_26130131_406	1	1	4	7	0	0
msigDBv62_GSE23925_LIGHT_ZONE_VS_NAIVE_BCELL_UP	5.00338e-06	0.000223376	200	250	14	0.0321101		CellMarker_Human_Skin_Normal_Regulatory-T-(Treg)-cell_Experiment_25974019_407	1	1	5	7	0	0
msigDBv62_GSE25088_ROSIGLITAZONE_VS_IL4_AND_ROSIGLITAZONE_STIM_STAT6_KO_MACROPHAGE_DAY10_DN	5.00338e-06	0.000223376	200	250	14	0.0321101		CellMarker_Human_Hair-follicle_Normal_Stem-cell_Experiment_26914519_408	1	1	5	7	0	0
msigDBv62_GSE25085_FETAL_BM_VS_ADULT_BM_SP4_THYMIC_IMPLANT_UP	5.00338e-06	0.000223376	200	250	14	0.0321101		CellMarker_Human_Fetal-kidney_Normal_Endothelial-cell_Experiment_30093597_409	1	1	6	7	0	0
msigDBv62_GSE42021_TREG_PLN_VS_CD24INT_TREG_THYMUS_UP	5.00338e-06	0.000223376	200	250	14	0.0321101		CellMarker_Human_Fetal-kidney_Normal_Natural-killer-T-(NKT)-cell_Experiment_30093597_410	1	1	7	7	0	0
msigDBv62_GSE43957_UNTREATED_VS_NACL_TREATED_ANTI_CD3_CD28_STIM_CD4_TCELL_UP	5.00338e-06	0.000223376	200	250	14	0.0321101		CellMarker_Human_Fetal-kidney_Normal_Monocyte_Experiment_30093597_411	1	1	7	7	0	0
msigDBv62_GSE43955_TH0_VS_TGFB_IL6_TH17_ACT_CD4_TCELL_52H_UP	5.00338e-06	0.000223376	200	250	14	0.0321101		CellMarker_Human_Fetal-kidney_Normal_Megakaryocyte_Experiment_30093597_412	1	1	9	7	0	0
msigDBv62_GSE43955_TH0_VS_TGFB_IL6_TH17_ACT_CD4_TCELL_20H_DN	5.00338e-06	0.000223376	200	250	14	0.0321101		CellMarker_Human_Kidney_Normal_Natural-killer-cell_Experiment_30093597_413	1	1	4	7	0	0
msigDBv62_GSE43955_TH0_VS_TGFB_IL6_IL23_TH17_ACT_CD4_TCELL_60H_UP	5.00338e-06	0.000223376	200	250	14	0.0321101		CellMarker_Human_Kidney_Normal_Natural-killer-T-(NKT)-cell_Experiment_30093597_414	1	1	6	7	0	0
msigDBv62_GSE42088_UNINF_VS_LEISHMANIA_INF_DC_24H_UP	5.00338e-06	0.000223376	200	250	14	0.0321101		CellMarker_Human_Kidney_Normal_CD8+-T-cell_Experiment_30093597_415	1	1	5	7	0	0
msigDBv62_GSE42088_2H_VS_24H_LEISHMANIA_INF_DC_UP	5.00338e-06	0.000223376	200	250	14	0.0321101		CellMarker_Human_Kidney_Normal_B-cell_Experiment_30093597_416	1	1	5	7	0	0
msigDBv62_GO_REGULATION_OF_ENDOPLASMIC_RETICULUM_UNFOLDED_PROTEIN_RESPONSE	4.832e-06	0.000223376	28	250	6	0.0220588		CellMarker_Human_Kidney_Normal_Plasmacytoid-dendritic-cell_Experiment_30093597_417	1	1	4	7	0	0
msigDBv62_MODULE_83	5.09312e-06	0.000226297	320	250	18	0.0326087		CellMarker_Human_Kidney_Normal_T-helper-cell_Experiment_30093597_418	1	1	6	7	0	0
msigDBv62_GO_ANCHORING_JUNCTION	5.09073e-06	0.000226297	489	250	23	0.0321229		CellMarker_Human_Kidney_Normal_Nephron-epithelial-cell_Experiment_30093597_419	1	1	24	7	0	0
msigDBv62_QI_PLASMACYTOMA_DN	5.1395e-06	0.000227814	100	250	10	0.0294118		CellMarker_Human_Kidney_Normal_Urothelium-cell_Experiment_30093597_420	1	1	6	7	0	0
msigDBv62_GNF2_STAT6	5.21693e-06	0.000229065	79	250	9	0.028125		CellMarker_Human_Kidney_Normal_Endothelial-cell_Experiment_30093597_421	1	1	5	7	0	0
msigDBv62_MODULE_139	5.21693e-06	0.000229065	79	250	9	0.028125		CellMarker_Human_Kidney_Renal-Cell-Carcinoma_T-helper-cell_Experiment_30093597_422	1	1	8	7	0	0
msigDBv62_GARGALOVIC_RESPONSE_TO_OXIDIZED_PHOSPHOLIPIDS_TURQUOISE_UP	5.21693e-06	0.000229065	79	250	9	0.028125		CellMarker_Human_Kidney_Renal-Cell-Carcinoma_Natural-killer-cell_Experiment_30093597_423	1	1	8	7	0	0
msigDBv62_ACEVEDO_FGFR1_TARGETS_IN_PROSTATE_CANCER_MODEL_UP	5.18812e-06	0.000229065	289	250	17	0.032567		CellMarker_Human_Kidney_Renal-Cell-Carcinoma_Mast-cell_Experiment_30093597_424	1	1	4	7	0	0
msigDBv62_DORN_ADENOVIRUS_INFECTION_24HR_DN	5.37173e-06	0.000235307	43	250	7	0.0244755		CellMarker_Human_Kidney_Renal-Cell-Carcinoma_CD8+-T-cell_Experiment_30093597_425	1	1	6	7	0	0
msigDBv62_GO_RESPONSE_TO_ORGANIC_CYCLIC_COMPOUND	5.60593e-06	0.00024499	917	250	34	0.0300088		CellMarker_Human_Kidney_Renal-Cell-Carcinoma_Plasma-cell_Experiment_30093597_426	1	1	5	7	0	0
msigDBv62_GO_GLYCOPROTEIN_BINDING	5.62389e-06	0.000245199	101	250	10	0.0293255		CellMarker_Human_Kidney_Renal-Cell-Carcinoma_Erythroblast_Experiment_30093597_427	1	1	5	7	0	0
msigDBv62_SENESE_HDAC1_TARGETS_UP	5.70278e-06	0.000248058	457	250	22	0.0321168		CellMarker_Human_Kidney_Renal-Cell-Carcinoma_Neutrophil_Experiment_30093597_428	1	1	4	7	0	0
msigDBv62_TSAI_RESPONSE_TO_IONIZING_RADIATION	5.75943e-06	0.000249938	149	250	12	0.0310078		CellMarker_Human_Kidney_Renal-Cell-Carcinoma_Regulatory-T-(Treg)-cell_Experiment_30093597_429	1	1	7	7	0	0
msigDBv62_GRUETZMANN_PANCREATIC_CANCER_DN	5.94436e-06	0.000257363	203	250	14	0.0318907		CellMarker_Human_Kidney_Renal-Cell-Carcinoma_Natural-killer-T-(NKT)-cell_Experiment_30093597_430	1	1	5	7	0	0
msigDBv62_LANDIS_BREAST_CANCER_PROGRESSION_UP	6.30026e-06	0.000272139	44	250	7	0.0243902		CellMarker_Human_Kidney_Nephroblastoma_Cancer-cell_Experiment_30093597_431	1	1	5	7	0	0
msigDBv62_MAHAJAN_RESPONSE_TO_IL1A_UP	6.42907e-06	0.00027706	81	250	9	0.0279503		CellMarker_Human_Undefined_Normal_Activated-T-cell_Company_Company_432	1	1	15	7	0	0
msigDBv62_GO_ANTIGEN_PROCESSING_AND_PRESENTATION_OF_PEPTIDE_ANTIGEN	6.49081e-06	0.000279075	177	250	13	0.031401		CellMarker_Human_Adipose-tissue_Normal_Fat-cell-(adipocyte)_Company_Company_433	1	1	26	7	0	0
msigDBv62_CHICAS_RB1_TARGETS_SENESCENT	7.04988e-06	0.000302414	572	250	25	0.0313676		CellMarker_Human_Adipose-tissue_Normal_Adipose-derived-stem-cell_Company_Company_434	1	1	6	7	0	0
msigDBv62_REACTOME_BASIGIN_INTERACTIONS	7.41108e-06	0.00031645	30	250	6	0.0218978		CellMarker_Human_Brain_Normal_Astrocyte_Company_Company_435	1	1	5	7	0	0
msigDBv62_GO_REGULATION_OF_ENDOPLASMIC_RETICULUM_STRESS_INDUCED_INTRINSIC_APOPTOTIC_SIGNALING_PATHWAY	7.41108e-06	0.00031645	30	250	6	0.0218978		CellMarker_Human_Undefined_Normal_Astrocyte_Company_Company_436	1	1	6	7	0	0
msigDBv62_KINSEY_TARGETS_OF_EWSR1_FLII_FUSION_DN	7.46857e-06	0.000318175	329	250	18	0.0320856		CellMarker_Human_Undefined_Normal_B-cell_Company_Company_437	1	1	75	7	0	0
msigDBv62_GO_REGULATION_OF_APOPTOTIC_SIGNALING_PATHWAY	7.82817e-06	0.000332733	363	250	19	0.0319865		CellMarker_Human_Undefined_Normal_B-cell_Company_Company_438	1	1	25	7	0	0
msigDBv62_REACTOME_ENDOSOMAL_VACUOLAR_PATHWAY	8.03633e-06	0.000340028	9	250	4	0.0156863		CellMarker_Human_Undefined_Normal_B-cell_Company_Company_439	1	1	6	7	0	0
msigDBv62_SIMBULAN_UV_RESPONSE_NORMAL_UP	8.03633e-06	0.000340028	9	250	4	0.0156863		CellMarker_Human_Undefined_Normal_Basophil_Company_Company_440	1	1	12	7	0	0
msigDBv62_AMIT_EGF_RESPONSE_60_HELA	8.55994e-06	0.000361362	46	250	7	0.0242215		CellMarker_Human_Undefined_Normal_Basophil_Company_Company_441	1	1	4	7	0	0
msigDBv62_KEEN_RESPONSE_TO_ROSIGLITAZONE_DN	8.68554e-06	0.000365459	106	250	10	0.0289017		CellMarker_Human_Undefined_Normal_Basophil_Company_Company_442	1	1	26	7	0	0
msigDBv62_HINATA_NFKB_TARGETS_FIBROBLAST_UP	8.69627e-06	0.000365459	84	250	9	0.0276923		CellMarker_Human_Peripheral-blood_Normal_Basophil_Company_Company_443	1	1	5	7	0	0
msigDBv62_ELVIDGE_HYPOXIA_BY_DMOG_UP	8.8437e-06	0.000370818	130	250	11	0.0298103		CellMarker_Human_Undefined_Breast-Cancer_Cancer-stem-cell_Company_Company_444	1	1	11	7	0	0
msigDBv62_GO_RESPONSE_TO_NITROGEN_COMPOUND	9.88493e-06	0.000413546	859	250	32	0.0297122		CellMarker_Human_Undefined_Ovarian-Cancer_Cancer-stem-cell_Company_Company_445	1	1	4	7	0	0
msigDBv62_GNF2_HLA_C	9.91986e-06	0.000414076	47	250	7	0.0241379		CellMarker_Human_Undefined_Acute-Myeloid-Leukemia_Cancer-stem-cell_Company_Company_446	1	1	5	7	0	0
msigDBv62_ZHONG_SECRETOME_OF_LUNG_CANCER_AND_FIBROBLAST	1.0236e-05	0.000426319	132	250	11	0.0296496		CellMarker_Human_Undefined_Bladder-Cancer_Cancer-stem-cell_Company_Company_447	1	1	4	7	0	0
msigDBv62_RASHI_NFKB1_TARGETS	1.04931e-05	0.000432117	19	250	5	0.0189394		CellMarker_Human_Undefined_Breast-Cancer_Cancer-stem-cell_Company_Company_448	1	1	18	7	0	0
msigDBv62_SUH_COEXPRESSED_WITH_ID1_AND_ID2_UP	1.04931e-05	0.000432117	19	250	5	0.0189394		CellMarker_Human_Undefined_Colon-Cancer_Cancer-stem-cell_Company_Company_449	1	1	9	7	0	0
msigDBv62_NGUYEN_NOTCH1_TARGETS_DN	1.05609e-05	0.000432117	86	250	9	0.0275229		CellMarker_Human_Undefined_Glioma_Cancer-stem-cell_Company_Company_450	1	1	20	7	0	0
msigDBv62_TAKAO_RESPONSE_TO_UVB_RADIATION_UP	1.05609e-05	0.000432117	86	250	9	0.0275229		CellMarker_Human_Undefined_Head-And-Neck-Squamous-Cell-Carcinoma_Cancer-stem-cell_Company_Company_451	1	1	6	7	0	0
msigDBv62_BURTON_ADIPOGENESIS_8	1.05609e-05	0.000432117	86	250	9	0.0275229		CellMarker_Human_Undefined_Leukemia_Cancer-stem-cell_Company_Company_452	1	1	13	7	0	0
msigDBv62_GSE35825_IFNA_VS_IFNG_STIM_MACROPHAGE_UP	1.05109e-05	0.000432117	158	250	12	0.030303		CellMarker_Human_Undefined_Liver-Cancer_Cancer-stem-cell_Company_Company_453	1	1	5	7	0	0
msigDBv62_GO_NEGATIVE_REGULATION_OF_ENDOPLASMIC_RETICULUM_STRESS_INDUCED_INTRINSIC_APOPTOTIC_SIGNALING_PATHWAY	1.04931e-05	0.000432117	19	250	5	0.0189394		CellMarker_Human_Undefined_Lung-Cancer_Cancer-stem-cell_Company_Company_454	1	1	5	7	0	0
msigDBv62_GO_PHAGOCYTIC_VESICLE	1.05609e-05	0.000432117	86	250	9	0.0275229		CellMarker_Human_Undefined_Melanoma_Cancer-stem-cell_Company_Company_455	1	1	7	7	0	0
msigDBv62_GO_VESICLE_MEMBRANE	1.07635e-05	0.000439437	512	250	23	0.0311231		CellMarker_Human_Undefined_Multiple-Myeloma_Cancer-stem-cell_Company_Company_456	1	1	6	7	0	0
msigDBv62_GO_VACUOLAR_MEMBRANE	1.09939e-05	0.000447862	587	250	25	0.0307882		CellMarker_Human_Undefined_Osteosarcoma_Cancer-stem-cell_Company_Company_457	1	1	5	7	0	0
msigDBv62_GRAHAM_NORMAL_QUIESCENT_VS_NORMAL_DIVIDING_UP	1.1046e-05	0.000449003	66	250	8	0.025974		CellMarker_Human_Undefined_Ovarian-Cancer_Cancer-stem-cell_Company_Company_458	1	1	5	7	0	0
msigDBv62_GO_BIOLOGICAL_ADHESION	1.12174e-05	0.000454976	1032	250	36	0.0288925		CellMarker_Human_Undefined_Pancreatic-Cancer_Cancer-stem-cell_Company_Company_459	1	1	7	7	0	0
msigDBv62_GO_MOVEMENT_IN_ENVIRONMENT_OF_OTHER_ORGANISM_INVOLVED_IN_SYMBIOTIC_INTERACTION	1.16147e-05	0.000470066	87	250	9	0.027439		CellMarker_Human_Undefined_Prostate-Cancer_Cancer-stem-cell_Company_Company_460	1	1	10	7	0	0
msigDBv62_RUTELLA_RESPONSE_TO_HGF_VS_CSF2RB_AND_IL4_UP	1.18326e-05	0.000477845	408	250	20	0.031348		CellMarker_Human_Heart_Normal_Cardiac-progenitor-cell_Company_Company_461	1	1	13	7	0	0
msigDBv62_GO_POSITIVE_REGULATION_OF_IMMUNE_SYSTEM_PROCESS	1.19187e-05	0.000480282	867	250	32	0.0294931		CellMarker_Human_Heart_Normal_Cardiomyocyte_Company_Company_462	1	1	22	7	0	0
msigDBv62_GO_RESPONSE_TO_INORGANIC_SUBSTANCE	1.19567e-05	0.000480773	479	250	22	0.0311174		CellMarker_Human_Undefined_Normal_CD4+-T-cell_Company_Company_463	1	1	23	7	0	0
msigDBv62_SUNG_METASTASIS_STROMA_UP	1.20823e-05	0.000484778	110	250	10	0.0285714		CellMarker_Human_Blood_Normal_CD4+-T-cell_Company_Company_464	1	1	4	7	0	0
msigDBv62_GO_CELL_REDOX_HOMEOSTASIS	1.23697e-05	0.000495239	67	250	8	0.02589		CellMarker_Human_Peripheral-blood_Normal_CD4+-T-helper-cell_Company_Company_465	1	1	5	7	0	0
msigDBv62_MORF_AP2M1	1.27435e-05	0.000509112	217	250	14	0.0309051		CellMarker_Human_Peripheral-blood_Normal_CD4+CD25+-regulatory-T-cell_Company_Company_466	1	1	6	7	0	0
msigDBv62_GO_CELLULAR_RESPONSE_TO_CALCIUM_ION	1.31797e-05	0.000525411	49	250	7	0.0239726		CellMarker_Human_Undefined_Normal_CD8+-T-cell_Company_Company_467	1	1	10	7	0	0
msigDBv62_CHEN_HOXA5_TARGETS_6HR_UP	1.3223e-05	0.000526009	10	250	4	0.015625		CellMarker_Human_Undefined_Normal_CD8+-cytotoxic-T-cell_Company_Company_468	1	1	11	7	0	0
msigDBv62_GO_SMOOTH_ENDOPLASMIC_RETICULUM	1.3271e-05	0.000526793	33	250	6	0.0216606		CellMarker_Human_Blood_Normal_CD8+-T-cell_Company_Company_469	1	1	4	7	0	0
msigDBv62_SESTO_RESPONSE_TO_UV_C7	1.38244e-05	0.000545275	68	250	8	0.0258065		CellMarker_Human_Peripheral-blood_Normal_CD8+-cytotoxic-T-cell_Company_Company_470	1	1	4	7	0	0
msigDBv62_WALLACE_PROSTATE_CANCER_UP	1.3806e-05	0.000545275	20	250	5	0.0188679		CellMarker_Human_Undefined_Normal_Central-memory-T-cell_Company_Company_471	1	1	10	7	0	0
msigDBv62_DELPUECH_FOXO3_TARGETS_UP	1.38244e-05	0.000545275	68	250	8	0.0258065		CellMarker_Human_Undefined_Normal_Common-lymphoid-progenitor_Company_Company_472	1	1	4	7	0	0
msigDBv62_VANDESLUIS_COMMD1_TARGETS_GROUP_3_UP	1.39934e-05	0.000550772	89	250	9	0.0272727		CellMarker_Human_Undefined_Normal_Common-myeloid-progenitor_Company_Company_473	1	1	7	7	0	0
msigDBv62_MODULE_55	1.43937e-05	0.000565334	834	250	31	0.0294397		CellMarker_Human_Undefined_Normal_Conventional-dendritic-cell_Company_Company_474	1	1	19	7	0	0
msigDBv62_GO_INTRINSIC_COMPONENT_OF_ORGANELLE_MEMBRANE	1.48128e-05	0.000580569	281	250	16	0.031068		CellMarker_Human_Undefined_Normal_Cytotoxic-T-cell_Company_Company_475	1	1	23	7	0	0
msigDBv62_SATO_SILENCED_BY_DEACETYLATION_IN_PANCREATIC_CANCER	1.5115e-05	0.000591168	50	250	7	0.0238908		CellMarker_Human_Undefined_Normal_Cytotoxic-T-cell_Company_Company_476	1	1	4	7	0	0
msigDBv62_AMIT_EGF_RESPONSE_120_HELA	1.54205e-05	0.000601853	69	250	8	0.0257235		CellMarker_Human_Undefined_Normal_Dendritic-cell_Company_Company_477	1	1	25	7	0	0
msigDBv62_RODWELL_AGING_KIDNEY_UP	1.54592e-05	0.000602099	487	250	22	0.0307692		CellMarker_Human_Undefined_Normal_Dendritic-cell_Company_Company_478	1	1	7	7	0	0
msigDBv62_GO_REGULATION_OF_CELL_PROLIFERATION	1.6226e-05	0.000630646	1496	250	46	0.0270588		CellMarker_Human_Undefined_Normal_Dopaminergic-neuron_Company_Company_479	1	1	6	7	0	0
msigDBv62_GO_ANTIGEN_BINDING	1.65673e-05	0.00064257	114	250	10	0.0282486		CellMarker_Human_Undefined_Normal_Effector-memory-T-cell_Company_Company_480	1	1	7	7	0	0
msigDBv62_GO_VIRUS_RECEPTOR_ACTIVITY	1.71688e-05	0.000664513	70	250	8	0.025641		CellMarker_Human_Undefined_Normal_Effector-T-cell_Company_Company_481	1	1	13	7	0	0
msigDBv62_ZHANG_PROLIFERATING_VS_QUIESCENT	1.72794e-05	0.000667406	51	250	7	0.0238095		CellMarker_Human_Undefined_Normal_Induced-pluripotent-stem-cell_Company_Company_482	1	1	43	7	0	0
msigDBv62_ZHANG_RESPONSE_TO_IKK_INHIBITOR_AND_TNF_UP	1.7329e-05	0.000667937	223	250	14	0.0305011		CellMarker_Human_Undefined_Normal_Embryonic-stem-cell_Company_Company_483	1	1	14	7	0	0
msigDBv62_IIZUKA_LIVER_CANCER_PROGRESSION_L0_L1_DN	1.78811e-05	0.000686709	21	250	5	0.018797		CellMarker_Human_Germ_Normal_Embryonic-stem-cell_Company_Company_484	1	1	17	7	0	0
msigDBv62_MARZEC_IL2_SIGNALING_UP	1.78898e-05	0.000686709	115	250	10	0.028169		CellMarker_Human_Undefined_Normal_Embryonic-stem-cell_Company_Company_485	1	1	9	7	0	0
msigDBv62_GSE6269_FLU_VS_STAPH_AUREUS_INF_PBMC_DN	1.83957e-05	0.000704678	167	250	12	0.0296296		CellMarker_Human_Blood-vessel_Normal_Endothelial-cell_Company_Company_486	1	1	21	7	0	0
msigDBv62_RODRIGUES_NTN1_AND_DCC_TARGETS	1.89271e-05	0.000723542	35	250	6	0.0215054		CellMarker_Human_Undefined_Normal_Endothelial-cell_Company_Company_487	1	1	11	7	0	0
msigDBv62_DER_IFN_GAMMA_RESPONSE_UP	1.90806e-05	0.000724944	71	250	8	0.0255591		CellMarker_Human_Blood-vessel_Normal_Endothelial-cell_Company_Company_488	1	1	68	7	0	0
msigDBv62_GO_ER_TO_GOLGI_TRANSPORT_VESICLE	1.90806e-05	0.000724944	71	250	8	0.0255591		CellMarker_Human_Blood-vessel_Normal_Endothelial-cell_Company_Company_489	1	1	14	7	0	0
msigDBv62_GO_ROUGH_ENDOPLASMIC_RETICULUM	1.90806e-05	0.000724944	71	250	8	0.0255591		CellMarker_Human_Germ_Normal_Endothelial-cell_Company_Company_490	1	1	5	7	0	0
msigDBv62_MATTIOLI_MGUS_VS_PCL	1.93019e-05	0.000731862	116	250	10	0.0280899		CellMarker_Human_Adipose-tissue_Normal_Endothelial-cell_Company_Company_491	1	1	6	7	0	0
msigDBv62_THUM_SYSTOLIC_HEART_FAILURE_UP	1.99488e-05	0.00075485	423	250	20	0.0306279		CellMarker_Human_Undefined_Normal_Endothelial-cell_Company_Company_492	1	1	12	7	0	0
msigDBv62_MARKEY_RB1_ACUTE_LOF_DN	2.01256e-05	0.000759995	226	250	14	0.030303		CellMarker_Human_Bone-marrow_Normal_Endothelial-cell_Company_Company_493	1	1	18	7	0	0
msigDBv62_CAFFAREL_RESPONSE_TO_THC_8HR_5_DN	2.05139e-05	0.000769976	11	250	4	0.0155642		CellMarker_Human_Blood-vessel_Normal_Endothelial-stem-cell_Company_Company_494	1	1	19	7	0	0
msigDBv62_BLALOCK_ALZHEIMERS_DISEASE_DN	2.04841e-05	0.000769976	1237	250	40	0.0276434		CellMarker_Human_Undefined_Normal_Eosinophil_Company_Company_495	1	1	19	7	0	0
msigDBv62_GO_NEGATIVE_REGULATION_OF_CELL_DIFFERENTIATION	2.04575e-05	0.000769976	609	250	25	0.029976		CellMarker_Human_Undefined_Normal_Eosinophil_Company_Company_496	1	1	5	7	0	0
msigDBv62_ONDER_CDH1_TARGETS_1_DN	2.07239e-05	0.00077629	169	250	12	0.029484		CellMarker_Human_Undefined_Normal_Eosinophil_Company_Company_497	1	1	13	7	0	0
msigDBv62_WELCSH_BRCA1_TARGETS_UP	2.16629e-05	0.000809837	198	250	13	0.0298851		CellMarker_Human_Peripheral-blood_Normal_Eosinophil_Company_Company_498	1	1	7	7	0	0
msigDBv62_STK33_SKM_UP	2.18434e-05	0.000814946	290	250	16	0.0305344		CellMarker_Human_Skin_Normal_Epidermal-stem-cell_Company_Company_499	1	1	8	7	0	0
CellMarker_Human_Lung_Normal_Ionocyte-cell_Single-cell-sequencing_30069046_794	2.37592e-05	0.000830441	308	250	16	0.0304183		CellMarker_Human_Skin_Normal_Epithelial-cell_Company_Company_500	1	1	10	7	0	0
msigDBv62_ROY_WOUND_BLOOD_VESSEL_DN	2.28348e-05	0.000830441	22	250	5	0.0187266		CellMarker_Human_Undefined_Normal_Epithelial-cell_Company_Company_501	1	1	10	7	0	0
msigDBv62_GRAHAM_CML_DIVIDING_VS_NORMAL_QUIESCENT_DN	2.37714e-05	0.000830441	95	250	9	0.0267857		CellMarker_Human_Lung_Normal_Epithelial-cell_Company_Company_502	1	1	10	7	0	0
msigDBv62_MORI_IMMATURE_B_LYMPHOCYTE_UP	2.23791e-05	0.000830441	53	250	7	0.0236486		CellMarker_Human_Airway-epithelium_Normal_Epithelial-cell_Company_Company_503	1	1	10	7	0	0
msigDBv62_KRIEG_HYPOXIA_VIA_KDM3A	2.23791e-05	0.000830441	53	250	7	0.0236486		CellMarker_Human_Undefined_Normal_Epithelial-cell_Company_Company_504	1	1	36	7	0	0
msigDBv62_CAMP_UP.V1_UP	2.40875e-05	0.000830441	200	250	13	0.0297483		CellMarker_Human_Undefined_Normal_Epithelial-cell_Company_Company_505	1	1	11	7	0	0
msigDBv62_SIRNA_EIF4GI_UP	2.37714e-05	0.000830441	95	250	9	0.0267857		CellMarker_Human_Undefined_Normal_Epithelial-cell_Company_Company_506	1	1	11	7	0	0
msigDBv62_GSE12845_IGD_NEG_BLOOD_VS_DARKZONE_GC_TONSIL_BCELL_UP	2.40875e-05	0.000830441	200	250	13	0.0297483		CellMarker_Human_Blood_Normal_Red-blood-cell-(erythrocyte)_Company_Company_507	1	1	4	7	0	0
msigDBv62_GSE1448_CTRL_VS_ANTI_VBETA5_DP_THYMOCYTE_DN	2.40875e-05	0.000830441	200	250	13	0.0297483		CellMarker_Human_Undefined_Normal_Red-blood-cell-(erythrocyte)_Company_Company_508	1	1	4	7	0	0
msigDBv62_GSE17721_CTRL_VS_LPS_1H_BMDC_DN	2.40875e-05	0.000830441	200	250	13	0.0297483		CellMarker_Human_Undefined_Normal_Exhausted-T-cell_Company_Company_509	1	1	17	7	0	0
msigDBv62_GSE17721_LPS_VS_PAM3CSK4_8H_BMDC_UP	2.40875e-05	0.000830441	200	250	13	0.0297483		CellMarker_Human_Undefined_Normal_Fibroblast_Company_Company_510	1	1	6	7	0	0
msigDBv62_GSE17721_LPS_VS_GARDIQUIMOD_8H_BMDC_DN	2.40875e-05	0.000830441	200	250	13	0.0297483		CellMarker_Human_Undefined_Normal_Fibroblast_Company_Company_511	1	1	9	7	0	0
msigDBv62_GSE20715_0H_VS_24H_OZONE_TLR4_KO_LUNG_DN	2.40875e-05	0.000830441	200	250	13	0.0297483		CellMarker_Human_Undefined_Normal_Follicular-B-cell_Company_Company_512	1	1	24	7	0	0
msigDBv62_GSE22886_IGG_IGA_MEMORY_BCELL_VS_BM_PLASMA_CELL_DN	2.40875e-05	0.000830441	200	250	13	0.0297483		CellMarker_Human_Undefined_Normal_GABAergic-neuron_Company_Company_513	1	1	5	7	0	0
msigDBv62_GSE22886_NAIVE_BCELL_VS_MONOCYTE_DN	2.40875e-05	0.000830441	200	250	13	0.0297483		CellMarker_Human_Undefined_Normal_Germ-cell_Company_Company_514	1	1	12	7	0	0
msigDBv62_GSE22886_NAIVE_CD8_TCELL_VS_MONOCYTE_DN	2.40875e-05	0.000830441	200	250	13	0.0297483		CellMarker_Human_Undefined_Normal_Germ-cell_Company_Company_515	1	1	21	7	0	0
msigDBv62_GSE22886_NAIVE_CD4_TCELL_VS_DC_DN	2.40875e-05	0.000830441	200	250	13	0.0297483		CellMarker_Human_Undefined_Normal_Germinal-center-B-cell_Company_Company_516	1	1	8	7	0	0
msigDBv62_GSE24634_TREG_VS_TCONV_POST_DAY5_IL4_CONVERSION_DN	2.40875e-05	0.000830441	200	250	13	0.0297483		CellMarker_Human_Undefined_Normal_Glial-cell_Company_Company_517	1	1	21	7	0	0
msigDBv62_GSE29618_BCELL_VS_MONOCYTE_DAY7_FLU_VACCINE_DN	2.40875e-05	0.000830441	200	250	13	0.0297483		CellMarker_Human_Undefined_Normal_Glutamatergic-neuron_Company_Company_518	1	1	6	7	0	0
msigDBv62_GSE360_CTRL_VS_M_TUBERCULOSIS_DC_DN	2.40875e-05	0.000830441	200	250	13	0.0297483		CellMarker_Human_Undefined_Normal_Granulocyte_Company_Company_519	1	1	7	7	0	0
msigDBv62_GSE360_CTRL_VS_B_MALAYI_LOW_DOSE_MAC_UP	2.40875e-05	0.000830441	200	250	13	0.0297483		CellMarker_Human_Undefined_Normal_Granulocyte-monocyte-progenitor_Company_Company_520	1	1	6	7	0	0
msigDBv62_GSE360_DC_VS_MAC_L_DONOVANI_DN	2.40875e-05	0.000830441	200	250	13	0.0297483		CellMarker_Human_Undefined_Normal_Granulosa-cell_Company_Company_521	1	1	4	7	0	0
msigDBv62_GSE7852_THYMUS_VS_FAT_TCONV_DN	2.40875e-05	0.000830441	200	250	13	0.0297483		CellMarker_Human_Germ_Normal_Granulocyte-monocyte-progenitor_Company_Company_522	1	1	4	7	0	0
msigDBv62_GSE8384_CTRL_VS_B_ABORTUS_4H_MAC_CELL_LINE_DN	2.40875e-05	0.000830441	200	250	13	0.0297483		CellMarker_Human_Germ_Normal_Hemangioblast_Company_Company_523	1	1	10	7	0	0
msigDBv62_GSE9006_HEALTHY_VS_TYPE_1_DIABETES_PBMC_AT_DX_DN	2.40875e-05	0.000830441	200	250	13	0.0297483		CellMarker_Human_Bone-marrow_Normal_Hematopoietic-stem-cell_Company_Company_524	1	1	26	7	0	0
msigDBv62_GSE9650_NAIVE_VS_MEMORY_CD8_TCELL_DN	2.40875e-05	0.000830441	200	250	13	0.0297483		CellMarker_Human_Bone-marrow_Normal_Hematopoietic-stem-cell_Company_Company_525	1	1	39	7	0	0
msigDBv62_GSE9988_ANTI_TREM1_VS_CTRL_TREATED_MONOCYTES_UP	2.40875e-05	0.000830441	200	250	13	0.0297483		CellMarker_Human_Blood_Normal_Hematopoietic-stem-cell_Company_Company_526	1	1	41	7	0	0
msigDBv62_GSE3039_CD4_TCELL_VS_B1_BCELL_DN	2.40875e-05	0.000830441	200	250	13	0.0297483		CellMarker_Human_Bone-marrow_Normal_Hematopoietic-stem-cell_Company_Company_527	1	1	17	7	0	0
msigDBv62_GSE7509_DC_VS_MONOCYTE_DN	2.40875e-05	0.000830441	200	250	13	0.0297483		CellMarker_Human_Germ_Normal_Hematopoietic-stem-cell_Company_Company_528	1	1	13	7	0	0
msigDBv62_GSE9960_GRAM_POS_VS_GRAM_NEG_AND_POS_SEPSIS_PBMC_UP	2.40875e-05	0.000830441	200	250	13	0.0297483		CellMarker_Human_Undefined_Normal_Hematopoietic-stem-cell_Company_Company_529	1	1	10	7	0	0
msigDBv62_GSE20754_WT_VS_TCF1_KO_MEMORY_CD8_TCELL_UP	2.40875e-05	0.000830441	200	250	13	0.0297483		CellMarker_Human_Undefined_Normal_IgG-memory-B-cell_Company_Company_530	1	1	4	7	0	0
msigDBv62_GSE25123_IL4_VS_IL4_AND_ROSIGLITAZONE_STIM_PPARG_KO_MACROPHAGE_DAY10_DN	2.28471e-05	0.000830441	199	250	13	0.0298165		CellMarker_Human_Undefined_Normal_Immature-neuron_Company_Company_531	1	1	5	7	0	0
msigDBv62_GSE23502_BM_VS_COLON_TUMOR_MYELOID_DERIVED_SUPPRESSOR_CELL_UP	2.40875e-05	0.000830441	200	250	13	0.0297483		CellMarker_Human_Undefined_Normal_Induced-pluripotent-stem-cell_Company_Company_532	1	1	6	7	0	0
msigDBv62_GSE28726_ACT_CD4_TCELL_VS_ACT_VA24NEG_NKTCELL_DN	2.40875e-05	0.000830441	200	250	13	0.0297483		CellMarker_Human_Small-intestine_Normal_Intestinal-stem-cell_Company_Company_533	1	1	11	7	0	0
msigDBv62_GSE24574_NAIVE_VS_TCONV_CD4_TCELL_UP	2.40875e-05	0.000830441	200	250	13	0.0297483		CellMarker_Human_Germ_Normal_Mesoderm-cell_Company_Company_534	1	1	18	7	0	0
msigDBv62_GSE32986_CURDLAN_HIGHDOSE_VS_GMCSF_AND_CURDLAN_HIGHDOSE_STIM_DC_DN	2.40875e-05	0.000830441	200	250	13	0.0297483		CellMarker_Human_Undefined_Normal_Lymphoid-cell_Company_Company_535	1	1	52	7	0	0
msigDBv62_GSE34156_NOD2_LIGAND_VS_TLR1_TLR2_LIGAND_6H_TREATED_MONOCYTE_UP	2.40875e-05	0.000830441	200	250	13	0.0297483		CellMarker_Human_Undefined_Normal_M1-macrophage_Company_Company_536	1	1	14	7	0	0
msigDBv62_GSE40274_CTRL_VS_FOXP3_TRANSDUCED_ACTIVATED_CD4_TCELL_DN	2.40875e-05	0.000830441	200	250	13	0.0297483		CellMarker_Human_Undefined_Normal_M2-macrophage_Company_Company_537	1	1	9	7	0	0
msigDBv62_GSE41867_MEMORY_VS_EXHAUSTED_CD8_TCELL_DAY30_LCMV_DN	2.40875e-05	0.000830441	200	250	13	0.0297483		CellMarker_Human_Undefined_Normal_Macrophage_Company_Company_538	1	1	28	7	0	0
msigDBv62_GO_CELLULAR_RESPONSE_TO_ORGANIC_SUBSTANCE	2.31537e-05	0.000830441	1848	250	53	0.0259169		CellMarker_Human_Undefined_Normal_Macrophage_Company_Company_539	1	1	21	7	0	0
msigDBv62_GO_ION_HOMEOSTASIS	2.37421e-05	0.000830441	576	250	24	0.0299252		CellMarker_Human_Undefined_Normal_Marginal-zone-B-cell_Company_Company_540	1	1	13	7	0	0
msigDBv62_BENPORATH_MYC_TARGETS_WITH_EBOX	2.44693e-05	0.000842042	230	250	14	0.0300429		CellMarker_Human_Undefined_Normal_Mast-cell_Company_Company_541	1	1	6	7	0	0
msigDBv62_PUIFFE_INVASION_INHIBITED_BY_ASCITES_DN	2.48619e-05	0.000850835	145	250	11	0.0286458		CellMarker_Human_Undefined_Normal_Mast-cell_Company_Company_542	1	1	13	7	0	0
msigDBv62_SMITH_TERT_TARGETS_UP	2.48619e-05	0.000850835	145	250	11	0.0286458		CellMarker_Human_Undefined_Normal_Mast-cell_Company_Company_543	1	1	10	7	0	0
msigDBv62_GO_REGULATION_OF_INTRINSIC_APOPTOTIC_SIGNALING_PATHWAY	2.48619e-05	0.000850835	145	250	11	0.0286458		CellMarker_Human_Undefined_Normal_Neuron_Company_Company_544	1	1	6	7	0	0
msigDBv62_DER_IFN_ALPHA_RESPONSE_UP	2.59208e-05	0.000885446	74	250	8	0.0253165		CellMarker_Human_Undefined_Normal_Oligodendrocyte_Company_Company_545	1	1	7	7	0	0
msigDBv62_GO_RESPONSE_TO_DRUG	2.60714e-05	0.000888957	431	250	20	0.0302572		CellMarker_Human_Undefined_Normal_Megakaryocyte_Company_Company_546	1	1	7	7	0	0
CellMarker_Human_Undefined_Normal_Induced-pluripotent-stem-cell_Company_Company_482	2.63815e-05	0.000897888	43	250	6	0.0213523		CellMarker_Human_Undefined_Normal_Megakaryocyte_Company_Company_547	1	1	4	7	0	0
msigDBv62_PECE_MAMMARY_STEM_CELL_DN	2.65076e-05	0.000900532	146	250	11	0.0285714		CellMarker_Human_Undefined_Normal_Megakaryocyte_Company_Company_548	1	1	11	7	0	0
msigDBv62_GOZGIT_ESR1_TARGETS_DN	2.83375e-05	0.000960946	781	250	29	0.0289421		CellMarker_Human_Undefined_Normal_Megakaryocyte-erythroid-cell_Company_Company_549	1	1	97	7	0	0
msigDBv62_KOKKINAKIS_METHIONINE_DEPRIVATION_96HR_DN	2.86137e-05	0.000968546	75	250	8	0.0252366		CellMarker_Human_Germ_Normal_Megakaryocyte-erythroid-progenitor_Company_Company_550	1	1	4	7	0	0
CellMarker_Human_Undefined_Normal_Platelet_Company_Company_606	2.87928e-05	0.000969323	24	250	5	0.0186567		CellMarker_Human_Undefined_Normal_Megakaryocyte-erythroid-progenitor_Company_Company_551	1	1	7	7	0	0
msigDBv62_GRAHAM_CML_QUIESCENT_VS_CML_DIVIDING_UP	2.87928e-05	0.000969323	23	250	5	0.0186567		CellMarker_Human_Undefined_Normal_Memory-B-cell_Company_Company_552	1	1	10	7	0	0
msigDBv62_GO_POSITIVE_REGULATION_OF_TRANSCRIPTION_FROM_RNA_POLYMERASE_II_PROMOTER_IN_RESPONSE_TO_STRESS	2.87928e-05	0.000969323	23	250	5	0.0186567		CellMarker_Human_Adipose-tissue_Normal_Mesenchymal-stem-cell_Company_Company_553	1	1	24	7	0	0
msigDBv62_FARMER_BREAST_CANCER_BASAL_VS_LULMINAL	2.90932e-05	0.000977669	330	250	17	0.0301954		CellMarker_Human_Cartilage_Normal_Mesenchymal-stem-cell_Company_Company_554	1	1	24	7	0	0
msigDBv62_ENK_UV_RESPONSE_EPIDERMIS_DN	2.94752e-05	0.000988719	508	250	22	0.0298913		CellMarker_Human_Bone_Normal_Mesenchymal-stem-cell_Company_Company_555	1	1	24	7	0	0
msigDBv62_GO_COATED_VESICLE	2.96175e-05	0.000991708	234	250	14	0.0297872		CellMarker_Human_Tendon_Normal_Mesenchymal-stem-cell_Company_Company_556	1	1	24	7	0	0
msigDBv62_TOOKER_GEMCITABINE_RESISTANCE_DN	2.99539e-05	0.00100117	122	250	10	0.0276243		CellMarker_Human_Muscle_Normal_Mesenchymal-stem-cell_Company_Company_557	1	1	24	7	0	0
msigDBv62_KRISHNAN_FURIN_TARGETS_UP	3.03786e-05	0.00101173	12	250	4	0.0155039		CellMarker_Human_Undefined_Normal_Mesenchymal-stem-cell_Company_Company_558	1	1	32	7	0	0
msigDBv62_GO_POSITIVE_REGULATION_OF_TRANSCRIPTION_FROM_RNA_POLYMERASE_II_PROMOTER_IN_RESPONSE_TO_ENDOPLASMIC_RETICULUM_STRESS	3.03786e-05	0.00101173	12	250	4	0.0155039		CellMarker_Human_Undefined_Normal_Mesenchymal-stem-cell_Company_Company_559	1	1	11	7	0	0
msigDBv62_APPIERTO_RESPONSE_TO_FENRETINIDE_UP	3.09053e-05	0.00102744	38	250	6	0.0212766		CellMarker_Human_Germ_Normal_Mesenchymal-stem-cell_Company_Company_560	1	1	6	7	0	0
msigDBv62_BROWNE_HCMV_INFECTION_30MIN_UP	3.2305e-05	0.00107206	56	250	7	0.0234114		CellMarker_Human_Undefined_Normal_Microglial-cell_Company_Company_561	1	1	7	7	0	0
msigDBv62_PATIL_LIVER_CANCER	3.32675e-05	0.00110203	747	250	28	0.0288958		CellMarker_Human_Undefined_Normal_Microglial-cell_Company_Company_562	1	1	6	7	0	0
msigDBv62_GO_REGULATION_OF_IMMUNE_SYSTEM_PROCESS	3.48503e-05	0.00115241	1403	250	43	0.0267081		CellMarker_Human_Undefined_Normal_Multipotent-progenitor-cell_Company_Company_563	1	1	4	7	0	0
msigDBv62_GO_RESPONSE_TO_ENDOGENOUS_STIMULUS	3.5348e-05	0.0011668	1450	250	44	0.02657		CellMarker_Human_Germ_Normal_Myeloblast_Company_Company_564	1	1	6	7	0	0
msigDBv62_GO_CHEMICAL_HOMEOSTASIS	3.54858e-05	0.00116927	874	250	31	0.0283623		CellMarker_Human_Bone-marrow_Normal_Myeloid-cell_Company_Company_565	1	1	84	7	0	0
msigDBv62_MISHRA_CARCINOMA_ASSOCIATED_FIBROBLAST_DN	3.58901e-05	0.00118051	24	250	5	0.0185874		CellMarker_Human_Skin_Normal_Myeloid-dendritic-cell_Company_Company_566	1	1	20	7	0	0
msigDBv62_BROWNE_HCMV_INFECTION_2HR_UP	3.60318e-05	0.00118099	39	250	6	0.0212014		CellMarker_Human_Lung_Normal_Myeloid-dendritic-cell_Company_Company_567	1	1	20	7	0	0
msigDBv62_GO_NEGATIVE_REGULATION_OF_RESPONSE_TO_ENDOPLASMIC_RETICULUM_STRESS	3.60318e-05	0.00118099	39	250	6	0.0212014		CellMarker_Human_Stomach_Normal_Myeloid-dendritic-cell_Company_Company_568	1	1	21	7	0	0
msigDBv62_ZWANG_CLASS_1_TRANSIENTLY_INDUCED_BY_EGF	3.72957e-05	0.00122027	516	250	22	0.0295699		CellMarker_Human_Intestine_Normal_Myeloid-dendritic-cell_Company_Company_569	1	1	21	7	0	0
msigDBv62_KIM_WT1_TARGETS_12HR_DN	3.81843e-05	0.00124715	209	250	13	0.029148		CellMarker_Human_Blood_Normal_Myeloid-dendritic-cell_Company_Company_570	1	1	21	7	0	0
msigDBv62_GO_ENDOCYTIC_VESICLE_MEMBRANE	3.84996e-05	0.00125525	152	250	11	0.028133		CellMarker_Human_Undefined_Normal_Myeloid-derived-suppressor-cell_Company_Company_571	1	1	6	7	0	0
msigDBv62_GSE37301_MULTIPOTENT_PROGENITOR_VS_LYMPHOID_PRIMED_MPP_DN	3.86966e-05	0.00125947	180	250	12	0.0287081		CellMarker_Human_Undefined_Normal_Naive-B-cell_Company_Company_572	1	1	4	7	0	0
msigDBv62_MARTINEZ_RB1_TARGETS_UP	3.90754e-05	0.00126957	673	250	26	0.0289855		CellMarker_Human_Blood_Normal_Naive-T-cell_Company_Company_573	1	1	8	7	0	0
msigDBv62_MONNIER_POSTRADIATION_TUMOR_ESCAPE_DN	4.00969e-05	0.00130049	373	250	18	0.0297521		CellMarker_Human_Undefined_Normal_Naive-T-cell_Company_Company_574	1	1	5	7	0	0
msigDBv62_JOHANSSON_GLIOMAGENESIS_BY_PDGFB_UP	4.07428e-05	0.00131686	58	250	7	0.0232558		CellMarker_Human_Peripheral-blood_Normal_Naive-regulatory-T-(Treg)-cell_Company_Company_575	1	1	4	7	0	0
msigDBv62_GO_IMMUNE_SYSTEM_PROCESS	4.07117e-05	0.00131686	1984	250	55	0.0252409		CellMarker_Human_Undefined_Normal_Natural-killer-cell_Company_Company_576	1	1	52	7	0	0
msigDBv62_FOSTER_TOLERANT_MACROPHAGE_DN	4.10441e-05	0.00132429	409	250	19	0.0296875		CellMarker_Human_Undefined_Normal_Natural-killer-cell_Company_Company_577	1	1	31	7	0	0
msigDBv62_BIERIE_INFLAMMATORY_RESPONSE_TGFB1	4.13549e-05	0.00133201	5	250	3	0.0119048		CellMarker_Human_Peripheral-blood_Normal_Natural-killer-T-(NKT)-cell_Company_Company_578	1	1	9	7	0	0
msigDBv62_MUELLER_METHYLATED_IN_GLIOBLASTOMA	4.18186e-05	0.00134231	40	250	6	0.0211268		CellMarker_Human_Undefined_Normal_Natural-memory-B-cell_Company_Company_579	1	1	4	7	0	0
msigDBv62_TOMLINS_PROSTATE_CANCER_UP	4.18186e-05	0.00134231	40	250	6	0.0211268		CellMarker_Human_Peripheral-blood_Normal_Natural-regulatory-T-(Treg)-cell_Company_Company_580	1	1	4	7	0	0
msigDBv62_DER_IFN_BETA_RESPONSE_UP	4.19904e-05	0.0013455	102	250	9	0.0262391		CellMarker_Human_Germ_Normal_Neural-crest-cell_Company_Company_581	1	1	4	7	0	0
msigDBv62_MODULE_118	4.24211e-05	0.00135697	410	250	19	0.0296412		CellMarker_Human_Undefined_Normal_Neural-crest-cell_Company_Company_582	1	1	24	7	0	0
msigDBv62_HIRSCH_CELLULAR_TRANSFORMATION_SIGNATURE_UP	4.28385e-05	0.00136797	242	250	14	0.0292887		CellMarker_Human_Brain_Normal_Neural-stem-cell_Company_Company_583	1	1	15	7	0	0
msigDBv62_REACTOME_N_GLYCAN_TRIMMING_IN_THE_ER_AND_CALNEXIN_CALRETICULIN_CYCLE	4.33212e-05	0.0013763	13	250	4	0.015444		CellMarker_Human_Undefined_Normal_Neural-stem-cell_Company_Company_584	1	1	4	7	0	0
msigDBv62_GERHOLD_RESPONSE_TO_TZD_DN	4.33212e-05	0.0013763	13	250	4	0.015444		CellMarker_Human_Undefined_Normal_Neural-stem-cell_Company_Company_585	1	1	59	7	0	0
msigDBv62_GO_REGULATION_OF_IRE1_MEDIATED_UNFOLDED_PROTEIN_RESPONSE	4.33212e-05	0.0013763	13	250	4	0.015444		CellMarker_Human_Germ_Normal_Neural-tube-cell_Company_Company_586	1	1	14	7	0	0
msigDBv62_KOKKINAKIS_METHIONINE_DEPRIVATION_48HR_UP	4.52863e-05	0.00143384	128	250	10	0.0271739		CellMarker_Human_Undefined_Normal_Neuroepithelial-cell_Company_Company_587	1	1	7	7	0	0
msigDBv62_ALTEMEIER_RESPONSE_TO_LPS_WITH_MECHANICAL_VENTILATION	4.52863e-05	0.00143384	128	250	10	0.0271739		CellMarker_Human_Undefined_Normal_Neuron_Company_Company_588	1	1	34	7	0	0
msigDBv62_PID_ATF2_PATHWAY	4.55943e-05	0.00143869	59	250	7	0.0231788		CellMarker_Human_Undefined_Normal_Neuron_Company_Company_589	1	1	11	7	0	0
msigDBv62_BOYLAN_MULTIPLE_MYELOMA_C_DN	4.55943e-05	0.00143869	59	250	7	0.0231788		CellMarker_Human_Blood_Normal_Neutrophil_Company_Company_590	1	1	22	7	0	0
msigDBv62_FALVELLA_SMOKERS_WITH_LUNG_CANCER	4.58507e-05	0.00144434	80	250	8	0.0248447		CellMarker_Human_Undefined_Normal_Neutrophil_Company_Company_591	1	1	9	7	0	0
msigDBv62_GO_ANTIGEN_PROCESSING_AND_PRESENTATION	4.64725e-05	0.00146145	213	250	13	0.0288889		CellMarker_Human_Undefined_Normal_Neutrophil_Company_Company_592	1	1	25	7	0	0
msigDBv62_GO_VESICLE_MEDIATED_TRANSPORT	4.78802e-05	0.00150318	1239	250	39	0.0268966		CellMarker_Human_Peripheral-blood_Normal_Neutrophil_Company_Company_593	1	1	6	7	0	0
msigDBv62_WU_CELL_MIGRATION	4.79752e-05	0.00150363	184	250	12	0.028436		CellMarker_Human_Undefined_Normal_Natural-killer-cell_Company_Company_594	1	1	22	7	0	0
msigDBv62_GO_CELLULAR_RESPONSE_TO_INORGANIC_SUBSTANCE	4.88711e-05	0.00152913	156	250	11	0.0278481		CellMarker_Human_Undefined_Normal_Natural-killer-cell_Company_Company_595	1	1	6	7	0	0
msigDBv62_SHAFFER_IRF4_TARGETS_IN_ACTIVATED_B_LYMPHOCYTE	5.01709e-05	0.00156454	81	250	8	0.0247678		CellMarker_Human_Blood_Normal_Natural-killer-cell_Company_Company_596	1	1	4	7	0	0
msigDBv62_GO_POSITIVE_REGULATION_OF_LEUKOCYTE_CHEMOTAXIS	5.01709e-05	0.00156454	81	250	8	0.0247678		CellMarker_Human_Undefined_Normal_Natural-killer-cell_Company_Company_597	1	1	24	7	0	0
msigDBv62_TONKS_TARGETS_OF_RUNX1_RUNX1T1_FUSION_ERYTHROCYTE_UP	5.18108e-05	0.00161298	157	250	11	0.0277778		CellMarker_Human_Bone_Normal_Osteoblast_Company_Company_598	1	1	35	7	0	0
msigDBv62_GO_RESPONSE_TO_BACTERIUM	5.254e-05	0.00163295	528	250	22	0.0291005		CellMarker_Human_Bone_Normal_Osteocyte_Company_Company_599	1	1	9	7	0	0
msigDBv62_GOLDRATH_ANTIGEN_RESPONSE	5.26794e-05	0.00163456	346	250	17	0.029361		CellMarker_Human_Undefined_Normal_Pancreatic-endoderm-cell_Company_Company_600	1	1	6	7	0	0
msigDBv62_GO_INTEGRIN_BINDING	5.28157e-05	0.00163606	105	250	9	0.0260116		CellMarker_Human_Adipose-tissue_Normal_Pericyte_Company_Company_601	1	1	6	7	0	0
msigDBv62_GO_CELL_ADHESION_MOLECULE_BINDING	5.32968e-05	0.00164822	186	250	12	0.0283019		CellMarker_Human_Undefined_Normal_Plasma-cell_Company_Company_602	1	1	14	7	0	0
msigDBv62_FRASOR_RESPONSE_TO_ESTRADIOL_DN	5.4825e-05	0.00169266	82	250	8	0.0246914		CellMarker_Human_Blood_Normal_Plasmacytoid-dendritic-cell_Company_Company_603	1	1	24	7	0	0
msigDBv62_GO_VESICLE_LUMEN	5.69103e-05	0.00175414	106	250	9	0.0259366		CellMarker_Human_Undefined_Normal_Plasmacytoid-dendritic-cell_Company_Company_604	1	1	10	7	0	0
msigDBv62_GO_CELLULAR_CHEMICAL_HOMEOSTASIS	5.78295e-05	0.00177953	570	250	23	0.0288582		CellMarker_Human_Undefined_Normal_Platelet_Company_Company_605	1	1	4	7	0	0
msigDBv62_MOOTHA_PGC	5.86296e-05	0.00180117	420	250	19	0.0291859		CellMarker_Human_Undefined_Normal_Platelet_Company_Company_606	1	1	24	7	0	0
CellMarker_Human_Colorectum_Colorectum-Cancer_Cancer-stem-cell_Review_27909729_713	5.98773e-05	0.00183647	14	250	4	0.0153846		CellMarker_Human_Blood_Normal_Platelet_Company_Company_607	1	1	39	7	0	0
msigDBv62_HSF2_01	6.09691e-05	0.00186688	250	250	14	0.0288066		CellMarker_Human_Undefined_Normal_Pluripotent-stem-cell_Company_Company_608	1	1	6	7	0	0
msigDBv62_GO_PLATELET_DEGRANULATION	6.12692e-05	0.00187299	107	250	9	0.0258621		CellMarker_Human_Undefined_Normal_Primordial-germ-cell_Company_Company_609	1	1	20	7	0	0
msigDBv62_GO_GROWTH_FACTOR_ACTIVITY	6.15599e-05	0.00187879	160	250	11	0.0275689		CellMarker_Human_Germ_Normal_Proerythroblast_Company_Company_610	1	1	4	7	0	0
msigDBv62_REACTOME_DIABETES_PATHWAYS	6.27603e-05	0.00191229	133	250	10	0.0268097		CellMarker_Human_Undefined_Normal_Purkinje-cell_Company_Company_611	1	1	30	7	0	0
msigDBv62_LEE_LIVER_CANCER_E2F1_UP	6.30654e-05	0.00191845	62	250	7	0.0229508		CellMarker_Human_Skin_Normal_Epidermal-stem-cell_Company_Company_612	1	1	5	7	0	0
msigDBv62_GO_MHC_PROTEIN_COMPLEX	6.55077e-05	0.00198949	27	250	5	0.0183824		CellMarker_Human_Undefined_Normal_Pyramidal-cell_Company_Company_613	1	1	13	7	0	0
msigDBv62_GO_REGULATION_OF_PROTEIN_STABILITY	6.78549e-05	0.00205742	221	250	13	0.0283843		CellMarker_Human_Undefined_Normal_Radial-glial-cell_Company_Company_614	1	1	11	7	0	0
msigDBv62_ESC_J1_UP_LATE.V1_UP	6.88886e-05	0.00208232	191	250	12	0.027972		CellMarker_Human_Undefined_Normal_Regulatory-B-cell_Company_Company_615	1	1	4	7	0	0
msigDBv62_GSE6269_FLU_VS_E_COLI_INF_PBMC_UP	6.88999e-05	0.00208232	162	250	11	0.0274314		CellMarker_Human_Undefined_Normal_Retinal-ganglion-cell_Company_Company_616	1	1	5	7	0	0
msigDBv62_GO_REGULATION_OF_CELL_DIFFERENTIATION	6.95031e-05	0.00209715	1492	250	44	0.0259128		CellMarker_Human_Undefined_Normal_Schwann-cell_Company_Company_617	1	1	4	7	0	0
msigDBv62_PID_MYC_REPRESS_PATHWAY	6.99776e-05	0.00210464	63	250	7	0.0228758		CellMarker_Human_Undefined_Normal_Schwann-cell_Company_Company_618	1	1	4	7	0	0
msigDBv62_ACEVEDO_NORMAL_TISSUE_ADJACENT_TO_LIVER_TUMOR_DN	6.98658e-05	0.00210464	354	250	17	0.0289608		CellMarker_Human_Undefined_Normal_Sertoli-cell_Company_Company_619	1	1	15	7	0	0
msigDBv62_GO_POSITIVE_REGULATION_OF_LEUKOCYTE_MIGRATION	7.0835e-05	0.00212699	109	250	9	0.0257143		CellMarker_Human_Heart_Normal_Smooth-muscle-cell_Company_Company_620	1	1	8	7	0	0
msigDBv62_TONKS_TARGETS_OF_RUNX1_RUNX1T1_FUSION_SUSTAINDED_IN_ERYTHROCYTE_UP	7.28444e-05	0.00218381	44	250	6	0.0208333		CellMarker_Human_Undefined_Normal_Specialist-antigen-presenting-cell_Company_Company_621	1	1	51	7	0	0
msigDBv62_MORF_CSNK2B	7.31796e-05	0.00218681	287	250	15	0.0287356		CellMarker_Human_Undefined_Normal_Stromal-cell_Company_Company_622	1	1	27	7	0	0
msigDBv62_DEBIASI_APOPTOSIS_BY_REOVIRUS_INFECTION_DN	7.31796e-05	0.00218681	287	250	15	0.0287356		CellMarker_Human_Undefined_Normal_Stromal-cell_Company_Company_623	1	1	5	7	0	0
msigDBv62_E2F1_UP.V1_DN	7.61475e-05	0.00227185	193	250	12	0.0278422		CellMarker_Human_Undefined_Normal_T-cell_Company_Company_624	1	1	97	7	0	0
msigDBv62_OLSSON_E2F3_TARGETS_UP	7.86981e-05	0.00232929	28	250	5	0.018315		CellMarker_Human_Peripheral-blood_Normal_T-cell_Company_Company_625	1	1	7	7	0	0
msigDBv62_LUI_THYROID_CANCER_CLUSTER_3	7.86981e-05	0.00232929	28	250	5	0.018315		CellMarker_Human_Undefined_Normal_Follicular-helper-(Tfh)-T-cell_Company_Company_626	1	1	16	7	0	0
msigDBv62_CHUANG_OXIDATIVE_STRESS_RESPONSE_UP	7.86981e-05	0.00232929	28	250	5	0.018315		CellMarker_Human_Undefined_Normal_T-helper-cell_Company_Company_627	1	1	46	7	0	0
msigDBv62_GO_NEGATIVE_REGULATION_OF_PROTEIN_METABOLIC_PROCESS	7.83147e-05	0.00232929	1087	250	35	0.0268817		CellMarker_Human_Undefined_Normal_Follicular-helper-(Tfh)-T-cell_Company_Company_628	1	1	7	7	0	0
msigDBv62_GO_FIBRONECTIN_BINDING	7.86981e-05	0.00232929	28	250	5	0.018315		CellMarker_Human_Undefined_Normal_Follicular-helper-(Tfh)-T-cell_Company_Company_629	1	1	9	7	0	0
msigDBv62_BLALOCK_ALZHEIMERS_DISEASE_UP	7.94205e-05	0.00234694	1691	250	48	0.0253566		CellMarker_Human_Undefined_Normal_T-helper1-(Th1)-cell_Company_Company_630	1	1	17	7	0	0
msigDBv62_MORF_RAB1A	8.00178e-05	0.00236084	194	250	12	0.0277778		CellMarker_Human_Undefined_Normal_T-helper1-(Th1)-cell_Company_Company_631	1	1	12	7	0	0
msigDBv62_BIOCARTA_HIF_PATHWAY	8.06115e-05	0.00236338	15	250	4	0.0153257		CellMarker_Human_Undefined_Normal_T-helper1-(Th1)-cell_Company_Company_632	1	1	18	7	0	0
msigDBv62_PID_ERBB_NETWORK_PATHWAY	8.06115e-05	0.00236338	15	250	4	0.0153257		CellMarker_Human_Undefined_Normal_T-helper1-(Th1)-cell_Company_Company_633	1	1	13	7	0	0
msigDBv62_TONKS_TARGETS_OF_RUNX1_RUNX1T1_FUSION_SUSTAINED_IN_GRANULOCYTE_UP	8.06115e-05	0.00236338	15	250	4	0.0153257		CellMarker_Human_Undefined_Normal_T-helper17-(Th17)-cell_Company_Company_634	1	1	17	7	0	0
msigDBv62_GO_NEGATIVE_REGULATION_OF_GLYCOPROTEIN_METABOLIC_PROCESS	8.06115e-05	0.00236338	15	250	4	0.0153257		CellMarker_Human_Undefined_Normal_T-helper17-(Th17)-cell_Company_Company_635	1	1	17	7	0	0
msigDBv62_BROWN_MYELOID_CELL_DEVELOPMENT_UP	8.13119e-05	0.00238016	165	250	11	0.0272277		CellMarker_Human_Undefined_Normal_T-helper17-(Th17)-cell_Company_Company_636	1	1	15	7	0	0
CellMarker_Human_Undefined_Normal_Fibroblast_Company_Company_510	8.17155e-05	0.00238448	6	250	3	0.0118577		CellMarker_Human_Undefined_Normal_T-helper2-(Th2)-cell_Company_Company_637	1	1	15	7	0	0
msigDBv62_WANG_HCP_PROSTATE_CANCER	8.16273e-05	0.00238448	111	250	9	0.0255682		CellMarker_Human_Undefined_Normal_T-helper2-(Th2)-cell_Company_Company_638	1	1	12	7	0	0
msigDBv62_JOHANSSON_BRAIN_CANCER_EARLY_VS_LATE_DN	8.29192e-05	0.00240828	45	250	6	0.0207612		CellMarker_Human_Undefined_Normal_T-helper2-(Th2)-cell_Company_Company_639	1	1	18	7	0	0
msigDBv62_CHENG_RESPONSE_TO_NICKEL_ACETATE	8.29192e-05	0.00240828	45	250	6	0.0207612		CellMarker_Human_Undefined_Normal_T-helper2-(Th2)-cell_Company_Company_640	1	1	11	7	0	0
msigDBv62_LEE_AGING_MUSCLE_UP	8.29192e-05	0.00240828	45	250	6	0.0207612		CellMarker_Human_Undefined_Normal_T-helper9-(Th9)-cell_Company_Company_641	1	1	7	7	0	0
msigDBv62_GO_VACUOLE	8.3091e-05	0.00240951	1180	250	37	0.0265614		CellMarker_Human_Undefined_Normal_T-helper9-(Th9)-cell_Company_Company_642	1	1	9	7	0	0
msigDBv62_HAN_SATB1_TARGETS_UP	8.38247e-05	0.002427	395	250	18	0.0287081		CellMarker_Human_Undefined_Normal_Regulatory-T-(Treg)-cell_Company_Company_643	1	1	8	7	0	0
msigDBv62_GO_TRANSCRIPTIONAL_ACTIVATOR_ACTIVITY_RNA_POLYMERASE_II_CORE_PROMOTER_PROXIMAL_REGION_SEQUENCE_SPECIFIC_BINDING	8.51767e-05	0.00246232	226	250	13	0.0280778		CellMarker_Human_Undefined_Normal_Regulatory-T-(Treg)-cell_Company_Company_644	1	1	16	7	0	0
msigDBv62_AMIT_SERUM_RESPONSE_120_MCF10A	8.56614e-05	0.00247249	65	250	7	0.0227273		CellMarker_Human_Undefined_Normal_Regulatory-T-(Treg)-cell_Company_Company_645	1	1	17	7	0	0
msigDBv62_WEST_ADRENOCORTICAL_TUMOR_DN	8.59332e-05	0.0024765	546	250	22	0.0284238		CellMarker_Human_Undefined_Prostate-Cancer_Cancer-stem-cell_Company_Company_646	1	1	8	7	0	0
msigDBv62_SEIDEN_ONCOGENESIS_BY_MET	9.09422e-05	0.00261082	88	250	8	0.0242424		CellMarker_Human_Undefined_Acute-Myeloid-Leukemia_Cancer-stem-cell_Review_27866420_647	1	1	4	7	0	0
msigDBv62_GO_LYSOSOMAL_LUMEN	9.09422e-05	0.00261082	88	250	8	0.0242424		CellMarker_Human_Undefined_Glioblastoma_Cancer-stem-cell_Review_27866420_648	1	1	4	7	0	0
msigDBv62_GO_COATED_VESICLE_MEMBRANE	9.10148e-05	0.00261082	139	250	10	0.0263852		CellMarker_Human_Undefined_Breast-Cancer_Cancer-stem-cell_Review_27866420_649	1	1	9	7	0	0
msigDBv62_RHEIN_ALL_GLUCOCORTICOID_THERAPY_DN	9.18217e-05	0.00262992	362	250	17	0.0285714		CellMarker_Human_Undefined_Colon-Cancer_Cancer-stem-cell_Review_27866420_650	1	1	11	7	0	0
msigDBv62_NUNODA_RESPONSE_TO_DASATINIB_IMATINIB_UP	9.38414e-05	0.00267132	29	250	5	0.0182482		CellMarker_Human_Undefined_Lung-Cancer_Cancer-stem-cell_Review_27866420_651	1	1	6	7	0	0
msigDBv62_KRIGE_AMINO_ACID_DEPRIVATION	9.38414e-05	0.00267132	29	250	5	0.0182482		CellMarker_Human_Undefined_Ovarian-Cancer_Cancer-stem-cell_Review_27866420_652	1	1	4	7	0	0
msigDBv62_DALESSIO_TSA_RESPONSE	9.38414e-05	0.00267132	29	250	5	0.0182482		CellMarker_Human_Undefined_Pancreatic-Cancer_Cancer-stem-cell_Review_27866420_653	1	1	7	7	0	0
msigDBv62_GO_CELL_MOTILITY	9.35062e-05	0.00267132	835	250	29	0.0274621		CellMarker_Human_Undefined_Prostate-Cancer_Cancer-stem-cell_Review_27866420_654	1	1	21	7	0	0
msigDBv62_ZHONG_SECRETOME_OF_LUNG_CANCER_AND_ENDOTHELIUM	9.4514e-05	0.00268636	66	250	7	0.0226537		CellMarker_Human_Undefined_Colon-Cancer_Cancer-stem-cell_Review_19016515_655	1	1	5	7	0	0
msigDBv62_MORF_RAB6A	0.000104098	0.00269537	67	250	7	0.0225806		CellMarker_Human_Undefined_Pancreatic-Cancer_Cancer-stem-cell_Review_19016515_656	1	1	5	7	0	0
msigDBv62_GNF2_PTPN6	0.000106388	0.00269537	47	250	6	0.0206186		CellMarker_Human_Undefined_Prostate-Cancer_Cancer-stem-cell_Review_19016515_657	1	1	4	7	0	0
msigDBv62_BIOCARTA_CDMAC_PATHWAY	0.000106115	0.00269537	16	250	4	0.0152672		CellMarker_Human_Undefined_Acute-Myelogenous-Leukemia_Cancer-stem-cell_Review_19016515_658	1	1	7	7	0	0
msigDBv62_GRAHAM_CML_QUIESCENT_VS_NORMAL_QUIESCENT_DN	0.000106388	0.00269537	47	250	6	0.0206186		CellMarker_Human_Undefined_Colorectal-Cancer_Cancer-stem-cell_Review_21125672_659	1	1	5	7	0	0
msigDBv62_AMUNDSON_DNA_DAMAGE_RESPONSE_TP53	0.000106115	0.00269537	16	250	4	0.0152672		CellMarker_Human_Undefined_Hepatocellular-Cancer_Cancer-stem-cell_Review_21125672_660	1	1	4	7	0	0
msigDBv62_LEONARD_HYPOXIA	0.000106388	0.00269537	47	250	6	0.0206186		CellMarker_Human_Undefined_Ovarian-Adenocarcinoma_Cancer-stem-cell_Review_21125672_661	1	1	4	7	0	0
msigDBv62_WELCSH_BRCA1_TARGETS_DN	0.000102556	0.00269537	141	250	10	0.0262467		CellMarker_Human_Undefined_Pancreatic-Cancer_Cancer-stem-cell_Review_21125672_662	1	1	5	7	0	0
msigDBv62_GHO_ATF5_TARGETS_DN	0.000106115	0.00269537	16	250	4	0.0152672		CellMarker_Human_Undefined_Prostate-Cancer_Cancer-stem-cell_Review_21125672_663	1	1	6	7	0	0
msigDBv62_MARTINEZ_TP53_TARGETS_DN	0.00010483	0.00269537	593	250	23	0.0280488		CellMarker_Human_Synovium_Normal_Mesenchymal-stem-cell_Review_23881068_664	1	1	8	7	0	0
msigDBv62_MARTINEZ_RB1_AND_TP53_TARGETS_DN	9.96924e-05	0.00269537	591	250	23	0.0281174		CellMarker_Human_Meniscus_Normal_Mesenchymal-stem-cell_Review_23881068_665	1	1	6	7	0	0
msigDBv62_KAECH_NAIVE_VS_MEMORY_CD8_TCELL_DN	0.000106993	0.00269537	200	250	12	0.0273973		CellMarker_Human_Ligament_Normal_Mesenchymal-stem-cell_Review_23881068_666	1	1	21	7	0	0
msigDBv62_GSE10325_LUPUS_CD4_TCELL_VS_LUPUS_MYELOID_DN	0.000106993	0.00269537	200	250	12	0.0273973		CellMarker_Human_Fat-pad_Normal_Mesenchymal-stem-cell_Review_23881068_667	1	1	9	7	0	0
msigDBv62_GSE13411_IGM_MEMORY_BCELL_VS_PLASMA_CELL_DN	0.000106993	0.00269537	200	250	12	0.0273973		CellMarker_Human_Cartilage_Normal_Mesenchymal-stem-cell_Review_23881068_668	1	1	4	7	0	0
msigDBv62_GSE17721_LPS_VS_PAM3CSK4_8H_BMDC_DN	0.000106993	0.00269537	200	250	12	0.0273973		CellMarker_Human_Bone-marrow_Normal_Mesenchymal-stem-cell_Review_23881068_669	1	1	7	7	0	0
msigDBv62_GSE17721_POLYIC_VS_CPG_1H_BMDC_DN	0.000106993	0.00269537	200	250	12	0.0273973		CellMarker_Human_Bone-marrow_Normal_Plasmacytoid-dendritic-cell_Review_29313948_670	1	1	11	7	0	0
msigDBv62_GSE17721_PAM3CSK4_VS_GADIQUIMOD_0.5H_BMDC_UP	0.000106993	0.00269537	200	250	12	0.0273973		CellMarker_Human_Bone-marrow_Normal_Myeloid-conventional-dendritic-cell_Review_29313948_671	1	1	19	7	0	0
msigDBv62_GSE17974_CTRL_VS_ACT_IL4_AND_ANTI_IL12_6H_CD4_TCELL_UP	0.000106993	0.00269537	200	250	12	0.0273973		CellMarker_Human_Bone-marrow_Normal_Langerhans-cell_Review_29313948_672	1	1	5	7	0	0
msigDBv62_GSE22886_DAY0_VS_DAY1_MONOCYTE_IN_CULTURE_DN	0.000106993	0.00269537	200	250	12	0.0273973		CellMarker_Human_Bone-marrow_Normal_Dendritic-cell-progenitor_Review_29313948_673	1	1	8	7	0	0
msigDBv62_GSE22886_NAIVE_BCELL_VS_NEUTROPHIL_DN	0.000106993	0.00269537	200	250	12	0.0273973		CellMarker_Human_Bone-marrow_Normal_Monocyte-derived-dendritic-cell_Review_29313948_674	1	1	8	7	0	0
msigDBv62_GSE22886_NAIVE_CD8_TCELL_VS_DC_DN	0.000106993	0.00269537	200	250	12	0.0273973		CellMarker_Human_Bone-marrow_Normal_Non-classical-monocyte_Review_29313948_675	1	1	4	7	0	0
msigDBv62_GSE22886_NAIVE_CD4_TCELL_VS_MONOCYTE_DN	0.000106993	0.00269537	200	250	12	0.0273973		CellMarker_Human_Undefined_Normal_CD4+-regulatory-T-cell_Review_18317534_676	1	1	4	7	0	0
msigDBv62_GSE22886_TH1_VS_TH2_48H_ACT_UP	0.000106993	0.00269537	200	250	12	0.0273973		CellMarker_Human_Undefined_Breast-Cancer_Cancer-stem-cell_Review_21075331_677	1	1	5	7	0	0
msigDBv62_GSE22886_CTRL_VS_LPS_24H_DC_DN	0.000106993	0.00269537	200	250	12	0.0273973		CellMarker_Human_Undefined_Colon-Cancer_Cancer-stem-cell_Review_21075331_678	1	1	4	7	0	0
msigDBv62_GSE24634_TREG_VS_TCONV_POST_DAY7_IL4_CONVERSION_DN	0.000106993	0.00269537	200	250	12	0.0273973		CellMarker_Human_Undefined_Prostate-Cancer_Cancer-stem-cell_Review_21075331_679	1	1	4	7	0	0
msigDBv62_GSE2706_UNSTIM_VS_2H_R848_DC_DN	0.000106993	0.00269537	200	250	12	0.0273973		CellMarker_Human_Undefined_Melanoma_Cancer-stem-cell_Review_21075331_680	1	1	4	7	0	0
msigDBv62_GSE2706_UNSTIM_VS_2H_LPS_AND_R848_DC_DN	0.000106993	0.00269537	200	250	12	0.0273973		CellMarker_Human_Undefined_Breast-Cancer_Cancer-stem-cell_Review_28476780_681	1	1	6	7	0	0
msigDBv62_GSE29618_BCELL_VS_PDC_DAY7_FLU_VACCINE_UP	0.000106993	0.00269537	200	250	12	0.0273973		CellMarker_Human_Undefined_Pancreatic-Cancer_Cancer-stem-cell_Review_21698355_682	1	1	7	7	0	0
msigDBv62_GSE29618_BCELL_VS_MDC_DAY7_FLU_VACCINE_DN	0.000106993	0.00269537	200	250	12	0.0273973		CellMarker_Human_Undefined_Leukemia_Cancer-stem-cell_Review_26516409_683	1	1	10	7	0	0
msigDBv62_GSE29618_MONOCYTE_VS_PDC_DAY7_FLU_VACCINE_DN	0.000106993	0.00269537	200	250	12	0.0273973		CellMarker_Human_Undefined_Liver-Cancer_Cancer-stem-cell_Review_26516409_684	1	1	5	7	0	0
msigDBv62_GSE339_CD4POS_VS_CD8POS_DC_DN	0.000106993	0.00269537	200	250	12	0.0273973		CellMarker_Human_Undefined_Colorectal-Cancer_Cancer-stem-cell_Review_26516409_685	1	1	5	7	0	0
msigDBv62_GSE339_CD4POS_VS_CD8POS_DC_IN_CULTURE_DN	0.000106993	0.00269537	200	250	12	0.0273973		CellMarker_Human_Undefined_Colorectal-Cancer-(circulating)_Endothelial-cell_Review_25591800_686	1	1	5	7	0	0
msigDBv62_GSE339_EX_VIVO_VS_IN_CULTURE_CD4POS_DC_UP	0.000106993	0.00269537	200	250	12	0.0273973		CellMarker_Human_Undefined_Pancreatic-Cancer_Cancer-stem-cell_Review_22718289_687	1	1	10	7	0	0
msigDBv62_GSE339_EX_VIVO_VS_IN_CULTURE_CD8POS_DC_DN	0.000106993	0.00269537	200	250	12	0.0273973		CellMarker_Human_Peripheral-blood_Normal_M1-macrophage_Review_27667014_688	1	1	20	7	0	0
msigDBv62_GSE360_L_DONOVANI_VS_L_MAJOR_DC_DN	0.000106993	0.00269537	200	250	12	0.0273973		CellMarker_Human_Peripheral-blood_Normal_M2-macrophage_Review_27667014_689	1	1	14	7	0	0
msigDBv62_GSE360_L_MAJOR_VS_B_MALAYI_LOW_DOSE_DC_UP	0.000106993	0.00269537	200	250	12	0.0273973		CellMarker_Human_Bone-marrow_Normal_Mesenchymal-stem-cell_Review_27141940_690	1	1	7	7	0	0
msigDBv62_GSE360_HIGH_DOSE_B_MALAYI_VS_M_TUBERCULOSIS_DC_DN	0.000106993	0.00269537	200	250	12	0.0273973		CellMarker_Human_Undefined_Prostate-Cancer_Cancer-stem-cell_Review_29391738_691	1	1	4	7	0	0
msigDBv62_GSE3982_EOSINOPHIL_VS_MAST_CELL_DN	0.000106993	0.00269537	200	250	12	0.0273973		CellMarker_Human_Prostate_Prostate-Cancer_Cancer-stem-cell_Review_27640754_692	1	1	4	7	0	0
msigDBv62_GSE8515_IL1_VS_IL6_4H_STIM_MAC_UP	0.000106993	0.00269537	200	250	12	0.0273973		CellMarker_Human_Undefined_Normal_Mesenchymal-stem-cell_Review_24158496_693	1	1	46	7	0	0
msigDBv62_GSE9006_HEALTHY_VS_TYPE_1_DIABETES_PBMC_1MONTH_POST_DX_UP	0.000106993	0.00269537	200	250	12	0.0273973		CellMarker_Human_Undefined_Normal_Mesenchymal-stromal-cell_Review_24158496_694	1	1	46	7	0	0
msigDBv62_HALLMARK_IL2_STAT5_SIGNALING	0.000106993	0.00269537	200	250	12	0.0273973		CellMarker_Human_Undefined_Normal_Pericyte_Review_24158496_695	1	1	14	7	0	0
msigDBv62_GSE369_PRE_VS_POST_IL6_INJECTION_SOCS3_KO_LIVER_UP	0.000106993	0.00269537	200	250	12	0.0273973		CellMarker_Human_Undefined_Normal_Adventitial-cell_Review_24158496_696	1	1	6	7	0	0
msigDBv62_GSE2770_IL4_ACT_VS_ACT_CD4_TCELL_6H_DN	0.000106993	0.00269537	200	250	12	0.0273973		CellMarker_Human_Brain_Medulloblastoma_Cancer-stem-cell_Review_25940879_697	1	1	4	7	0	0
msigDBv62_GSE2405_HEAT_KILLED_LYSATE_VS_LIVE_A_PHAGOCYTOPHILUM_STIM_NEUTROPHIL_24H_UP	0.000106993	0.00269537	200	250	12	0.0273973		CellMarker_Human_Brain_Glioblastoma_Cancer-stem-cell_Review_25940879_698	1	1	4	7	0	0
msigDBv62_GSE3039_NKT_CELL_VS_B2_BCELL_DN	0.000106993	0.00269537	200	250	12	0.0273973		CellMarker_Human_Brain_Malignant-Peripheral-Nerve-Sheath-Tumor_Cancer-stem-cell_Review_25940879_699	1	1	4	7	0	0
msigDBv62_GSE3039_ALPHAALPHA_VS_ALPHABETA_CD8_TCELL_UP	0.000106993	0.00269537	200	250	12	0.0273973		CellMarker_Human_Undefined_Osteosarcoma_Cancer-stem-cell_Review_25940879_700	1	1	9	7	0	0
msigDBv62_GSE9316_IL6_KO_VS_IFNG_KO_INVIVO_EXPANDED_CD4_TCELL_DN	0.000106993	0.00269537	200	250	12	0.0273973		CellMarker_Human_Undefined_Chondrosarcoma_Cancer-stem-cell_Review_25940879_701	1	1	5	7	0	0
msigDBv62_GSE9509_10MIN_VS_30MIN_LPS_STIM_IL10_KO_MACROPHAGE_UP	0.000106993	0.00269537	200	250	12	0.0273973		CellMarker_Human_Undefined_Fibrosarcoma_Cancer-stem-cell_Review_25940879_702	1	1	5	7	0	0
msigDBv62_GSE15330_LYMPHOID_MULTIPOTENT_VS_MEGAKARYOCYTE_ERYTHROID_PROGENITOR_UP	0.000106993	0.00269537	200	250	12	0.0273973		CellMarker_Human_Ovary_Ovarian-Cancer_Cancer-stem-cell_Review_25940879_703	1	1	11	7	0	0
msigDBv62_GSE19198_CTRL_VS_IL21_TREATED_TCELL_24H_UP	0.000106993	0.00269537	200	250	12	0.0273973		CellMarker_Human_Undefined_Oral-Squamous-Cell-Carcinoma_Cancer-stem-cell_Review_25940879_704	1	1	6	7	0	0
msigDBv62_GSE19923_HEB_KO_VS_HEB_AND_E2A_KO_DP_THYMOCYTE_DN	0.000106993	0.00269537	200	250	12	0.0273973		CellMarker_Human_Prostate_Prostate-Cancer_Cancer-stem-cell_Review_25940879_705	1	1	17	7	0	0
msigDBv62_GSE19888_ADENOSINE_A3R_INH_PRETREAT_AND_ACT_BY_A3R_VS_A3R_INH_AND_TCELL_MEMBRANES_ACT_MAST_CELL_UP	0.000106993	0.00269537	200	250	12	0.0273973		CellMarker_Human_Gall-bladder_Gallbladder-cancer_Cancer-stem-cell_Review_25940879_706	1	1	4	7	0	0
msigDBv62_GSE22935_WT_VS_MYD88_KO_MACROPHAGE_12H_MBOVIS_BCG_STIM_DN	0.000106993	0.00269537	200	250	12	0.0273973		CellMarker_Human_Lung_Lung-Cancer_Cancer-stem-cell_Review_25940879_707	1	1	4	7	0	0
msigDBv62_GSE16385_MONOCYTE_VS_12H_IFNG_TNF_TREATED_MACROPHAGE_UP	0.000106993	0.00269537	200	250	12	0.0273973		CellMarker_Human_Breast_Breast-Cancer_Cancer-stem-cell_Review_25940879_708	1	1	8	7	0	0
msigDBv62_GSE24726_WT_VS_E2_2_KO_PDC_DAY4_POST_DELETION_UP	0.000106993	0.00269537	200	250	12	0.0273973		CellMarker_Human_Undefined_Pancreatic-Ductal-Adenocarcinoma_Cancer-stem-cell_Review_25940879_709	1	1	6	7	0	0
msigDBv62_GSE28726_NAIVE_CD4_TCELL_VS_NAIVE_NKTCELL_DN	0.000106993	0.00269537	200	250	12	0.0273973		CellMarker_Human_Undefined_Colorectal-Cancer_Cancer-stem-cell_Review_24587669_710	1	1	21	7	0	0
msigDBv62_GSE24574_BCL6_HIGH_TFH_VS_TFH_CD4_TCELL_DN	0.000106993	0.00269537	200	250	12	0.0273973		CellMarker_Human_Skeletal-muscle_Normal_Mesenchymal-stem-cell_Review_28040084_711	1	1	9	7	0	0
msigDBv62_GSE22025_UNTREATED_VS_PROGESTERONE_TREATED_CD4_TCELL_DN	0.000106993	0.00269537	200	250	12	0.0273973		CellMarker_Human_Colorectum_Normal_Colorectal-stem-cell_Review_27909729_712	1	1	5	7	0	0
msigDBv62_GSE23321_CD8_STEM_CELL_MEMORY_VS_EFFECTOR_MEMORY_CD8_TCELL_DN	0.000106993	0.00269537	200	250	12	0.0273973		CellMarker_Human_Colorectum_Colorectum-Cancer_Cancer-stem-cell_Review_27909729_713	1	1	14	7	0	0
msigDBv62_GSE29164_UNTREATED_VS_CD8_TCELL_TREATED_MELANOMA_DAY7_UP	0.000106993	0.00269537	200	250	12	0.0273973		CellMarker_Human_Undefined_Normal_Hematopoietic-stem-cell_Review_24386551_714	1	1	4	7	0	0
msigDBv62_GSE33374_CD8_ALPHAALPHA_VS_ALPHABETA_CD161_HIGH_TCELL_DN	0.000106993	0.00269537	200	250	12	0.0273973		CellMarker_Human_Undefined_Normal_Leukocyte_Review_25319788_715	1	1	11	7	0	0
msigDBv62_GSE37301_GRANULOCYTE_MONOCYTE_PROGENITOR_VS_RAG2_KO_NK_CELL_DN	0.000106993	0.00269537	200	250	12	0.0273973		CellMarker_Human_Undefined_Lung-Cancer_Cancer-stem-cell_Review_18525120_716	1	1	8	7	0	0
msigDBv62_GSE37301_MULTIPOTENT_PROGENITOR_VS_RAG2_KO_NK_CELL_DN	0.000106993	0.00269537	200	250	12	0.0273973		CellMarker_Human_Undefined_Normal_Mesenchymal-stem-cell_Review_18729797_717	1	1	23	7	0	0
msigDBv62_GSE39152_CD103_NEG_VS_POS_MEMORY_CD8_TCELL_UP	0.000106993	0.00269537	200	250	12	0.0273973		CellMarker_Human_Undefined_Pancreatic-Cancer_Cancer-stem-cell_Review_26516409_718	1	1	7	7	0	0
msigDBv62_GSE35685_CD34POS_CD10NEG_CD62LPOS_VS_CD34POS_CD10POS_BONE_MARROW_DN	0.000106993	0.00269537	200	250	12	0.0273973		CellMarker_Human_Undefined_Normal_Hematopoietic-stem-cell_Review_27376532_719	1	1	4	7	0	0
msigDBv62_GSE41087_WT_VS_FOXP3_MUT_ANTI_CD3_CD28_STIM_CD4_TCELL_UP	0.000106993	0.00269537	200	250	12	0.0273973		CellMarker_Human_Undefined_Glioblastoma_Cancer-stem-cell_Review_27148537_720	1	1	11	7	0	0
msigDBv62_GSE42021_CD24HI_VS_CD24LOW_TCONV_THYMUS_DN	0.000106993	0.00269537	200	250	12	0.0273973		CellMarker_Human_Lung_Normal_Airway-secretory-cell_Single-cell-sequencing_27942595_721	1	1	5	7	0	0
msigDBv62_GSE42021_TCONV_PLN_VS_CD24HI_TCONV_THYMUS_UP	0.000106993	0.00269537	200	250	12	0.0273973		CellMarker_Human_Pancreas_Normal_Alpha-cell_Single-cell-sequencing_27693023_722	1	1	17	7	0	0
msigDBv62_GSE43955_TH0_VS_TGFB_IL6_TH17_ACT_CD4_TCELL_20H_UP	0.000106993	0.00269537	200	250	12	0.0273973		CellMarker_Human_Pancreas_Normal_Beta-cell_Single-cell-sequencing_27693023_723	1	1	14	7	0	0
msigDBv62_GSE43863_NAIVE_VS_TFH_CD4_EFF_TCELL_D6_LCMV_UP	0.000102018	0.00269537	199	250	12	0.02746		CellMarker_Human_Pancreas_Normal_Delta-cell_Single-cell-sequencing_27693023_724	1	1	17	7	0	0
msigDBv62_GSE43863_LY6C_INT_CXCR5POS_VS_LY6C_LOW_CXCR5NEG_EFFECTOR_CD4_TCELL_DN	0.000106993	0.00269537	200	250	12	0.0273973		CellMarker_Human_Pancreas_Normal_Pancreatic-polypeptide-cell_Single-cell-sequencing_27693023_725	1	1	18	7	0	0
msigDBv62_GSE42088_UNINF_VS_LEISHMANIA_INF_DC_2H_DN	0.000106993	0.00269537	200	250	12	0.0273973		CellMarker_Human_Undefined_Normal_Definitive-endoderm-cell_Single-cell-sequencing_27534536_726	1	1	5	7	0	0
msigDBv62_GSE41176_UNSTIM_VS_ANTI_IGM_STIM_BCELL_1H_UP	0.000106993	0.00269537	200	250	12	0.0273973		CellMarker_Human_Undefined_Normal_Embryonic-stem-cell_Single-cell-sequencing_27534536_727	1	1	4	7	0	0
msigDBv62_GSE41176_UNSTIM_VS_ANTI_IGM_STIM_BCELL_24H_DN	0.000106993	0.00269537	200	250	12	0.0273973		CellMarker_Human_Lung_Normal_Lung-epithelial-cell_Single-cell-sequencing_27942595_728	1	1	6	7	0	0
msigDBv62_GSE41176_WT_VS_TAK1_KO_ANTI_IGM_STIM_BCELL_3H_UP	0.000106993	0.00269537	200	250	12	0.0273973		CellMarker_Human_Lung_Normal_Idiopathic-pulmonary-fibrosis-cell_Single-cell-sequencing_27942595_729	1	1	15	7	0	0
msigDBv62_GSE45365_NK_CELL_VS_BCELL_MCMV_INFECTION_UP	0.000106993	0.00269537	200	250	12	0.0273973		CellMarker_Human_Testis_Normal_Spermatogonial-stem-cell_Single-cell-sequencing_28985528_730	1	1	6	7	0	0
msigDBv62_FARMER_BREAST_CANCER_CLUSTER_6	0.000106115	0.00269537	16	250	4	0.0152672		CellMarker_Human_Testis_Normal_Spermatogonium_Single-cell-sequencing_28985528_731	1	1	6	7	0	0
msigDBv62_GO_NEGATIVE_REGULATION_OF_INTRACELLULAR_SIGNAL_TRANSDUCTION	9.90695e-05	0.00269537	437	250	19	0.0284431		CellMarker_Human_Peripheral-blood_Normal_T-cell_Single-cell-sequencing_29230012_732	1	1	5	7	0	0
msigDBv62_GO_POSITIVE_REGULATION_OF_T_CELL_MEDIATED_CYTOTOXICITY	0.000106115	0.00269537	16	250	4	0.0152672		CellMarker_Human_Peripheral-blood_Normal_CD4+-T-cell_Single-cell-sequencing_29230012_733	1	1	4	7	0	0
msigDBv62_GO_NEGATIVE_REGULATION_OF_INTRINSIC_APOPTOTIC_SIGNALING_PATHWAY	0.00010666	0.00269537	90	250	8	0.0240964		CellMarker_Human_Peripheral-blood_Normal_Regulatory-T-(Treg)-cell_Single-cell-sequencing_29230012_734	1	1	4	7	0	0
msigDBv62_GO_RECEPTOR_MEDIATED_ENDOCYTOSIS	0.000106206	0.00269537	231	250	13	0.0277778		CellMarker_Human_Peripheral-blood_Normal_B-cell_Single-cell-sequencing_29230012_735	1	1	5	7	0	0
msigDBv62_GO_CELLULAR_RESPONSE_TO_STRESS	0.000102878	0.00269537	1565	250	45	0.0254237		CellMarker_Human_Peripheral-blood_Normal_Macrophage_Single-cell-sequencing_29230012_736	1	1	5	7	0	0
msigDBv62_GO_APICOLATERAL_PLASMA_MEMBRANE	0.000106115	0.00269537	16	250	4	0.0152672		CellMarker_Human_Peripheral-blood_Normal_Natural-killer-cell_Single-cell-sequencing_29230012_737	1	1	9	7	0	0
msigDBv62_GO_MHC_CLASS_II_PROTEIN_COMPLEX_BINDING	0.000106115	0.00269537	16	250	4	0.0152672		CellMarker_Human_Peripheral-blood_Normal_Fibroblast_Single-cell-sequencing_29230012_738	1	1	4	7	0	0
msigDBv62_GO_TRANSCRIPTION_FACTOR_ACTIVITY_RNA_POLYMERASE_II_CORE_PROMOTER_PROXIMAL_REGION_SEQUENCE_SPECIFIC_BINDING	9.52028e-05	0.00269537	328	250	16	0.0284698		CellMarker_Human_Peripheral-blood_Melanoma_Cancer-cell_Single-cell-sequencing_29230012_739	1	1	4	7	0	0
msigDBv62_GO_RESPONSE_TO_CALCIUM_ION	0.00010739	0.00270174	115	250	9	0.0252809		CellMarker_Human_Bone-marrow_Normal_Hematopoietic-cell_Single-cell-sequencing_21551058_740	1	1	14	7	0	0
msigDBv62_CHIARADONNA_NEOPLASTIC_TRANSFORMATION_KRAS_DN	0.000108777	0.00273293	142	250	10	0.026178		CellMarker_Human_Peripheral-blood_Normal_Naive-T-cell_Single-cell-sequencing_29361178_741	1	1	4	7	0	0
msigDBv62_RORIE_TARGETS_OF_EWSR1_FLI1_FUSION_UP	0.000111127	0.00278822	30	250	5	0.0181818		CellMarker_Human_Peripheral-blood_Normal_Natural-killer-cell_Single-cell-sequencing_29361178_742	1	1	6	7	0	0
msigDBv62_GO_RESPONSE_TO_PEPTIDE	0.000111409	0.00278959	404	250	18	0.0283019		CellMarker_Human_Peripheral-blood_Normal_CD14+CD16+-monocyte_Single-cell-sequencing_29361178_743	1	1	5	7	0	0
msigDBv62_GO_NEGATIVE_REGULATION_OF_DEVELOPMENTAL_PROCESS	0.000111482	0.00278959	801	250	28	0.0273705		CellMarker_Human_Peripheral-blood_Normal_Regulatory-T-(Treg)-cell_Single-cell-sequencing_29361178_744	1	1	5	7	0	0
msigDBv62_GSE25677_MPL_VS_R848_STIM_BCELL_UP	0.000111958	0.00279775	171	250	11	0.0268293		CellMarker_Human_Brain_Normal_Astrocyte_Single-cell-sequencing_27806376_745	1	1	137	7	0	0
msigDBv62_MODULE_64	0.00011465	0.00285726	518	250	21	0.0281124		CellMarker_Human_Brain_Normal_Oligodendrocyte_Single-cell-sequencing_27806376_746	1	1	125	7	0	0
msigDBv62_MCBRYAN_PUBERTAL_BREAST_5_6WK_UP	0.0001148	0.00285726	116	250	9	0.0252101		CellMarker_Human_Embryo_Normal_Trophectoderm-cell_Single-cell-sequencing_27062923_747	1	1	100	7	0	0
msigDBv62_ACOSTA_PROLIFERATION_INDEPENDENT_MYC_TARGETS_DN	0.0001148	0.00285726	116	250	9	0.0252101		CellMarker_Human_Embryo_Normal_Primitive-endoderm-cell_Single-cell-sequencing_27062923_748	1	1	96	7	0	0
msigDBv62_GO_RESPONSE_TO_LIPID	0.00011509	0.00286067	888	250	30	0.0270758		CellMarker_Human_Embryo_Normal_Epiblast-cell_Single-cell-sequencing_27062923_749	1	1	95	7	0	0
msigDBv62_REACTOME_CELL_SURFACE_INTERACTIONS_AT_THE_VASCULAR_WALL	0.000115324	0.00286265	91	250	8	0.024024		CellMarker_Human_Embryonic-prefrontal-cortex_Normal_Neural-progenitor-cell_Single-cell-sequencing_29539641_750	1	1	166	7	0	0
msigDBv62_DELACROIX_RAR_TARGETS_UP	0.00011995	0.00297352	48	250	6	0.0205479		CellMarker_Human_Embryonic-prefrontal-cortex_Normal_Neuron_Single-cell-sequencing_29539641_751	1	1	13	7	0	0
msigDBv62_RODRIGUES_THYROID_CARCINOMA_POORLY_DIFFERENTIATED_DN	0.000121259	0.00300196	805	250	28	0.0272639		CellMarker_Human_Embryonic-prefrontal-cortex_Normal_Interneuron_Single-cell-sequencing_29539641_752	1	1	35	7	0	0
msigDBv62_NUYTTEN_NIPP1_TARGETS_DN	0.000122228	0.00301792	848	250	29	0.0271282		CellMarker_Human_Embryonic-prefrontal-cortex_Normal_Astrocyte_Single-cell-sequencing_29539641_753	1	1	353	7	0	0
msigDBv62_BROCKE_APOPTOSIS_REVERSED_BY_IL6	0.000122181	0.00301792	144	250	10	0.0260417		CellMarker_Human_Embryonic-prefrontal-cortex_Normal_Oligodendrocyte-progenitor-cell_Single-cell-sequencing_29539641_754	1	1	114	7	0	0
msigDBv62_OUELLET_OVARIAN_CANCER_INVASIVE_VS_LMP_UP	0.000122632	0.0030239	117	250	9	0.0251397		CellMarker_Human_Embryonic-prefrontal-cortex_Normal_Microglial-cell_Single-cell-sequencing_29539641_755	1	1	497	7	0	0
msigDBv62_GSE8685_IL2_ACT_IL2_STARVED_VS_IL21_ACT_IL2_STARVED_CD4_TCELL_UP	0.000124151	0.00305729	173	250	11	0.026699		CellMarker_Human_Pancreatic-islet_Normal_Acinar-cell_Single-cell-sequencing_26691212_756	1	1	100	7	0	0
msigDBv62_BURTON_ADIPOGENESIS_9	0.000124561	0.00306334	92	250	8	0.0239521		CellMarker_Human_Pancreatic-islet_Normal_Alpha-cell_Single-cell-sequencing_26691212_757	1	1	100	7	0	0
msigDBv62_MARTINEZ_RB1_AND_TP53_TARGETS_UP	0.000127825	0.00313946	601	250	23	0.0277778		CellMarker_Human_Pancreatic-islet_Normal_Beta-cell_Single-cell-sequencing_26691212_758	1	1	100	7	0	0
msigDBv62_LEE_NEURAL_CREST_STEM_CELL_DN	0.000130907	0.00319621	118	250	9	0.0250696		CellMarker_Human_Brain_Normal_Astrocyte_Single-cell-sequencing_26060301_759	1	1	24	7	0	0
msigDBv62_BARRIER_CANCER_RELAPSE_NORMAL_SAMPLE_DN	0.000130755	0.00319621	31	250	5	0.0181159		CellMarker_Human_Brain_Normal_Oligodendrocyte_Single-cell-sequencing_26060301_760	1	1	29	7	0	0
msigDBv62_MARTINEZ_TP53_TARGETS_UP	0.000130994	0.00319621	602	250	23	0.0277443		CellMarker_Human_Brain_Normal_Oligodendrocyte-precursor-cell_Single-cell-sequencing_26060301_761	1	1	4	7	0	0
msigDBv62_DANG_MYC_TARGETS_DN	0.000130755	0.00319621	31	250	5	0.0181159		CellMarker_Human_Brain_Normal_Neuron_Single-cell-sequencing_26060301_762	1	1	26	7	0	0
msigDBv62_GO_PEPTIDE_ANTIGEN_BINDING	0.000130755	0.00319621	31	250	5	0.0181159		CellMarker_Human_Brain_Normal_Microglial-cell_Single-cell-sequencing_26060301_763	1	1	9	7	0	0
msigDBv62_MORI_EMU_MYC_LYMPHOMA_BY_ONSET_TIME_DN	0.000137001	0.00331239	17	250	4	0.0152091		CellMarker_Human_Brain_Normal_Endothelial-cell_Single-cell-sequencing_26060301_764	1	1	4	7	0	0
msigDBv62_WANG_TUMOR_INVASIVENESS_UP	0.000136131	0.00331239	374	250	17	0.0280066		CellMarker_Human_Ovary_Ovarian-Cancer_Cancer-stem-cell_Single-cell-sequencing_28111004_765	1	1	10	7	0	0
msigDBv62_BOYAULT_LIVER_CANCER_SUBCLASS_G56_DN	0.000137001	0.00331239	17	250	4	0.0152091		CellMarker_Human_Ovary_Ovarian-Cancer_Cancer-cell_Single-cell-sequencing_28111004_766	1	1	6	7	0	0
msigDBv62_WANG_RESPONSE_TO_GSK3_INHIBITOR_SB216763_DN	0.000136131	0.00331239	374	250	17	0.0280066		CellMarker_Human_Ovary_Ovarian-Cancer_Epithelial-cell_Single-cell-sequencing_28111004_767	1	1	8	7	0	0
msigDBv62_HINATA_NFKB_IMMU_INF	0.000137001	0.00331239	17	250	4	0.0152091		CellMarker_Human_Ovary_Ovarian-Cancer_Mesenchymal-cell_Single-cell-sequencing_28111004_768	1	1	14	7	0	0
msigDBv62_GSE6092_CTRL_VS_BORRELIA_BIRGDOFERI_INF_ENDOTHELIAL_CELL_DN	0.000136954	0.00331239	146	250	10	0.0259067		CellMarker_Human_Peripheral-blood_Normal_Naive-CD8+-T-cell_Single-cell-sequencing_28622514_769	1	1	101	7	0	0
msigDBv62_GO_ENDOCYTIC_VESICLE_LUMEN	0.000137001	0.00331239	17	250	4	0.0152091		CellMarker_Human_Peripheral-blood_Normal_Effector-CD8+-memory-T-(Tem)-cell_Single-cell-sequencing_28622514_770	1	1	85	7	0	0
msigDBv62_GSE21360_PRIMARY_VS_QUATERNARY_MEMORY_CD8_TCELL_UP	0.000137457	0.00331911	175	250	11	0.02657		CellMarker_Human_Liver_Hepatocellular-Cancer_Mucosal-associated-invariant-T-cell_Single-cell-sequencing_28622514_771	1	1	70	7	0	0
msigDBv62_REACTOME_IMMUNOREGULATORY_INTERACTIONS_BETWEEN_A_LYMPHOID_AND_A_NON_LYMPHOID_CELL	0.00013769	0.00332044	70	250	7	0.0223642		CellMarker_Human_Liver_Hepatocellular-Cancer_Exhausted-CD8+-T-cell_Single-cell-sequencing_28622514_772	1	1	272	7	0	0
msigDBv62_SCHAEFFER_PROSTATE_DEVELOPMENT_48HR_UP	0.0001407	0.00338863	487	250	20	0.027894		CellMarker_Human_Peripheral-blood_Normal_Naive-CD4+-T-cell_Single-cell-sequencing_28622514_773	1	1	34	7	0	0
msigDBv62_TGANTCA_AP1_C	0.000143486	0.00345126	1121	250	35	0.0261976		CellMarker_Human_Peripheral-blood_Normal_Regulatory-T-(Treg)-cell_Single-cell-sequencing_28622514_774	1	1	45	7	0	0
msigDBv62_CHARAFE_BREAST_CANCER_LUMINAL_VS_MESENCHYMAL_UP	0.000144984	0.00348279	450	250	19	0.0279001		CellMarker_Human_Liver_Hepatocellular-Cancer_Regulatory-T-(Treg)-cell_Single-cell-sequencing_28622514_775	1	1	432	7	0	0
msigDBv62_GO_POSITIVE_REGULATION_OF_CHEMOTAXIS	0.000148862	0.00357134	120	250	9	0.0249307		CellMarker_Human_Liver_Normal_T-helper-cell_Single-cell-sequencing_28622514_776	1	1	10	7	0	0
msigDBv62_GO_AMIDE_BINDING	0.000149292	0.00357705	272	250	14	0.0275591		CellMarker_Human_Liver_Normal_Exhausted-CD4+-T-cell_Single-cell-sequencing_28622514_777	1	1	122	7	0	0
msigDBv62_SRF_01	0.000151176	0.00360825	50	250	6	0.0204082		CellMarker_Human_Liver_Normal_CD4+-cytotoxic-T-cell_Single-cell-sequencing_28622514_778	1	1	93	7	0	0
msigDBv62_PARK_APL_PATHOGENESIS_DN	0.000151176	0.00360825	50	250	6	0.0204082		CellMarker_Human_Brain_Glioma_Microglial-cell_Single-cell-sequencing_29262845_779	1	1	14	7	0	0
msigDBv62_GO_LATERAL_PLASMA_MEMBRANE	0.000151176	0.00360825	50	250	6	0.0204082		CellMarker_Human_Brain_Glioma_Macrophage_Single-cell-sequencing_29262845_780	1	1	52	7	0	0
msigDBv62_GNF2_CD48	0.00015293	0.00363615	32	250	5	0.0180505		CellMarker_Human_Brain_Normal_Microglial-cell_Single-cell-sequencing_29262845_781	1	1	14	7	0	0
msigDBv62_DORSAM_HOXA9_TARGETS_DN	0.00015293	0.00363615	32	250	5	0.0180505		CellMarker_Human_Brain_Normal_Macrophage_Single-cell-sequencing_29262845_782	1	1	52	7	0	0
msigDBv62_TRACEY_RESISTANCE_TO_IFNA2_DN	0.00015293	0.00363615	32	250	5	0.0180505		CellMarker_Human_Undefined_Hepatocellular-Cancer_Cancer-stem-cell_Single-cell-sequencing_29315726_783	1	1	6	7	0	0
msigDBv62_LI_INDUCED_T_TO_NATURAL_KILLER_UP	0.000154539	0.00366972	307	250	15	0.0276753		CellMarker_Human_Muscle_Normal_Myotube_Single-cell-sequencing_27566152_784	1	1	4	7	0	0
msigDBv62_WANG_ESOPHAGUS_CANCER_VS_NORMAL_UP	0.000158583	0.00375615	121	250	9	0.0248619		CellMarker_Human_Muscle_Normal_Myoblast_Single-cell-sequencing_27566152_785	1	1	7	7	0	0
msigDBv62_NING_CHRONIC_OBSTRUCTIVE_PULMONARY_DISEASE_DN	0.000158583	0.00375615	121	250	9	0.0248619		CellMarker_Human_Liver_Normal_Liver-bud-hepatic-cell_Single-cell-sequencing_28614297_786	1	1	207	7	0	0
msigDBv62_HUANG_GATA2_TARGETS_UP	0.000161927	0.00383048	149	250	10	0.0257069		CellMarker_Human_Liver_Normal_Mesenchymal-cell_Single-cell-sequencing_28614297_787	1	1	48	7	0	0
msigDBv62_CHARAFE_BREAST_CANCER_LUMINAL_VS_BASAL_DN	0.000167108	0.00394802	455	250	19	0.0276968		CellMarker_Human_Liver_Normal_Endothelial-cell_Single-cell-sequencing_28614297_788	1	1	69	7	0	0
CellMarker_Human_Pancreatic-islet_Normal_Acinar-cell_Single-cell-sequencing_26691212_756	0.00016784	0.00395529	100	250	8	0.0236686		CellMarker_Human_Lung_Normal_Basal-cell_Single-cell-sequencing_30069046_789	1	1	102	7	0	0
msigDBv62_GO_REGULATION_OF_LEUKOCYTE_CHEMOTAXIS	0.00016784	0.00395529	96	250	8	0.0236686		CellMarker_Human_Lung_Normal_Secretory-cell_Single-cell-sequencing_30069046_790	1	1	76	7	0	0
msigDBv62_PRAMOONJAGO_SOX4_TARGETS_DN	0.000169028	0.00396823	51	250	6	0.020339		CellMarker_Human_Lung_Normal_Ciliated-cell_Single-cell-sequencing_30069046_791	1	1	311	7	0	0
msigDBv62_LUI_THYROID_CANCER_CLUSTER_1	0.000169028	0.00396823	51	250	6	0.020339		CellMarker_Human_Lung_Normal_Brush-cell-(Tuft-cell)_Single-cell-sequencing_30069046_792	1	1	84	7	0	0
msigDBv62_GO_CELLULAR_RESPONSE_TO_TOPOLOGICALLY_INCORRECT_PROTEIN	0.000168828	0.00396823	122	250	9	0.0247934		CellMarker_Human_Lung_Normal_Neuroendocrine-cell_Single-cell-sequencing_30069046_793	1	1	84	7	0	0
msigDBv62_WANG_TUMOR_INVASIVENESS_DN	0.000169346	0.00397068	210	250	12	0.0267857		CellMarker_Human_Lung_Normal_Ionocyte-cell_Single-cell-sequencing_30069046_794	1	1	308	7	0	0
msigDBv62_KOBAYASHI_EGFR_SIGNALING_6HR_DN	0.000173905	0.00407244	18	250	4	0.0151515		CellMarker_Human_Lung_Normal_FOXN4+-cell_Single-cell-sequencing_30069046_795	1	1	81	7	0	0
msigDBv62_PEPPER_CHRONIC_LYMPHOCYTIC_LEUKEMIA_UP	0.000177869	0.00414962	33	250	5	0.0179856		CellMarker_Human_Lung_Normal_SLC16A7+-cell_Single-cell-sequencing_30069046_796	1	1	1190	7	0	0
msigDBv62_CAFFAREL_RESPONSE_TO_THC_UP	0.000177869	0.00414962	33	250	5	0.0179856		CellMarker_Human_Esophagus_Normal_Ciliated-epithelial-cell_Single-cell-sequencing_29802404_797	0.178437	1	465	7	1	0.00231481
msigDBv62_APPEL_IMATINIB_RESPONSE	0.000177869	0.00414962	33	250	5	0.0179856		CellMarker_Human_Esophagus_Normal_Secretory-progenitor-cell_Single-cell-sequencing_29802404_798	1	1	77	7	0	0
msigDBv62_GO_PROTEIN_LOCALIZATION_TO_ENDOPLASMIC_RETICULUM	0.000179618	0.00418517	123	250	9	0.0247253		CellMarker_Human_Esophagus_Normal_FGFR1LowNME5--epithelial-cell_Single-cell-sequencing_29802404_799	1	1	53	7	0	0
msigDBv62_MORF_SOD1	0.000180449	0.00419928	277	250	14	0.0272904		CellMarker_Human_Esophagus_Normal_FGFR1HighNME5--epithelial-cell_Single-cell-sequencing_29802404_800	1	1	205	7	0	0
msigDBv62_DUNNE_TARGETS_OF_AML1_MTG8_FUSION_UP	0.000188507	0.0043704	52	250	6	0.0202703		CellMarker_Human_Stomach_Normal_Multipotent-progenitor-cell_Single-cell-sequencing_29802404_801	1	1	47	7	0	0
msigDBv62_CHIBA_RESPONSE_TO_TSA_UP	0.000188507	0.0043704	52	250	6	0.0202703		CellMarker_Human_Stomach_Normal_Parietal-progenitor-cell_Single-cell-sequencing_29802404_802	1	1	7	7	0	0
msigDBv62_GO_MOVEMENT_OF_CELL_OR_SUBCELLULAR_COMPONENT	0.00018841	0.0043704	1275	250	38	0.0255548		CellMarker_Human_Stomach_Normal_Pit-progenitor-cell_Single-cell-sequencing_29802404_803	1	1	55	7	0	0
msigDBv62_TTCNRGNNNNTTC_HSF_Q6	0.000190631	0.00440867	152	250	10	0.0255102		CellMarker_Human_Stomach_Normal_Pit-cell_Single-cell-sequencing_29802404_804	1	1	13	7	0	0
msigDBv62_RUTELLA_RESPONSE_TO_HGF_VS_CSF2RB_AND_IL4_DN	0.000190565	0.00440867	245	250	13	0.026971		CellMarker_Human_Small-intestine_Normal_Tuft-progenitor-cell_Single-cell-sequencing_29802404_805	1	1	10	7	0	0
msigDBv62_MODULE_3	0.000192196	0.00443935	385	250	17	0.0275081		CellMarker_Human_Small-intestine_Normal_PROCR+-progenitor-cell_Single-cell-sequencing_29802404_806	1	1	22	7	0	0
msigDBv62_GUO_TARGETS_OF_IRS1_AND_IRS2	0.000193722	0.00446906	98	250	8	0.0235294		CellMarker_Human_Small-intestine_Normal_Enterocyte-progenitor-cell_Single-cell-sequencing_29802404_807	1	1	145	7	0	0
msigDBv62_DEBIASI_APOPTOSIS_BY_REOVIRUS_INFECTION_UP	0.00019753	0.00455126	314	250	15	0.0273224		CellMarker_Human_Small-intestine_Normal_Goblet-cell_Single-cell-sequencing_29802404_808	1	1	46	7	0	0
msigDBv62_SHETH_LIVER_CANCER_VS_TXNIP_LOSS_PAM2	0.000201102	0.00462212	153	250	10	0.0254453		CellMarker_Human_Small-intestine_Normal_Secretory-progenitor-cell_Single-cell-sequencing_29802404_809	1	1	48	7	0	0
msigDBv62_GO_REGULATION_OF_EXTRINSIC_APOPTOTIC_SIGNALING_PATHWAY	0.000201102	0.00462212	153	250	10	0.0254453		CellMarker_Human_Small-intestine_Normal_LGR5+-stem-cell_Single-cell-sequencing_29802404_810	1	1	4	7	0	0
CellMarker_Human_Peripheral-blood_Normal_Myeloid-derived-suppressor-cell_Experiment_29108995_21	0.000205796	0.00471835	34	250	5	0.0179211		CellMarker_Human_Small-intestine_Normal_Enteroendocrine-cell_Single-cell-sequencing_29802404_811	1	1	57	7	0	0
msigDBv62_SCHOEN_NFKB_SIGNALING	0.000205796	0.00471835	34	250	5	0.0179211		CellMarker_Human_Large-intestine_Normal_DCLK1+-progenitor-cell_Single-cell-sequencing_29802404_812	1	1	100	7	0	0
msigDBv62_LINDSTEDT_DENDRITIC_CELL_MATURATION_B	0.000209715	0.00480229	53	250	6	0.020202		CellMarker_Human_Large-intestine_Normal_MKI67+-progenitor-cell_Single-cell-sequencing_29802404_813	1	1	113	7	0	0
msigDBv62_GO_RESPONSE_TO_STARVATION	0.000212052	0.00484985	154	250	10	0.0253807		CellMarker_Human_Large-intestine_Normal_PROM1Low-progenitor-cell_Single-cell-sequencing_29802404_814	1	1	7	7	0	0
CellMarker_Human_Lung_Normal_Secretory-cell_Single-cell-sequencing_30069046_790	0.000212829	0.00485567	76	250	7	0.0220126		CellMarker_Human_Large-intestine_Normal_LGR5+-stem-cell_Single-cell-sequencing_29802404_815	1	1	60	7	0	0
msigDBv62_BAE_BRCA1_TARGETS_UP	0.000212829	0.00485567	75	250	7	0.0220126		CellMarker_Human_Large-intestine_Normal_Secretory-progenitor-cell_Single-cell-sequencing_29802404_816	1	1	23	7	0	0
msigDBv62_MODULE_123	0.000214712	0.00489264	248	250	13	0.0268041		CellMarker_Human_Large-intestine_Normal_Goblet-progenitor-cell_Single-cell-sequencing_29802404_817	1	1	18	7	0	0
msigDBv62_SANSOM_APC_TARGETS_UP	0.000215494	0.00490447	126	250	9	0.0245232		CellMarker_Human_Large-intestine_Normal_Goblet-cell_Single-cell-sequencing_29802404_818	1	1	41	7	0	0
msigDBv62_LAMB_CCND1_TARGETS	0.000217482	0.00493162	19	250	4	0.0150943		CellMarker_Human_Large-intestine_Normal_Enteroendocrine-cell_Single-cell-sequencing_29802404_819	1	1	4	7	0	0
msigDBv62_BOYAULT_LIVER_CANCER_SUBCLASS_G6_DN	0.000217482	0.00493162	19	250	4	0.0150943		CellMarker_Human_Large-intestine_Normal_Enterocyte_Single-cell-sequencing_29802404_820	1	1	57	7	0	0
msigDBv62_GO_MHC_PROTEIN_COMPLEX_BINDING	0.000217482	0.00493162	19	250	4	0.0150943		CellMarker_Human_Large-intestine_Normal_Paneth-cell_Single-cell-sequencing_29802404_821	1	1	327	7	0	0
CellMarker_Human_Adipose-tissue_Normal_Adipose-derived-stem-cell_Experiment_24251600_155	0.000223341	0.00503384	8	250	3	0.0117647		CellMarker_Human_Fetal-gonad_Normal_Mitotic-fetal-germ-cell_Single-cell-sequencing_28457750_822	1	1	693	7	0	0
CellMarker_Human_Adipose-tissue_Normal_Adipose-derived-stromal-cell_Experiment_24251600_156	0.000223341	0.00503384	8	250	3	0.0117647		CellMarker_Human_Fetal-gonad_Normal_Retinoid-acid-signaling-responsive-fetal-germ-cell_Single-cell-sequencing_28457750_823	1	1	228	7	0	0
msigDBv62_MATZUK_FERTILIZATION	0.000223341	0.00503384	8	250	3	0.0117647		CellMarker_Human_Fetal-gonad_Normal_Meiotic-prophase-fetal-germ-cell_Single-cell-sequencing_28457750_824	1	1	1127	7	0	0
msigDBv62_SOUCEK_MYC_TARGETS	0.000223341	0.00503384	8	250	3	0.0117647		CellMarker_Human_Fetal-gonad_Normal_Oogenesis-phase-fetal-germ-cell_Single-cell-sequencing_28457750_825	1	1	906	7	0	0
msigDBv62_MARIADASON_RESPONSE_TO_BUTYRATE_CURCUMIN_SULINDAC_TSA_2	0.000223341	0.00503384	8	250	3	0.0117647		CellMarker_Human_Fetal-gonad_Normal_Migration-phase-fetal-germ-cell_Single-cell-sequencing_28457750_826	1	1	172	7	0	0
msigDBv62_REACTOME_ANTIGEN_PROCESSING_CROSS_PRESENTATION	0.00023122	0.00520512	76	250	7	0.0219436		CellMarker_Human_Fetal-gonad_Normal_Gonadal-mitotic-phase-fetal-germ-cell_Single-cell-sequencing_28457750_827	1	1	306	7	0	0
msigDBv62_PACHER_TARGETS_OF_IGF1_AND_IGF2_UP	0.00023694	0.00532101	35	250	5	0.0178571		CellMarker_Human_Fetal-gonad_Normal_Mitotic-arrest-phase-fetal-germ-cell_Single-cell-sequencing_28457750_828	1	1	1008	7	0	0
msigDBv62_WANG_METHYLATED_IN_BREAST_CANCER	0.00023694	0.00532101	35	250	5	0.0178571		CellMarker_Human_Fetal-gonad_Normal_Endothelial-cell_Single-cell-sequencing_28457750_829	1	1	216	7	0	0
msigDBv62_WIELAND_UP_BY_HBV_INFECTION	0.000238622	0.00535233	101	250	8	0.0233236		CellMarker_Human_Fetal-gonad_Normal_Sertoli-cell_Single-cell-sequencing_28457750_830	0.186857	1	466	7	1	0.00220264
msigDBv62_GO_ENDOSOMAL_PART	0.000240854	0.00539588	430	250	18	0.0271903		CellMarker_Human_Fetal-gonad_Normal_Leydig-precursor-cell_Single-cell-sequencing_28457750_831	1	1	228	7	0	0
msigDBv62_LENAOUR_DENDRITIC_CELL_MATURATION_DN	0.000242573	0.00542513	128	250	9	0.0243902		CellMarker_Human_Fetal-gonad_Normal_Leydig-cell_Single-cell-sequencing_28457750_832	1	1	412	7	0	0
msigDBv62_COLINA_TARGETS_OF_4EBP1_AND_4EBP2	0.000243034	0.00542513	356	250	16	0.0271186		CellMarker_Human_Fetal-gonad_Normal_Granulosa-cell_Single-cell-sequencing_28457750_833	1	1	196	7	0	0
msigDBv62_GO_RESPONSE_TO_EXTERNAL_STIMULUS	0.000243014	0.00542513	1821	250	49	0.0242334		CellMarker_Human_Fetal-gonad_Normal_Gonadal-endothelial-cell_Single-cell-sequencing_28457750_834	1	1	480	7	0	0
msigDBv62_GO_VASCULATURE_DEVELOPMENT	0.000245614	0.00547616	469	250	19	0.0271429		CellMarker_Human_Placenta_Normal_Dendritic-cell_Single-cell-sequencing_28830992_835	1	1	4	7	0	0
msigDBv62_GO_REGULATION_OF_CELL_ADHESION	0.00024768	0.00551561	629	250	23	0.0268692		CellMarker_Human_Placenta_Normal_Red-blood-cell-(erythrocyte)_Single-cell-sequencing_28830992_836	1	1	4	7	0	0
msigDBv62_THEILGAARD_NEUTROPHIL_AT_SKIN_WOUND_UP	0.000250872	0.00556673	77	250	7	0.021875		CellMarker_Human_Placenta_Normal_Vascular-endothelial-cell_Single-cell-sequencing_28830992_837	1	1	4	7	0	0
msigDBv62_JACKSON_DNMT1_TARGETS_UP	0.000250872	0.00556673	77	250	7	0.021875		CellMarker_Human_Placenta_Normal_Macrophage_Single-cell-sequencing_28830992_838	1	1	6	7	0	0
msigDBv62_GO_RESPONSE_TO_MOLECULE_OF_BACTERIAL_ORIGIN	0.000250524	0.00556673	321	250	15	0.0269784		CellMarker_Human_Breast_Normal_Basal-epithelial-cell_Single-cell-sequencing_29795293_839	1	1	5	7	0	0
msigDBv62_TONKS_TARGETS_OF_RUNX1_RUNX1T1_FUSION_GRANULOCYTE_UP	0.000257751	0.00569223	55	250	6	0.0200669		CellMarker_Human_Umbilical-cord-blood_Normal_Lymphoid-primed-multipotent-progenitor-cell_Single-cell-sequencing_29167569_840	1	1	87	7	0	0
msigDBv62_WATTEL_AUTONOMOUS_THYROID_ADENOMA_DN	0.000257751	0.00569223	55	250	6	0.0200669		CellMarker_Human_Umbilical-cord-blood_Normal_Multilymphoid-progenitor-cell_Single-cell-sequencing_29167569_841	1	1	597	7	0	0
msigDBv62_GO_RESPONSE_TO_BIOTIC_STIMULUS	0.000256959	0.00569223	886	250	29	0.0261969		CellMarker_Human_Umbilical-cord-blood_Normal_Granulocyte-monocyte-progenitor_Single-cell-sequencing_29167569_842	1	1	118	7	0	0
msigDBv62_GO_ER_TO_GOLGI_TRANSPORT_VESICLE_MEMBRANE	0.000257751	0.00569223	55	250	6	0.0200669		CellMarker_Human_Blood_Normal_CD141+CLEC9A+-dendritic-cell_Single-cell-sequencing_28428369_843	1	1	112	7	0	0
msigDBv62_GRUETZMANN_PANCREATIC_CANCER_UP	0.000258783	0.00570826	358	250	16	0.027027		CellMarker_Human_Blood_Normal_CD1C+_A-dendritic-cell_Single-cell-sequencing_28428369_844	1	1	31	7	0	0
msigDBv62_RODRIGUES_NTN1_TARGETS_DN	0.000260997	0.00574347	158	250	10	0.0251256		CellMarker_Human_Blood_Normal_CD1C+_B-dendritic-cell_Single-cell-sequencing_28428369_845	1	1	59	7	0	0
msigDBv62_SMIRNOV_CIRCULATING_ENDOTHELIOCYTES_IN_CANCER_UP	0.000260997	0.00574347	158	250	10	0.0251256		CellMarker_Human_Blood_Normal_CD1C-CD141--dendritic-cell_Single-cell-sequencing_28428369_846	1	1	342	7	0	0
msigDBv62_OUYANG_PROSTATE_CANCER_PROGRESSION_UP	0.000268401	0.00589247	20	250	4	0.0150376		CellMarker_Human_Blood_Normal_AXL+SIGLEC6+-dendritic-cell_Single-cell-sequencing_28428369_847	1	1	85	7	0	0
msigDBv62_GO_ENDOPLASMIC_RETICULUM_CALCIUM_ION_HOMEOSTASIS	0.000268401	0.00589247	20	250	4	0.0150376		CellMarker_Human_Blood_Normal_Plasmacytoid-dendritic-cell_Single-cell-sequencing_28428369_848	1	1	390	7	0	0
msigDBv62_MORF_DAP	0.000271846	0.00594009	78	250	7	0.0218069		CellMarker_Human_Fetal-kidney_Normal_Primitive-vesicle-cell_Single-cell-sequencing_30093597_849	1	1	13	7	0	0
msigDBv62_ZHANG_TLX_TARGETS_36HR_UP	0.000271527	0.00594009	221	250	12	0.0261438		CellMarker_Human_Fetal-kidney_Normal_Natural-killer-T-(NKT)-cell_Single-cell-sequencing_30093597_850	1	1	4885	7	0	0
msigDBv62_CHANDRAN_METASTASIS_UP	0.000271527	0.00594009	221	250	12	0.0261438		CellMarker_Human_Fetal-kidney_Normal_Monocyte_Single-cell-sequencing_30093597_851	1	1	835	7	0	0
msigDBv62_GO_ATP_HYDROLYSIS_COUPLED_TRANSMEMBRANE_TRANSPORT	0.000271543	0.00594009	36	250	5	0.0177936		CellMarker_Human_Kidney_Normal_Neutrophil_Single-cell-sequencing_30093597_852	1	1	43	7	0	0
msigDBv62_GSE27241_CTRL_VS_DIGOXIN_TREATED_CD4_TCELL_IN_TH17_POLARIZING_CONDITIONS_UP	0.000274611	0.00599346	159	250	10	0.0250627		CellMarker_Human_Kidney_Normal_B-cell_Single-cell-sequencing_30093597_853	1	1	654	7	0	0
msigDBv62_GO_RESPONSE_TO_ABIOTIC_STIMULUS	0.000278951	0.00608107	1024	250	32	0.0257649		CellMarker_Human_Kidney_Normal_Mast-cell_Single-cell-sequencing_30093597_854	1	1	122	7	0	0
msigDBv62_GO_APICAL_PART_OF_CELL	0.000284066	0.00618533	361	250	16	0.0268908		CellMarker_Human_Kidney_Renal-Cell-Carcinoma_Plasma-cell_Single-cell-sequencing_30093597_855	1	1	61	7	0	0
msigDBv62_GNF2_PECAM1	0.000284804	0.00619416	56	250	6	0.02		CellMarker_Human_Kidney_Renal-Cell-Carcinoma_B-cell_Single-cell-sequencing_30093597_856	1	1	252	7	0	0
msigDBv62_GSE6269_HEALTHY_VS_FLU_INF_PBMC_DN	0.000288814	0.00625943	160	250	10	0.025		CellMarker_Human_Kidney_Renal-Cell-Carcinoma_Neutrophil_Single-cell-sequencing_30093597_857	1	1	84	7	0	0
msigDBv62_GSE37301_HEMATOPOIETIC_STEM_CELL_VS_LYMPHOID_PRIMED_MPP_DN	0.000288814	0.00625943	160	250	10	0.025		CellMarker_Human_Brain_Normal_Lake-et-al.Science.Ex1_Single-cell-sequencing_27339989_858	1	1	14	7	0	0
msigDBv62_GO_PROTEIN_STABILIZATION	0.000288441	0.00625943	131	250	9	0.0241935		CellMarker_Human_Brain_Normal_Lake-et-al.Science.Ex2_Single-cell-sequencing_27339989_859	1	1	10	7	0	0
msigDBv62_GO_GOLGI_APPARATUS	0.000290299	0.0062843	1445	250	41	0.0247884		CellMarker_Human_Brain_Normal_Lake-et-al.Science.Ex3_Single-cell-sequencing_27339989_860	1	1	4	7	0	0
msigDBv62_GO_RESPONSE_TO_REACTIVE_OXYGEN_SPECIES	0.000294699	0.00637213	191	250	11	0.0255814		CellMarker_Human_Brain_Normal_Lake-et-al.Science.Ex4_Single-cell-sequencing_27339989_861	1	1	13	7	0	0
msigDBv62_GO_NEGATIVE_REGULATION_OF_MULTICELLULAR_ORGANISMAL_PROCESS	0.000298828	0.00645391	983	250	31	0.0257903		CellMarker_Human_Brain_Normal_Lake-et-al.Science.Ex5_Single-cell-sequencing_27339989_862	1	1	9	7	0	0
msigDBv62_IL2_UP.V1_UP	0.000308206	0.00664875	192	250	11	0.025522		CellMarker_Human_Brain_Normal_Lake-et-al.Science.Ex6_Single-cell-sequencing_27339989_863	1	1	34	7	0	0
msigDBv62_GO_APICAL_PLASMA_MEMBRANE	0.000309869	0.00667688	292	250	14	0.0265152		CellMarker_Human_Brain_Normal_Lake-et-al.Science.Ex8_Single-cell-sequencing_27339989_864	1	1	59	7	0	0
msigDBv62_GO_BLOOD_VESSEL_MORPHOGENESIS	0.000311461	0.00670343	364	250	16	0.0267559		CellMarker_Human_Brain_Normal_Lake-et-al.Science.In2_Single-cell-sequencing_27339989_865	1	1	4	7	0	0
msigDBv62_GO_CHEMOKINE_RECEPTOR_BINDING	0.000314038	0.00675108	57	250	6	0.0199336		CellMarker_Human_Brain_Normal_Lake-et-al.Science.In3_Single-cell-sequencing_27339989_866	1	1	13	7	0	0
msigDBv62_JAEGER_METASTASIS_DN	0.000315088	0.00676586	258	250	13	0.0262626		CellMarker_Human_Brain_Normal_Lake-et-al.Science.In4_Single-cell-sequencing_27339989_867	1	1	6	7	0	0
msigDBv62_REACTOME_UNFOLDED_PROTEIN_RESPONSE	0.000318022	0.00680531	80	250	7	0.0216718		CellMarker_Human_Brain_Normal_Lake-et-al.Science.In5_Single-cell-sequencing_27339989_868	1	1	7	7	0	0
msigDBv62_HELLEBREKERS_SILENCED_DURING_TUMOR_ANGIOGENESIS	0.000318022	0.00680531	80	250	7	0.0216718		CellMarker_Human_Brain_Normal_Lake-et-al.Science.In6_Single-cell-sequencing_27339989_869	1	1	4	7	0	0
msigDBv62_BOYLAN_MULTIPLE_MYELOMA_PCA3_UP	0.000318022	0.00680531	80	250	7	0.0216718		CellMarker_Human_Brain_Normal_Lake-et-al.Science.In7_Single-cell-sequencing_27339989_870	1	1	6	7	0	0
msigDBv62_ZHANG_TLX_TARGETS_60HR_UP	0.000320788	0.0068566	293	250	14	0.026465		CellMarker_Human_Embryo_Normal_Oocyte_Single-cell-sequencing_23892778_871	1	1	97	7	0	0
msigDBv62_CHIANG_LIVER_CANCER_SUBCLASS_UNANNOTATED_DN	0.000322232	0.00687957	193	250	11	0.025463		CellMarker_Human_Embryo_Normal_1-cell-stage-cell-(Blastomere)_Single-cell-sequencing_23892778_872	1	1	47	7	0	0
CellMarker_Human_Undefined_Colorectal-Cancer_Cancer-stem-cell_Review_24587669_710	0.000327347	0.00693312	21	250	4	0.0149813		CellMarker_Human_Embryo_Normal_4-cell-stage-cell-(Blastomere)_Single-cell-sequencing_23892778_873	1	1	33	7	0	0
msigDBv62_TONKS_TARGETS_OF_RUNX1_RUNX1T1_FUSION_SUSTAINED_IN_MONOCYTE_UP	0.000327347	0.00693312	21	250	4	0.0149813		CellMarker_Human_Embryo_Normal_8-cell-stage-cell-(Blastomere)_Single-cell-sequencing_23892778_874	1	1	19	7	0	0
msigDBv62_CEBALLOS_TARGETS_OF_TP53_AND_MYC_UP	0.000327347	0.00693312	21	250	4	0.0149813		CellMarker_Human_Embryo_Normal_Morula-cell-(Blastomere)_Single-cell-sequencing_23892778_875	1	1	112	7	0	0
msigDBv62_DAZARD_UV_RESPONSE_CLUSTER_G4	0.000327347	0.00693312	21	250	4	0.0149813		CellMarker_Human_Brain_oligodendroglioma_Cancer-stem-cell_Single-cell-sequencing_27806376_876	1	1	11	7	0	0
msigDBv62_GO_LEUKOCYTE_MIGRATION	0.000327033	0.00693312	259	250	13	0.0262097		msigDBv62_AAANWWTGC_UNKNOWN	1	1	193	7	0	0
msigDBv62_GO_CALCIUM_INDEPENDENT_CELL_CELL_ADHESION_VIA_PLASMA_MEMBRANE_CELL_ADHESION_MOLECULES	0.000327347	0.00693312	21	250	4	0.0149813		msigDBv62_AAAYRNCTG_UNKNOWN	1	1	374	7	0	0
msigDBv62_GO_G_PROTEIN_COUPLED_RECEPTOR_BINDING	0.000327033	0.00693312	259	250	13	0.0262097		msigDBv62_MYOD_01	1	1	265	7	0	0
CellMarker_Human_Undefined_Normal_Embryonic-stem-cell_Company_Company_485	0.000330994	0.00699446	9	250	3	0.0117188		msigDBv62_E47_01	1	1	253	7	0	0
CellMarker_Human_Undefined_Normal_Fibroblast_Company_Company_511	0.000330994	0.00699446	9	250	3	0.0117188		msigDBv62_CMYB_01	1	1	249	7	0	0
msigDBv62_HAN_SATB1_TARGETS_DN	0.000335771	0.00708735	442	250	18	0.0267062		msigDBv62_AP4_01	1	1	262	7	0	0
msigDBv62_OSMAN_BLADDER_CANCER_UP	0.000337205	0.00710956	404	250	17	0.0266876		msigDBv62_AACTTT_UNKNOWN	1	1	1890	7	0	0
msigDBv62_GO_INTERACTION_WITH_HOST	0.000341268	0.00718709	134	250	9	0.024		msigDBv62_MEF2_01	1	1	144	7	0	0
msigDBv62_GNF2_CD53	0.000345572	0.00724494	58	250	6	0.0198675		msigDBv62_ELK1_01	1	1	269	7	0	0
msigDBv62_BIOCARTA_PPARA_PATHWAY	0.000345572	0.00724494	58	250	6	0.0198675		msigDBv62_SP1_01	1	1	237	7	0	0
msigDBv62_SANSOM_WNT_PATHWAY_REQUIRE_MYC	0.000345572	0.00724494	58	250	6	0.0198675		msigDBv62_EVI1_06	1	1	22	7	0	0
msigDBv62_WUNDER_INFLAMMATORY_RESPONSE_AND_CHOLESTEROL_UP	0.000345572	0.00724494	58	250	6	0.0198675		msigDBv62_ATF_01	1	1	259	7	0	0
msigDBv62_REACTOME_TRIGLYCERIDE_BIOSYNTHESIS	0.000352114	0.0073655	38	250	5	0.0176678		msigDBv62_HOX13_01	1	1	46	7	0	0
msigDBv62_GEISS_RESPONSE_TO_DSRNA_UP	0.000352114	0.0073655	38	250	5	0.0176678		msigDBv62_E2F_01	1	1	67	7	0	0
msigDBv62_GO_REGULATION_OF_CYTOKINE_PRODUCTION	0.000355615	0.00743041	563	250	21	0.0265152		msigDBv62_ELK1_02	1	1	248	7	0	0
msigDBv62_SMID_BREAST_CANCER_LUMINAL_B_DN	0.000364066	0.00759846	564	250	21	0.0264817		msigDBv62_RSRFC4_01	1	1	245	7	0	0
msigDBv62_GO_POSITIVE_REGULATION_OF_CELL_DEATH	0.000365007	0.00760957	605	250	22	0.0264106		msigDBv62_CETS1P54_01	1	1	258	7	0	0
msigDBv62_GSE37605_TREG_VS_TCONV_NOD_FOXP3_FUSION_GFP_DN	0.000369387	0.00769225	165	250	10	0.0246914		msigDBv62_AACWWCAANK_UNKNOWN	1	1	142	7	0	0
msigDBv62_GO_RESPONSE_TO_METAL_ION	0.000370135	0.00769922	333	250	15	0.0264085		msigDBv62_P300_01	1	1	249	7	0	0
msigDBv62_RGAANNTTC_HSF1_01	0.000373934	0.00775226	446	250	18	0.0265487		msigDBv62_NFE2_01	1	1	272	7	0	0
msigDBv62_GO_POSITIVE_REGULATION_OF_BIOSYNTHETIC_PROCESS	0.000373652	0.00775226	1805	250	48	0.0239163		msigDBv62_CREB_01	1	1	262	7	0	0
msigDBv62_GO_POSITIVE_REGULATION_OF_CYTOKINE_PRODUCTION	0.000373171	0.00775226	370	250	16	0.0264901		msigDBv62_CREBP1_01	1	1	179	7	0	0
msigDBv62_LABBE_TGFB1_TARGETS_DN	0.000377138	0.00780999	108	250	8	0.0228571		msigDBv62_CREBP1CJUN_01	1	1	259	7	0	0
msigDBv62_SMID_BREAST_CANCER_BASAL_UP	0.000377583	0.0078105	648	250	23	0.0262857		msigDBv62_SOX5_01	1	1	265	7	0	0
msigDBv62_BACH1_01	0.00037875	0.00782597	263	250	13	0.026		msigDBv62_E4BP4_01	1	1	223	7	0	0
msigDBv62_ONDER_CDH1_TARGETS_3_DN	0.000379531	0.00783341	59	250	6	0.019802		msigDBv62_E2F_02	1	1	235	7	0	0
msigDBv62_GSE1740_UNSTIM_VS_IFNA_STIMULATED_MCSF_DERIVED_MACROPHAGE_DN	0.000383834	0.00791344	197	250	11	0.0252294		msigDBv62_NFKAPPAB65_01	1	1	237	7	0	0
msigDBv62_WANG_SMARCE1_TARGETS_DN	0.00038442	0.00791676	371	250	16	0.0264463		msigDBv62_CREL_01	1	1	256	7	0	0
msigDBv62_GO_CELL_CELL_ADHESION	0.000390441	0.00803186	608	250	22	0.0263158		msigDBv62_AACYNNNNTTCCS_UNKNOWN	1	1	95	7	0	0
msigDBv62_GO_UBIQUITIN_LIKE_PROTEIN_LIGASE_BINDING	0.000392716	0.00806976	264	250	13	0.0259481		msigDBv62_NFKAPPAB_01	1	1	251	7	0	0
msigDBv62_GO_INTRAMOLECULAR_OXIDOREDUCTASE_ACTIVITY_TRANSPOSING_S_S_BONDS	0.000395016	0.00810806	22	250	4	0.0149254		msigDBv62_NMYC_01	1	1	271	7	0	0
msigDBv62_BURTON_ADIPOGENESIS_PEAK_AT_8HR	0.000398596	0.00815458	39	250	5	0.0176056		msigDBv62_MYOGNF1_01	1	1	48	7	0	0
msigDBv62_GO_REGULATION_OF_GRANULOCYTE_CHEMOTAXIS	0.000398596	0.00815458	39	250	5	0.0176056		msigDBv62_COMP1_01	1	1	115	7	0	0
msigDBv62_GO_POSITIVE_REGULATION_OF_CELL_KILLING	0.000398596	0.00815458	39	250	5	0.0176056		msigDBv62_HEN1_02	1	1	198	7	0	0
msigDBv62_MODULE_18	0.000426894	0.00816301	451	250	18	0.0263543		msigDBv62_YY1_01	1	1	246	7	0	0
msigDBv62_WOOD_EBV_EBNA1_TARGETS_UP	0.000426916	0.00816301	110	250	8	0.0227273		msigDBv62_IRF1_01	1	1	250	7	0	0
msigDBv62_GROSS_HYPOXIA_VIA_HIF1A_DN	0.000426916	0.00816301	110	250	8	0.0227273		msigDBv62_IRF2_01	1	1	125	7	0	0
msigDBv62_LOPEZ_MBD_TARGETS	0.000415565	0.00816301	957	250	30	0.0254885		msigDBv62_TAL1BETAE47_01	1	1	248	7	0	0
msigDBv62_SWEET_KRAS_TARGETS_UP	0.000429217	0.00816301	84	250	7	0.0214067		msigDBv62_TAL1ALPHAE47_01	1	1	252	7	0	0
msigDBv62_KRIGE_RESPONSE_TO_TOSEDOSTAT_6HR_DN	0.00040633	0.00816301	911	250	29	0.0256184		msigDBv62_AAGWWRNYGGC_UNKNOWN	1	1	119	7	0	0
msigDBv62_KAECH_NAIVE_VS_DAY15_EFF_CD8_TCELL_DN	0.000436278	0.00816301	200	250	11	0.0250569		msigDBv62_HEN1_01	1	1	196	7	0	0
msigDBv62_GSE10325_BCELL_VS_MYELOID_DN	0.000436278	0.00816301	200	250	11	0.0250569		msigDBv62_YY1_02	1	1	242	7	0	0
msigDBv62_GSE10325_LUPUS_BCELL_VS_LUPUS_MYELOID_DN	0.000436278	0.00816301	200	250	11	0.0250569		msigDBv62_TAL1BETAITF2_01	1	1	256	7	0	0
msigDBv62_GSE12366_GC_VS_MEMORY_BCELL_DN	0.000436278	0.00816301	200	250	11	0.0250569		msigDBv62_E47_02	1	1	250	7	0	0
msigDBv62_GSE1448_CTRL_VS_ANTI_VALPHA2_DP_THYMOCYTE_DN	0.000436278	0.00816301	200	250	11	0.0250569		msigDBv62_CP2_01	1	1	260	7	0	0
msigDBv62_GSE15930_STIM_VS_STIM_AND_IFNAB_48H_CD8_T_CELL_DN	0.000436278	0.00816301	200	250	11	0.0250569		msigDBv62_GATA1_01	1	1	244	7	0	0
msigDBv62_GSE17721_LPS_VS_POLYIC_16H_BMDC_DN	0.000436278	0.00816301	200	250	11	0.0250569		msigDBv62_GATA2_01	1	1	104	7	0	0
msigDBv62_GSE17721_PAM3CSK4_VS_CPG_12H_BMDC_DN	0.000436278	0.00816301	200	250	11	0.0250569		msigDBv62_GATA3_01	1	1	242	7	0	0
msigDBv62_GSE17721_PAM3CSK4_VS_GADIQUIMOD_1H_BMDC_UP	0.000436278	0.00816301	200	250	11	0.0250569		msigDBv62_EVI1_01	1	1	16	7	0	0
msigDBv62_GSE17721_PAM3CSK4_VS_GADIQUIMOD_8H_BMDC_DN	0.000436278	0.00816301	200	250	11	0.0250569		msigDBv62_EVI1_02	1	1	132	7	0	0
msigDBv62_GSE17721_LPS_VS_GARDIQUIMOD_2H_BMDC_UP	0.000436278	0.00816301	200	250	11	0.0250569		msigDBv62_ACAWNRNSRCGG_UNKNOWN	1	1	63	7	0	0
msigDBv62_GSE17721_4_VS_24H_CPG_BMDC_DN	0.000436278	0.00816301	200	250	11	0.0250569		msigDBv62_EVI1_03	1	1	57	7	0	0
msigDBv62_GSE17721_0.5H_VS_8H_GARDIQUIMOD_BMDC_DN	0.000436278	0.00816301	200	250	11	0.0250569		msigDBv62_EVI1_04	1	1	238	7	0	0
msigDBv62_GSE17974_0H_VS_12H_IN_VITRO_ACT_CD4_TCELL_UP	0.000436278	0.00816301	200	250	11	0.0250569		msigDBv62_EVI1_05	1	1	172	7	0	0
msigDBv62_GSE17974_0H_VS_72H_IN_VITRO_ACT_CD4_TCELL_UP	0.000436278	0.00816301	200	250	11	0.0250569		msigDBv62_MZF1_01	1	1	236	7	0	0
msigDBv62_GSE17974_CTRL_VS_ACT_IL4_AND_ANTI_IL12_48H_CD4_TCELL_UP	0.000436278	0.00816301	200	250	11	0.0250569		msigDBv62_MZF1_02	1	1	232	7	0	0
msigDBv62_GSE22886_DAY1_VS_DAY7_MONOCYTE_IN_CULTURE_UP	0.000436278	0.00816301	200	250	11	0.0250569		msigDBv62_ZID_01	1	1	259	7	0	0
msigDBv62_GSE22886_DC_VS_MONOCYTE_DN	0.000436278	0.00816301	200	250	11	0.0250569		msigDBv62_IK1_01	1	1	278	7	0	0
msigDBv62_GSE24634_TREG_VS_TCONV_POST_DAY10_IL4_CONVERSION_DN	0.000436278	0.00816301	200	250	11	0.0250569		msigDBv62_IK2_01	1	1	267	7	0	0
msigDBv62_GSE24634_IL4_VS_CTRL_TREATED_NAIVE_CD4_TCELL_DAY5_UP	0.000436278	0.00816301	200	250	11	0.0250569		msigDBv62_IK3_01	1	1	225	7	0	0
msigDBv62_GSE2706_UNSTIM_VS_2H_LPS_DC_DN	0.000436278	0.00816301	200	250	11	0.0250569		msigDBv62_CDP_01	1	1	92	7	0	0
msigDBv62_GSE29617_CTRL_VS_DAY7_TIV_FLU_VACCINE_PBMC_2008_DN	0.000436278	0.00816301	200	250	11	0.0250569		msigDBv62_ACAWYAAAG_UNKNOWN	1	1	103	7	0	0
msigDBv62_GSE29618_BCELL_VS_MONOCYTE_DN	0.000436278	0.00816301	200	250	11	0.0250569		msigDBv62_PBX1_01	1	1	252	7	0	0
msigDBv62_GSE29618_PDC_VS_MDC_UP	0.000436278	0.00816301	200	250	11	0.0250569		msigDBv62_PAX6_01	1	1	101	7	0	0
msigDBv62_GSE29618_PDC_VS_MDC_DAY7_FLU_VACCINE_UP	0.000436278	0.00816301	200	250	11	0.0250569		msigDBv62_PAX2_01	1	1	58	7	0	0
msigDBv62_GSE29618_PRE_VS_DAY7_POST_LAIV_FLU_VACCINE_MONOCYTE_DN	0.000436278	0.00816301	200	250	11	0.0250569		msigDBv62_S8_01	1	1	245	7	0	0
msigDBv62_GSE339_CD8POS_VS_CD4CD8DN_DC_IN_CULTURE_UP	0.000436278	0.00816301	200	250	11	0.0250569		msigDBv62_CDP_02	1	1	108	7	0	0
msigDBv62_GSE3982_EOSINOPHIL_VS_NEUTROPHIL_DN	0.000436278	0.00816301	200	250	11	0.0250569		msigDBv62_CDPCR1_01	1	1	130	7	0	0
msigDBv62_GSE39820_CTRL_VS_IL1B_IL6_IL23A_CD4_TCELL_DN	0.000436278	0.00816301	200	250	11	0.0250569		msigDBv62_CDPCR3_01	1	1	56	7	0	0
msigDBv62_GSE9988_ANTI_TREM1_VS_LOW_LPS_MONOCYTE_DN	0.000436278	0.00816301	200	250	11	0.0250569		msigDBv62_CDPCR3HD_01	1	1	236	7	0	0
msigDBv62_GSE9988_ANTI_TREM1_VS_ANTI_TREM1_AND_LPS_MONOCYTE_DN	0.000436278	0.00816301	200	250	11	0.0250569		msigDBv62_NRF2_01	1	1	270	7	0	0
msigDBv62_GSE9988_ANTI_TREM1_VS_VEHICLE_TREATED_MONOCYTES_UP	0.000418168	0.00816301	199	250	11	0.0251142		msigDBv62_CEBPB_01	1	1	262	7	0	0
msigDBv62_HALLMARK_ESTROGEN_RESPONSE_EARLY	0.000436278	0.00816301	200	250	11	0.0250569		msigDBv62_ACCTGTTG_UNKNOWN	1	1	154	7	0	0
msigDBv62_GSE411_UNSTIM_VS_100MIN_IL6_STIM_MACROPHAGE_UP	0.000436278	0.00816301	200	250	11	0.0250569		msigDBv62_CREB_02	1	1	254	7	0	0
msigDBv62_GSE411_UNSTIM_VS_100MIN_IL6_STIM_SOCS3_KO_MACROPHAGE_DN	0.000436278	0.00816301	200	250	11	0.0250569		msigDBv62_TAXCREB_01	1	1	137	7	0	0
msigDBv62_GSE2770_UNTREATED_VS_ACT_CD4_TCELL_2H_UP	0.000436278	0.00816301	200	250	11	0.0250569		msigDBv62_TAXCREB_02	1	1	26	7	0	0
msigDBv62_GSE2770_UNTREATED_VS_IL12_TREATED_ACT_CD4_TCELL_2H_DN	0.000436278	0.00816301	200	250	11	0.0250569		msigDBv62_CEBPA_01	1	1	244	7	0	0
msigDBv62_GSE2770_TGFB_AND_IL4_ACT_VS_ACT_CD4_TCELL_48H_UP	0.000418168	0.00816301	199	250	11	0.0251142		msigDBv62_CEBPB_02	1	1	258	7	0	0
msigDBv62_GSE2405_S_AUREUS_VS_A_PHAGOCYTOPHILUM_NEUTROPHIL_UP	0.000436278	0.00816301	200	250	11	0.0250569		msigDBv62_MYCMAX_01	1	1	255	7	0	0
msigDBv62_GSE2405_0H_VS_3H_A_PHAGOCYTOPHILUM_STIM_NEUTROPHIL_UP	0.000436278	0.00816301	200	250	11	0.0250569		msigDBv62_MAX_01	1	1	262	7	0	0
msigDBv62_GSE22601_DOUBLE_NEGATIVE_VS_CD4_SINGLE_POSITIVE_THYMOCYTE_DN	0.000436278	0.00816301	200	250	11	0.0250569		msigDBv62_USF_01	1	1	256	7	0	0
msigDBv62_GSE1925_CTRL_VS_24H_IFNG_STIM_IFNG_PRIMED_MACROPHAGE_DN	0.000436278	0.00816301	200	250	11	0.0250569		msigDBv62_USF_02	1	1	272	7	0	0
msigDBv62_GSE1925_3H_VS_24H_IFNG_STIM_IFNG_PRIMED_MACROPHAGE_UP	0.000436278	0.00816301	200	250	11	0.0250569		msigDBv62_MYCMAX_02	1	1	268	7	0	0
msigDBv62_GSE1925_CTRL_VS_24H_IFNG_STIM_IFNG_PRIMED_MACROPHAGE_UP	0.000436278	0.00816301	200	250	11	0.0250569		msigDBv62_ACTAYRNNNCCCR_UNKNOWN	1	1	449	7	0	0
msigDBv62_GSE3039_CD4_TCELL_VS_B2_BCELL_UP	0.000436278	0.00816301	200	250	11	0.0250569		msigDBv62_PBX1_02	1	1	128	7	0	0
msigDBv62_GSE7831_CPG_VS_INFLUENZA_STIM_PDC_1H_DN	0.000436278	0.00816301	200	250	11	0.0250569		msigDBv62_GATA1_02	1	1	244	7	0	0
msigDBv62_GSE15330_HSC_VS_MEGAKARYOCYTE_ERYTHROID_PROGENITOR_IKAROS_KO_UP	0.000436278	0.00816301	200	250	11	0.0250569		msigDBv62_GATA1_03	1	1	245	7	0	0
msigDBv62_GSE17186_BLOOD_VS_CORD_BLOOD_NAIVE_BCELL_UP	0.000436278	0.00816301	200	250	11	0.0250569		msigDBv62_GATA1_04	1	1	245	7	0	0
msigDBv62_GSE17186_NAIVE_VS_CD21LOW_TRANSITIONAL_BCELL_UP	0.000436278	0.00816301	200	250	11	0.0250569		msigDBv62_HFH1_01	1	1	243	7	0	0
msigDBv62_GSE16266_CTRL_VS_LPS_STIM_MEF_UP	0.000436278	0.00816301	200	250	11	0.0250569		msigDBv62_FOXD3_01	1	1	199	7	0	0
msigDBv62_GSE19923_E2A_KO_VS_E2A_AND_HEB_KO_DP_THYMOCYTE_DN	0.000436278	0.00816301	200	250	11	0.0250569		msigDBv62_HNF3B_01	1	1	221	7	0	0
msigDBv62_GSE17322_CD103_POS_VS_CD11B_HIGH_LUNG_DC_UP	0.000418168	0.00816301	199	250	11	0.0251142		msigDBv62_HNF1_01	1	1	245	7	0	0
msigDBv62_GSE22103_UNSTIM_VS_LPS_STIM_NEUTROPHIL_DN	0.000436278	0.00816301	200	250	11	0.0250569		msigDBv62_TST1_01	1	1	262	7	0	0
msigDBv62_GSE17301_IFNA2_VS_IFNA5_STIM_ACD3_ACD28_ACT_CD8_TCELL_UP	0.000436278	0.00816301	200	250	11	0.0250569		msigDBv62_HNF4_01	1	1	269	7	0	0
msigDBv62_GSE17301_CTRL_VS_48H_ACD3_ACD28_STIM_CD8_TCELL_DN	0.000436278	0.00816301	200	250	11	0.0250569		msigDBv62_ACTWSNACTNY_UNKNOWN	1	1	103	7	0	0
msigDBv62_GSE24726_WT_VS_E2_2_KO_PDC_DN	0.000436278	0.00816301	200	250	11	0.0250569		msigDBv62_OCT1_01	1	1	266	7	0	0
msigDBv62_GSE27670_BLIMP1_VS_LMP1_TRANSDUCED_GC_BCELL_UP	0.000436278	0.00816301	200	250	11	0.0250569		msigDBv62_OCT1_02	1	1	214	7	0	0
msigDBv62_GSE28726_NAIVE_VS_ACTIVATED_VA24NEG_NKTCELL_UP	0.000436278	0.00816301	200	250	11	0.0250569		msigDBv62_OCT1_03	1	1	230	7	0	0
msigDBv62_GSE22025_TGFB1_VS_TGFB1_AND_PROGESTERONE_TREATED_CD4_TCELL_DN	0.000436278	0.00816301	200	250	11	0.0250569		msigDBv62_OCT1_04	1	1	241	7	0	0
msigDBv62_GSE29949_CD8_NEG_DC_SPLEEN_VS_CD8_POS_DC_SPLEEN_DN	0.000436278	0.00816301	200	250	11	0.0250569		msigDBv62_AHR_01	1	1	64	7	0	0
msigDBv62_GSE33424_CD161_HIGH_VS_INT_CD8_TCELL_UP	0.000436278	0.00816301	200	250	11	0.0250569		msigDBv62_LYF1_01	1	1	264	7	0	0
msigDBv62_GSE33425_CD161_HIGH_VS_NEG_CD8_TCELL_DN	0.000436278	0.00816301	200	250	11	0.0250569		msigDBv62_PAX5_01	1	1	154	7	0	0
msigDBv62_GSE34392_ST2_KO_VS_WT_DAY8_LCMV_EFFECTOR_CD8_TCELL_DN	0.000436278	0.00816301	200	250	11	0.0250569		msigDBv62_PAX5_02	1	1	17	7	0	0
msigDBv62_GSE37301_RAG2_KO_VS_RAG2_AND_ETS1_KO_NK_CELL_UP	0.000436278	0.00816301	200	250	11	0.0250569		msigDBv62_BRN2_01	1	1	237	7	0	0
msigDBv62_GSE32901_NAIVE_VS_TH17_NEG_CD4_TCELL_UP	0.000406476	0.00816301	167	250	10	0.02457		msigDBv62_HSF1_01	1	1	267	7	0	0
msigDBv62_GSE32034_LY6C_HIGH_VS_LOW_ROSIGLIZATONE_TREATED_MONOCYTE_UP	0.000436278	0.00816301	200	250	11	0.0250569		msigDBv62_AGCYRWTTC_UNKNOWN	1	1	122	7	0	0
msigDBv62_GSE35685_CD34POS_CD38NEG_VS_CD34POS_CD10POS_BONE_MARROW_DN	0.000436278	0.00816301	200	250	11	0.0250569		msigDBv62_HSF2_01	1	1	250	7	0	0
msigDBv62_GSE35685_CD34POS_CD38NEG_VS_CD34POS_CD10NEG_CD62LPOS_BONE_MARROW_UP	0.000436278	0.00816301	200	250	11	0.0250569		msigDBv62_SRY_01	1	1	224	7	0	0
msigDBv62_GSE40274_CTRL_VS_FOXP3_AND_HELIOS_TRANSDUCED_ACTIVATED_CD4_TCELL_DN	0.000436278	0.00816301	200	250	11	0.0250569		msigDBv62_SRF_01	1	1	50	7	0	0
msigDBv62_GSE40274_FOXP3_VS_FOXP3_AND_EOS_TRANSDUCED_ACTIVATED_CD4_TCELL_UP	0.000436278	0.00816301	200	250	11	0.0250569		msigDBv62_ARP1_01	1	1	165	7	0	0
msigDBv62_GSE36826_NORMAL_VS_STAPH_AUREUS_INF_SKIN_UP	0.000436278	0.00816301	200	250	11	0.0250569		msigDBv62_RORA1_01	1	1	242	7	0	0
msigDBv62_GSE42021_TREG_PLN_VS_TREG_PRECURSORS_THYMUS_DN	0.000436278	0.00816301	200	250	11	0.0250569		msigDBv62_RORA2_01	1	1	151	7	0	0
msigDBv62_GSE42021_TREG_PLN_VS_CD24LO_TREG_THYMUS_DN	0.000436278	0.00816301	200	250	11	0.0250569		msigDBv62_COUP_01	1	1	263	7	0	0
msigDBv62_GSE43955_TH0_VS_TGFB_IL6_TH17_ACT_CD4_TCELL_10H_UP	0.000436278	0.00816301	200	250	11	0.0250569		msigDBv62_CEBP_01	1	1	272	7	0	0
msigDBv62_GSE41176_WT_VS_TAK1_KO_ANTI_IGM_STIM_BCELL_6H_UP	0.000436278	0.00816301	200	250	11	0.0250569		msigDBv62_SRY_02	1	1	255	7	0	0
msigDBv62_GSE41176_WT_VS_TAK1_KO_ANTI_IGM_STIM_BCELL_3H_DN	0.000436278	0.00816301	200	250	11	0.0250569		msigDBv62_OCT1_05	1	1	254	7	0	0
msigDBv62_GSE45365_HEALTHY_VS_MCMV_INFECTION_CD8A_DC_IFNAR_KO_DN	0.000436278	0.00816301	200	250	11	0.0250569		msigDBv62_ARGGGTTAA_UNKNOWN	1	1	121	7	0	0
msigDBv62_GO_NEGATIVE_REGULATION_OF_APOPTOTIC_SIGNALING_PATHWAY	0.000436278	0.00816301	200	250	11	0.0250569		msigDBv62_OCT1_06	1	1	266	7	0	0
msigDBv62_GO_TISSUE_DEVELOPMENT	0.00041173	0.00816301	1518	250	42	0.0243337		msigDBv62_AP1FJ_Q2	1	1	268	7	0	0
msigDBv62_HOLLMANN_APOPTOSIS_VIA_CD40_DN	0.000437273	0.00817341	267	250	13	0.0257937		msigDBv62_AP1_Q2	1	1	265	7	0	0
msigDBv62_GO_REGULATION_OF_VASCULATURE_DEVELOPMENT	0.000438614	0.00819025	233	250	12	0.0254777		msigDBv62_AP1_Q6	1	1	259	7	0	0
msigDBv62_MOHANKUMAR_HOXA1_TARGETS_UP	0.000446147	0.00832256	414	250	17	0.0262751		msigDBv62_AP4_Q5	1	1	273	7	0	0
msigDBv62_GSE6269_FLU_VS_STREP_PNEUMO_INF_PBMC_UP	0.000446615	0.00832295	169	250	10	0.0244499		msigDBv62_AP4_Q6	1	1	226	7	0	0
msigDBv62_VARELA_ZMPSTE24_TARGETS_UP	0.000449564	0.00835283	40	250	5	0.0175439		msigDBv62_CREB_Q2	1	1	263	7	0	0
msigDBv62_GO_CYTOPLASMIC_SEQUESTERING_OF_PROTEIN	0.000449564	0.00835283	40	250	5	0.0175439		msigDBv62_CREB_Q4	1	1	268	7	0	0
msigDBv62_GO_CIS_GOLGI_NETWORK	0.000449564	0.00835283	40	250	5	0.0175439		msigDBv62_CREBP1_Q2	1	1	254	7	0	0
msigDBv62_REACTOME_ER_PHAGOSOME_PATHWAY	0.000455244	0.00842472	61	250	6	0.0196721		msigDBv62_MYB_Q6	1	1	255	7	0	0
msigDBv62_LEE_LIVER_CANCER_MYC_TGFA_UP	0.000455244	0.00842472	61	250	6	0.0196721		msigDBv62_ATCMNTCCGY_UNKNOWN	1	1	51	7	0	0
msigDBv62_NADLER_OBESITY_UP	0.000455244	0.00842472	61	250	6	0.0196721		msigDBv62_MYOD_Q6	1	1	245	7	0	0
msigDBv62_GO_REGULATION_OF_PROTEIN_TYROSINE_KINASE_ACTIVITY	0.000455244	0.00842472	61	250	6	0.0196721		msigDBv62_NFY_Q6	1	1	262	7	0	0
msigDBv62_DIAZ_CHRONIC_MEYLOGENOUS_LEUKEMIA_UP	0.0004629	0.00855791	1382	250	39	0.0244821		msigDBv62_SRF_Q6	1	1	241	7	0	0
CellMarker_Human_Undefined_Normal_Embryonic-stem-cell_Company_Company_483	0.000467182	0.00861141	14	250	3	0.0116732		msigDBv62_USF_Q6	1	1	259	7	0	0
msigDBv62_WORSCHECH_TUMOR_REJECTION_DN	0.000467182	0.00861141	10	250	3	0.0116732		msigDBv62_AP1_Q4	1	1	271	7	0	0
msigDBv62_MARIADASON_RESPONSE_TO_BUTYRATE_CURCUMIN_SULINDAC_TSA_1	0.000467182	0.00861141	10	250	3	0.0116732		msigDBv62_AP2_Q6	1	1	258	7	0	0
msigDBv62_WENG_POR_TARGETS_GLOBAL_DN	0.000472115	0.00867658	23	250	4	0.0148699		msigDBv62_CEBP_Q2	1	1	234	7	0	0
msigDBv62_GO_REGULATION_OF_EPIDERMAL_GROWTH_FACTOR_ACTIVATED_RECEPTOR_ACTIVITY	0.000472115	0.00867658	23	250	4	0.0148699		msigDBv62_ER_Q6	1	1	276	7	0	0
msigDBv62_GO_REGULATION_OF_T_CELL_MEDIATED_CYTOTOXICITY	0.000472115	0.00867658	23	250	4	0.0148699		msigDBv62_GR_Q6	1	1	271	7	0	0
msigDBv62_RUTELLA_RESPONSE_TO_HGF_DN	0.00047353	0.00869398	235	250	12	0.02537		msigDBv62_NF1_Q6	1	1	261	7	0	0
CellMarker_Human_Liver_Normal_Liver-bud-hepatic-cell_Single-cell-sequencing_28614297_786	0.000474478	0.00870281	207	250	11	0.0249433		msigDBv62_ATGGYGGA_UNKNOWN	1	1	102	7	0	0
msigDBv62_LAIHO_COLORECTAL_CANCER_SERRATED_UP	0.000481905	0.00883033	112	250	8	0.0225989		msigDBv62_NFKB_Q6	1	1	254	7	0	0
msigDBv62_KRIGE_RESPONSE_TO_TOSEDOSTAT_24HR_DN	0.00048259	0.0088342	1011	250	31	0.0252033		msigDBv62_OCT1_Q6	1	1	270	7	0	0
msigDBv62_GO_GOLGI_MEMBRANE	0.000493232	0.00902013	703	250	24	0.0258342		msigDBv62_SP1_Q6	1	1	256	7	0	0
msigDBv62_GO_CELL_JUNCTION	0.00049806	0.0090995	1151	250	34	0.024872		msigDBv62_AP1_C	1	1	275	7	0	0
msigDBv62_TSENG_IRS1_TARGETS_UP	0.000511477	0.00931719	113	250	8	0.0225352		msigDBv62_CEBP_C	1	1	200	7	0	0
msigDBv62_HOSHIDA_LIVER_CANCER_SUBCLASS_S1	0.000510761	0.00931719	237	250	12	0.0252632		msigDBv62_GATA_C	1	1	266	7	0	0
msigDBv62_HALLMARK_UNFOLDED_PROTEIN_RESPONSE	0.000511477	0.00931719	113	250	8	0.0225352		msigDBv62_GRE_C	1	1	126	7	0	0
msigDBv62_TONKS_TARGETS_OF_RUNX1_RUNX1T1_FUSION_MONOCYTE_UP	0.00051544	0.00938019	204	250	11	0.0248307		msigDBv62_HNF1_C	1	1	243	7	0	0
msigDBv62_GO_POSITIVE_REGULATION_OF_LOCOMOTION	0.000525135	0.0095473	420	250	17	0.0260337		msigDBv62_NFKB_C	1	1	263	7	0	0
msigDBv62_FERRANDO_T_ALL_WITH_MLL_ENL_FUSION_UP	0.000531419	0.00964271	87	250	7	0.0212121		msigDBv62_NFY_C	1	1	245	7	0	0
msigDBv62_HALLMARK_IL6_JAK_STAT3_SIGNALING	0.000531419	0.00964271	87	250	7	0.0212121		msigDBv62_CAGNWMCNNNGAC_UNKNOWN	1	1	85	7	0	0
msigDBv62_FLECHNER_PBL_KIDNEY_TRANSPLANT_REJECTED_VS_OK_UP	0.00054224	0.0098056	63	250	6	0.019544		msigDBv62_OCT_C	1	1	268	7	0	0
msigDBv62_SMIRNOV_RESPONSE_TO_IR_6HR_DN	0.000542503	0.0098056	114	250	8	0.0224719		msigDBv62_SEF1_C	1	1	6	7	0	0
msigDBv62_GO_POSITIVE_REGULATION_OF_ENDOCYTOSIS	0.000542503	0.0098056	114	250	8	0.0224719		msigDBv62_SRF_C	1	1	211	7	0	0
msigDBv62_GO_ENDOPLASMIC_RETICULUM_GOLGI_INTERMEDIATE_COMPARTMENT_MEMBRANE	0.00054224	0.0098056	63	250	6	0.019544		msigDBv62_TATA_C	1	1	283	7	0	0
msigDBv62_ALFANO_MYC_TARGETS	0.000550428	0.0099392	239	250	12	0.0251572		msigDBv62_USF_C	1	1	279	7	0	0
msigDBv62_JEON_SMAD6_TARGETS_UP	0.00055936	0.0100907	24	250	4	0.0148148		msigDBv62_SREBP1_01	1	1	168	7	0	0
msigDBv62_GSE40274_CTRL_VS_HELIOS_TRANSDUCED_ACTIVATED_CD4_TCELL_DN	0.000561581	0.010121	174	250	10	0.0241546		msigDBv62_SREBP1_02	1	1	88	7	0	0
msigDBv62_MARTINEZ_RB1_TARGETS_DN	0.000575693	0.0103653	543	250	20	0.0258732		msigDBv62_HAND1E47_01	1	1	277	7	0	0
msigDBv62_REACTOME_RESPONSE_TO_ELEVATED_PLATELET_CYTOSOLIC_CA2_	0.000609687	0.0109456	89	250	7	0.0210843		msigDBv62_STAT_01	1	1	253	7	0	0
msigDBv62_SCHAEFFER_PROSTATE_DEVELOPMENT_12HR_UP	0.000609126	0.0109456	116	250	8	0.0223464		msigDBv62_STAT1_01	1	1	68	7	0	0
msigDBv62_GO_HEAT_SHOCK_PROTEIN_BINDING	0.000609687	0.0109456	89	250	7	0.0210843		msigDBv62_CAGNYGKNAAA_UNKNOWN	1	1	75	7	0	0
msigDBv62_GO_CELLULAR_RESPONSE_TO_ORGANIC_CYCLIC_COMPOUND	0.000611176	0.0109617	465	250	18	0.025825		msigDBv62_STAT3_01	1	1	22	7	0	0
msigDBv62_GSE37301_HEMATOPOIETIC_STEM_CELL_VS_GRAN_MONO_PROGENITOR_DN	0.000613957	0.011001	176	250	10	0.0240385		msigDBv62_MEF2_02	1	1	228	7	0	0
msigDBv62_REACTOME_HEMOSTASIS	0.000626631	0.0112173	466	250	18	0.025788		msigDBv62_MEF2_03	1	1	238	7	0	0
CellMarker_Human_Undefined_Glioblastoma_Cancer-stem-cell_Review_27148537_720	0.000634682	0.0112747	11	250	3	0.0116279		msigDBv62_MEF2_04	1	1	25	7	0	0
msigDBv62_GNF2_INPP5D	0.000632148	0.0112747	43	250	5	0.0173611		msigDBv62_AHRARNT_01	1	1	140	7	0	0
msigDBv62_REACTOME_CALNEXIN_CALRETICULIN_CYCLE	0.000634682	0.0112747	11	250	3	0.0116279		msigDBv62_ARNT_01	1	1	261	7	0	0
msigDBv62_LIU_TARGETS_OF_VMYB_VS_CMYB_DN	0.000632148	0.0112747	43	250	5	0.0173611		msigDBv62_AHRARNT_02	1	1	15	7	0	0
msigDBv62_GO_POSITIVE_REGULATION_OF_PRI_MIRNA_TRANSCRIPTION_FROM_RNA_POLYMERASE_II_PROMOTER	0.000634682	0.0112747	11	250	3	0.0116279		msigDBv62_NKX25_01	1	1	125	7	0	0
msigDBv62_GO_NEGATIVE_REGULATION_OF_ENDOPLASMIC_RETICULUM_UNFOLDED_PROTEIN_RESPONSE	0.000634682	0.0112747	11	250	3	0.0116279		msigDBv62_NKX25_02	1	1	262	7	0	0
msigDBv62_GO_SODIUM_POTASSIUM_EXCHANGING_ATPASE_COMPLEX	0.000634682	0.0112747	11	250	3	0.0116279		msigDBv62_PPARA_01	1	1	37	7	0	0
msigDBv62_GO_POTASSIUM_TRANSPORTING_ATPASE_ACTIVITY	0.000634682	0.0112747	11	250	3	0.0116279		msigDBv62_CATRRAGC_UNKNOWN	1	1	138	7	0	0
msigDBv62_PID_CD8_TCR_DOWNSTREAM_PATHWAY	0.000641638	0.0113657	65	250	6	0.0194175		msigDBv62_EGR1_01	1	1	269	7	0	0
msigDBv62_HAHTOLA_MYCOSIS_FUNGOIDES_SKIN_UP	0.000641621	0.0113657	177	250	10	0.0239808		msigDBv62_NGFIC_01	1	1	255	7	0	0
msigDBv62_GSE21360_SECONDARY_VS_QUATERNARY_MEMORY_CD8_TCELL_UP	0.000641621	0.0113657	177	250	10	0.0239808		msigDBv62_EGR3_01	1	1	86	7	0	0
msigDBv62_GO_RESPONSE_TO_HORMONE	0.000650163	0.0115058	893	250	28	0.0251121		msigDBv62_EGR2_01	1	1	199	7	0	0
msigDBv62_HILLION_HMGA1_TARGETS	0.000652111	0.0115293	90	250	7	0.021021		msigDBv62_OCT1_07	1	1	162	7	0	0
msigDBv62_MODULE_307	0.000657473	0.0115849	25	250	4	0.0147601		msigDBv62_CHOP_01	1	1	238	7	0	0
msigDBv62_SMID_BREAST_CANCER_RELAPSE_IN_BONE_DN	0.000659619	0.0115849	315	250	14	0.0254083		msigDBv62_GFI1_01	1	1	262	7	0	0
msigDBv62_RUTELLA_RESPONSE_TO_CSF2RB_AND_IL4_DN	0.000659619	0.0115849	315	250	14	0.0254083		msigDBv62_XBP1_01	1	1	133	7	0	0
msigDBv62_BRUINS_UVC_RESPONSE_VIA_TP53_GROUP_B	0.000660237	0.0115849	549	250	20	0.0256739		msigDBv62_TATA_01	1	1	255	7	0	0
msigDBv62_GO_RESPONSE_TO_OXIDATIVE_STRESS	0.000659183	0.0115849	352	250	15	0.0255537		msigDBv62_NRSF_01	1	1	97	7	0	0
msigDBv62_GO_RESPONSE_TO_MECHANICAL_STIMULUS	0.000656475	0.0115849	210	250	11	0.0244989		msigDBv62_CCAATNNSNNNGCG_UNKNOWN	1	1	59	7	0	0
msigDBv62_GO_SECRETORY_GRANULE	0.000659183	0.0115849	352	250	15	0.0255537		msigDBv62_RREB1_01	1	1	207	7	0	0
msigDBv62_GO_TRANSCRIPTIONAL_ACTIVATOR_ACTIVITY_RNA_POLYMERASE_II_TRANSCRIPTION_REGULATORY_REGION_SEQUENCE_SPECIFIC_BINDING	0.000659619	0.0115849	315	250	14	0.0254083		msigDBv62_ISRE_01	1	1	247	7	0	0
msigDBv62_SMID_BREAST_CANCER_ERBB2_UP	0.00067104	0.0117634	147	250	9	0.0231959		msigDBv62_HLF_01	1	1	254	7	0	0
msigDBv62_MORF_RAC1	0.000682845	0.0119591	211	250	11	0.0244444		msigDBv62_OLF1_01	1	1	272	7	0	0
msigDBv62_PID_INTEGRIN1_PATHWAY	0.00069635	0.0121358	66	250	6	0.0193548		msigDBv62_AML1_01	1	1	263	7	0	0
msigDBv62_PID_HIF1_TFPATHWAY	0.00069635	0.0121358	66	250	6	0.0193548		msigDBv62_P53_02	1	1	254	7	0	0
msigDBv62_HINATA_NFKB_TARGETS_KERATINOCYTE_UP	0.000696843	0.0121358	91	250	7	0.0209581		msigDBv62_LMO2COM_01	1	1	264	7	0	0
msigDBv62_FONTAINE_PAPILLARY_THYROID_CARCINOMA_UP	0.00069635	0.0121358	66	250	6	0.0193548		msigDBv62_LMO2COM_02	1	1	246	7	0	0
msigDBv62_GO_REGULATION_OF_INTRACELLULAR_SIGNAL_TRANSDUCTION	0.000695744	0.0121358	1656	250	44	0.0236305		msigDBv62_MIF1_01	1	1	181	7	0	0
msigDBv62_GO_ANTIGEN_PROCESSING_AND_PRESENTATION_OF_EXOGENOUS_PEPTIDE_ANTIGEN_VIA_MHC_CLASS_I	0.00069635	0.0121358	66	250	6	0.0193548		msigDBv62_RFX1_01	1	1	256	7	0	0
msigDBv62_ESC_J1_UP_EARLY.V1_DN	0.000700046	0.0121801	179	250	10	0.0238663		msigDBv62_CCANNAGRKGGC_UNKNOWN	1	1	117	7	0	0
msigDBv62_ZHOU_INFLAMMATORY_RESPONSE_LPS_UP	0.000701519	0.0121944	431	250	17	0.0256024		msigDBv62_RFX1_02	1	1	278	7	0	0
msigDBv62_GO_RESPONSE_TO_TEMPERATURE_STIMULUS	0.000704568	0.012236	148	250	9	0.0231362		msigDBv62_TCF11MAFG_01	1	1	207	7	0	0
msigDBv62_GRAESSMANN_APOPTOSIS_BY_SERUM_DEPRIVATION_UP	0.0007064	0.0122563	552	250	20	0.0255754		msigDBv62_TCF11_01	1	1	253	7	0	0
msigDBv62_GO_REGULATION_OF_PROTEIN_MODIFICATION_PROCESS	0.000734377	0.0127299	1710	250	45	0.0234987		msigDBv62_NFY_01	1	1	254	7	0	0
msigDBv62_MODULE_92	0.000739452	0.0127822	149	250	9	0.0230769		msigDBv62_HFH3_01	1	1	191	7	0	0
msigDBv62_GO_REGULATION_OF_LEUKOCYTE_MIGRATION	0.000739452	0.0127822	149	250	9	0.0230769		msigDBv62_FREAC2_01	1	1	260	7	0	0
msigDBv62_GO_REGULATION_OF_PEPTIDYL_TYROSINE_PHOSPHORYLATION	0.000738237	0.0127822	213	250	11	0.0243363		msigDBv62_FREAC3_01	1	1	251	7	0	0
msigDBv62_MODULE_239	0.000762201	0.013151	120	250	8	0.0220994		msigDBv62_FREAC4_01	1	1	150	7	0	0
msigDBv62_REACTOME_CELL_CELL_COMMUNICATION	0.000762201	0.013151	120	250	8	0.0220994		msigDBv62_FREAC7_01	1	1	195	7	0	0
msigDBv62_XU_HGF_SIGNALING_NOT_VIA_AKT1_6HR	0.000767179	0.013188	26	250	4	0.0147059		msigDBv62_HFH8_01	1	1	203	7	0	0
msigDBv62_GUENTHER_GROWTH_SPHERICAL_VS_ADHERENT_DN	0.000767179	0.013188	26	250	4	0.0147059		msigDBv62_CCAWNWWNNNGGC_UNKNOWN	1	1	84	7	0	0
msigDBv62_DEN_INTERACT_WITH_LCA5	0.000767179	0.013188	26	250	4	0.0147059		msigDBv62_NFAT_Q6	1	1	246	7	0	0
msigDBv62_BRACHAT_RESPONSE_TO_METHOTREXATE_UP	0.000767179	0.013188	26	250	4	0.0147059		msigDBv62_MYCMAX_B	1	1	268	7	0	0
msigDBv62_BEGUM_TARGETS_OF_PAX3_FOXO1_FUSION_DN	0.000781471	0.0133965	45	250	5	0.0172414		msigDBv62_PAX3_B	1	1	90	7	0	0
msigDBv62_SHIPP_DLBCL_VS_FOLLICULAR_LYMPHOMA_UP	0.000781471	0.0133965	45	250	5	0.0172414		msigDBv62_PAX8_B	1	1	106	7	0	0
msigDBv62_GO_POSITIVE_REGULATION_OF_MRNA_METABOLIC_PROCESS	0.000781471	0.0133965	45	250	5	0.0172414		msigDBv62_WHN_B	1	1	254	7	0	0
msigDBv62_DAVICIONI_MOLECULAR_ARMS_VS_ERMS_DN	0.00079586	0.0135931	182	250	10	0.0236967		msigDBv62_ZF5_B	1	1	239	7	0	0
msigDBv62_TAKEDA_TARGETS_OF_NUP98_HOXA9_FUSION_3D_UP	0.00079586	0.0135931	182	250	10	0.0236967		msigDBv62_ATF_B	1	1	187	7	0	0
msigDBv62_LI_WILMS_TUMOR_VS_FETAL_KIDNEY_1_UP	0.00079586	0.0135931	182	250	10	0.0236967		msigDBv62_ETS1_B	1	1	259	7	0	0
msigDBv62_GO_RESPONSE_TO_KETONE	0.00079586	0.0135931	182	250	10	0.0236967		msigDBv62_ETS2_B	1	1	274	7	0	0
msigDBv62_KEGG_EPITHELIAL_CELL_SIGNALING_IN_HELICOBACTER_PYLORI_INFECTION	0.000816555	0.0139338	68	250	6	0.0192308		msigDBv62_GABP_B	1	1	259	7	0	0
msigDBv62_MODULE_12	0.000828944	0.0141323	360	250	15	0.0252101		msigDBv62_CCAWYNNGAAR_UNKNOWN	1	1	145	7	0	0
msigDBv62_KEGG_ENDOCYTOSIS	0.0008301	0.014139	183	250	10	0.0236407		msigDBv62_OCT1_B	1	1	267	7	0	0
msigDBv62_MIZUKAMI_HYPOXIA_UP	0.000836116	0.0141509	12	250	3	0.011583		msigDBv62_GATA1_05	1	1	283	7	0	0
msigDBv62_GO_NEGATIVE_REGULATION_OF_GLYCOPROTEIN_BIOSYNTHETIC_PROCESS	0.000836116	0.0141509	12	250	3	0.011583		msigDBv62_PAX3_01	1	1	22	7	0	0
msigDBv62_GO_SODIUM_ION_EXPORT	0.000836116	0.0141509	12	250	3	0.011583		msigDBv62_PAX4_01	1	1	262	7	0	0
msigDBv62_GO_REGULATION_OF_DENDRITIC_CELL_DIFFERENTIATION	0.000836116	0.0141509	12	250	3	0.011583		msigDBv62_PAX4_02	1	1	237	7	0	0
msigDBv62_GO_NEGATIVE_REGULATION_OF_NATURAL_KILLER_CELL_MEDIATED_IMMUNITY	0.000836116	0.0141509	12	250	3	0.011583		msigDBv62_PAX4_03	1	1	253	7	0	0
msigDBv62_GO_CELLULAR_POTASSIUM_ION_HOMEOSTASIS	0.000836116	0.0141509	12	250	3	0.011583		msigDBv62_PAX4_04	1	1	218	7	0	0
msigDBv62_GO_PERK_MEDIATED_UNFOLDED_PROTEIN_RESPONSE	0.000836116	0.0141509	12	250	3	0.011583		msigDBv62_MSX1_01	1	1	174	7	0	0
msigDBv62_GO_REGULATION_OF_CATABOLIC_PROCESS	0.00085277	0.0144196	731	250	24	0.0250784		msigDBv62_HOXA3_01	1	1	13	7	0	0
CellMarker_Human_Undefined_Normal_Mesenchymal-stem-cell_Review_24158496_693	0.0008653	0.014526	46	250	5	0.0171821		msigDBv62_EN1_01	1	1	109	7	0	0
CellMarker_Human_Undefined_Normal_Mesenchymal-stromal-cell_Review_24158496_694	0.0008653	0.014526	46	250	5	0.0171821		msigDBv62_CCCNNNNNNAAGWT_UNKNOWN	1	1	102	7	0	0
msigDBv62_HALMOS_CEBPA_TARGETS_DN	0.0008653	0.014526	46	250	5	0.0171821		msigDBv62_AMEF2_Q6	1	1	259	7	0	0
msigDBv62_KYNG_RESPONSE_TO_H2O2_VIA_ERCC6_DN	0.0008653	0.014526	46	250	5	0.0171821		msigDBv62_MMEF2_Q6	1	1	272	7	0	0
msigDBv62_WIERENGA_STAT5A_TARGETS_UP	0.000860264	0.014526	217	250	11	0.0241228		msigDBv62_HMEF2_Q6	1	1	138	7	0	0
msigDBv62_PEDERSEN_METASTASIS_BY_ERBB2_ISOFORM_1	0.0008653	0.014526	46	250	5	0.0171821		msigDBv62_RSRFC4_Q2	1	1	214	7	0	0
msigDBv62_GO_CELL_DEATH	0.000864371	0.014526	1001	250	30	0.02457		msigDBv62_SOX9_B1	1	1	237	7	0	0
msigDBv62_GO_REGULATION_OF_OXIDATIVE_STRESS_INDUCED_CELL_DEATH	0.0008653	0.014526	46	250	5	0.0171821		msigDBv62_HNF4_01_B	1	1	253	7	0	0
msigDBv62_ZAMORA_NOS2_TARGETS_UP	0.000882356	0.0147856	69	250	6	0.0191693		msigDBv62_AREB6_01	1	1	271	7	0	0
msigDBv62_YAO_TEMPORAL_RESPONSE_TO_PROGESTERONE_CLUSTER_10	0.000882356	0.0147856	69	250	6	0.0191693		msigDBv62_AREB6_02	1	1	254	7	0	0
msigDBv62_ST_GRANULE_CELL_SURVIVAL_PATHWAY	0.000889209	0.0148737	27	250	4	0.014652		msigDBv62_AREB6_03	1	1	258	7	0	0
msigDBv62_TIEN_INTESTINE_PROBIOTICS_2HR_UP	0.000889209	0.0148737	27	250	4	0.014652		msigDBv62_AREB6_04	1	1	252	7	0	0
msigDBv62_CHIARADONNA_NEOPLASTIC_TRANSFORMATION_CDC25_DN	0.000893371	0.0149299	153	250	9	0.0228426		msigDBv62_CCGNMNNTNACG_UNKNOWN	1	1	77	7	0	0
msigDBv62_ATF6_01	0.00089618	0.0149634	123	250	8	0.0219178		msigDBv62_CART1_01	1	1	226	7	0	0
msigDBv62_GAUSSMANN_MLL_AF4_FUSION_TARGETS_F_UP	0.000902219	0.0150373	185	250	10	0.0235294		msigDBv62_TGIF_01	1	1	247	7	0	0
msigDBv62_GO_CELL_JUNCTION_ORGANIZATION	0.000902219	0.0150373	185	250	10	0.0235294		msigDBv62_MEIS1_01	1	1	239	7	0	0
msigDBv62_GO_CYTOKINE_ACTIVITY	0.00092728	0.0154411	219	250	11	0.0240175		msigDBv62_MEIS1AHOXA9_01	1	1	117	7	0	0
msigDBv62_HAMAI_APOPTOSIS_VIA_TRAIL_DN	0.000940163	0.0156417	186	250	10	0.0234742		msigDBv62_MEIS1BHOXA9_01	1	1	145	7	0	0
msigDBv62_GNF2_SELL	0.000955647	0.0158568	47	250	5	0.0171233		msigDBv62_FOXJ2_01	1	1	184	7	0	0
msigDBv62_PID_NFAT_TFPATHWAY	0.000955647	0.0158568	47	250	5	0.0171233		msigDBv62_FOXJ2_02	1	1	237	7	0	0
msigDBv62_KHETCHOUMIAN_TRIM24_TARGETS_UP	0.000955647	0.0158568	47	250	5	0.0171233		msigDBv62_NKX61_01	1	1	236	7	0	0
msigDBv62_LIU_PROSTATE_CANCER_UP	0.000958289	0.0158864	96	250	7	0.020649		msigDBv62_E2F_Q3	1	1	227	7	0	0
msigDBv62_GO_CELLULAR_RESPONSE_TO_ENDOGENOUS_STIMULUS	0.000965671	0.0159946	1008	250	30	0.02443		msigDBv62_E2F_Q4	1	1	234	7	0	0
msigDBv62_NGFIC_01	0.000971378	0.0160748	255	250	12	0.0243408		msigDBv62_CCTNTMAGA_UNKNOWN	1	1	127	7	0	0
CellMarker_Human_Fetal-gonad_Normal_Granulosa-cell_Single-cell-sequencing_28457750_833	0.000979407	0.0161933	196	250	10	0.0234192		msigDBv62_E2F_Q6	1	1	232	7	0	0
msigDBv62_GO_LYTIC_VACUOLE	0.000992999	0.0164034	526	250	19	0.0250991		msigDBv62_E2F1_Q3	1	1	244	7	0	0
msigDBv62_MODULE_212	0.00100506	0.0165733	329	250	14	0.0247788		msigDBv62_E2F1_Q4	1	1	244	7	0	0
msigDBv62_GO_NEGATIVE_REGULATION_OF_PROTEOLYSIS	0.00100506	0.0165733	329	250	14	0.0247788		msigDBv62_E2F1_Q6	1	1	232	7	0	0
msigDBv62_GARGALOVIC_RESPONSE_TO_OXIDIZED_PHOSPHOLIPIDS_MAGENTA_UP	0.00102429	0.016802	28	250	4	0.0145985		msigDBv62_TITF1_Q3	1	1	239	7	0	0
msigDBv62_JECHLINGER_EPITHELIAL_TO_MESENCHYMAL_TRANSITION_UP	0.00102615	0.016802	71	250	6	0.0190476		msigDBv62_HMX1_01	1	1	43	7	0	0
msigDBv62_MOREIRA_RESPONSE_TO_TSA_UP	0.00102429	0.016802	28	250	4	0.0145985		msigDBv62_IPF1_Q4	1	1	260	7	0	0
msigDBv62_GEORGANTAS_HSC_MARKERS	0.00102615	0.016802	71	250	6	0.0190476		msigDBv62_CHX10_01	1	1	225	7	0	0
msigDBv62_KYNG_RESPONSE_TO_H2O2	0.00102615	0.016802	71	250	6	0.0190476		msigDBv62_VDR_Q3	1	1	225	7	0	0
msigDBv62_DAZARD_UV_RESPONSE_CLUSTER_G24	0.00102429	0.016802	28	250	4	0.0145985		msigDBv62_SPZ1_01	1	1	231	7	0	0
msigDBv62_GO_CELLULAR_RESPONSE_TO_EXTRACELLULAR_STIMULUS	0.00101998	0.016802	188	250	10	0.0233645		msigDBv62_CGGAARNGGCNG_UNKNOWN	1	1	51	7	0	0
msigDBv62_GO_ATPASE_COUPLED_ION_TRANSMEMBRANE_TRANSPORTER_ACTIVITY	0.00102615	0.016802	71	250	6	0.0190476		msigDBv62_AR_Q2	1	1	125	7	0	0
msigDBv62_TAVOR_CEBPA_TARGETS_UP	0.00105282	0.0172084	48	250	5	0.0170648		msigDBv62_ZIC1_01	1	1	261	7	0	0
msigDBv62_GO_CHEMOKINE_ACTIVITY	0.00105282	0.0172084	48	250	5	0.0170648		msigDBv62_ZIC2_01	1	1	247	7	0	0
CellMarker_Human_Germ_Normal_Embryonic-stem-cell_Company_Company_484	0.00107396	0.0174771	17	250	3	0.0115385		msigDBv62_ZIC3_01	1	1	255	7	0	0
msigDBv62_NING_CHRONIC_OBSTRUCTIVE_PULMONARY_DISEASE_UP	0.00107238	0.0174771	157	250	9	0.0226131		msigDBv62_NKX3A_01	1	1	237	7	0	0
msigDBv62_GO_CELLULAR_RESPONSE_TO_LIPOPROTEIN_PARTICLE_STIMULUS	0.00107396	0.0174771	13	250	3	0.0115385		msigDBv62_IRF7_01	1	1	252	7	0	0
msigDBv62_GO_ESTABLISHMENT_OR_MAINTENANCE_OF_TRANSMEMBRANE_ELECTROCHEMICAL_GRADIENT	0.00107396	0.0174771	13	250	3	0.0115385		msigDBv62_FAC1_01	1	1	222	7	0	0
msigDBv62_GO_POSITIVE_REGULATION_OF_ENDOPLASMIC_RETICULUM_UNFOLDED_PROTEIN_RESPONSE	0.00107396	0.0174771	13	250	3	0.0115385		msigDBv62_STAT5A_01	1	1	251	7	0	0
msigDBv62_MODULE_128	0.00108226	0.0175509	98	250	7	0.0205279		msigDBv62_STAT5B_01	1	1	247	7	0	0
msigDBv62_TAKAO_RESPONSE_TO_UVB_RADIATION_DN	0.00108226	0.0175509	98	250	7	0.0205279		msigDBv62_STAT5A_02	1	1	141	7	0	0
msigDBv62_NIELSEN_GIST	0.00108226	0.0175509	98	250	7	0.0205279		msigDBv62_CRGAARNNNNCGA_UNKNOWN	1	1	47	7	0	0
msigDBv62_GO_CIRCULATORY_SYSTEM_DEVELOPMENT	0.00108099	0.0175509	788	250	25	0.0246792		msigDBv62_GATA6_01	1	1	265	7	0	0
msigDBv62_MORF_PSMC1	0.00110528	0.017893	190	250	10	0.0232558		msigDBv62_POU3F2_01	1	1	100	7	0	0
msigDBv62_LEF1_UP.V1_DN	0.00110528	0.017893	190	250	10	0.0232558		msigDBv62_POU3F2_02	1	1	260	7	0	0
msigDBv62_ATF_01	0.00111075	0.017966	259	250	12	0.0241449		msigDBv62_POU6F1_01	1	1	240	7	0	0
msigDBv62_GO_NEGATIVE_REGULATION_OF_NEURON_DIFFERENTIATION	0.00115006	0.0185856	191	250	10	0.0232019		msigDBv62_HIF1_Q5	1	1	244	7	0	0
msigDBv62_WANG_LMO4_TARGETS_UP	0.00115242	0.0186076	372	250	15	0.0247117		msigDBv62_ROAZ_01	1	1	10	7	0	0
msigDBv62_OLSSON_E2F3_TARGETS_DN	0.00115714	0.0186514	49	250	5	0.0170068		msigDBv62_AP2REP_01	1	1	178	7	0	0
msigDBv62_GERHOLD_ADIPOGENESIS_UP	0.00115714	0.0186514	49	250	5	0.0170068		msigDBv62_AP2ALPHA_01	1	1	241	7	0	0
msigDBv62_ZHU_CMV_ALL_DN	0.00116093	0.0186964	128	250	8	0.0216216		msigDBv62_AP2GAMMA_01	1	1	250	7	0	0
msigDBv62_REACTOME_TIGHT_JUNCTION_INTERACTIONS	0.00117317	0.0188283	29	250	4	0.0145455		msigDBv62_TBP_01	1	1	245	7	0	0
msigDBv62_BERENJENO_TRANSFORMED_BY_RHOA_REVERSIBLY_DN	0.00117317	0.0188283	29	250	4	0.0145455		msigDBv62_CTCNANGTGNY_UNKNOWN	1	1	91	7	0	0
msigDBv62_GO_MAINTENANCE_OF_PROTEIN_LOCALIZATION_IN_ORGANELLE	0.00117317	0.0188283	29	250	4	0.0145455		msigDBv62_FOXO4_01	1	1	243	7	0	0
msigDBv62_GO_REGULATION_OF_OXIDATIVE_STRESS_INDUCED_INTRINSIC_APOPTOTIC_SIGNALING_PATHWAY	0.00117317	0.0188283	29	250	4	0.0145455		msigDBv62_FOXO1_01	1	1	245	7	0	0
CellMarker_Human_Embryo_Normal_Trophectoderm-cell_Single-cell-sequencing_27062923_747	0.00121849	0.0195053	100	250	7	0.0204082		msigDBv62_FOXO1_02	1	1	240	7	0	0
msigDBv62_MODULE_79	0.00121849	0.0195053	100	250	7	0.0204082		msigDBv62_FOXO4_02	1	1	255	7	0	0
msigDBv62_HUMMERICH_SKIN_CANCER_PROGRESSION_DN	0.00121849	0.0195053	100	250	7	0.0204082		msigDBv62_FOXO3_01	1	1	245	7	0	0
msigDBv62_GO_CELL_JUNCTION_ASSEMBLY	0.00122069	0.0195236	129	250	8	0.0215633		msigDBv62_CDC5_01	1	1	256	7	0	0
msigDBv62_ACCATTT_MIR522	0.00122485	0.0195566	160	250	9	0.0224439		msigDBv62_AR_01	1	1	157	7	0	0
msigDBv62_GAVIN_FOXP3_TARGETS_CLUSTER_P3	0.00122485	0.0195566	160	250	9	0.0224439		msigDBv62_PITX2_Q2	1	1	255	7	0	0
msigDBv62_PHONG_TNF_RESPONSE_VIA_P38_COMPLETE	0.00124009	0.0197831	227	250	11	0.0236052		msigDBv62_ATF6_01	1	1	123	7	0	0
msigDBv62_EGFR_UP.V1_UP	0.00124408	0.0198296	193	250	10	0.0230947		msigDBv62_NCX_01	1	1	171	7	0	0
msigDBv62_BECKER_TAMOXIFEN_RESISTANCE_UP	0.00126891	0.0201736	50	250	5	0.0169492		msigDBv62_CTGCAGY_UNKNOWN	1	1	765	7	0	0
msigDBv62_HOFFMANN_SMALL_PRE_BII_TO_IMMATURE_B_LYMPHOCYTE_DN	0.00126891	0.0201736	50	250	5	0.0169492		msigDBv62_NKX22_01	1	1	190	7	0	0
msigDBv62_GO_RESPONSE_TO_PROGESTERONE	0.00126891	0.0201736	50	250	5	0.0169492		msigDBv62_PAX2_02	1	1	258	7	0	0
msigDBv62_HALLMARK_CHOLESTEROL_HOMEOSTASIS	0.0012748	0.02025	74	250	6	0.0188679		msigDBv62_NKX62_Q2	1	1	241	7	0	0
msigDBv62_GO_NEGATIVE_REGULATION_OF_RESPONSE_TO_STIMULUS	0.00128078	0.0203276	1360	250	37	0.0235219		msigDBv62_BACH2_01	1	1	271	7	0	0
msigDBv62_MODULE_170	0.00129146	0.0204448	101	250	7	0.0203488		msigDBv62_MAZR_01	1	1	220	7	0	0
msigDBv62_MODULE_177	0.00129146	0.0204448	101	250	7	0.0203488		msigDBv62_STAT1_02	1	1	252	7	0	0
msigDBv62_BASSO_CD40_SIGNALING_UP	0.00129146	0.0204448	101	250	7	0.0203488		msigDBv62_STAT5A_03	1	1	265	7	0	0
msigDBv62_RAF_UP.V1_DN	0.00129339	0.0204579	194	250	10	0.0230415		msigDBv62_STAT6_01	1	1	264	7	0	0
msigDBv62_ODONNELL_TFRC_TARGETS_UP	0.00129951	0.0205199	456	250	17	0.0246734		msigDBv62_BACH1_01	1	1	263	7	0	0
msigDBv62_GO_TRANSPORT_VESICLE	0.00129924	0.0205199	338	250	14	0.0243902		msigDBv62_STAT1_03	1	1	248	7	0	0
msigDBv62_GO_CELLULAR_RESPONSE_TO_EXTERNAL_STIMULUS	0.00130796	0.0206358	264	250	12	0.0239044		msigDBv62_CTGRYYYNATT_UNKNOWN	1	1	72	7	0	0
msigDBv62_GO_CELLULAR_RESPONSE_TO_OXYGEN_CONTAINING_COMPOUND	0.0013107	0.0206615	799	250	25	0.0244141		msigDBv62_STAT3_02	1	1	147	7	0	0
msigDBv62_GO_POLY_A_RNA_BINDING	0.00132579	0.0208817	1170	250	33	0.0237924		msigDBv62_STAT4_01	1	1	266	7	0	0
msigDBv62_GO_REGULATION_OF_PROTEOLYSIS	0.00132831	0.0209038	711	250	23	0.0245203		msigDBv62_STAT5A_04	1	1	213	7	0	0
msigDBv62_SHIN_B_CELL_LYMPHOMA_CLUSTER_2	0.00133656	0.0209803	30	250	4	0.0144928		msigDBv62_STAT6_02	1	1	258	7	0	0
msigDBv62_PETROVA_ENDOTHELIUM_LYMPHATIC_VS_BLOOD_DN	0.00133588	0.0209803	162	250	9	0.0223325		msigDBv62_LHX3_01	1	1	224	7	0	0
[truncated: 17,432 more rows]

## Sheet: All enrichment lung
High UMI tumor cluster								Low UMI tumor cluster
[truncated: 18,618 more rows]

## Sheet: All enrichment pancreatic
High UMI tumor cluster								Low UMI tumor cluster
[truncated: 18,618 more rows]
