# Supplementary material for: Estimation of tumor cell total mRNA expression in 15 cancer types predicts disease progression
Source: Nat Biotechnol. 2022 Jun 13;40(11):1624–33. doi: 10.1038/s41587-022-01342-x (PMC9646498; doi:10.1038/s41587-022-01342-x)
Supplement: Supplementary file 6 — Summary of the distributions of TmS across 15 cancer types in TCGA, ICGC-EOPC, METABRIC and TRACERx [file 41587_2022_1342_MOESM6_ESM.xlsx]

## Sheet: PanCan TmS summary
Supplementary Table 4 | Summary of the distributions of TmS across 15 cancer types in TCGA, ICGC-EOPC, METABRIC and TRACERx.
Cancer	Median TmS	MAD TmS	Sample size
Head-and-neck squamous cell carcinoma	0.514081	0.513114	431
Thyroid papillary carcinoma	0.542708	0.316796	196
Stomach adenocarcinoma	0.563421	0.519644	258
Bladder urothelial carcinoma	0.598002	0.51544	319
Prostate adenocarcinoma	0.606308	0.389055	252
Renal clear cell carcinoma	0.963612	0.673202	287
Early-onset prostate cancer	0.967062	0.837108	85
Breast carcinoma	0.989479	0.849966	893
Endometrial carcinoma	1.04678	0.798102	351
Colorectal carcinoma	1.07558	0.651584	477
Renal chromophobe	1.12664	0.590302	57
Renal papillary carcinoma	1.18305	1.0483	164
METABRIC - breast carcinoma	1.5	1.1	1546
Lung adenocarcinoma	1.58734	1.10375	385
Pancreatic adenocarcinoma	1.64573	1.07409	98
Hepatocellular carcinoma	1.91414	2.08856	309
TRACERx - lung cancer	2.1	0.84	94
Lung squamous cell carcinoma	2.27392	1.31998	420
Overall	1.03818	0.93	6622
MAD: Median absolute deviation
