# Supplementary material for: Estimation of tumor cell total mRNA expression in 15 cancer types predicts disease progression
Source: Nat Biotechnol. 2022 Jun 13;40(11):1624–33. doi: 10.1038/s41587-022-01342-x (PMC9646498; doi:10.1038/s41587-022-01342-x)
Supplement: Supplementary file 7 — Multivariate Cox proportional hazard models with age, TmS, stage and TmS × stage as candidate predictors for OS and PFI analysis across cancer types in TCGA and ICGC-EOPC [file 41587_2022_1342_MOESM7_ESM.xlsx]

## Sheet: Sheet1
Supplementary Table 5 | Multivariate Cox proportional hazard models with Age, TmS, Stage and TmS x Stage as candidate predictors for overall survival and progression-free interval analysis across cancer types in TCGA and ICGC-EOPC.
Cancer	Sample size	Clinical Outcome Endpoint	Variable	Hazard ratio	95% CI	P value (Wald test)
Colorectal carcinoma	n=440	OS	Age	1	(1.03, 1.07)	8x10-7
			TmS (High vs. Low)	2.9082	(1.40, 6.20)	5x10-3
			Stage (Advanced vs. Early)	1.9	(0.96, 3.57)	0.07
		PFI	Age	1.00045	(0.98, 1.02)	0.6
			TmS (High vs. Low)	2	(1.10, 3.65)	0.02
			Stage (Advanced vs. Early)	3.6	(2.36, 5.64)	5x10-9
Hepatocellular carcinoma	n=285	OS	Age	1.01421	(1.00, 1.03)	0.105209
			TmS (High vs. Low)	1.8	(1.20, 2.69)	5x10-3
			Stage (Advanced vs. Early)	2.2	(1.43, 3.26)	2x10-4
		PFI	Age	1	(0.98, 1.01)	0.727021
			TmS (High vs. Low)	0.7	(0.40, 1.07)	0.1
			Stage (Advanced vs. Early)	1.3	(0.63, 2.56)	0.5
			TmS x Stage	3	(1.21, 7.26)	0.02
Lung adenocarcinoma	n=371	OS	Age	1.01056	(0.99, 1.02)	0.451875
			TmS (High vs. Low)	2.12479	(1.26, 3.52)	5x10-3
			Stage (Advanced vs. Early)	2.33501	(1.62, 3.33)	5x10-6
		PFI	Age	0.997726	(0.98, 1.01)	0.6
			TmS (High vs. Low)	1.4	(0.91, 2.17)	0.01
			Stage (Advanced vs. Early)	1.7	(1.07, 2.74)	0.0357905
Stomach adenocarcinoma	n=231	OS	Age	1.02516	(1.00, 1.04)	0.0658648
			TmS (High vs. Low)	2.5	(1.24, 5.02)	0.0103666
			Stage (Advanced vs. Early)	1.9	(1.14, 3.06)	0.0125055
		PFI	Age	1	(0.97, 1.01)	0.386267
			TmS (High vs. Low)	4.14	(1.80, 9.57)	1x10-3
			Stage (Advanced vs. Early)	2.2	(1.32, 3.55)	9x10-4
Renal clear cell carcinoma	n=283	OS	Age	1.03895	(1.02, 1.06)	6x10-5
			TmS (High vs. Low)	2.7	(1.66, 4.56)	9x10-5
			Stage (Advanced vs. Early)	5.7	(3.37, 9.50)	6x10-11
		PFI	Age	1.00428	(0.99, 1.03)	0.4
			TmS (High vs. Low)	2.5	(1.45, 4.21)	8x10-4
			Stage (Advanced vs. Early)	9.6	(5.40, 17.14)	2x10-14
Panceatic adenocarcinoma (Early stage)	n=95	OS	Age	1.01495	(0.99, 1.04)	0.272737
			TmS (High vs. Low)	1.99817	(1.15, 3.35)	0.0100009
		PFI	Age	1.0062	(0.98, 1.03)	0.6
			TmS (High vs. Low)	1.65	(0.98, 2.77)	0.058726
Endometrial cancer	n=351	OS	Age	1.02611	(1.00, 1.05)	0.03
			TmS (High vs. Low)	2.12859	(0.97, 4.66)	0.06
Thyroid papillary carcinoma	n=195	PFI	Age	1.00566	(0.96, 1.06)	0.69355
			TmS (High vs. Low)	6.6	(1.76, 24.49)	0.00500722
			Stage (Advanced vs. Early)	2.4	(0.44, 13.62)	0.306705
Prostate adenocarcinoma	n=230	PFI	Age	1.01156	(0.97, 1.06)	0.611252
			TmS (High vs. Low)	1.5	(0.74, 2.86)	0.274368
			Gleason score (7 vs. 8+)	6.8	(2.95, 15.85)	8x10-6
Early-onset prostate cancer	n=66	PFI	Age	0.929175	(0.79, 1.09)	0.366135
			TmS (High vs. Low)	4.1	(1.43, 11.98)	9x10-3
			Gleason score (7 vs. 8+)	6.3	(1.98, 19.90)	2x10-3
Bladder urothelial carcinoma	n=317	OS	Age	1.04164	(1.00, 1.04)	6x10-3
			TmS (High vs. Low)	1.8	(1.03, 3.15)	0.04
			Stage (Advanced vs. Early)	3	(1.61, 5.72)	6x10-4
		PFI	Age	1.00641	(0.99, 1.02)	0.5
			TmS (High vs. Low)	3.29059	(0.79, 13.90)	0.103141
			Stage (Advanced vs. Early)	9	(2.20, 37.07)	0.00219533
			TmS x Stage	0.179993	(0.04, 0.79)	0.0230279
Head-and-neck squamous cell carcinoma (HPV-)	n=189	OS	Age	1.03264	(1.01, 1.05)	0.00174474
			TmS (High vs. Low)	4.1	(1.52, 11.7)	0.005
			Stage (Advanced vs. Early)	5.3	(2.30, 12.38)	9x10-5
			TmS x Stage	0.137644	(0.05, 0.43)	5x10-4
		PFI	Age	1.00859	(0.99, 1.03)	0.41988
			TmS (High vs. Low)	0.56	(0.34, 0.91)	0.0189592
			Stage (Advanced vs. Early)	1.4	(0.75, 2.69)	0.28556
Lung squamous cell carcinoma	n=410	OS	Age	1.01814	(1.0, 1.03)	0.0551466
			TmS (High vs. Low)	2.5	(1.17, 5.48)	0.02
			Stage (Advanced vs. Early)	2.5	(1.63, 3.82)	2x10-5
			TmS x Stage	0.19	(0.07, 0.5)	8x10-4
		PFI	Age	0.99645	(0.97, 1.02)	0.743632
			TmS (High vs. Low)	2	(0.73, 5.50)	0.2
			Stage (Advanced vs. Early)	2.23602	(1.50, 3.36)	2x10-4
Triple-negative breast carcinoma	n=127	PFI	Age	0.98	(0.95, 1.00)	0.2
			TmS (High vs. Low)	0.15	(0.02, 1.14)	0.07
			Stage (Advanced vs. Early)	1.5	(0.20, 11.74)	0.7
			TmS x Stage	29	(1.60, 553.15)	0.02
ER-postive breast carcinoma	n=611	PFI	Age	1	(1.00, 1.03)	0.07
			TmS (High vs. Low)	0.9	(0.50, 1.67)	0.8
			Stage (Advanced vs. Early)	2.8	(1.72, 4.70)	4x10-5
OS: Overall survival; PFI: Progression-free interval. Endometrial cancer is not included in Fig. 4h due to the missing stage information.
