# Supplementary material for: Estimation of tumor cell total mRNA expression in 15 cancer types predicts disease progression
Source: Nat Biotechnol. 2022 Jun 13;40(11):1624–33. doi: 10.1038/s41587-022-01342-x (PMC9646498; doi:10.1038/s41587-022-01342-x)
Supplement: Supplementary file 9 — Multivariate Cox proportional hazard models with age, TmS, chemotherapy and Oncotype risk as predictors for DFS analysis across breast cancer subtypes in the METABRIC study [file 41587_2022_1342_MOESM9_ESM.xlsx]

## Sheet: Sheet1
Supplementary Table 7 | Multivariate Cox proportional hazard models with Age, TmS, Chemotherapy, Oncotype Risk as predictors for disease free survival analysis across breast cancer subtypes in METABRIC study.
Cancer	Sample size	Clinical Outcome Endpoint	Variable	Hazard ratio	95% CI	P value (Wald test)
Triple-negative breast carcinoma	n=214	DFS	Age	0.999626	(0.98, 1.02)	0.968244
			TmS (High vs. Low)	0.701171	(0.44, 1.12)	0.137438
			Chemotherapy (Yes vs. No)	1.6721	(1.0, 2.79)	0.0494151
Triple-negative breast carcinoma, with chemotherapy	n=118	DFS	Age	1.00605	(0.98, 1.03)	0.623013
			TmS (High vs. Low)	0.495848	(0.28, 0.89)	0.0186712
ER-postive breast carcinoma	n=1,182	DFS	Age	1.01006	(1.00, 1.02)	0.0186375
			TmS (High vs. Low)	0.877845	(0.73, 1.05)	0.165178
			Chemotherapy (Yes vs. No)	1.96324	(1.47, 2.63)	6x10-6
ER-postive & HER2-negative breast carcinoma	n=1,100	DFS	Age	1.00984	(1.00, 1.02)	0.0315701
			TmS (High vs. Low)	0.744352	(0.60, 0.91)	0.00404398
			Chemotherapy (Yes vs. No)	1.89001	(1.39, 2.57)	5x10-5
			Oncotype Risk (High vs Low)	2.42172	(1.86, 3.15)	4x10-11
			Oncotype Risk (Intermediate vs Low)	1.34622	(1.07, 1.69)	0.010127
ER-postive & HER2-negative breast carcinoma, with chemotherapy	n=23	DFS	Age	0.986962	(0.93, 1.04)	0.650865
			TmS (High vs. Low)	0.245889	(0.08, 0.77)	0.0160724
DFS: Disease-free survival
