# Supplementary material for: Estimation of tumor cell total mRNA expression in 15 cancer types predicts disease progression
Source: Nat Biotechnol. 2022 Jun 13;40(11):1624–33. doi: 10.1038/s41587-022-01342-x (PMC9646498; doi:10.1038/s41587-022-01342-x)
Supplement: Source Data Fig. 1 — Statistical Source Data [file 41587_2022_1342_MOESM10_ESM.xlsx]

## Sheet: Fig.1c
Cancer type	Patient ID	Cell cluster	Average gene counts (95% CI)	Average total UMI counts (95% CI)
Colorectal adenocarcinoma	Patient 1	Tumor Pooled	1,926 (1,785, 2,074)	13,626 (11,990, 15,228)
		Tumor Cluster 1	646 (620, 675)	1,929 (1,805, 2,058)
		Tumor Cluster 2	2,438 (2,325, 2,561)	13,787 (12,661, 15,063)
		Tumor Cluster 3	5,649 (5,526, 5,779)	48,706 (46,811, 50,691)
		Endothelial	2,135 (2,041, 2,239)	7,378 (6,845, 7,899)
		Myeloid Pooled	1,787 (1,691, 1,877)	7,365 (6,853, 7,920)
		Myeloid Cluster 1	535 (523, 548)	1,415 (1,372, 1,457)
		Myeloid Cluster 2	2,984 (2,920, 3,054)	13,050 (12,518, 13,573)
		T cell	1,211 (1,177, 1,243)	3,600 (3,473, 3,743)
		B cell	1,102 (1,058, 1,149)	5,422 (5,012, 5,873)
	Patient 2	Tumor Pooled	1,576 (1,506, 1,642)	6373 (5988, 6781)
		Tumor Cluster 1	604 (573, 638)	1,964 (1,800, 2,142)
		Tumor Cluster 2	1,782 (1,710, 1,848)	7,307 (6,910, 7,700)
		Epithelial	1,272 (1,225, 1,326)	4,455 (4,199, 4,721)
		Myeloid	662 (627, 700)	2,054 (1,881, 2,231)
		T cell	1,203 (1,177, 1,230)	4,377 (4,250, 4,505)
		B cell	963 (911, 1,011)	3,633 (3,330, 3,936)

## Sheet: Fig.1d
Cancer type	Patient ID	Mean UMI counts of tumor cells/non-tumor	95% CI
Colorectal adenocarcinoma	Patient 1	2.78	(2.6, 2.96)
Colorectal adenocarcinoma	Patient 2	1.54	(1.48, 1.6)
Colorectal adenocarcinoma	Patient 3	2.98	(2.75, 3.34)
Hepatocellular carcinoma	Patient 1	8.06	(5.96, 10.27)
Hepatocellular carcinoma	Patient 2	0.83	(0.4, 1.4)
Hepatocellular carcinoma	Patient 3	1.79	(1.57, 2.02)
Lung adenocarcinoma	Patient 1	2.9	(2.7, 3.11)
Lung adenocarcinoma	Patient 2	2.32	(2.22, 2.44)
Pancreatic adenocarcinoma	Patient 1	2.62	(2.44, 2.8)
Pancreatic adenocarcinoma	Patient 2	1.12	(1.09, 1.16)
