# Supplementary material for: Estimation of tumor cell total mRNA expression in 15 cancer types predicts disease progression
Source: Nat Biotechnol. 2022 Jun 13;40(11):1624–33. doi: 10.1038/s41587-022-01342-x (PMC9646498; doi:10.1038/s41587-022-01342-x)
Supplement: Source Data Fig. 2 — Statistical Source Data [file 41587_2022_1342_MOESM11_ESM.xlsx]

## Sheet: Fig.2c & EDFig.5a
Sample	H1092 (true TmS = 0.87)				CAF (true TmS = 1.2)
	Cell count	Cell count proportion	Estimated mRNA proportion	Estimated TmS	Cell count	Cell count proportion	Estimated mRNA proportion	Estimated TmS
1	48000	0.507463	0.470572	0.862691	46600	0.492537	0.548242	1.25035
2	48000	0.507463	0.508522	1.00425	46600	0.492537	0.529178	1.158
3	48000	0.507463	0.467061	0.850611	46600	0.492537	0.552711	1.27314
4	58124	0.666667	0.618705	0.811322	29050	0.333333	0.381629	1.23431
5	58124	0.666667	0.605957	0.768896	29050	0.333333	0.393862	1.29958
6	58124	0.666667	0.607446	0.77371	29050	0.333333	0.390336	1.2805
7	36075	0.333333	0.386132	1.25803	72100	0.666667	0.652717	0.939748
8	36075	0.333333	0.341196	1.03581	72100	0.666667	0.678719	1.05627
9	36075	0.333333	0.380617	1.22902	72100	0.666667	0.661791	0.978377
10	59399	0.666667	0.602192	0.756888	29700	0.333333	0.376759	1.20903
11	59399	0.666667	0.609444	0.780227	29700	0.333333	0.390773	1.28285
12	59399	0.666667	0.641137	0.89329	29700	0.333333	0.378583	1.21845
13	36975	0.333333	0.368833	1.16873	74000	0.666667	0.676421	1.04522
14	36975	0.333333	0.376417	1.20727	74000	0.666667	0.663248	0.984772
15	36975	0.333333	0.382945	1.2412	74000	0.666667	0.657539	0.96002
16	68249	0.842105	0.761856	0.59984	12800	0.157895	0.237644	1.66252
17	68249	0.842105	0.760258	0.59459	12800	0.157895	0.239067	1.6756
18	68249	0.842105	0.757008	0.584132	12800	0.157895	0.241875	1.70156
Median of estimated TmS	0.86				1.2
Median absolute deviation (MAD) of estimated TmS	0.24				0.18
