# Supplementary material for: Estimation of tumor cell total mRNA expression in 15 cancer types predicts disease progression
Source: Nat Biotechnol. 2022 Jun 13;40(11):1624–33. doi: 10.1038/s41587-022-01342-x (PMC9646498; doi:10.1038/s41587-022-01342-x)
Supplement: Source Data Fig. 3 — Statistical Source Data [file 41587_2022_1342_MOESM12_ESM.xlsx]

## Sheet: Figure3b
Cancer.type	TmS
KICH	0.622193
KICH	1.26576
KICH	0.645735
KICH	2.03585
KICH	1.22315
KICH	1.13401
KICH	0.54304
KICH	0.830109
KICH	2.89232
KICH	1.18527
KICH	1.53435
KICH	1.26875
KICH	0.72849
KICH	2.42201
KICH	0.96921
KICH	1.33152
KICH	0.736467
KICH	2.04904
KICH	0.740574
KICH	1.37046
KICH	1.90258
KICH	1.19425
KICH	0.908793
KICH	2.08503
KICH	0.513224
KICH	0.806722
KICH	2.5238
KICH	3.93197
KICH	1.0656
KICH	0.598112
KICH	0.774381
KICH	1.22032
KICH	0.891891
KICH	1.11162
KICH	1.5609
KICH	2.34004
KICH	0.76439
KICH	2.5723
KICH	0.835995
KICH	1.05223
KICH	0.459687
KICH	0.597001
KICH	1.12664
KICH	0.990055
KICH	5.14763
KICH	2.74421
KICH	0.510984
KICH	0.773821
KICH	2.30167
KICH	1.66679
KICH	2.3803
KICH	0.728687
KICH	1.00965
KICH	1.6812
KICH	1.59696
KICH	0.849539
KICH	0.598662
KIRP	0.89871
KIRP	5.6648
KIRP	0.605476
KIRP	4.45661
KIRP	0.609139
KIRP	0.71951
KIRP	0.863383
KIRP	0.342904
KIRP	0.410955
KIRP	8.43317
KIRP	1.05915
KIRP	2.14753
KIRP	0.885559
KIRP	1.80261
KIRP	0.216928
KIRP	6.38543
KIRP	0.828509
KIRP	1.68242
KIRP	1.19786
KIRP	2.09311
KIRP	0.534997
KIRP	3.09108
KIRP	0.585664
KIRP	1.74824
KIRP	2.88013
KIRP	0.938442
KIRP	2.17452
KIRP	4.71427
KIRP	0.227857
KIRP	1.28355
KIRP	1.88414
KIRP	4.31226
KIRP	0.500065
KIRP	0.742608
KIRP	1.32549
KIRP	0.633576
KIRP	0.15033
KIRP	0.216351
KIRP	0.334677
KIRP	2.06511
KIRP	0.38422
KIRP	0.712385
KIRP	0.247594
KIRP	2.16381
KIRP	1.7342
KIRP	2.76301
KIRP	3.23276
KIRP	0.525199
KIRP	20.3742
KIRP	3.84512
KIRP	12.3067
KIRP	1.16824
KIRP	1.43344
KIRP	6.33601
KIRP	0.741918
KIRP	1.11789
KIRP	0.3115
KIRP	0.43685
KIRP	1.40622
KIRP	2.83712
KIRP	1.14775
KIRP	1.39475
KIRP	0.334612
KIRP	3.33742
KIRP	0.273377
KIRP	2.18549
KIRP	0.917763
KIRP	0.58515
KIRP	2.84588
KIRP	1.4665
KIRP	3.43728
KIRP	3.29422
KIRP	4.03091
KIRP	4.69158
KIRP	1.13166
KIRP	3.06259
KIRP	2.34015
KIRP	5.84227
KIRP	9.55436
KIRP	2.45816
KIRP	0.700777
KIRP	1.24913
KIRP	1.42216
KIRP	5.36213
KIRP	0.637366
KIRP	0.640205
KIRP	2.23688
KIRP	0.443549
KIRP	2.04197
KIRP	1.24717
KIRP	0.366685
KIRP	0.198623
KIRP	0.663518
KIRP	1.02441
KIRP	1.94334
KIRP	0.990777
KIRP	0.868542
KIRP	3.57228
KIRP	2.07357
KIRP	1.48196
KIRP	3.51158
KIRP	3.51071
KIRP	3.6202
KIRP	0.617882
KIRP	9.86508
KIRP	0.600141
KIRP	1.12972
KIRP	0.356724
KIRP	1.47742
KIRP	0.31283
KIRP	0.240333
KIRP	0.470005
KIRP	2.55776
KIRP	0.735343
KIRP	1.57869
KIRP	0.253885
KIRP	0.156794
KIRP	0.66224
KIRP	1.30771
KIRP	0.509359
KIRP	1.71365
KIRP	3.19736
KIRP	16.4042
KIRP	5.19885
KIRP	1.40808
KIRP	13.3321
KIRP	1.66228
KIRP	0.876584
KIRP	0.972708
KIRP	2.3482
KIRP	1.39116
KIRP	1.58308
KIRP	0.659351
KIRP	1.09806
KIRP	1.73478
KIRP	13.7082
KIRP	0.419209
KIRP	0.544847
KIRP	0.90756
KIRP	1.20459
KIRP	3.06652
KIRP	0.67897
KIRP	0.915213
KIRP	0.609257
KIRP	0.685415
KIRP	0.705931
KIRP	0.871197
KIRP	0.201907
KIRP	0.200153
KIRP	0.913801
KIRP	0.999152
KIRP	0.633357
KIRP	2.88268
KIRP	1.86301
KIRP	0.342638
KIRP	0.387013
KIRP	0.305167
KIRP	0.879901
KIRP	0.37319
KIRP	1.75125
KIRP	5.95268
KIRP	0.586275
KIRP	2.79772
KIRP	1.46684
CRC	1.72166
CRC	0.262196
CRC	2.14584
CRC	1.23725
CRC	4.97
CRC	2.74658
CRC	0.824154
CRC	1.62081
CRC	3.54365
CRC	0.695035
CRC	0.768656
CRC	3.2907
CRC	1.07558
CRC	3.72715
CRC	2.29737
CRC	2.04271
CRC	0.929045
CRC	1.1823
CRC	1.36122
CRC	1.87134
CRC	3.60826
CRC	0.706075
CRC	0.35279
CRC	0.739395
CRC	1.0922
CRC	0.863082
CRC	1.34006
CRC	0.799948
CRC	0.570826
CRC	1.0871
CRC	0.964919
CRC	1.41853
CRC	2.10681
CRC	1.3082
CRC	0.948445
CRC	0.308382
CRC	1.93162
CRC	0.89834
CRC	0.562202
CRC	0.948411
CRC	1.46397
CRC	1.43302
CRC	2.18234
CRC	1.94404
CRC	0.925673
CRC	0.516344
CRC	2.83941
CRC	1.81534
CRC	0.583431
CRC	1.61289
CRC	0.697675
CRC	1.12377
CRC	0.73098
CRC	0.491425
CRC	2.23672
CRC	1.35825
CRC	1.13823
CRC	1.60259
CRC	0.74655
CRC	1.5916
CRC	0.57706
CRC	0.854171
CRC	2.97576
CRC	2.76128
CRC	1.50745
CRC	2.74826
CRC	1.01671
CRC	0.31488
CRC	0.634128
CRC	1.30117
CRC	0.633271
CRC	0.77479
CRC	1.75121
CRC	0.64958
CRC	0.429333
CRC	1.08809
CRC	1.04352
CRC	0.274239
CRC	0.99887
CRC	19.0757
CRC	3.39822
CRC	0.590184
CRC	0.591383
CRC	0.49803
CRC	2.09925
CRC	0.999951
CRC	1.10576
CRC	11.7462
CRC	0.974994
CRC	0.500501
CRC	0.776591
CRC	0.649542
CRC	0.883037
CRC	2.55706
CRC	1.38092
CRC	3.3483
CRC	0.830234
CRC	0.496498
CRC	1.0756
CRC	2.28616
CRC	1.21312
CRC	0.931953
CRC	1.07391
CRC	0.162658
CRC	1.02528
CRC	0.870784
CRC	2.09602
CRC	1.03671
CRC	1.1148
CRC	0.649155
CRC	1.64381
CRC	1.05607
CRC	3.2816
CRC	12.8897
CRC	2.64655
CRC	0.990999
CRC	0.859349
CRC	0.933279
CRC	0.678529
CRC	0.999543
CRC	0.519663
CRC	0.835299
CRC	1.18901
CRC	1.32374
CRC	1.15313
CRC	1.73677
CRC	1.07531
CRC	0.612771
CRC	1.06116
CRC	1.0871
CRC	1.29195
CRC	4.4383
CRC	1.92708
CRC	1.94574
CRC	1.89044
CRC	5.18407
CRC	2.04581
CRC	1.54034
CRC	4.45337
CRC	1.03704
CRC	0.8763
CRC	2.95244
CRC	1.78486
CRC	1.88166
CRC	0.387369
CRC	0.751188
CRC	1.17654
CRC	0.783336
CRC	0.727348
CRC	3.13469
CRC	2.01417
CRC	2.28585
CRC	1.14734
CRC	0.599118
CRC	5.10253
CRC	1.24683
CRC	1.28833
CRC	3.32951
CRC	0.304839
CRC	1.61657
CRC	1.37922
CRC	1.37434
CRC	8.73126
CRC	1.1203
CRC	0.507308
CRC	0.803603
CRC	0.973505
CRC	2.61968
CRC	1.13657
CRC	0.970779
CRC	4.59417
CRC	0.771443
CRC	1.58528
CRC	1.0989
CRC	0.411602
CRC	0.291649
CRC	1.95572
CRC	0.983637
CRC	0.124752
CRC	0.94082
CRC	3.58622
CRC	3.66334
CRC	0.856552
CRC	5.22034
CRC	3.14369
CRC	1.08244
CRC	0.180379
CRC	0.768748
CRC	0.366331
CRC	1.11306
CRC	0.443429
CRC	1.28976
CRC	0.863464
CRC	2.82866
CRC	2.41338
CRC	0.270326
CRC	1.03161
CRC	0.536016
CRC	0.430422
CRC	2.7943
CRC	1.0343
CRC	1.05408
CRC	1.05058
CRC	0.581211
CRC	0.743567
CRC	0.660066
CRC	0.982032
CRC	0.191195
CRC	1.39571
CRC	0.441416
CRC	0.229145
CRC	0.428685
CRC	0.781669
CRC	4.5839
CRC	1.8334
CRC	3.81708
CRC	3.41868
CRC	1.10168
CRC	2.89358
CRC	5.19073
CRC	1.65703
CRC	0.945313
CRC	1.96588
CRC	0.882557
CRC	0.690639
CRC	1.18633
CRC	0.499256
CRC	1.57696
CRC	1.00585
CRC	0.913046
CRC	1.37608
CRC	1.55893
CRC	0.300419
CRC	1.60529
CRC	0.878718
CRC	1.10198
CRC	0.554372
CRC	0.843596
CRC	0.794331
CRC	0.559471
CRC	0.37795
CRC	1.10292
CRC	1.56071
CRC	0.641165
CRC	0.765398
CRC	0.284796
CRC	0.771115
CRC	0.666026
CRC	0.721717
CRC	1.95866
CRC	0.5633
CRC	1.37278
CRC	0.351553
CRC	0.733553
CRC	1.29942
CRC	1.18957
CRC	1.04513
CRC	0.763979
CRC	1.22447
CRC	1.78425
CRC	0.15437
CRC	0.745855
CRC	0.420884
CRC	1.07721
CRC	0.836292
CRC	0.868379
CRC	0.764962
CRC	1.14953
CRC	0.883585
CRC	1.03421
CRC	2.05136
CRC	1.56506
CRC	2.51342
CRC	2.22644
CRC	1.34453
CRC	1.08867
CRC	0.489415
CRC	2.0199
CRC	3.34143
CRC	1.69167
CRC	1.27145
CRC	0.862312
CRC	1.73625
CRC	0.890444
CRC	1.11659
CRC	0.741872
CRC	2.27698
CRC	2.90861
CRC	0.825319
CRC	0.716659
CRC	0.309322
CRC	0.330427
CRC	1.18285
CRC	0.370378
CRC	3.05224
CRC	1.24383
CRC	1.15941
CRC	0.709584
CRC	0.77908
CRC	0.674578
CRC	0.781795
CRC	1.11574
CRC	0.529847
CRC	0.774961
CRC	1.17359
CRC	0.432762
CRC	0.82074
CRC	2.72879
CRC	1.11695
CRC	1.19035
CRC	0.830404
CRC	0.466565
CRC	0.339732
CRC	1.77304
CRC	1.12301
CRC	5.6286
CRC	1.60592
CRC	0.746238
CRC	0.499247
CRC	0.800252
CRC	1.93527
CRC	0.835038
CRC	1.83157
CRC	1.8638
CRC	1.32552
CRC	3.51693
CRC	0.363399
CRC	0.483308
CRC	1.55751
CRC	1.8357
CRC	2.61518
CRC	2.90785
CRC	1.46232
CRC	0.683489
CRC	1.09399
CRC	1.10109
CRC	1.36113
CRC	1.54908
CRC	0.484993
CRC	0.577406
CRC	1.84953
CRC	0.819202
CRC	0.811292
CRC	0.23747
CRC	0.344373
CRC	0.673414
CRC	1.12367
CRC	1.70288
CRC	0.856753
CRC	1.25081
CRC	4.36833
CRC	0.854714
CRC	2.06501
CRC	1.53541
CRC	0.616659
CRC	0.384786
CRC	1.29568
CRC	1.21879
CRC	0.660443
CRC	10.0044
CRC	0.235558
CRC	1.06229
CRC	1.52012
CRC	0.849319
CRC	0.677832
CRC	2.0126
CRC	1.27199
CRC	5.60086
CRC	0.292463
CRC	0.770836
CRC	1.0283
CRC	1.07335
CRC	0.513007
CRC	0.795881
CRC	0.962509
CRC	1.24574
CRC	1.49832
CRC	1.04057
CRC	0.480826
CRC	2.73759
CRC	1.55222
CRC	0.488419
CRC	0.680711
CRC	5.2511
CRC	3.56513
CRC	1.72132
CRC	0.858005
CRC	1.24716
CRC	1.38149
CRC	0.8836
CRC	1.78591
CRC	1.2466
CRC	1.47143
CRC	0.402055
CRC	3.17848
CRC	1.056
CRC	0.507494
CRC	2.79142
CRC	0.815352
CRC	1.39595
CRC	0.370057
CRC	1.20608
CRC	0.607241
CRC	2.04313
CRC	0.869592
CRC	0.859723
CRC	0.58941
CRC	0.513109
CRC	2.59979
CRC	1.26881
CRC	0.395519
CRC	0.725468
CRC	0.511418
CRC	0.902886
CRC	0.702318
CRC	0.959615
CRC	1.3522
CRC	1.39305
CRC	0.667234
CRC	1.40891
CRC	0.661824
CRC	0.596474
CRC	0.634903
CRC	0.775664
CRC	3.0319
CRC	0.903128
CRC	2.65452
CRC	0.568422
CRC	0.862033
CRC	1.06129
CRC	0.464475
CRC	1.3722
CRC	1.87867
CRC	1.32268
CRC	1.70858
CRC	1.26499
CRC	1.30654
CRC	1.35364
CRC	0.238343
CRC	2.50147
CRC	0.902148
CRC	3.4528
CRC	0.484942
CRC	0.707137
CRC	1.80031
CRC	0.779919
CRC	0.574791
CRC	1.88774
CRC	3.47426
CRC	0.77843
CRC	0.744742
CRC	2.00229
CRC	1.0432
CRC	0.598122
CRC	1.56687
CRC	0.636095
CRC	1.0849
CRC	1.69131
CRC	1.45047
CRC	1.65872
CRC	5.48845
CRC	0.670353
CRC	0.815381
CRC	3.76157
CRC	0.513113
CRC	1.72579
CRC	1.69198
CRC	0.755708
CRC	1.32912
CRC	0.566685
CRC	0.597093
CRC	0.577312
CRC	1.94967
CRC	0.379945
CRC	1.55198
CRC	1.18989
CRC	2.608
BRCA	0.513874
BRCA	2.06291
BRCA	1.88561
BRCA	0.664329
BRCA	0.434003
BRCA	0.586402
BRCA	1.38177
BRCA	0.573635
BRCA	0.827011
BRCA	1.02805
BRCA	0.639846
BRCA	0.843386
BRCA	1.15875
BRCA	0.57713
BRCA	0.469131
BRCA	0.94252
BRCA	1.1709
BRCA	3.24622
BRCA	0.261155
BRCA	2.83546
BRCA	6.75891
BRCA	0.372378
BRCA	2.92239
BRCA	1.94194
BRCA	0.271105
BRCA	8.53048
BRCA	3.39141
BRCA	1.81401
BRCA	0.456691
BRCA	2.54158
BRCA	2.54045
BRCA	0.988363
BRCA	0.909105
BRCA	11.2232
BRCA	1.17112
BRCA	0.70568
BRCA	0.893128
BRCA	0.597273
BRCA	3.10943
BRCA	2.00914
BRCA	1.26092
BRCA	8.22716
BRCA	0.379045
BRCA	0.825725
BRCA	0.284436
BRCA	0.926101
BRCA	0.365159
BRCA	2.54945
BRCA	0.328691
BRCA	0.284195
BRCA	0.417653
BRCA	0.829982
BRCA	0.530095
BRCA	2.08097
BRCA	0.803954
BRCA	1.76062
BRCA	2.83981
BRCA	1.21576
BRCA	0.326325
BRCA	5.84331
BRCA	3.69642
BRCA	2.23339
BRCA	1.31646
BRCA	0.86964
BRCA	0.534315
BRCA	0.198483
BRCA	0.91272
BRCA	0.327165
BRCA	0.47486
BRCA	3.03868
BRCA	0.388039
BRCA	1.20108
BRCA	1.26961
BRCA	0.530127
BRCA	0.430558
BRCA	2.59029
BRCA	0.852892
BRCA	0.553012
BRCA	0.464218
BRCA	0.520993
BRCA	0.616013
BRCA	0.367809
BRCA	4.59058
BRCA	0.350351
BRCA	0.740487
BRCA	0.892621
BRCA	1.32376
BRCA	1.47163
BRCA	0.601148
BRCA	0.881704
BRCA	2.31743
BRCA	7.1381
BRCA	1.4262
BRCA	4.58745
BRCA	3.44331
BRCA	3.00438
BRCA	6.48566
BRCA	6.99455
BRCA	1.55449
BRCA	2.05001
BRCA	4.36532
BRCA	1.07941
BRCA	5.44289
BRCA	0.160255
BRCA	1.42013
BRCA	0.772667
BRCA	0.142864
BRCA	0.660311
BRCA	0.663346
BRCA	2.47632
BRCA	0.629209
BRCA	3.03233
BRCA	1.30746
BRCA	0.683065
BRCA	1.18157
BRCA	3.13404
BRCA	0.522917
BRCA	0.673774
BRCA	1.30111
BRCA	0.259176
BRCA	0.201876
BRCA	0.719847
BRCA	0.965606
BRCA	2.09679
BRCA	2.637
BRCA	0.907138
BRCA	2.8377
BRCA	3.25605
BRCA	1.16531
BRCA	2.34421
BRCA	0.61431
BRCA	0.565491
BRCA	1.77362
BRCA	3.91933
BRCA	0.587648
BRCA	5.63061
BRCA	0.462429
BRCA	1.00885
BRCA	0.436163
BRCA	1.33042
BRCA	1.32274
BRCA	0.705298
BRCA	1.29167
BRCA	2.02121
BRCA	0.767687
BRCA	0.94521
BRCA	0.979324
BRCA	0.639889
BRCA	0.760578
BRCA	0.437344
BRCA	1.24903
BRCA	0.810677
BRCA	0.539022
BRCA	0.842754
BRCA	4.93966
BRCA	0.920893
BRCA	6.76981
BRCA	0.528935
BRCA	0.843564
BRCA	0.966297
BRCA	0.317513
BRCA	0.502671
BRCA	0.337155
BRCA	0.53789
BRCA	1.75702
BRCA	0.120322
BRCA	2.11646
BRCA	0.665345
BRCA	1.45043
BRCA	1.87619
BRCA	0.315719
BRCA	3.1242
BRCA	0.183577
BRCA	2.50461
BRCA	0.246871
BRCA	0.586494
BRCA	0.224178
BRCA	0.664029
BRCA	0.200707
BRCA	3.8259
BRCA	0.365624
BRCA	0.238094
BRCA	0.765107
BRCA	0.469277
BRCA	1.12017
BRCA	0.301263
BRCA	1.01649
BRCA	1.28448
BRCA	1.35667
BRCA	0.602522
BRCA	0.596081
BRCA	0.640453
BRCA	0.777869
BRCA	0.387827
BRCA	0.171182
BRCA	1.55643
BRCA	3.80482
BRCA	0.620024
BRCA	0.359867
BRCA	0.36257
BRCA	1.27112
BRCA	0.901583
BRCA	0.25234
BRCA	0.250806
BRCA	0.460191
BRCA	1.3864
BRCA	0.307591
BRCA	2.37046
BRCA	0.664912
BRCA	0.384981
BRCA	1.23148
BRCA	0.94323
BRCA	0.788214
BRCA	1.04887
BRCA	0.554898
BRCA	0.514188
BRCA	0.521735
BRCA	1.11014
BRCA	0.688848
BRCA	0.451613
BRCA	2.04027
BRCA	9.10762
BRCA	0.84819
BRCA	0.95035
BRCA	0.787678
BRCA	0.191489
BRCA	1.77786
BRCA	2.99385
BRCA	0.700805
BRCA	1.8807
BRCA	1.13459
BRCA	9.38478
BRCA	0.790375
BRCA	0.499582
BRCA	0.840935
BRCA	0.96995
BRCA	1.23624
BRCA	6.69801
BRCA	0.249686
BRCA	0.867158
BRCA	2.86056
BRCA	0.997553
BRCA	0.374749
BRCA	1.2161
BRCA	1.08239
BRCA	0.775111
BRCA	2.55044
BRCA	1.26424
BRCA	2.37756
BRCA	1.04929
BRCA	1.03691
BRCA	5.58241
BRCA	1.30472
BRCA	0.848478
BRCA	5.65633
BRCA	0.551455
BRCA	0.41899
BRCA	1.68952
BRCA	1.27467
BRCA	0.923982
BRCA	1.67988
BRCA	1.04793
BRCA	1.3811
BRCA	0.605558
BRCA	0.500685
BRCA	0.491898
BRCA	0.440432
BRCA	0.32822
BRCA	0.335909
BRCA	0.353392
BRCA	0.482462
BRCA	2.17563
BRCA	0.436286
BRCA	0.930247
BRCA	1.34104
BRCA	0.697567
BRCA	0.762546
BRCA	1.70449
BRCA	3.75152
BRCA	0.766466
BRCA	2.88149
BRCA	0.576579
BRCA	1.48316
BRCA	0.507078
BRCA	3.91128
BRCA	0.679575
BRCA	0.421833
BRCA	1.63723
BRCA	0.820476
BRCA	2.99686
BRCA	5.99114
BRCA	2.23546
BRCA	0.314655
BRCA	0.867218
BRCA	0.699804
BRCA	0.430348
BRCA	1.01728
BRCA	0.179456
BRCA	0.867235
BRCA	4.44985
BRCA	5.70366
BRCA	1.81237
BRCA	0.833919
BRCA	1.01259
BRCA	0.670924
BRCA	1.36602
BRCA	2.7618
BRCA	0.981156
BRCA	1.95799
BRCA	1.13851
BRCA	0.546089
BRCA	0.325357
BRCA	1.35357
BRCA	0.525795
BRCA	1.45809
BRCA	0.251454
BRCA	1.30905
BRCA	1.13207
BRCA	4.8926
BRCA	2.26894
BRCA	2.49846
BRCA	0.71488
BRCA	6.13176
BRCA	2.32034
BRCA	0.854309
BRCA	5.48386
BRCA	1.78034
BRCA	5.38395
BRCA	3.37266
BRCA	0.686873
BRCA	0.775631
BRCA	0.967071
BRCA	0.783649
BRCA	4.67642
BRCA	4.08976
BRCA	0.372632
BRCA	0.715312
BRCA	0.379997
BRCA	1.92986
BRCA	1.92636
BRCA	2.70751
BRCA	1.19267
BRCA	0.479667
BRCA	1.15104
BRCA	0.287157
BRCA	0.32849
BRCA	0.367711
BRCA	1.19948
BRCA	0.567963
BRCA	0.810106
BRCA	2.72107
BRCA	0.395135
BRCA	0.246215
BRCA	0.374035
BRCA	2.29262
BRCA	0.918427
BRCA	0.84778
BRCA	2.02197
BRCA	0.2048
BRCA	3.1356
BRCA	0.446803
BRCA	0.314797
BRCA	0.0916854
BRCA	1.19415
BRCA	1.59231
BRCA	0.678599
BRCA	1.17057
BRCA	2.64736
BRCA	7.35291
BRCA	2.20488
BRCA	1.90829
BRCA	1.23322
BRCA	1.55635
BRCA	4.76859
BRCA	2.6362
BRCA	5.85952
BRCA	3.54889
BRCA	0.347578
BRCA	1.69123
BRCA	2.20422
BRCA	0.361664
BRCA	3.87336
BRCA	2.63034
BRCA	0.243887
BRCA	3.58841
BRCA	0.291723
BRCA	0.194024
BRCA	0.233912
BRCA	2.92559
BRCA	0.279728
BRCA	1.70022
BRCA	1.88832
BRCA	0.86745
BRCA	0.776364
BRCA	0.260147
BRCA	0.51236
BRCA	0.972583
BRCA	1.90062
BRCA	1.28539
BRCA	0.719264
BRCA	0.5501
BRCA	3.39196
BRCA	0.228358
BRCA	0.369099
BRCA	0.457904
BRCA	0.855605
BRCA	0.528061
BRCA	1.40208
BRCA	0.604646
BRCA	6.65126
BRCA	3.10281
BRCA	3.75752
BRCA	2.66197
BRCA	0.643655
BRCA	5.97612
BRCA	1.40175
BRCA	0.769462
BRCA	1.65451
BRCA	2.2041
BRCA	1.89949
BRCA	0.932354
BRCA	0.672812
BRCA	0.956911
BRCA	2.83753
BRCA	1.56277
BRCA	0.395992
BRCA	3.63541
BRCA	5.68527
BRCA	0.798517
BRCA	1.03343
BRCA	0.496411
BRCA	1.11713
BRCA	0.852981
BRCA	0.97611
BRCA	0.533069
BRCA	1.0887
BRCA	1.02786
BRCA	2.15138
BRCA	2.00543
BRCA	0.530483
BRCA	3.36086
BRCA	2.7738
BRCA	3.86599
BRCA	1.20819
BRCA	0.241657
BRCA	0.465341
BRCA	1.43092
BRCA	0.743387
BRCA	1.02905
BRCA	0.989479
BRCA	2.5856
BRCA	0.532775
BRCA	0.453537
BRCA	0.469781
BRCA	0.419914
BRCA	1.82517
BRCA	1.6028
BRCA	3.59031
BRCA	0.329211
BRCA	0.711495
BRCA	7.76064
BRCA	0.165843
BRCA	0.289598
BRCA	0.637152
BRCA	4.03687
BRCA	0.243418
BRCA	1.36387
BRCA	1.20449
BRCA	0.488882
BRCA	0.321165
BRCA	0.257587
BRCA	0.67653
BRCA	3.48322
BRCA	0.57409
BRCA	2.30906
BRCA	0.326474
BRCA	0.304167
BRCA	0.464508
BRCA	0.677197
BRCA	0.39985
BRCA	2.35973
BRCA	0.183603
BRCA	0.63727
BRCA	0.781008
BRCA	0.167254
BRCA	0.290725
BRCA	0.520348
BRCA	0.890493
BRCA	1.07678
BRCA	1.22088
BRCA	2.45592
BRCA	1.99208
BRCA	0.19209
BRCA	2.27219
BRCA	0.807371
BRCA	0.408829
BRCA	0.656388
BRCA	0.148732
BRCA	0.510369
BRCA	2.65071
BRCA	0.19643
BRCA	2.29785
BRCA	2.91688
BRCA	1.42971
BRCA	0.663171
BRCA	0.177363
BRCA	0.361647
BRCA	0.793457
BRCA	1.37257
BRCA	0.497434
BRCA	1.72929
BRCA	3.4447
BRCA	2.27975
BRCA	2.6347
BRCA	4.10557
BRCA	2.07411
BRCA	0.398468
BRCA	0.151587
BRCA	0.209796
BRCA	2.4075
BRCA	0.775709
BRCA	2.06873
BRCA	0.453605
BRCA	1.44129
BRCA	5.01079
BRCA	1.11164
BRCA	1.43339
BRCA	8.76222
BRCA	0.34696
BRCA	1.57157
BRCA	2.12075
BRCA	3.69218
BRCA	2.38278
BRCA	2.41549
BRCA	0.441278
BRCA	1.77878
BRCA	0.302201
BRCA	0.569501
BRCA	4.15806
BRCA	2.44873
BRCA	0.77622
BRCA	0.2934
BRCA	1.14828
BRCA	3.86835
BRCA	2.34848
BRCA	0.870193
BRCA	2.96317
BRCA	1.6499
BRCA	0.721912
BRCA	1.59576
BRCA	1.5395
BRCA	2.12661
BRCA	3.94213
BRCA	1.12256
BRCA	3.64368
BRCA	4.79798
BRCA	1.03971
BRCA	1.92884
BRCA	0.214929
BRCA	1.60667
BRCA	2.53447
BRCA	2.32177
BRCA	2.46579
BRCA	0.942343
BRCA	0.688988
BRCA	3.21234
BRCA	1.38861
BRCA	0.418729
BRCA	0.665938
BRCA	1.22177
BRCA	4.11234
BRCA	4.91466
BRCA	0.584382
BRCA	0.981745
BRCA	0.411533
BRCA	1.79349
BRCA	4.82265
BRCA	0.580563
BRCA	3.10819
BRCA	1.24753
BRCA	1.43017
BRCA	2.35847
BRCA	1.00794
BRCA	2.72242
BRCA	0.597333
BRCA	1.13859
BRCA	1.89696
BRCA	0.4982
BRCA	1.77283
BRCA	4.63192
BRCA	1.19368
BRCA	1.29859
BRCA	0.651552
BRCA	0.625617
BRCA	0.98068
BRCA	2.36089
BRCA	0.26409
BRCA	1.40429
BRCA	1.99772
BRCA	3.71615
BRCA	0.354618
BRCA	0.704502
BRCA	0.688437
BRCA	1.24796
BRCA	1.32466
BRCA	0.399668
BRCA	0.303695
BRCA	0.400696
BRCA	0.592861
BRCA	1.03489
BRCA	0.256722
BRCA	0.140896
BRCA	0.749191
BRCA	0.336717
BRCA	0.966748
BRCA	6.01779
BRCA	3.36477
BRCA	0.578397
BRCA	0.364029
BRCA	2.22543
BRCA	0.266362
BRCA	0.298129
BRCA	1.79673
BRCA	1.1218
BRCA	0.874891
BRCA	1.00157
BRCA	0.815798
BRCA	0.762443
BRCA	0.511257
BRCA	1.37115
BRCA	2.47482
BRCA	0.663869
BRCA	3.35762
BRCA	0.761779
BRCA	1.20779
BRCA	0.345234
BRCA	0.531544
BRCA	1.63409
BRCA	1.70862
BRCA	0.176406
BRCA	3.62889
BRCA	0.317323
BRCA	0.509889
BRCA	1.70595
BRCA	0.839147
BRCA	2.35604
BRCA	0.587859
BRCA	2.02835
BRCA	1.48538
BRCA	0.496613
BRCA	0.257657
BRCA	0.650229
BRCA	3.49097
BRCA	0.491354
BRCA	19.3278
BRCA	2.75974
BRCA	4.48352
BRCA	0.921108
BRCA	1.41616
BRCA	0.994696
BRCA	1.23894
BRCA	2.84941
BRCA	1.41833
BRCA	1.50515
BRCA	1.29834
BRCA	1.94392
BRCA	0.662561
BRCA	0.409295
BRCA	0.195763
BRCA	0.808207
BRCA	3.07466
BRCA	1.20545
BRCA	0.201808
BRCA	0.457133
BRCA	1.00277
BRCA	0.592036
BRCA	0.73887
BRCA	0.267034
BRCA	0.188427
BRCA	0.525841
BRCA	1.45624
BRCA	0.66026
BRCA	0.547453
BRCA	0.667155
BRCA	0.89971
BRCA	0.306732
BRCA	2.02899
BRCA	1.59899
BRCA	0.326464
BRCA	0.255185
BRCA	0.391853
BRCA	0.685097
BRCA	2.84261
BRCA	0.32641
BRCA	0.767756
BRCA	10.5336
BRCA	0.594444
BRCA	0.205957
BRCA	0.330925
BRCA	1.34157
BRCA	0.277214
BRCA	0.452858
BRCA	0.975653
BRCA	0.833755
BRCA	0.548951
BRCA	2.1413
BRCA	1.50949
BRCA	2.60988
BRCA	1.71762
BRCA	7.45142
BRCA	7.11152
BRCA	1.96129
BRCA	4.35327
BRCA	1.94581
BRCA	0.443004
BRCA	0.971634
BRCA	0.844912
BRCA	7.17137
BRCA	2.37637
BRCA	0.353182
BRCA	0.368648
BRCA	0.511149
BRCA	0.811191
BRCA	1.02919
BRCA	0.910585
BRCA	6.39298
BRCA	2.65151
BRCA	2.21301
BRCA	0.770622
BRCA	0.894923
BRCA	0.347077
BRCA	0.546037
BRCA	0.588007
BRCA	0.760718
BRCA	0.49945
BRCA	1.69355
BRCA	0.59017
BRCA	0.93908
BRCA	2.84364
BRCA	1.24246
BRCA	3.63292
BRCA	0.313404
BRCA	0.529405
BRCA	1.35588
BRCA	3.24343
BRCA	7.84484
BRCA	0.461243
BRCA	5.35083
BRCA	0.715148
BRCA	0.84459
BRCA	0.461831
BRCA	2.65147
BRCA	2.18926
BRCA	2.6512
BRCA	0.969636
BRCA	1.30102
BRCA	0.616954
BRCA	4.80255
BRCA	4.6741
BRCA	1.62993
BRCA	2.50004
BRCA	0.434541
BRCA	0.396356
BRCA	1.12596
BRCA	2.00545
BRCA	1.23999
BRCA	13.2065
BRCA	13.0442
BRCA	0.539528
BRCA	11.2834
BRCA	0.483097
BRCA	4.58587
BRCA	0.906929
BRCA	0.202956
BRCA	5.2204
BRCA	3.48419
BRCA	0.678925
BRCA	0.91304
BRCA	0.513981
BRCA	2.51768
BRCA	1.8242
BRCA	0.176224
BRCA	0.587296
BRCA	1.43088
BRCA	0.301932
BRCA	0.936286
BRCA	3.11605
BRCA	0.673081
BRCA	0.303356
BRCA	2.89367
BRCA	1.0193
BRCA	9.24673
BRCA	0.80542
BRCA	0.355937
BRCA	1.26961
BRCA	2.14062
BRCA	3.22631
BRCA	1.08102
BRCA	0.79269
BRCA	3.05261
BRCA	2.22176
BRCA	0.541785
BRCA	0.408446
BRCA	18.8628
BRCA	0.508057
BRCA	1.80974
BRCA	0.814436
BRCA	0.94042
BRCA	0.687527
BRCA	2.13683
BRCA	9.334
BRCA	2.10143
BRCA	3.72394
BRCA	8.45417
BRCA	2.52916
BRCA	2.84828
BRCA	0.944472
BRCA	0.16058
BRCA	1.37568
BRCA	4.18396
BRCA	0.636327
BRCA	1.84542
BRCA	1.54013
BRCA	0.756972
BRCA	1.33587
BRCA	1.6812
BRCA	0.453077
BRCA	2.55659
BRCA	1.24632
BRCA	3.34095
BRCA	1.07523
BRCA	0.470397
BRCA	5.49686
BRCA	1.25185
BRCA	7.16176
BRCA	3.3985
BRCA	11.0746
BRCA	2.98018
BRCA	0.612609
BRCA	1.69539
BRCA	0.740136
BRCA	3.00454
BRCA	1.19917
BRCA	2.90741
BRCA	3.79369
BRCA	3.83285
BRCA	0.556074
BRCA	1.39382
BRCA	1.23068
BRCA	2.19973
BRCA	6.14223
BRCA	0.909046
BRCA	0.529435
BRCA	1.06189
BRCA	0.67798
BRCA	1.80097
BRCA	0.670451
BRCA	1.0975
BRCA	8.46054
BRCA	0.871451
BRCA	4.24343
BRCA	0.677971
BRCA	0.779849
BRCA	4.48262
BRCA	2.98309
BRCA	1.70944
BRCA	20.1826
BRCA	2.5628
BRCA	0.157179
BRCA	0.358787
BRCA	0.553144
BRCA	0.954345
BRCA	1.24285
BRCA	3.35726
BRCA	1.35498
BRCA	0.801943
BRCA	5.01858
BRCA	0.951252
BRCA	0.300132
BRCA	0.770498
BRCA	4.13188
BRCA	0.599472
BRCA	0.194509
BRCA	0.565192
BRCA	1.65544
BRCA	0.523145
BRCA	2.73314
BRCA	0.852757
BRCA	2.97478
BRCA	0.542609
BRCA	0.763294
BRCA	3.3735
BRCA	0.582663
LUAD	1.47759
LUAD	0.80428
LUAD	0.558602
LUAD	1.91844
LUAD	0.861487
LUAD	1.01094
LUAD	3.58715
LUAD	1.56761
LUAD	0.926637
LUAD	1.02919
LUAD	1.81109
LUAD	1.75922
LUAD	0.714963
LUAD	4.3114
LUAD	2.64911
LUAD	1.4534
LUAD	0.562806
LUAD	0.639239
LUAD	2.61099
LUAD	2.76457
LUAD	0.46949
LUAD	2.95824
LUAD	1.96829
LUAD	1.58734
LUAD	0.699406
LUAD	2.099
LUAD	1.89394
LUAD	5.4367
LUAD	1.55702
LUAD	6.80834
LUAD	2.32373
LUAD	1.6136
LUAD	1.69732
LUAD	1.0237
LUAD	4.16134
LUAD	0.843997
LUAD	2.43581
LUAD	0.369735
LUAD	2.65155
LUAD	0.831853
LUAD	0.688265
LUAD	1.05141
LUAD	0.611893
LUAD	0.897239
LUAD	2.90762
LUAD	0.566082
LUAD	2.54342
LUAD	2.2544
LUAD	0.512058
LUAD	1.92915
LUAD	0.963366
LUAD	0.832539
LUAD	1.26672
LUAD	2.8381
LUAD	1.40477
LUAD	1.15292
LUAD	2.74964
LUAD	1.06823
LUAD	1.71412
LUAD	5.77833
LUAD	2.93454
LUAD	2.95596
LUAD	7.1632
LUAD	1.68845
LUAD	1.64886
LUAD	16.3117
LUAD	10.1654
LUAD	0.826461
LUAD	1.99488
LUAD	15.9843
LUAD	1.26624
LUAD	1.21011
LUAD	1.90472
LUAD	5.00142
LUAD	4.51616
LUAD	10.6816
LUAD	3.39487
LUAD	4.51679
LUAD	2.2945
LUAD	4.21275
LUAD	1.06927
LUAD	1.66232
LUAD	2.88189
LUAD	4.78595
LUAD	1.84002
LUAD	1.01723
LUAD	4.14629
LUAD	0.913388
LUAD	0.718166
LUAD	2.74928
LUAD	0.483252
LUAD	1.00081
LUAD	1.96449
LUAD	1.37946
LUAD	0.133974
LUAD	0.299755
LUAD	1.61106
LUAD	4.37289
LUAD	1.11565
LUAD	2.2701
LUAD	0.398842
LUAD	0.558344
LUAD	1.4744
LUAD	0.827832
LUAD	5.93744
LUAD	5.23906
LUAD	1.64906
LUAD	3.30291
LUAD	2.31501
LUAD	0.326402
LUAD	1.06987
LUAD	1.94975
LUAD	2.23532
LUAD	1.53148
LUAD	1.12627
LUAD	1.92685
LUAD	2.8462
LUAD	1.5808
LUAD	1.67852
LUAD	3.03405
LUAD	3.0228
LUAD	2.63213
LUAD	1.06114
LUAD	1.96669
LUAD	1.02315
LUAD	0.754692
LUAD	0.870724
LUAD	1.40656
LUAD	2.22769
LUAD	4.74271
LUAD	4.22741
LUAD	6.8346
LUAD	2.3609
LUAD	1.54866
LUAD	1.32313
LUAD	3.48526
LUAD	5.8876
LUAD	1.31786
LUAD	2.36833
LUAD	0.296345
LUAD	2.76642
LUAD	0.699844
LUAD	0.513387
LUAD	2.94146
LUAD	3.08313
LUAD	0.575912
LUAD	1.66847
LUAD	3.48344
LUAD	4.22707
LUAD	0.423377
LUAD	0.491966
LUAD	2.67277
LUAD	2.74333
LUAD	3.14344
LUAD	2.65841
LUAD	0.842074
LUAD	1.68544
LUAD	1.68084
LUAD	5.50848
LUAD	0.678804
LUAD	0.120628
LUAD	3.20934
LUAD	1.75702
LUAD	0.662758
LUAD	1.61317
LUAD	2.21666
LUAD	1.98074
LUAD	3.12123
LUAD	1.18995
LUAD	3.01237
LUAD	3.61686
LUAD	8.49956
LUAD	0.638812
LUAD	3.88157
LUAD	1.63328
LUAD	1.95456
LUAD	0.602918
LUAD	1.19653
LUAD	1.2208
LUAD	3.10228
LUAD	1.45938
LUAD	1.23344
LUAD	1.80067
LUAD	2.03885
LUAD	0.688965
LUAD	2.37056
LUAD	1.03522
LUAD	0.842868
LUAD	3.67712
LUAD	1.72746
LUAD	11.6243
LUAD	2.42321
LUAD	0.694037
LUAD	0.86778
LUAD	0.63561
LUAD	0.987646
LUAD	4.61594
LUAD	7.05569
LUAD	4.5599
LUAD	2.04437
LUAD	4.54669
LUAD	1.41621
LUAD	0.924864
LUAD	0.800428
LUAD	0.511776
LUAD	0.970222
LUAD	1.89186
LUAD	1.63056
LUAD	0.911232
LUAD	0.636675
LUAD	1.68954
LUAD	0.959362
LUAD	2.12735
LUAD	1.02362
LUAD	6.25473
LUAD	1.48115
LUAD	1.30697
LUAD	1.4797
LUAD	1.18186
LUAD	3.99804
LUAD	2.24242
LUAD	1.06335
LUAD	2.28664
LUAD	1.27447
LUAD	0.506665
LUAD	6.99257
LUAD	2.82655
LUAD	1.7166
LUAD	2.59954
LUAD	2.59157
LUAD	6.66179
LUAD	2.62239
LUAD	3.053
LUAD	4.12782
LUAD	0.954217
LUAD	1.85743
LUAD	0.732183
LUAD	2.14402
LUAD	1.61574
LUAD	1.15824
LUAD	2.05114
LUAD	0.877574
LUAD	0.953314
LUAD	4.0552
LUAD	0.817832
LUAD	0.804423
LUAD	2.12736
LUAD	1.35981
LUAD	0.500123
LUAD	0.327263
LUAD	3.14988
LUAD	0.509665
LUAD	1.14983
LUAD	2.70287
LUAD	2.71233
LUAD	0.395213
LUAD	2.93417
LUAD	1.32336
LUAD	0.401872
LUAD	0.808012
LUAD	0.957844
LUAD	3.68054
LUAD	0.473908
LUAD	6.95944
LUAD	0.655366
LUAD	3.69225
LUAD	1.49894
LUAD	0.776964
LUAD	1.24283
LUAD	6.31538
LUAD	0.677371
LUAD	1.7308
LUAD	1.34591
LUAD	0.190096
LUAD	1.56957
LUAD	1.5291
LUAD	1.17079
LUAD	4.01256
LUAD	1.27353
LUAD	1.52063
LUAD	1.96516
LUAD	1.76016
LUAD	1.32354
LUAD	0.799581
LUAD	1.55504
LUAD	1.29508
LUAD	1.86453
LUAD	3.46718
LUAD	0.920805
LUAD	0.702671
LUAD	3.38719
LUAD	6.0564
LUAD	1.75603
LUAD	2.14147
LUAD	1.49557
LUAD	3.03417
LUAD	0.734003
LUAD	1.40372
LUAD	3.96735
LUAD	1.2806
LUAD	0.687537
LUAD	0.462986
LUAD	0.746909
LUAD	2.77944
LUAD	0.425925
LUAD	1.57627
LUAD	4.1453
LUAD	1.41399
LUAD	1.13673
LUAD	1.23599
LUAD	4.7666
LUAD	1.71661
LUAD	1.16276
LUAD	1.25301
LUAD	2.21751
LUAD	1.41575
LUAD	1.53067
LUAD	1.77401
LUAD	2.28258
LUAD	1.28209
LUAD	4.05948
LUAD	0.561056
LUAD	0.675471
LUAD	1.26664
LUAD	1.06701
LUAD	2.01493
LUAD	0.564447
LUAD	1.06316
LUAD	1.24907
LUAD	0.67071
LUAD	0.903622
LUAD	1.97192
LUAD	2.49321
LUAD	2.62751
LUAD	1.30888
LUAD	1.19593
LUAD	0.882339
LUAD	2.57437
LUAD	0.622645
LUAD	1.30631
LUAD	0.981918
LUAD	0.79311
LUAD	2.08773
LUAD	1.49921
LUAD	1.22502
LUAD	2.01476
LUAD	1.00472
LUAD	2.56283
LUAD	1.79021
LUAD	10.7478
LUAD	0.863347
LUAD	1.33343
LUAD	2.0801
LUAD	0.657114
LUAD	2.91691
LUAD	1.45896
LUAD	2.17905
LUAD	0.596251
LUAD	3.49188
LUAD	2.20564
LUAD	1.14194
LUAD	3.01209
LUAD	2.07135
LUAD	1.51864
LUAD	2.07499
LUAD	1.56747
LUAD	1.4081
LUAD	2.97888
LUAD	1.5808
LUAD	0.985631
LUAD	1.12022
LUAD	4.58072
LUAD	0.726938
LUAD	2.57339
LUAD	1.34335
LUAD	0.669862
LUAD	3.06155
LUAD	1.92549
LUAD	0.842436
LUAD	3.19198
LUAD	4.80003
LUAD	3.96043
LUAD	0.46147
LUAD	1.58184
LUAD	1.06979
LUSC	9.72345
LUSC	1.72973
LUSC	1.41876
LUSC	2.77243
LUSC	1.7721
LUSC	0.953804
LUSC	3.8526
LUSC	3.03447
LUSC	7.44232
LUSC	4.92799
LUSC	2.03621
LUSC	3.41646
LUSC	1.44073
LUSC	4.27415
LUSC	1.57205
LUSC	2.11376
LUSC	4.64956
LUSC	2.32745
LUSC	7.43271
LUSC	1.22466
LUSC	2.15774
LUSC	3.0208
LUSC	4.31535
[truncated: 4,645 more rows]
