# Supplementary material for: Estimation of tumor cell total mRNA expression in 15 cancer types predicts disease progression
Source: Nat Biotechnol. 2022 Jun 13;40(11):1624–33. doi: 10.1038/s41587-022-01342-x (PMC9646498; doi:10.1038/s41587-022-01342-x)
Supplement: Source Data Fig. 4 — Statistical Source Data [file 41587_2022_1342_MOESM13_ESM.xlsx]

## Sheet: Fig.4a
TmS	HPV
0.79092	Negative
0.356594	Negative
1.7733	Negative
0.063907	Positive
0.737758	Negative
0.258222	Positive
0.139479	Negative
0.00630645	Negative
0.311991	Positive
0.142802	Negative
0.0983243	Positive
5.83337	Negative
2.00977	Negative
0.155845	Negative
0.341573	Negative
1.57121	Negative
0.100112	Positive
0.462351	Negative
0.592345	Negative
1.1378	Negative
2.40132	Negative
1.41329	Negative
1.32131	Negative
0.655271	Negative
0.306486	Negative
1.49557	Positive
0.718586	Negative
3.16196	Negative
0.62683	Negative
1.57176	Negative
0.30227	Negative
0.404777	Negative
0.18393	Negative
0.100703	Negative
0.228673	Negative
0.254369	Negative
1.0969	Negative
1.36357	Negative
0.0328889	Negative
1.60028	Negative
0.066627	Negative
0.226198	Negative
0.365541	Positive
1.02443	Positive
0.854697	Positive
0.234239	Positive
0.175597	Positive
0.0220177	Positive
0.45951	Positive
0.0898787	Positive
0.708801	Negative
0.569222	Negative
0.653468	Negative
0.152122	Positive
0.0457661	Positive
0.514081	Negative
0.179639	Negative
0.378587	Negative
1.44068	Negative
0.248797	Positive
0.68403	Positive
0.184136	Negative
1.99152	Negative
0.216317	Negative
0.739039	Negative
5.83527	Negative
0.469827	Negative
1.02738	Negative
0.332356	Negative
0.431806	Negative
0.459289	Negative
0.465943	Negative
0.378152	Negative
1.05341	Positive
1.35716	Negative
0.225684	Negative
1.15315	Negative
1.34409	Negative
0.290567	Negative
0.456395	Negative
0.293713	Negative
0.257967	Positive
0.892402	Negative
0.450403	Negative
0.0573851	Negative
0.174758	Positive
0.236677	Negative
0.243358	Negative
0.487116	Negative
0.0910653	Negative
0.242664	Negative
0.391798	Negative
0.204119	Negative
0.204854	Negative
0.192856	Negative
0.504855	Positive
0.72543	Negative
0.108393	Negative
0.443105	Negative
0.340941	Positive
1.25801	Negative
0.182832	Negative
1.226	Negative
1.2669	Negative
0.51194	Negative
0.178708	Negative
0.168636	Negative
0.409345	Negative
0.68549	Negative
0.188154	Negative
0.274855	Negative
0.626907	Negative
0.653724	Positive
1.00303	Negative
0.136115	Negative
0.495358	Negative
0.990005	Negative
0.147724	Negative
0.391988	Negative
1.0373	Negative
0.0855042	Negative
0.0844147	Negative
0.318111	Negative
0.0708358	Negative
1.27808	Negative
2.21064	Negative
0.193599	Negative
0.61802	Negative
0.375231	Negative
0.297396	Negative
0.0961655	Negative
0.74431	Negative
0.523136	Negative
0.301113	Negative
0.813595	Negative
1.26775	Negative
0.0114426	Negative
0.102899	Negative
0.246652	Positive
0.200767	Negative
0.0538542	Negative
0.183507	Negative
0.0268309	Positive
0.25376	Positive
0.0145843	Negative
0.0613437	Negative
0.615375	Negative
1.23687	Negative
0.630408	Negative
1.38216	Negative
0.0721981	Negative
0.907377	Negative
1.60403	Negative
1.03032	Negative
0.190263	Negative
1.60436	Negative
0.448329	Negative
0.14432	Negative
0.868864	Negative
0.019865	Negative
2.75261	Negative
0.698055	Negative
0.402753	Negative
2.31241	Negative
0.894167	Negative
0.221019	Negative
0.422753	Negative
0.393997	Negative
1.42192	Negative
0.385316	Negative
1.14037	Negative
0.35951	Negative
0.186302	Negative
0.282668	Negative
0.221578	Negative
0.35393	Positive
0.2745	Negative
0.128342	Negative
0.623053	Negative
0.399247	Negative
0.698877	Negative
0.481062	Negative
0.900059	Negative
0.51873	Negative
0.878824	Negative
0.996295	Negative
0.19303	Negative
0.436216	Positive
0.272331	Negative
0.25763	Negative
0.432711	Negative
0.804939	Negative
0.599141	Positive
0.488756	Negative
0.833303	Negative
1.21579	Negative
13.805	Negative
2.18799	Negative
5.08835	Negative
2.48722	Negative
0.575306	Negative
0.0435764	Negative
0.106893	Negative
0.0109774	Negative
0.316042	Positive
0.334891	Positive
3.92427	Negative
0.212907	Negative
0.151691	Negative
1.72221	Negative
0.0350916	Negative
0.0960974	Negative
0.151898	Negative
3.03614	Negative
1.12382	Negative
0.697988	Negative
2.3427	Negative
0.196269	Negative
2.25771	Negative
8.33224	Negative
7.44847	Negative
0.228408	Negative
2.41052	Negative
1.27689	Negative
0.355229	Negative
0.159948	Negative
1.81333	Negative
0.443938	Negative
0.707506	Negative
5.58486	Negative
0.673331	Negative
1.18203	Negative
1.15332	Negative
0.249034	Negative
0.666322	Negative
0.465855	Negative
2.6145	Negative
0.430223	Negative
2.39604	Negative
1.42994	Negative
0.591892	Negative
2.46987	Negative
0.550522	Negative
2.3094	Negative

## Sheet: Fig.4b
TmS	Subtype
0.227857	Type2
1.28355	Type1
1.88414	Type2
4.31226	Type2
0.500065	Type1
0.742608	Type1
1.32549	Type2
0.15033	Type1
0.216351	Type1
0.334677	Type1
2.06511	Type2
0.38422	Type1
0.712385	Type1
0.247594	Type2
2.16381	Type2
1.7342	Type1
3.23276	Type2
0.525199	Type1
20.3742	Type2
3.84512	Type1
12.3067	Type2
1.16824	Type1
1.43344	Type2
6.33601	Type2
0.43685	Type1
1.40622	Type1
2.83712	Type1
1.39475	Type2
0.334612	Type1
3.33742	Type1
2.18549	Type2
0.58515	Type2
2.84588	Type2
3.29422	Type2
4.03091	Type2
4.69158	Type2
1.13166	Type2
5.84227	Type2
2.45816	Type2
0.700777	Type2
1.24913	Type2
1.42216	Type2
5.36213	Type2
0.637366	Type2
0.640205	Type2
2.23688	Type2
0.443549	Type2
2.04197	Type2
1.24717	Type2
0.366685	Type2
0.198623	Type1
0.663518	Type1
1.02441	Type1
0.868542	Type1
3.57228	Type2
3.6202	Type2
0.617882	Type1
9.86508	Type2
0.600141	Type1
1.12972	Type2
0.356724	Type1
0.240333	Type1
0.470005	Type1
2.55776	Type2
0.735343	Type2
1.57869	Type1
0.66224	Type1
0.509359	Type1
1.40808	Type1
13.3321	Type2
1.66228	Type1
0.972708	Type1
2.3482	Type2
1.39116	Type1
1.73478	Type2
13.7082	Type2
0.419209	Type2
3.06652	Type1
0.67897	Type1

## Sheet: Fig.4c
TmS	Subtype
0.900549	Basal
0.303998	Luminal
0.218479	Basal
0.752766	Basal
0.564444	Luminal
1.15804	Luminal
0.110164	Basal
3.32233	Basal
0.125875	Luminal
9.16424	Basal
0.542926	Luminal
0.328646	Basal
0.308219	Basal
0.093752	Luminal
1.24318	Basal
1.03066	Basal
2.19935	Luminal
0.106464	Luminal
0.591918	Luminal
1.18782	Luminal
0.112164	Luminal
1.34022	Basal
0.302538	Basal
0.77994	Basal
0.926197	Basal
0.555166	Basal
0.552262	Basal
1.71962	Basal
0.45422	Basal
1.60778	Basal
0.178763	Luminal
0.175271	Luminal
0.837769	Luminal
0.301494	Basal
0.331503	Basal
0.354744	Luminal
0.774552	Basal
0.163366	Luminal
0.479604	Basal
2.42211	Basal
1.29698	Basal
1.91684	Basal
0.195448	Basal
0.438044	Luminal
0.676363	Basal
0.120714	Luminal
0.181166	Luminal
0.267758	Basal
1.19391	Luminal
0.4335	Basal
0.130153	Luminal
0.136651	Luminal
0.110463	Luminal
0.807778	Luminal
0.496941	Luminal
0.425132	Luminal
0.163869	Luminal
0.646351	Basal
0.278037	Luminal
0.487241	Luminal
0.309476	Basal
0.890688	Luminal
1.99599	Basal
0.70438	Basal
0.733824	Luminal
0.39311	Luminal
1.13298	Basal
0.307394	Basal
1.12431	Basal
0.454616	Luminal
0.259525	Basal
0.0861949	Luminal
0.830598	Luminal
2.64199	Basal
0.684474	Luminal
1.88091	Basal
1.08796	Luminal
0.363558	Luminal
0.486269	Basal
0.72734	Basal
0.143476	Basal
0.476909	Luminal
1.18198	Basal
0.605779	Luminal
1.08787	Basal
2.30627	Basal
1.90841	Basal
2.06637	Luminal
0.096326	Luminal
0.1042	Luminal
0.189326	Luminal
0.474995	Luminal
0.559149	Basal
0.342475	Luminal
0.70158	Basal
0.750536	Basal
0.598002	Basal
0.602549	Basal
0.345157	Basal
0.413517	Basal
0.572351	Basal
0.913631	Luminal
0.351081	Basal
0.148262	Basal
0.331053	Basal
0.351522	Basal
0.361961	Luminal
0.148033	Basal
0.620559	Luminal
0.0988797	Luminal
0.063437	Luminal
0.790287	Luminal
0.450673	Luminal
0.301914	Luminal
6.43227	Basal
1.47513	Basal
1.71836	Luminal
0.0527569	Luminal
0.50938	Basal
0.50358	Luminal
3.47198	Basal
0.407874	Basal
1.9376	Basal
1.92732	Basal
0.304273	Basal
0.619935	Basal
4.66553	Luminal
0.383759	Luminal
0.226401	Luminal
0.689093	Basal
0.71461	Basal
0.729133	Basal
0.339453	Luminal
0.905979	Luminal
0.841592	Basal
1.58701	Luminal
10.1339	Luminal
1.98005	Basal
0.432028	Basal
18.4289	Basal
0.774196	Basal
0.201336	Luminal
0.886179	Basal
0.556284	Basal
0.349135	Luminal
0.411696	Luminal
2.20479	Basal
2.28765	Basal
0.0773863	Luminal
1.68152	Luminal
0.878315	Basal
0.788983	Luminal
2.08688	Luminal
0.735226	Luminal
2.5672	Basal
0.188522	Luminal
2.80842	Luminal
0.956768	Luminal
0.447148	Basal
0.249962	Luminal
2.35501	Basal
0.870015	Luminal
0.0948388	Luminal
0.900423	Luminal
1.74015	Basal
0.551783	Luminal
0.676559	Luminal
1.48337	Basal
0.828724	Basal
0.326677	Luminal
4.86096	Luminal
1.1105	Basal
0.175836	Basal
0.557691	Luminal
0.244079	Luminal
0.893679	Luminal
2.94925	Basal
0.663053	Luminal
0.183402	Luminal
0.155415	Basal
0.0902297	Basal
0.594305	Luminal
0.32147	Basal
0.277189	Basal
0.591176	Basal
1.26723	Basal
0.731566	Basal
3.02531	Basal
0.0732437	Basal
0.840709	Basal
2.36383	Luminal
0.477012	Luminal
1.6732	Basal
0.456998	Basal
2.74692	Basal
0.57239	Luminal
4.10284	Basal
5.03057	Basal
4.21611	Luminal
1.35677	Luminal
0.493702	Luminal
0.245306	Basal
0.242495	Luminal
0.353667	Basal
0.145817	Basal
0.636958	Luminal
1.27899	Luminal
0.493215	Luminal
0.520823	Luminal
1.6021	Basal
1.3448	Luminal
0.837619	Luminal
0.212511	Basal
0.744793	Basal
0.520723	Basal
0.621819	Luminal
0.690443	Basal
2.9128	Basal
0.510444	Luminal
1.06452	Basal
0.457231	Basal
1.86808	Basal
0.440153	Basal
0.219521	Luminal
2.01167	Luminal
0.363218	Luminal
0.459117	Luminal
2.01818	Luminal
0.448803	Luminal
0.434616	Luminal
0.769908	Basal
0.24766	Luminal
0.0930135	Luminal
1.23416	Basal
11.9731	Basal
0.945662	Luminal
6.12927	Luminal
0.77252	Basal
1.74512	Luminal
1.79288	Basal
0.780154	Luminal
0.599595	Luminal
0.840009	Basal
0.453147	Basal
0.346003	Luminal
1.25337	Basal
0.606587	Luminal
1.06575	Luminal
0.290693	Luminal
0.66556	Basal
0.91809	Luminal
0.719064	Luminal
0.103694	Luminal
0.502891	Luminal
0.152927	Luminal
1.54431	Luminal
0.663334	Luminal
2.27057	Basal
0.863645	Luminal
0.839534	Basal
3.04795	Luminal
0.177848	Luminal
1.33584	Basal
2.81079	Basal
1.96882	Luminal
0.273676	Basal
0.150041	Basal
0.464326	Luminal
0.100581	Basal
2.22308	Basal
1.33584	Basal
0.963506	Basal
0.870207	Luminal
1.02105	Basal
0.464465	Luminal
0.404554	Luminal
0.176002	Basal
1.0379	Basal
0.238514	Basal
0.594224	Luminal
0.154922	Luminal
0.644185	Luminal
0.110088	Luminal
0.276342	Basal
0.264467	Basal
0.0685244	Basal
0.481105	Basal
0.57224	Basal
1.04047	Basal
0.493543	Luminal
0.377588	Basal
0.402054	Luminal
0.794427	Luminal
0.201271	Basal
0.223547	Luminal
0.0912878	Luminal
0.0483613	Luminal
0.498884	Luminal
0.0604856	Luminal
1.16192	Basal
0.237953	Basal
1.18419	Basal
0.0538258	Luminal
0.132026	Luminal
1.11315	Basal
0.225018	Basal
0.442891	Basal
1.38547	Luminal
0.105693	Basal
1.53956	Basal
5.00793	Basal
0.939368	Luminal
0.67621	Luminal
2.88449	Basal
1.28632	Basal
0.630328	Basal
2.22606	Basal
0.591314	Luminal
0.297952	Basal

## Sheet: Fig.4d
TmS	Gleason.score
0.948272	8+
0.171439	7
1.81884	8+
0.240904	7
0.346354	7
0.417598	7
0.338135	8+
0.9704	7
1.59713	7
2.07415	7
0.38306	7
0.614843	8+
1.24912	8+
4.08987	8+
1.84111	7
0.583112	7
0.60622	7
1.22572	7
0.274536	7
0.878809	8+
0.27255	8+
1.42436	7
0.226512	7
0.508243	7
0.82724	7
0.92185	7
0.810634	7
0.260905	7
0.961224	7
0.831531	7
0.55902	7
1.06641	8+
0.805576	7
0.620879	7
0.432439	7
0.45245	7
1.96678	8+
1.43298	7
1.68813	8+
0.815463	8+
1.65995	7
1.21814	7
0.783987	8+
0.883333	8+
0.985074	8+
0.93408	7
0.841482	7
0.453733	7
0.400049	7
0.768118	7
0.256992	7
1.27223	7
0.385362	7
0.481839	7
0.511361	7
0.208513	7
0.589696	7
0.738229	7
0.412867	7
0.595612	7
0.857781	8+
0.392526	7
0.275021	7
0.666381	7
0.286815	7
0.454902	7
1.04867	7
0.0438065	8+
0.615805	8+
1.79545	7
2.26265	8+
0.490269	8+
1.38867	8+
0.544557	7
0.501077	8+
0.89657	8+
0.237917	8+
0.437587	7
0.97207	7
0.219851	7
0.847993	8+
0.24448	7
0.234597	7
0.540275	7
0.975971	8+
0.576761	8+
0.482088	7
1.98653	7
0.729477	7
0.308295	7
0.392665	7
1.32095	7
0.80276	7
0.857662	7
0.464229	7
0.392899	7
1.30244	8+
0.79542	8+
1.29706	8+
0.976835	7
0.151878	7
0.449816	7
0.0197743	8+
0.0314697	7
0.601101	7
0.464493	7
0.521949	8+
0.406404	7
0.28117	7
0.489687	8+
0.587314	7
0.575108	7
0.530281	7
0.267189	7
0.338675	7
0.631567	7
0.218738	8+
0.85982	7
0.446518	7
1.01279	8+
1.83851	8+
0.758875	8+
0.363566	8+
1.75129	8+
0.209551	8+
0.953901	8+
0.423205	7
0.378842	7
0.428351	8+
1.39171	7
0.615518	7
0.420067	8+
0.558272	8+
0.431252	7
0.528706	7
0.841925	7
0.331767	8+
0.155868	7
0.39318	7
0.552949	7
0.765594	7
1.04842	8+
0.723782	8+
0.591206	8+
0.770718	8+
0.628558	7
1.58987	7
0.355169	8+
1.13342	7
0.704844	7
0.75437	7
1.12387	7
1.2796	8+
0.530596	8+
0.411817	7
0.957365	7
1.74294	8+
1.14652	8+
0.181309	7
0.4324	7
0.636178	8+
1.53583	8+
0.798776	8+
0.792788	7
0.910495	7
0.738259	8+
1.29345	8+
0.864603	7
0.39564	7
0.511887	7
1.3872	8+
0.784599	8+
0.473773	8+
1.49528	8+
1.07065	8+
3.23151	8+
0.330328	7
0.267374	7
0.332196	7
0.132152	8+
0.572868	7
0.856879	8+
1.75149	7
1.47787	7
0.623454	7
1.26494	8+
0.970883	7
1.08582	7
0.311124	7
0.260878	7
4.30383	8+
0.470073	8+
0.402529	7
0.540343	8+
0.41202	7
0.386822	7
1.54334	7
0.328399	7
0.940099	8+
0.913849	8+
2.18856	8+
0.317675	8+
0.571327	8+
0.236859	8+
0.253509	8+
0.465129	7
0.680237	8+
0.972093	8+
0.400124	7
0.310687	8+
0.341434	8+
1.06585	7
1.58961	7
0.682556	7
1.10007	8+
0.668446	8+
1.16509	8+
0.35654	8+
1.08961	8+
1.03364	8+
0.117876	8+
0.332454	8+
0.365994	8+
0.908368	8+
0.940322	8+
0.279956	8+
0.966615	8+
1.81868	8+
0.558188	8+
0.817875	8+

## Sheet: Fig.4e
TmS	TNBC	ER	PR	Subtype	MYC.PVT1
0.513874	No	Positive	Positive	LumA	Neutral
2.06291	No	Positive	Positive	Her2	Neutral
1.88561	No	Positive	Positive	LumB	Gain
0.664329	No	Positive	Positive	LumA	Neutral
0.434003	No	Positive	Positive	LumA	Neutral
0.586402	No	Positive	Positive	LumA	Neutral
1.38177	No	Positive	Negative	LumB	Neutral
0.573635	No	Positive	Positive	LumA	Neutral
0.827011	No	Positive	Positive	LumA	Neutral
1.02805	No	Positive	Positive	LumA	Neutral
0.639846	No	Positive	Positive	LumA	Neutral
0.843386	No	Negative	Positive	LumA	Neutral
1.15875	No	Positive	Positive	LumB	Neutral
0.57713	No	Positive	Positive	LumA	Neutral
0.469131	Yes	Negative	Negative	Basal	Neutral
0.94252	No	Positive	Negative	LumA	Neutral
1.1709	No	Positive	Positive	LumB	Neutral
3.24622	Yes	Negative	Negative	Basal	Neutral
0.261155	No	Positive	Positive	LumA	Gain
2.83546	Yes	Negative	Negative	Basal	Neutral
6.75891	No	Negative	Negative	Basal	Neutral
0.372378	No	Positive	Positive	LumB	Neutral
2.92239	Yes	Negative	Negative	Basal	Gain
1.94194	Yes	Negative	Negative	Basal	Gain
0.271105	No	Positive	Positive	LumA	Neutral
8.53048	No	Negative	Negative	Her2	Neutral
3.39141	No	Positive	Positive	Her2	Neutral
1.81401	No	Positive	Positive	LumB	Neutral
0.456691	No	Positive	Positive	LumA	Neutral
2.54045	Yes	Negative	Negative	Basal	Gain
0.988363	No	Positive	Positive	LumA	Gain
0.909105	No	Positive	Positive	LumA	Neutral
11.2232	No	Positive	Positive	LumA	Neutral
1.17112	No	Positive	Positive	LumA	Neutral
0.70568	No	Positive	Negative	LumA	Neutral
0.893128	No	Positive	Positive	LumA	Gain
0.597273	No	Positive	Positive	LumA	Neutral
3.10943	No	Positive	Positive	LumB	Neutral
2.00914	No	Positive	Negative	Her2	Gain
1.26092	No	Negative	Negative	Her2	Neutral
8.22716	Yes	Negative	Negative	Basal	Neutral
0.379045	No	Positive	Positive	LumA	Neutral
0.825725	No	Positive	Positive	LumB	Neutral
0.284436	No	Positive	Positive	LumA	Neutral
0.926101	No	Positive	Positive	LumA	Neutral
0.365159	No	Positive	Positive	LumA	Neutral
2.54945	Yes	Negative	Negative	Her2	Neutral
0.328691	No	Positive	Positive	LumA	Neutral
0.284195	No	Positive	Positive	LumA	Neutral
0.417653	No	Positive	Positive	LumA	Gain
0.829982	No	Positive	Positive	LumA	Neutral
0.530095	No	Positive	Positive	LumA	Gain
2.08097	No	Positive	Negative	LumB	Neutral
0.803954	No	Positive	Positive	LumA	Neutral
1.76062	No	Positive	Positive	LumB	Neutral
2.83981	No	Positive	Negative	LumB	Neutral
1.21576	Yes	Negative	Negative	Basal	Neutral
0.326325	No	Positive	Positive	LumA	Neutral
5.84331	Yes	Negative	Negative	Basal	Gain
3.69642	No	Negative	Negative	Her2	Neutral
2.23339	Yes	Negative	Negative	Basal	Neutral
1.31646	No	Positive	Positive	LumB	Neutral
0.86964	No	Positive	Positive	LumA	Neutral
0.534315	No	Positive	Positive	LumA	Neutral
0.198483	No	Positive	Positive	LumA	Neutral
0.91272	No	Positive	Positive	LumA	Neutral
0.327165	No	Positive	Positive	LumA	Neutral
0.47486	No	Positive	Positive	LumA	Neutral
3.03868	Yes	Negative	Negative	Basal	Neutral
0.388039	No	Positive	Negative	LumA	Neutral
1.20108	No	Positive	Positive	LumB	Neutral
1.26961	No	Positive	Positive	LumB	Gain
0.530127	No	Positive	Positive	LumA	Neutral
0.430558	No	Positive	Positive	LumA	Neutral
2.59029	Yes	Negative	Negative	Basal	Neutral
0.852892	No	Positive	Negative	LumB	Neutral
0.553012	No	Positive	Positive	LumA	Neutral
0.464218	No	Positive	Negative	LumB	Neutral
0.520993	No	Positive	Positive	LumB	Neutral
0.616013	No	Positive	Positive	LumA	Neutral
0.367809	No	Positive	Positive	LumA	Neutral
4.59058	No	Negative	Negative	Basal	Neutral
0.350351	No	Positive	Positive	LumB	Neutral
0.740487	No	Positive	Positive	LumA	Gain
0.892621	No	Positive	Positive	LumB	Neutral
1.32376	No	Positive	Negative	LumA	Neutral
1.47163	No	Positive	Positive	LumB	Neutral
0.601148	No	Positive	Positive	LumA	Neutral
0.881704	No	Positive	Positive	LumA	Neutral
2.31743	Yes	Negative	Negative	Basal	Neutral
7.1381	Yes	Negative	Negative	Basal	Neutral
1.4262	Yes	Negative	Negative	Basal	Neutral
4.58745	No	Positive	Negative	Her2	Neutral
3.44331	Yes	Negative	Negative	Basal	Neutral
3.00438	Yes	Negative	Negative	Basal	Neutral
6.48566	No	Negative	Negative	Her2	Neutral
6.99455	No	Positive	Negative	Basal	Gain
1.55449	No	Positive	Positive	LumA	Neutral
2.05001	No	Positive	Positive	Basal	Neutral
4.36532	No	Positive	Negative	Basal	Neutral
1.07941	No	Positive	Positive	LumA	Neutral
5.44289	No	Positive	Positive	LumB	Neutral
0.160255	No	Positive	Positive	LumA	Neutral
1.42013	Yes	Negative	Negative	Basal	Neutral
0.772667	No	Positive	Negative	LumA	Neutral
0.142864	No	NA	NA	LumA	Neutral
0.660311	No	Positive	Positive	LumB	Neutral
0.663346	No	Positive	Negative	Normal	Neutral
2.47632	Yes	Negative	Negative	Basal	Gain
0.629209	No	Positive	Positive	Normal	Neutral
3.03233	No	Negative	Positive	Basal	Gain
1.30746	No	Positive	Negative	Basal	Neutral
0.683065	No	Positive	Positive	LumB	Neutral
1.18157	No	Positive	Positive	LumA	Neutral
3.13404	Yes	Negative	Negative	Basal	Neutral
0.522917	No	Positive	Negative	LumA	Neutral
0.673774	No	Positive	Positive	LumB	Neutral
1.30111	No	Positive	Positive	LumA	Neutral
0.259176	No	Positive	Negative	LumA	Neutral
0.201876	No	Positive	Positive	LumA	Neutral
0.719847	No	Positive	Positive	LumA	Neutral
0.965606	No	Positive	Positive	LumA	Neutral
2.09679	No	Positive	Positive	LumA	Neutral
2.637	No	Positive	Negative	LumA	Neutral
0.907138	No	Positive	Positive	LumA	Neutral
2.8377	Yes	Negative	Negative	Basal	Neutral
3.25605	Yes	Negative	Negative	Basal	Neutral
1.16531	No	Positive	Negative	Her2	Neutral
2.34421	Yes	Negative	Negative	Basal	Neutral
0.61431	No	Positive	Positive	LumA	Neutral
0.565491	No	Positive	Positive	LumA	Neutral
1.77362	Yes	Negative	Negative	Basal	Neutral
3.91933	Yes	Negative	Negative	Basal	Neutral
0.587648	No	Positive	Positive	LumB	Neutral
5.63061	Yes	Negative	Negative	Basal	Neutral
0.462429	No	Positive	Negative	LumB	Neutral
1.00885	No	Positive	Positive	LumB	Neutral
0.436163	No	Positive	Positive	LumA	Gain
1.33042	No	Positive	Positive	LumB	Neutral
1.32274	No	Positive	Negative	LumB	Gain
0.705298	No	Positive	Positive	LumA	Gain
1.29167	No	Positive	Positive	LumA	Neutral
2.02121	No	Positive	Negative	LumB	Neutral
0.767687	No	Positive	Positive	LumB	Neutral
0.94521	No	Positive	Positive	LumB	Neutral
0.979324	No	Positive	Positive	LumB	Neutral
0.639889	No	Positive	Positive	LumB	Neutral
0.760578	No	Positive	Positive	LumA	Neutral
0.437344	No	Positive	Positive	LumA	Neutral
1.24903	No	Positive	Positive	LumA	Neutral
0.810677	No	Positive	Negative	Her2	Neutral
0.539022	No	Positive	Positive	LumA	Neutral
0.842754	No	Positive	Positive	LumB	Gain
4.93966	Yes	Negative	Negative	Basal	Gain
0.920893	No	Positive	Positive	LumA	Neutral
6.76981	No	Negative	Positive	Basal	Neutral
0.528935	No	Positive	Positive	LumB	Neutral
0.843564	No	Positive	Positive	LumA	Neutral
0.966297	No	Positive	Positive	LumB	Neutral
0.317513	No	Positive	Positive	LumB	Neutral
0.502671	No	Positive	Positive	LumB	Neutral
0.337155	No	Positive	Positive	LumA	Neutral
0.53789	No	Positive	Positive	LumA	Neutral
1.75702	No	Positive	Negative	Her2	Gain
0.120322	No	Positive	Positive	LumA	Neutral
2.11646	No	Positive	Positive	LumB	Neutral
0.665345	No	Positive	Positive	LumB	Neutral
1.45043	No	Positive	Negative	Her2	Neutral
1.87619	No	Positive	Negative	Her2	Neutral
0.315719	No	Positive	Positive	LumA	Neutral
3.1242	Yes	Negative	Negative	Basal	Gain
0.183577	No	Positive	Positive	LumA	Neutral
2.50461	No	Negative	Negative	Her2	Gain
0.246871	No	Positive	Positive	LumA	Neutral
0.586494	No	Positive	Positive	LumA	Neutral
0.224178	No	Positive	Negative	LumA	Neutral
0.664029	No	Positive	Positive	LumB	Neutral
0.200707	No	Positive	Positive	LumA	Neutral
3.8259	No	Positive	Negative	Her2	Neutral
0.365624	No	Positive	Positive	LumB	Neutral
0.238094	No	Positive	Positive	LumB	Neutral
0.765107	No	Positive	Positive	LumA	Gain
0.469277	No	Positive	Positive	LumA	Neutral
1.12017	No	Positive	Positive	LumA	Neutral
0.301263	No	Positive	Positive	LumA	Neutral
1.01649	No	Positive	Positive	LumA	Neutral
1.28448	No	Positive	Negative	Her2	Neutral
1.35667	No	Positive	Positive	LumB	Neutral
0.602522	No	Positive	Positive	LumB	Neutral
0.596081	No	Positive	Positive	LumB	Gain
0.640453	No	Positive	Positive	LumB	Gain
0.777869	No	Positive	Positive	LumB	Neutral
0.387827	No	Positive	Positive	LumA	Gain
0.171182	No	Positive	Positive	LumA	Neutral
1.55643	No	Positive	Positive	LumB	Neutral
3.80482	No	Negative	Negative	Her2	Neutral
0.620024	No	Positive	Negative	LumB	Neutral
0.359867	No	Positive	Positive	LumA	Neutral
0.36257	No	Positive	Positive	LumA	Neutral
1.27112	No	Positive	Positive	LumA	Neutral
0.901583	No	Positive	Positive	LumA	Neutral
0.25234	No	Positive	Positive	LumA	Neutral
0.250806	No	Positive	Positive	LumA	Neutral
0.460191	No	Positive	Positive	LumA	Neutral
1.3864	No	Positive	Positive	LumA	Neutral
0.307591	No	Positive	Positive	LumA	Neutral
2.37046	No	Positive	Positive	LumA	Neutral
0.664912	No	Positive	Negative	Her2	Neutral
0.384981	No	Positive	Positive	LumA	Neutral
1.23148	Yes	Negative	Negative	Basal	Neutral
0.94323	No	Positive	Positive	LumB	Neutral
0.788214	No	Positive	Positive	LumA	Neutral
1.04887	No	Positive	Positive	LumA	Neutral
0.554898	No	NA	NA	LumA	Neutral
0.514188	No	Positive	Negative	LumA	Neutral
0.521735	No	Positive	Negative	LumA	Neutral
1.11014	No	Positive	Positive	LumA	Neutral
0.688848	No	Positive	Negative	LumA	Neutral
0.451613	No	Positive	Positive	LumA	Neutral
2.04027	No	Positive	Positive	LumA	Gain
9.10762	No	Positive	Positive	LumA	Neutral
0.84819	No	Positive	Positive	LumA	Neutral
0.95035	No	Positive	Positive	Her2	Neutral
0.787678	No	Positive	Negative	LumA	Neutral
0.191489	No	Positive	Positive	LumA	Neutral
1.77786	No	Positive	Negative	Her2	Neutral
2.99385	No	Positive	Positive	LumA	Neutral
0.700805	No	Positive	Positive	LumA	Gain
1.8807	No	Positive	Negative	Basal	Neutral
1.13459	No	Positive	Positive	LumA	Neutral
9.38478	Yes	Negative	Negative	Basal	Gain
0.790375	No	Positive	Positive	LumA	Neutral
0.499582	No	Positive	Positive	LumA	Neutral
0.840935	No	Positive	Negative	LumB	Gain
0.96995	No	Negative	Negative	Basal	Neutral
1.23624	No	Positive	Positive	LumA	Neutral
6.69801	Yes	Negative	Negative	Basal	Gain
0.249686	No	Positive	Positive	LumA	Neutral
0.867158	No	Positive	Positive	LumA	Neutral
2.86056	No	Positive	Positive	LumA	Neutral
0.997553	No	Positive	Positive	LumB	Neutral
0.374749	No	Positive	Negative	LumA	Gain
1.2161	No	Positive	Positive	LumA	Neutral
1.08239	No	Positive	Positive	LumA	Neutral
0.775111	No	Positive	Positive	LumA	Neutral
2.55044	No	Negative	Negative	Her2	Gain
1.26424	Yes	Negative	Negative	Basal	Neutral
2.37756	No	Positive	Positive	LumB	Gain
1.04929	No	Positive	Negative	LumB	Neutral
1.03691	Yes	Negative	Negative	Basal	Neutral
5.58241	No	Positive	Negative	LumB	Neutral
1.30472	Yes	Negative	Negative	Basal	Neutral
0.848478	No	Positive	Negative	LumA	Gain
5.65633	Yes	Negative	Negative	Basal	Neutral
0.551455	No	Positive	Positive	LumA	Neutral
0.41899	No	Positive	Positive	LumB	Neutral
1.68952	Yes	Positive	Negative	Basal	Gain
1.27467	No	Positive	Positive	LumA	Neutral
0.923982	Yes	Negative	Negative	Basal	Gain
1.67988	No	Negative	Negative	Her2	Neutral
1.04793	No	Positive	NA	LumA	Neutral
1.3811	Yes	Negative	Negative	Basal	Gain
0.605558	No	Positive	Positive	LumB	Neutral
0.500685	No	Positive	Positive	LumA	Neutral
0.491898	No	Negative	Positive	LumA	Neutral
0.440432	No	Positive	Negative	LumA	Neutral
0.32822	No	Positive	Positive	LumA	Neutral
0.335909	No	Positive	Negative	LumB	Neutral
0.353392	No	Negative	Positive	LumA	Gain
0.482462	No	Positive	Negative	LumA	Neutral
2.17563	Yes	Negative	Negative	Basal	Gain
0.436286	No	Positive	Positive	LumA	Neutral
0.930247	No	Positive	Positive	LumA	Neutral
1.34104	No	Positive	Positive	LumA	Neutral
0.697567	No	Positive	Positive	LumB	Neutral
0.762546	No	Positive	Positive	LumB	Neutral
0.766466	No	Positive	Positive	LumA	Neutral
2.88149	Yes	Negative	Negative	Her2	Neutral
0.576579	No	Positive	Positive	LumB	Neutral
1.48316	Yes	Negative	Negative	Basal	Gain
0.507078	No	Positive	Negative	LumA	Neutral
3.91128	Yes	Negative	Negative	Basal	Neutral
0.679575	No	Positive	Positive	LumB	Neutral
0.421833	No	Positive	Positive	LumA	Neutral
1.63723	No	Positive	Positive	LumA	Neutral
0.820476	No	Positive	Positive	LumA	Neutral
5.99114	No	Positive	Positive	LumB	Gain
2.23546	No	Negative	Negative	Her2	Gain
0.314655	No	Positive	Positive	LumA	Neutral
0.867218	No	Positive	Positive	LumA	Neutral
0.699804	No	Positive	Negative	LumA	Neutral
0.430348	No	Positive	Positive	LumA	Neutral
1.01728	No	Positive	Positive	LumB	Neutral
0.179456	No	Positive	Positive	LumA	Neutral
0.867235	No	Positive	Positive	LumA	Neutral
4.44985	Yes	Negative	Negative	Basal	Neutral
5.70366	Yes	Negative	Negative	Basal	Neutral
1.81237	No	Negative	Negative	Her2	Neutral
0.833919	Yes	Negative	Negative	Basal	Neutral
1.01259	No	Positive	Positive	LumA	Neutral
0.670924	No	Positive	Positive	LumA	Neutral
1.36602	No	Positive	Positive	LumB	Gain
2.7618	No	Positive	Positive	LumB	Neutral
0.981156	No	Positive	Positive	LumB	Gain
1.95799	Yes	Negative	Negative	Basal	Neutral
1.13851	No	Positive	Positive	LumA	Neutral
0.546089	No	Positive	Positive	LumA	Neutral
0.325357	No	Positive	Positive	LumA	Neutral
1.35357	No	Positive	Positive	LumA	Neutral
0.525795	Yes	Positive	Negative	Basal	Gain
1.45809	No	Positive	Negative	LumB	Neutral
0.251454	No	Positive	Positive	LumA	Neutral
1.30905	No	Positive	Negative	LumB	Neutral
1.13207	No	Positive	Positive	LumB	Neutral
4.8926	No	Positive	Positive	LumA	Neutral
2.26894	No	Positive	Positive	Her2	Neutral
2.49846	No	Positive	Negative	LumB	Gain
0.71488	No	Positive	Positive	LumA	Neutral
6.13176	Yes	Negative	Negative	Basal	Neutral
2.32034	No	Positive	Positive	LumB	Gain
0.854309	No	Positive	Positive	LumA	Gain
5.48386	Yes	Negative	Negative	Basal	Gain
1.78034	Yes	Positive	Negative	Basal	Neutral
5.38395	Yes	Negative	Negative	Basal	Neutral
3.37266	Yes	Positive	Negative	Basal	Neutral
0.686873	No	Positive	Positive	LumA	Neutral
0.775631	No	Positive	Positive	LumA	Neutral
0.967071	No	Positive	Positive	LumA	Neutral
0.783649	No	Positive	Positive	LumA	Neutral
4.67642	Yes	Negative	Negative	Basal	Neutral
4.08976	Yes	Negative	Negative	Basal	Neutral
0.372632	No	Positive	Positive	LumA	Neutral
0.715312	No	Positive	Positive	LumA	Neutral
0.379997	No	Positive	Positive	LumA	Neutral
1.92986	No	Positive	Positive	LumB	Neutral
1.92636	No	Positive	Positive	LumA	Neutral
2.70751	Yes	Negative	Negative	Basal	Gain
1.19267	No	Positive	Positive	LumB	Gain
0.479667	No	Positive	Positive	LumB	Neutral
1.15104	No	Positive	Positive	LumA	Neutral
0.287157	No	Positive	Positive	LumA	Neutral
0.32849	No	Positive	Positive	LumB	Neutral
0.367711	No	Positive	Positive	LumA	Neutral
1.19948	No	Positive	Negative	Basal	Gain
0.567963	No	Positive	Positive	LumB	Neutral
0.810106	No	Positive	Positive	LumB	Neutral
2.72107	No	Negative	Negative	Her2	Gain
0.395135	No	Positive	Positive	LumA	Gain
0.246215	No	Positive	Positive	LumA	Neutral
0.374035	No	Positive	Positive	LumB	Gain
2.29262	No	Positive	Negative	Basal	Gain
0.918427	No	Positive	Positive	Her2	Neutral
0.84778	No	Positive	Positive	LumA	Neutral
2.02197	Yes	Negative	Negative	Basal	Gain
0.2048	No	Positive	Negative	LumA	Neutral
3.1356	No	Positive	Positive	LumA	Neutral
0.446803	No	Positive	Positive	LumB	Neutral
0.314797	No	Positive	Positive	LumA	Neutral
0.0916854	No	Positive	Positive	LumA	Neutral
1.19415	No	Positive	Positive	LumA	Neutral
1.59231	No	Positive	Positive	LumA	Neutral
0.678599	No	Positive	Positive	LumA	Neutral
1.17057	No	Positive	Positive	LumA	Neutral
2.64736	No	Negative	Negative	Basal	Gain
7.35291	Yes	NA	NA	Basal	Neutral
2.20488	No	Positive	Positive	LumA	Neutral
1.90829	No	NA	Positive	Her2	Neutral
1.23322	No	Positive	Positive	LumA	Neutral
1.55635	No	Positive	Positive	LumB	Neutral
4.76859	Yes	Negative	Negative	LumA	Neutral
2.6362	No	Positive	Positive	LumA	Gain
5.85952	No	Positive	Positive	Basal	Gain
3.54889	No	Negative	Negative	Her2	Gain
0.347578	No	Positive	Positive	LumA	Neutral
1.69123	No	Positive	Negative	LumB	Neutral
2.20422	No	Positive	NA	LumA	Neutral
0.361664	No	Positive	Positive	LumA	Neutral
3.87336	Yes	Negative	Negative	Basal	Neutral
2.63034	Yes	Negative	Negative	Basal	Neutral
0.243887	No	Negative	Negative	LumA	Neutral
3.58841	No	Positive	Positive	Her2	Neutral
0.291723	No	Positive	Positive	LumA	Neutral
0.194024	No	Positive	Positive	LumA	Neutral
0.233912	No	Negative	Negative	LumA	Neutral
2.92559	No	Positive	Positive	LumA	Neutral
0.279728	No	Positive	Positive	LumA	Neutral
1.70022	Yes	Negative	Negative	Her2	Neutral
1.88832	Yes	Negative	Negative	Basal	Gain
0.86745	No	Positive	Positive	LumA	Neutral
0.776364	No	Positive	Positive	LumA	Neutral
0.260147	No	Positive	Positive	LumA	Neutral
0.51236	No	Positive	Positive	LumB	Neutral
0.972583	No	Positive	Positive	LumB	Neutral
1.90062	Yes	Negative	Negative	Basal	Neutral
1.28539	No	Positive	Negative	LumA	Gain
0.719264	No	Positive	Positive	LumA	Neutral
0.5501	No	Positive	Positive	LumA	Neutral
3.39196	No	Negative	Negative	Basal	Gain
0.228358	No	Positive	Positive	LumB	Neutral
0.369099	No	Positive	Positive	LumA	Neutral
0.457904	No	Positive	Negative	LumB	Neutral
0.855605	No	Negative	Negative	Basal	Neutral
0.528061	No	Positive	Positive	LumA	Neutral
1.40208	No	Negative	Negative	LumB	Neutral
0.604646	No	Positive	Positive	LumA	Neutral
6.65126	No	Negative	Negative	Basal	Gain
3.10281	No	Negative	Negative	Basal	Neutral
3.75752	No	Positive	Positive	LumA	Neutral
2.66197	Yes	Negative	Negative	Basal	Neutral
0.643655	No	Positive	Positive	LumA	Neutral
5.97612	No	Negative	Negative	Basal	Gain
1.40175	No	Positive	Positive	LumA	Neutral
0.769462	No	Positive	Positive	LumA	Neutral
1.65451	No	Positive	Positive	LumB	Neutral
2.2041	Yes	Negative	Negative	Basal	Neutral
1.89949	No	Positive	Negative	Her2	Neutral
0.932354	No	Positive	Positive	LumA	Gain
0.672812	No	Positive	Positive	LumA	Neutral
0.956911	No	Positive	Positive	LumA	Neutral
2.83753	Yes	Negative	Negative	Basal	Neutral
1.56277	No	Positive	Positive	LumA	Neutral
0.395992	No	Positive	Positive	LumA	Neutral
3.63541	No	Positive	Positive	Normal	Gain
5.68527	Yes	Negative	Negative	Basal	Neutral
0.798517	No	Positive	Positive	LumA	Neutral
1.03343	No	Positive	Positive	LumA	Neutral
0.496411	No	Positive	Positive	LumB	Neutral
1.11713	No	Positive	Positive	LumB	Neutral
0.852981	Yes	Negative	Negative	Basal	Gain
0.97611	No	Positive	Positive	LumA	Neutral
0.533069	No	Positive	Negative	LumA	Neutral
1.0887	No	Positive	Positive	LumA	Neutral
1.02786	No	Positive	Positive	LumA	Neutral
2.15138	No	Positive	Positive	LumA	Neutral
2.00543	No	Positive	Positive	Normal	Neutral
0.530483	No	Positive	Positive	LumA	Neutral
3.36086	Yes	Negative	Negative	Basal	Gain
2.7738	No	Positive	Positive	LumB	Neutral
3.86599	No	Positive	Positive	LumB	Gain
1.20819	No	Positive	Negative	LumB	Neutral
0.241657	No	Positive	Positive	LumA	Neutral
0.465341	No	Positive	Positive	LumA	Neutral
1.43092	No	Positive	Negative	LumA	Neutral
0.743387	No	Positive	Positive	LumA	Neutral
1.02905	No	Positive	Positive	LumA	Neutral
0.989479	No	Positive	Positive	LumA	Neutral
2.5856	No	Positive	Negative	Basal	Gain
0.532775	No	Positive	Positive	LumA	Neutral
0.453537	No	Positive	Positive	LumA	Neutral
0.469781	No	Positive	Positive	LumA	Gain
0.419914	No	Positive	Positive	Normal	Neutral
1.82517	No	Positive	Positive	LumA	Neutral
1.6028	No	Positive	Positive	LumA	Neutral
3.59031	Yes	Negative	Negative	Basal	Neutral
0.329211	No	Positive	Positive	LumA	Neutral
0.711495	No	Positive	Positive	LumA	Neutral
7.76064	Yes	Negative	Negative	Basal	Neutral
0.165843	No	Positive	Positive	LumA	Gain
0.289598	No	Positive	Positive	LumA	Neutral
0.637152	No	Positive	Positive	LumA	Neutral
4.03687	No	Negative	Negative	Her2	Neutral
0.243418	No	Positive	Positive	LumA	Neutral
1.36387	No	Positive	Positive	LumA	Neutral
1.20449	No	Positive	Positive	LumA	Neutral
0.488882	No	Positive	Positive	LumB	Neutral
0.321165	No	Positive	Positive	LumA	Neutral
0.257587	No	Positive	Positive	LumA	Neutral
0.67653	No	Positive	Positive	LumA	Neutral
3.48322	No	Positive	Positive	LumA	Gain
0.57409	No	Positive	Positive	LumA	Neutral
2.30906	No	Positive	Positive	LumA	Neutral
0.326474	No	Positive	Positive	LumA	Neutral
0.304167	No	Positive	Negative	LumA	Neutral
0.464508	No	Positive	Positive	LumA	Neutral
0.677197	No	Positive	Negative	LumA	Neutral
0.39985	No	Positive	Positive	LumA	Neutral
2.35973	No	Positive	Positive	LumB	Neutral
0.183603	No	Positive	Negative	LumB	Neutral
0.63727	No	Positive	Positive	LumA	Gain
0.781008	No	Positive	Negative	LumB	Neutral
0.167254	No	Positive	Positive	LumB	Neutral
0.290725	No	Positive	Positive	LumA	Neutral
0.520348	No	Positive	Positive	LumA	Neutral
0.890493	No	Positive	Positive	LumA	Neutral
1.07678	Yes	Negative	Negative	Basal	Neutral
1.22088	No	Positive	Positive	LumA	Neutral
2.45592	Yes	Negative	Negative	Basal	Neutral
1.99208	No	Positive	Positive	LumA	Neutral
0.19209	No	Positive	Positive	LumA	Neutral
2.27219	No	Positive	Positive	LumA	Neutral
0.807371	No	Positive	Positive	Normal	Neutral
0.408829	No	Positive	Positive	Normal	Neutral
0.656388	No	Positive	Positive	Normal	Neutral
0.148732	No	Positive	Positive	Normal	Neutral
0.510369	Yes	Negative	Negative	Basal	Neutral
2.65071	No	NA	Negative	Her2	Neutral
0.19643	No	Positive	Positive	LumA	Neutral
2.29785	Yes	Negative	Negative	Basal	Gain
2.91688	Yes	Negative	Negative	Normal	Gain
1.42971	No	Negative	Negative	Normal	Gain
0.663171	No	Positive	Positive	LumA	Neutral
0.177363	No	Positive	Positive	LumA	Neutral
0.361647	No	Positive	Positive	LumA	Neutral
0.793457	No	Positive	Positive	Her2	Neutral
1.37257	Yes	Negative	Negative	LumA	Neutral
0.497434	No	Positive	Positive	LumA	Neutral
1.72929	No	Positive	Positive	LumA	Gain
3.4447	No	Negative	NA	Basal	Neutral
2.27975	No	Positive	Positive	Normal	Gain
2.6347	Yes	Negative	Negative	Normal	Neutral
4.10557	Yes	Negative	Negative	Basal	Neutral
2.07411	No	Positive	Positive	LumB	Gain
0.398468	No	Positive	Positive	LumA	Neutral
0.151587	No	Negative	Positive	LumB	Neutral
0.209796	No	Positive	Positive	LumA	Neutral
2.4075	No	Positive	Negative	Normal	Gain
0.775709	No	Positive	Positive	Normal	Gain
0.453605	No	Positive	Positive	LumA	Neutral
1.44129	No	Positive	Positive	LumB	Neutral
5.01079	No	NA	NA	Her2	Neutral
1.11164	No	NA	NA	LumB	Neutral
8.76222	No	Positive	Positive	LumB	Gain
0.34696	No	Positive	Positive	LumA	Neutral
1.57157	No	Positive	Positive	LumA	Neutral
2.12075	No	Positive	Positive	LumB	Neutral
3.69218	No	Positive	Negative	Basal	Neutral
2.38278	No	Positive	Positive	LumA	Neutral
2.41549	No	Positive	Positive	LumA	Neutral
0.441278	No	Positive	Positive	LumA	Neutral
0.302201	No	Positive	Positive	LumA	Neutral
0.569501	No	Positive	Positive	LumA	Neutral
4.15806	Yes	NA	NA	Basal	Gain
2.12661	No	Negative	Negative	LumB	Gain
1.12256	No	Positive	Positive	LumA	Neutral
3.64368	Yes	Negative	Negative	Basal	Neutral
4.79798	No	Negative	Negative	Her2	Gain
1.03971	No	Negative	Negative	Her2	Gain
1.92884	No	Positive	Negative	Her2	Neutral
0.214929	No	NA	NA	LumA	Neutral
1.60667	No	NA	NA	Her2	Neutral
2.53447	No	NA	NA	LumB	Neutral
2.32177	No	NA	NA	LumA	Neutral
2.46579	Yes	NA	NA	Basal	Neutral
4.82265	No	NA	NA	Her2	Gain
0.580563	No	Positive	Positive	LumB	Gain
3.10819	Yes	Negative	Negative	Basal	Gain
1.24753	No	Positive	Positive	LumB	Neutral
1.43017	No	Positive	Positive	LumB	Neutral
1.00794	No	Positive	Positive	LumB	Neutral
2.72242	Yes	Negative	Negative	Her2	Neutral
0.597333	No	Positive	Positive	LumA	Neutral
1.13859	No	Positive	Positive	LumA	Neutral
1.89696	Yes	Negative	Negative	Basal	Neutral
0.4982	No	Positive	Positive	LumA	Neutral
1.77283	Yes	Negative	Negative	Basal	Neutral
4.63192	No	Positive	Positive	LumB	Neutral
1.19368	No	Positive	Negative	LumB	Neutral
1.29859	No	Positive	Positive	LumA	Neutral
0.651552	No	Positive	Positive	LumB	Neutral
0.625617	No	Positive	Positive	LumB	Neutral
0.98068	No	Positive	Positive	LumB	Neutral
2.36089	Yes	Negative	Negative	Her2	Neutral
0.26409	No	Positive	Positive	LumB	Neutral
1.40429	No	Positive	Positive	LumB	Neutral
1.99772	No	Negative	Positive	Basal	Neutral
3.71615	Yes	Negative	Negative	Basal	Neutral
0.354618	No	Positive	Positive	LumA	Neutral
0.704502	No	Positive	Positive	LumA	Neutral
0.688437	No	Positive	Positive	LumA	Neutral
1.24796	No	Positive	Positive	LumB	Gain
1.32466	No	Positive	Positive	LumB	Neutral
0.399668	No	Positive	Positive	LumB	Neutral
0.303695	No	Positive	Positive	LumB	Neutral
0.400696	No	Positive	NA	LumA	Neutral
0.592861	No	Positive	Positive	LumA	Neutral
1.03489	No	Positive	Positive	LumA	Neutral
0.256722	No	Positive	Positive	LumA	Neutral
0.140896	No	Positive	Positive	LumA	Neutral
0.749191	No	Positive	Positive	LumB	Neutral
0.336717	No	Positive	Negative	LumA	Neutral
0.966748	No	Positive	Positive	Her2	Neutral
6.01779	Yes	Negative	Negative	Basal	Neutral
3.36477	No	Positive	Positive	LumB	Neutral
0.578397	No	Positive	Positive	LumA	Neutral
0.364029	No	Positive	Positive	LumA	Neutral
2.22543	Yes	Negative	Negative	Basal	Gain
0.266362	No	Positive	Positive	LumB	Neutral
0.298129	No	Positive	Positive	LumB	Gain
1.79673	No	Negative	Negative	Her2	Neutral
1.1218	No	Positive	Positive	LumA	Neutral
1.00157	No	Positive	Positive	LumA	Neutral
0.815798	No	Positive	Negative	LumB	Gain
0.762443	No	Positive	Positive	LumA	Neutral
0.511257	No	Positive	Positive	LumB	Neutral
1.37115	No	Positive	Positive	LumB	Gain
2.47482	No	Positive	Positive	LumB	Neutral
0.663869	No	Positive	Positive	LumA	Neutral
3.35762	Yes	Negative	Negative	Basal	Neutral
0.761779	No	Positive	Positive	LumA	Neutral
1.20779	Yes	Negative	Negative	Basal	Gain
0.345234	No	Positive	Positive	LumA	Neutral
0.531544	No	Positive	Positive	LumA	Neutral
1.63409	Yes	Negative	Negative	Basal	Gain
1.70862	No	Positive	Positive	LumB	Neutral
0.176406	No	Positive	Positive	LumA	Neutral
3.62889	No	Positive	Positive	LumB	Neutral
0.317323	No	Positive	Positive	LumA	Neutral
0.509889	No	Positive	Positive	LumA	Neutral
1.70595	No	Positive	Positive	LumB	Gain
0.839147	No	Positive	Positive	LumA	Neutral
2.35604	No	Positive	Positive	LumA	Neutral
0.587859	No	Positive	Negative	LumA	Neutral
2.02835	No	Positive	Negative	LumA	Neutral
0.496613	No	Positive	Negative	LumB	Neutral
0.257657	No	Positive	Positive	LumA	Neutral
0.650229	No	Positive	Positive	LumA	Neutral
3.49097	No	Positive	Positive	LumB	Neutral
0.491354	No	Positive	Positive	LumA	Neutral
19.3278	Yes	Negative	Negative	Basal	Neutral
2.75974	No	Positive	Positive	LumB	Neutral
4.48352	No	Negative	Negative	Her2	Neutral
0.921108	No	Positive	Positive	LumA	Neutral
1.41616	Yes	Negative	Negative	Basal	Gain
0.994696	No	Positive	Positive	LumA	Gain
1.23894	No	Positive	Positive	Her2	Neutral
2.84941	No	Positive	Positive	LumB	Neutral
1.41833	No	Negative	Negative	Basal	Neutral
1.50515	No	Positive	Positive	Basal	Gain
1.29834	No	Positive	Positive	LumA	Neutral
1.94392	Yes	Negative	Negative	Basal	Gain
0.662561	No	Positive	Negative	Her2	Neutral
0.409295	No	Positive	Positive	LumA	Neutral
0.195763	No	Positive	Positive	LumA	Neutral
0.808207	No	Positive	Negative	LumB	Neutral
3.07466	Yes	Negative	Negative	Basal	Neutral
1.20545	No	Positive	Positive	LumB	Gain
0.201808	No	Positive	Positive	LumA	Gain
0.457133	No	Positive	Positive	LumA	Neutral
1.00277	No	Positive	Positive	LumA	Neutral
0.592036	No	Positive	Positive	LumA	Neutral
0.73887	No	Positive	Positive	LumA	Neutral
0.267034	No	Positive	Positive	LumA	Neutral
0.188427	No	Positive	Positive	LumA	Neutral
0.525841	No	Positive	Positive	LumB	Neutral
1.45624	No	Positive	Positive	Normal	Neutral
0.66026	No	Positive	Positive	LumA	Neutral
0.547453	No	Positive	Positive	LumA	Neutral
0.667155	No	Positive	Positive	LumA	Neutral
0.89971	No	Positive	Negative	LumB	Neutral
0.306732	No	Positive	Positive	LumB	Neutral
2.02899	Yes	Negative	Negative	Basal	Neutral
1.59899	No	Negative	Negative	Her2	Gain
0.326464	No	Positive	Positive	LumA	Neutral
0.255185	No	Positive	Positive	LumA	Neutral
0.391853	No	Positive	Positive	LumA	Neutral
0.685097	No	Positive	Positive	LumA	Neutral
2.84261	No	Positive	Positive	LumA	Neutral
0.32641	No	Positive	Positive	LumA	Neutral
0.767756	No	Positive	Positive	LumA	Neutral
10.5336	No	Negative	Positive	Basal	Gain
0.594444	No	Positive	Positive	LumA	Neutral
0.205957	No	Positive	Positive	LumA	Neutral
0.330925	No	Positive	Positive	LumA	Neutral
1.34157	No	Positive	Positive	LumA	Neutral
0.277214	No	Positive	Positive	LumA	Neutral
0.452858	No	Positive	Positive	LumA	Neutral
0.975653	Yes	Negative	Negative	Normal	Gain
0.833755	No	Positive	Positive	LumA	Neutral
0.548951	No	Positive	Positive	LumA	Neutral
2.1413	No	Positive	Positive	LumA	Gain
1.50949	No	Negative	Negative	Her2	Neutral
2.60988	No	Negative	Negative	Her2	Neutral
1.71762	Yes	Negative	Negative	Basal	Gain
7.45142	Yes	Negative	Negative	Basal	Neutral
7.11152	Yes	Negative	Negative	Basal	Neutral
1.96129	Yes	Negative	Negative	Basal	Gain
4.35327	Yes	Negative	Negative	Basal	NA
1.94581	No	Positive	Positive	LumA	Gain
0.443004	No	Positive	Positive	LumA	Neutral
0.971634	No	Positive	Positive	LumB	Neutral
0.844912	No	Positive	Positive	LumA	Neutral
7.17137	Yes	Negative	Negative	Basal	Neutral
2.37637	No	Positive	Positive	LumA	Neutral
0.353182	No	NA	NA	LumA	Neutral
0.368648	No	Positive	Positive	LumA	Neutral
0.511149	No	Positive	Positive	LumA	Neutral
0.811191	Yes	Negative	NA	Basal	Neutral
1.02919	No	Negative	Positive	Basal	Gain
0.910585	No	Positive	Positive	LumB	Neutral
6.39298	No	Negative	Positive	Basal	Neutral
2.65151	Yes	Negative	Negative	Normal	Neutral
2.21301	No	Positive	Positive	LumA	Neutral
0.770622	No	Positive	Positive	LumA	Neutral
0.894923	No	Positive	Positive	LumA	Neutral
0.347077	No	Positive	Positive	LumA	Neutral
0.546037	No	Positive	Positive	LumB	Neutral
0.588007	No	NA	NA	LumA	Neutral
0.760718	No	Positive	Negative	LumA	Neutral
0.49945	No	NA	NA	LumA	Neutral
1.69355	No	NA	NA	LumB	Neutral
0.59017	No	NA	NA	LumA	Neutral
0.93908	No	NA	NA	LumA	Neutral
2.84364	No	NA	NA	LumB	Neutral
1.24246	No	NA	NA	LumA	Neutral
3.63292	No	NA	NA	LumB	Neutral
0.313404	No	NA	NA	LumA	Neutral
0.529405	No	NA	NA	LumB	Neutral
1.35588	No	NA	NA	LumA	Neutral
3.24343	No	NA	NA	LumB	Neutral
7.84484	Yes	NA	NA	Her2	Gain
0.461243	No	NA	NA	LumA	Neutral
5.35083	No	NA	NA	LumB	Neutral
0.715148	No	Positive	Positive	LumA	Neutral
0.84459	No	NA	NA	LumB	Neutral
0.461831	No	NA	NA	LumA	Neutral
2.65147	No	Positive	Negative	LumB	Neutral
2.18926	No	Positive	Negative	LumA	Gain
2.6512	No	Positive	Positive	LumB	Neutral
0.969636	No	Positive	Positive	LumB	Gain
1.30102	Yes	Negative	Negative	Basal	Neutral
0.616954	No	Positive	Positive	LumB	Neutral
4.80255	No	NA	NA	Basal	Neutral
4.6741	Yes	NA	NA	Basal	Neutral
1.62993	No	NA	NA	LumA	Neutral
2.50004	No	NA	NA	Her2	Neutral
0.434541	No	NA	NA	LumB	Neutral
0.396356	No	NA	NA	LumA	Neutral
1.12596	No	Positive	Positive	LumA	Neutral
2.00545	No	NA	NA	LumB	Neutral
1.23999	No	NA	NA	LumB	Neutral
13.2065	No	NA	NA	Basal	Gain
13.0442	No	Positive	Positive	LumA	Neutral
0.539528	No	Positive	Positive	LumB	Neutral
11.2834	Yes	Negative	Negative	Basal	Gain
0.483097	No	NA	NA	LumB	Neutral
4.58587	No	Positive	Positive	LumA	Neutral
0.906929	No	Positive	Positive	LumA	Neutral
0.202956	No	Positive	Positive	LumA	Neutral
5.2204	No	Positive	Positive	LumB	Neutral
3.48419	No	Positive	Positive	LumA	Neutral
0.678925	No	Positive	Positive	LumA	Neutral
0.91304	No	Positive	Positive	LumA	Neutral
0.513981	No	Positive	Positive	LumA	Neutral
2.51768	No	Positive	Positive	LumB	Neutral
1.8242	Yes	Negative	Negative	Her2	Neutral
0.176224	No	Positive	Positive	LumB	Neutral
0.587296	No	Positive	Positive	LumB	Neutral
1.43088	No	Positive	Negative	LumB	Neutral
0.301932	No	Positive	Negative	LumB	Neutral
0.936286	No	Positive	Positive	LumA	Neutral
3.11605	Yes	Negative	Negative	Basal	Gain
0.673081	No	Positive	Positive	LumA	Neutral
0.303356	No	Positive	Positive	LumA	Neutral
2.89367	Yes	Negative	Negative	Basal	Neutral
1.0193	No	Positive	Positive	LumA	Neutral
9.24673	Yes	Negative	Negative	Basal	Gain
0.80542	No	Positive	Positive	LumA	Gain
0.355937	No	Positive	Positive	LumA	Neutral
1.26961	Yes	Negative	Negative	Basal	Neutral
2.14062	No	Negative	Negative	Her2	Neutral
3.22631	No	Positive	Negative	LumA	Neutral
1.08102	No	Positive	Positive	LumA	Neutral
0.79269	No	Positive	Positive	LumB	Neutral
3.05261	Yes	Negative	Negative	Basal	Neutral
2.22176	No	Positive	Positive	LumA	Neutral
0.541785	No	Positive	Positive	LumA	Neutral
0.408446	No	Positive	Negative	LumB	Neutral
18.8628	No	Negative	Negative	Basal	Neutral
0.508057	No	Positive	Positive	LumA	Neutral
1.80974	No	Negative	Negative	Her2	Neutral
0.814436	No	Positive	Positive	LumA	Neutral
0.94042	Yes	Negative	Negative	Basal	Neutral
0.687527	No	Positive	Positive	LumA	Neutral
2.13683	No	Positive	Positive	LumA	Neutral
9.334	Yes	Negative	Negative	Her2	Neutral
2.10143	No	Positive	Positive	LumA	Neutral
8.45417	Yes	Negative	Negative	Basal	Neutral
2.52916	Yes	Negative	Negative	Her2	Neutral
2.84828	No	Positive	Negative	LumA	Neutral
0.944472	No	Positive	Positive	LumA	Neutral
0.16058	No	Positive	Positive	LumA	Neutral
1.37568	No	Positive	Positive	LumA	Neutral
4.18396	No	Positive	Positive	LumB	Neutral
0.636327	No	Negative	Positive	LumA	Neutral
1.84542	No	Positive	Positive	LumA	Neutral
1.54013	No	Positive	Positive	LumA	Neutral
0.756972	No	Positive	Positive	LumA	Neutral
1.33587	No	Positive	Positive	LumA	Neutral
1.6812	Yes	Negative	Negative	Basal	Neutral
0.453077	No	Positive	Positive	LumA	Neutral
2.55659	No	Positive	Positive	Her2	Neutral
1.24632	No	Positive	Positive	LumA	Neutral
3.34095	No	Positive	Positive	LumA	Neutral
1.07523	No	Positive	Negative	LumA	Neutral
0.470397	No	Positive	Positive	LumA	Neutral
1.25185	No	Positive	Positive	LumA	Neutral
7.16176	No	Positive	Negative	LumA	Neutral
3.3985	No	Positive	Positive	LumB	Gain
11.0746	No	Positive	Positive	LumA	Gain
2.98018	No	Positive	Negative	Basal	Gain
0.612609	No	Positive	Positive	LumA	Neutral
1.69539	No	Positive	Positive	LumA	Neutral
0.740136	Yes	Negative	Negative	Basal	Neutral
1.19917	Yes	Negative	Negative	LumA	Neutral
2.90741	No	Positive	Positive	LumB	Neutral
3.79369	No	Positive	Negative	Basal	Gain
3.83285	No	Positive	Positive	LumA	Neutral
0.556074	No	Positive	Positive	LumA	Neutral
1.39382	No	Positive	Positive	LumA	Neutral
1.23068	No	Positive	Positive	LumA	Neutral
6.14223	Yes	Negative	Negative	Basal	Gain
0.909046	No	Positive	Positive	LumA	Neutral
0.529435	No	Positive	Positive	LumA	Neutral
1.06189	No	Positive	Positive	LumA	Neutral
0.67798	No	Positive	Positive	LumA	Neutral
1.80097	Yes	Negative	Negative	Basal	Gain
0.670451	No	Positive	Positive	LumA	Neutral
1.0975	No	Positive	Negative	Her2	Neutral
8.46054	No	Positive	Negative	Basal	Neutral
0.871451	No	Positive	Positive	LumA	Neutral
4.24343	Yes	Negative	Negative	Basal	Gain
0.677971	No	Positive	Positive	LumA	Neutral
0.779849	No	Positive	Positive	LumA	Neutral
4.48262	No	Positive	Positive	LumA	Neutral
2.98309	No	Positive	Negative	LumA	Neutral
1.70944	No	Positive	Positive	LumA	Neutral
20.1826	Yes	Negative	Negative	Her2	Neutral
2.5628	Yes	Negative	Negative	Basal	Neutral
0.157179	No	Positive	Positive	LumA	Neutral
0.358787	No	Positive	Positive	LumA	Neutral
0.954345	No	Positive	Negative	LumA	Neutral
1.24285	No	Positive	Positive	LumA	Neutral
3.35726	Yes	NA	NA	Basal	Neutral
1.35498	No	NA	NA	LumA	Neutral
5.01858	Yes	NA	NA	Basal	Neutral
0.951252	No	Positive	Positive	LumB	Neutral
0.300132	No	Positive	Positive	LumA	Neutral
0.770498	No	Positive	Positive	LumA	Neutral
4.13188	Yes	Negative	Negative	Basal	Gain
0.599472	No	Positive	Positive	LumA	Neutral
0.194509	No	Positive	Negative	LumA	Neutral
0.565192	No	Positive	Positive	LumA	Neutral
1.65544	No	Positive	Positive	LumB	Neutral
0.523145	No	Positive	Positive	LumA	Neutral
2.73314	No	Negative	Negative	Her2	Neutral
0.852757	No	Positive	Positive	LumA	Neutral
2.97478	No	Positive	Positive	LumA	Neutral
0.542609	No	Positive	Positive	LumA	Neutral
0.763294	No	Positive	Positive	LumA	Neutral
3.3735	No	Positive	Positive	LumA	Neutral
0.582663	No	Positive	Positive	LumB	Neutral

## Sheet: Fig.4f
TmS	ER	PR	Subtype	MYC.PVT1	Lymph.node	Menopausal.state
1.78645	Positive	Positive	LumA	Neutral	0	Pre
2.34201	Positive	Positive	LumB	Neutral	1	Pre
2.58435	Positive	Positive	LumB	Gain	3	Pre
0.976145	Positive	Positive	LumB	Gain	0	Post
2.71141	Positive	Positive	LumB	Neutral	1	Post
2.54775	Positive	Negative	claudin-low	Gain	1	Post
1.8816	Positive	Negative	LumB	Gain	1	Post
8.47626	Positive	Negative	Her2	Neutral	0	Post
1.94082	Positive	Positive	LumA	Neutral	0	Post
8.54702	Negative	Positive	claudin-low	Neutral	3	Pre
8.97302	Positive	Positive	LumA	Neutral	24	Post
4.89454	Positive	Positive	claudin-low	Neutral	1	Post
1.81552	Positive	Negative	LumB	Neutral	0	Post
7.01481	Positive	Positive	LumB	Gain	0	Post
6.49215	Positive	Positive	LumB	Neutral	0	Post
3.40339	Positive	Positive	LumA	Neutral	NA	Post
2.51408	Positive	Positive	LumB	Gain	0	Pre
3.10883	Negative	Negative	Basal	Gain	0	Post
0.763821	Positive	Positive	LumB	Neutral	0	Post
6.50726	Positive	Positive	LumB	Neutral	1	Post
3.64133	Positive	Positive	LumA	Neutral	1	Post
2.84812	Positive	Negative	LumB	Neutral	NA	Post
4.707	Negative	Negative	Her2	Gain	4	Post
3.37535	Positive	Positive	LumB	Neutral	0	Post
4.57763	Positive	Positive	LumB	Neutral	1	Pre
2.97723	Positive	Positive	LumB	Neutral	1	Post
1.26444	Positive	Positive	LumA	Neutral	3	Post
4.73111	Positive	Positive	LumB	Neutral	NA	Post
8.2299	Positive	Positive	LumB	Neutral	16	Post
2.41794	Positive	Positive	LumA	Neutral	5	Pre
1.41654	Positive	Positive	LumB	Neutral	0	Post
13.7045	Positive	Negative	claudin-low	Neutral	0	Pre
2.25297	Positive	Positive	Basal	Gain	0	Post
0.997638	Positive	Positive	LumA	Neutral	0	Post
2.13056	Positive	Negative	LumA	Neutral	14	Post
1.41884	Negative	Negative	Her2	Neutral	3	Pre
0.686336	Positive	Positive	LumA	Neutral	0	Pre
0.668619	Negative	Negative	Basal	Neutral	0	Pre
1.82783	Positive	Negative	LumA	Neutral	1	Post
1.36838	Positive	Negative	LumB	Gain	1	Post
1.64155	Positive	Negative	LumB	Gain	1	Post
1.17572	Positive	Negative	LumA	Neutral	6	Post
1.20913	Positive	Positive	LumA	Neutral	1	Post
0.826755	Positive	Positive	LumB	Gain	0	Post
1.03935	Positive	Positive	LumA	Neutral	2	Pre
1.01941	Positive	Positive	LumA	Neutral	0	Post
3.20434	Negative	Negative	Her2	Neutral	4	Post
2.44731	Positive	Negative	LumA	Neutral	0	Post
0.857604	Positive	Negative	LumA	Neutral	0	Post
1.76001	Positive	Negative	LumA	Neutral	1	Post
0.919743	Positive	Negative	LumB	Neutral	3	Post
1.38388	Positive	Positive	LumB	Neutral	1	Post
7.07784	Positive	Positive	LumA	Neutral	0	Post
1.83905	Positive	Positive	LumA	Neutral	0	Post
1.75701	Positive	Positive	LumA	Neutral	0	Post
1.66882	Positive	Negative	LumA	Gain	2	Post
1.22129	Positive	Positive	LumB	Neutral	6	Post
1.61708	Positive	Positive	LumA	Neutral	0	Post
0.549508	Positive	Negative	LumB	Neutral	2	Post
2.87153	Positive	Positive	LumA	Neutral	9	Post
0.989881	Negative	Negative	Basal	Gain	0	Post
5.49751	Positive	Negative	Basal	Neutral	0	Post
0.970065	Positive	Positive	LumB	Gain	6	Post
0.943986	Negative	Negative	claudin-low	Neutral	NA	Post
7.70812	Positive	Negative	claudin-low	Neutral	0	Post
0.566561	Positive	Negative	claudin-low	Neutral	NA	Post
5.10239	Negative	Negative	claudin-low	Gain	0	Post
8.31314	Negative	Negative	Basal	Neutral	NA	Post
2.29864	Negative	Negative	Basal	Neutral	NA	Post
1.06196	Positive	Positive	LumA	Neutral	1	Post
1.41778	Negative	Negative	Basal	Neutral	1	Post
9.1116	Negative	Negative	claudin-low	Neutral	0	Pre
0.850116	Positive	Positive	LumA	Neutral	3	Pre
0.724144	Positive	Positive	LumB	Gain	2	Post
4.56538	Positive	Negative	claudin-low	Neutral	0	Post
5.28638	Positive	Negative	LumA	Neutral	1	Post
0.361818	Positive	Positive	LumA	Neutral	1	Pre
1.88651	Positive	Positive	LumB	Neutral	4	Post
11.7974	Negative	Negative	claudin-low	Neutral	0	Post
1.55584	Positive	Negative	LumA	Neutral	0	Post
2.60259	Positive	Positive	LumA	Neutral	7	Pre
1.50509	Positive	Positive	LumA	Neutral	2	Post
1.67578	Positive	Positive	LumB	Gain	0	Post
1.22332	Positive	Positive	LumA	Neutral	0	Post
5.96633	Positive	Positive	LumA	Gain	1	Post
1.53117	Positive	Positive	LumA	Neutral	0	Post
3.86756	Positive	Positive	LumB	Neutral	NA	Post
3.66082	Negative	Negative	Her2	Neutral	2	Post
1.82471	Negative	Negative	Basal	Gain	0	Post
1.17707	Positive	Positive	LumB	Neutral	7	Post
1.33073	Positive	Positive	LumA	Neutral	6	Post
1.96899	Positive	Negative	LumB	Neutral	21	Post
4.32866	Positive	Positive	LumB	Gain	2	Post
2.10318	Positive	Positive	LumB	Neutral	4	Pre
2.16708	Positive	Positive	LumA	Neutral	1	Post
1.40216	Negative	Negative	Basal	Neutral	0	Post
3.95599	Negative	Negative	Basal	Gain	0	Pre
1.8582	Positive	Positive	LumA	Neutral	1	Pre
3.2204	Positive	Positive	LumA	Neutral	1	Post
7.84781	Positive	Negative	LumA	Neutral	0	Post
3.92287	Negative	Negative	claudin-low	Gain	2	Post
1.66713	Positive	Positive	LumA	Neutral	2	Pre
5.70537	Negative	Negative	claudin-low	Gain	13	Pre
1.43612	Negative	Negative	Basal	Neutral	0	Pre
2.86288	Positive	Positive	LumB	Neutral	0	Post
1.42085	Positive	Positive	LumB	Neutral	2	Pre
5.25936	Negative	Negative	Her2	Neutral	7	Post
6.41876	Positive	Positive	claudin-low	Neutral	0	Post
1.43912	Positive	Negative	LumA	Neutral	12	Post
4.28824	Positive	Positive	LumA	Neutral	0	Pre
0.907762	Positive	Negative	LumB	Gain	0	Post
2.20909	Positive	Positive	LumA	Neutral	1	Post
0.968226	Positive	Positive	LumA	Neutral	0	Post
0.613421	Positive	Positive	LumA	Neutral	0	Pre
2.72047	Negative	Negative	Her2	Neutral	0	Pre
4.17462	Positive	Negative	LumA	Neutral	0	Post
4.16347	Positive	Positive	LumA	Gain	0	Post
2.73162	Positive	Positive	LumB	Neutral	0	Post
2.5451	Positive	Positive	LumA	Neutral	1	Post
7.74603	Negative	Negative	claudin-low	Neutral	4	Post
3.93144	Positive	Positive	LumA	Neutral	0	Post
1.54147	Positive	Negative	claudin-low	Gain	0	Post
1.26275	Positive	Positive	LumB	Neutral	0	Post
0.908014	Positive	Positive	LumB	Neutral	1	Post
3.23599	Positive	Negative	LumA	Neutral	0	Post
2.01317	Positive	Positive	LumA	Neutral	1	Post
0.927314	Positive	Positive	LumA	Neutral	0	Pre
3.52836	Negative	Negative	Her2	Gain	0	Post
1.09954	Positive	Negative	LumA	Neutral	0	Post
1.65043	Positive	Positive	LumA	Gain	0	Post
2.12416	Negative	Negative	Basal	Gain	9	Pre
2.03747	Positive	Positive	LumA	Neutral	0	Post
1.35468	Positive	Positive	LumB	Neutral	6	Post
5.14375	Positive	Negative	Her2	Gain	0	Post
2.23903	Positive	Negative	Her2	Gain	1	Post
0.654196	Positive	Positive	LumA	Neutral	0	Post
0.537277	Positive	Positive	LumB	Gain	0	Post
0.926507	Negative	Negative	claudin-low	Neutral	2	Pre
5.63801	Positive	Positive	LumB	Neutral	0	Pre
3.63668	Positive	Negative	LumB	Neutral	8	Post
3.55501	Positive	Negative	LumA	Neutral	3	Post
9.07555	Positive	Negative	claudin-low	Neutral	0	Post
3.32843	Negative	Negative	Basal	Neutral	3	Pre
0.2606	Positive	Negative	claudin-low	Neutral	NA	Post
3.8346	Positive	Positive	claudin-low	Neutral	8	Post
1.5625	Positive	Negative	LumB	Neutral	NA	Post
3.25658	Negative	Negative	claudin-low	Gain	0	Post
0.694446	Positive	Negative	LumB	Gain	1	Post
2.23963	Negative	Negative	claudin-low	Neutral	0	Post
6.71782	Positive	Positive	LumA	Neutral	0	Pre
0.982827	Positive	Positive	LumB	Neutral	1	Post
2.30522	Negative	Negative	Her2	Gain	1	Post
0.7047	Positive	Negative	claudin-low	Neutral	0	Post
1.64509	Positive	Positive	LumA	Neutral	1	Pre
4.47418	Negative	Negative	Basal	Neutral	NA	Post
0.936881	Positive	Positive	LumA	Neutral	2	Post
6.79929	Positive	Positive	LumB	Neutral	1	Post
3.72427	Positive	Positive	LumA	Neutral	2	Post
8.73642	Positive	Negative	claudin-low	Neutral	6	Pre
1.07653	Positive	Negative	LumA	Neutral	0	Post
0.661715	Positive	Positive	LumA	Neutral	1	Post
2.46171	Positive	Positive	LumA	Neutral	1	Post
1.17393	Positive	Negative	LumB	Neutral	0	Post
0.356594	Positive	Positive	LumB	Neutral	0	Post
5.83281	Positive	Positive	LumB	Neutral	1	Post
2.86661	Negative	Negative	Her2	Neutral	5	Post
1.30526	Positive	Negative	LumA	Neutral	3	Post
1.4593	Positive	Positive	LumA	Neutral	0	Post
1.36558	Positive	Positive	LumA	Neutral	0	Post
1.43635	Positive	Positive	LumA	Neutral	2	Pre
1.04166	Positive	Negative	LumA	Neutral	2	Post
2.0578	Positive	Positive	LumA	Gain	6	Pre
2.28695	Positive	Positive	LumB	Gain	0	Post
2.2809	Positive	Positive	LumA	Neutral	NA	Post
0.680513	Positive	Positive	LumB	Gain	2	Post
23.5387	Negative	Negative	claudin-low	Neutral	NA	Post
1.91914	Positive	Positive	LumB	Gain	1	Post
1.38122	Positive	Positive	LumB	Neutral	0	Post
10.0039	Negative	Negative	Basal	Gain	3	Post
2.81386	Positive	Positive	LumA	Neutral	1	Pre
1.65625	Negative	Negative	Her2	Gain	5	Pre
4.52163	Positive	Negative	claudin-low	Neutral	NA	Post
0.604447	Positive	Positive	LumA	Neutral	0	Post
2.20242	Positive	Negative	LumB	Neutral	1	Post
1.07519	Negative	Negative	Basal	Gain	0	Pre
1.08394	Positive	Negative	LumB	Neutral	NA	Post
1.22567	Positive	Negative	LumA	Neutral	6	Post
7.40362	Negative	Negative	claudin-low	Gain	3	Post
0.797544	Positive	Positive	LumA	Neutral	0	Post
3.49694	Positive	Positive	LumA	Gain	2	Post
6.69228	Positive	Positive	LumA	Neutral	0	Pre
0.503196	Positive	Positive	LumB	Neutral	2	Post
1.6186	Positive	Positive	LumA	Neutral	1	Post
2.42076	Positive	Negative	LumB	Neutral	7	Post
2.50856	Positive	Negative	LumA	Neutral	6	Pre
15.9292	Positive	Negative	claudin-low	Neutral	0	Post
1.36136	Positive	Positive	LumA	Neutral	0	Post
7.12953	Positive	Negative	claudin-low	Neutral	0	Post
3.62077	Positive	Positive	LumB	Neutral	10	Post
1.16507	Positive	Negative	LumB	Neutral	7	Post
11.7928	Positive	Negative	LumB	Gain	16	Post
4.12124	Positive	Negative	LumB	Neutral	6	Post
6.12039	Negative	Negative	Basal	Neutral	0	Pre
1.89943	Positive	Positive	LumB	Neutral	2	Post
1.19424	Positive	Negative	LumB	Neutral	15	Pre
4.69604	Positive	Positive	LumA	Neutral	0	Post
5.96418	Negative	Negative	Her2	Gain	2	Post
1.82221	Positive	Negative	LumA	Neutral	1	Pre
2.45744	Positive	Positive	LumB	Gain	1	Post
2.49845	Positive	Negative	Her2	Neutral	0	Pre
1.48005	Positive	Negative	LumA	Neutral	2	Post
0.647062	Positive	Negative	LumB	Neutral	0	Post
1.59869	Positive	Positive	LumB	Neutral	13	Post
1.19461	Positive	Negative	LumB	Gain	11	Post
1.44409	Positive	Positive	LumA	Gain	8	Post
7.67571	Positive	Positive	LumB	Neutral	19	Pre
4.98519	Positive	Positive	claudin-low	Gain	16	Post
2.86098	Positive	Positive	LumA	Neutral	0	Post
1.54729	Negative	Negative	Her2	Neutral	2	Post
3.44737	Negative	Negative	Basal	Gain	0	Post
6.52816	Negative	Negative	claudin-low	Gain	0	Post
2.1063	Negative	Negative	claudin-low	Gain	0	Pre
0.175999	Positive	Positive	claudin-low	Neutral	0	Post
1.22984	Negative	Negative	claudin-low	Neutral	NA	Post
1.56483	Positive	Positive	LumA	Neutral	1	Post
0.737149	Positive	Negative	LumB	Neutral	17	Post
2.16375	Positive	Positive	LumA	Neutral	NA	Post
3.17179	Positive	Positive	LumA	Neutral	0	Post
1.07022	Positive	Negative	LumA	Neutral	1	Post
0.795475	Positive	Negative	LumB	Neutral	1	Post
0.820239	Positive	Positive	LumA	Neutral	5	Post
4.61824	Negative	Negative	claudin-low	Neutral	0	Post
0.675089	Positive	Positive	Her2	Neutral	1	Post
1.76661	Positive	Negative	Her2	Gain	1	Post
1.64706	Positive	Positive	LumA	Neutral	3	Post
3.55393	Negative	Negative	claudin-low	Neutral	0	Pre
1.0211	Positive	Positive	Her2	Gain	0	Post
2.02757	Positive	Positive	LumA	Neutral	7	Post
2.64354	Positive	Positive	claudin-low	Neutral	NA	Post
0.54849	Negative	Negative	claudin-low	Neutral	22	Pre
1.04918	Positive	Positive	LumA	Neutral	6	Post
6.43385	Positive	Negative	LumA	Gain	15	Post
4.44284	Positive	Negative	LumA	Gain	4	Post
1.98263	Positive	Positive	LumB	Neutral	4	Post
1.24729	Positive	Negative	LumA	Neutral	2	Post
1.27824	Negative	Negative	claudin-low	Neutral	NA	Post
1.13287	Positive	Negative	LumB	Gain	2	Post
1.30364	Negative	Negative	claudin-low	Neutral	NA	Post
1.96009	Positive	Positive	LumB	Neutral	3	Post
8.35672	Negative	Negative	Her2	Gain	1	Post
0.480799	Positive	Positive	LumB	Gain	0	Post
1.01269	Positive	Negative	LumB	Neutral	1	Post
2.32862	Positive	Positive	claudin-low	Neutral	0	Post
1.29491	Positive	Positive	LumB	Gain	18	Pre
1.211	Positive	Positive	LumA	Gain	1	Pre
3.773	Negative	Negative	claudin-low	Gain	0	Post
1.0853	Positive	Positive	LumB	Neutral	NA	Post
2.01457	Positive	Positive	LumA	Neutral	2	Post
0.515052	Positive	Negative	LumA	Neutral	0	Post
1.31236	Positive	Negative	LumB	Gain	0	Post
1.31783	Negative	Negative	Her2	Gain	6	Post
1.49505	Positive	Negative	LumB	Gain	2	Post
4.40713	Positive	Positive	claudin-low	Neutral	0	Post
11.6358	Negative	Negative	claudin-low	Neutral	0	Post
1.25959	Positive	Positive	LumA	Neutral	0	Post
4.62292	Negative	Negative	Basal	Neutral	17	Post
1.48937	Positive	Negative	LumB	Gain	2	Post
1.21087	Positive	Negative	LumA	Gain	4	Pre
6.66526	Negative	Negative	Her2	Gain	0	Post
0.948815	Positive	Negative	LumA	Neutral	4	Post
5.19054	Positive	Positive	LumB	Gain	3	Post
1.01229	Positive	Positive	LumA	Neutral	0	Post
4.94512	Positive	Positive	LumB	Gain	3	Post
1.47049	Positive	Positive	LumA	Gain	0	Post
4.26957	Negative	Negative	Her2	Gain	0	Pre
0.641327	Positive	Negative	LumA	Gain	0	Post
1.25291	Negative	Negative	Basal	Neutral	0	Post
3.02182	Positive	Positive	LumB	Gain	2	Pre
2.21036	Positive	Positive	Her2	Gain	3	Pre
3.5299	Positive	Negative	LumA	Gain	7	Post
1.37495	Positive	Positive	LumA	Neutral	0	Post
0.61361	Positive	Positive	Basal	Neutral	0	Post
1.67175	Positive	Positive	LumA	Neutral	10	Post
2.91543	Positive	Positive	LumA	Gain	0	Pre
1.95919	Positive	Positive	LumB	Neutral	0	Post
1.58292	Positive	Positive	LumA	Neutral	0	Post
1.01069	Negative	Negative	claudin-low	Neutral	NA	Post
2.31731	Negative	Negative	Basal	Neutral	0	Pre
1.62566	Positive	Positive	LumA	Neutral	0	Pre
6.40419	Negative	Negative	claudin-low	Neutral	5	Post
1.85791	Positive	Positive	LumA	Neutral	0	Post
2.0225	Positive	Positive	LumA	Neutral	0	Post
1.1524	Positive	Positive	LumA	Neutral	1	Post
8.27387	Negative	Positive	Her2	Gain	1	Post
3.02748	Positive	Positive	LumA	Neutral	0	Post
8.01681	Positive	Positive	Basal	Neutral	0	Pre
2.25475	Positive	Positive	LumA	Neutral	0	Post
1.13933	Positive	Positive	LumA	Gain	0	Post
7.39515	Positive	Positive	LumA	Neutral	1	Post
0.816012	Positive	Positive	LumB	Neutral	1	Pre
6.14111	Negative	Negative	Basal	Neutral	0	Post
1.30478	Positive	Positive	LumA	Gain	0	Pre
14.7469	Positive	Negative	claudin-low	Gain	23	Post
6.14507	Positive	Positive	LumA	Neutral	3	Post
3.24771	Negative	Negative	Her2	Neutral	0	Post
5.32086	Negative	Negative	Basal	Neutral	0	Pre
2.65743	Positive	Positive	LumB	Neutral	0	Post
2.18754	Positive	Positive	claudin-low	Neutral	2	Post
5.52937	Positive	Negative	LumA	Gain	1	Post
1.30186	Positive	Positive	LumA	Neutral	7	Post
2.07549	Positive	Negative	LumB	Gain	0	Post
2.10906	Positive	Positive	LumA	Gain	26	Post
2.56516	Negative	Negative	claudin-low	Neutral	0	Post
2.19458	Positive	Negative	LumA	Gain	0	Pre
1.83771	Positive	Negative	Basal	Neutral	NA	Pre
1.0646	Positive	Positive	LumB	Neutral	1	Post
2.56851	Positive	Negative	LumB	Neutral	NA	Post
1.31836	Positive	Negative	LumB	Gain	1	Post
3.12708	Positive	Negative	Her2	Neutral	8	Post
3.00389	Positive	Negative	LumA	Neutral	14	Post
7.43164	Negative	Negative	claudin-low	Gain	0	Post
0.864863	Positive	Positive	LumA	Gain	0	Pre
2.04143	Positive	Positive	LumA	Neutral	1	Post
2.11597	Positive	Positive	LumB	Neutral	14	Post
1.2321	Positive	Positive	LumB	Neutral	0	Post
0.951962	Positive	Positive	LumA	Neutral	0	Post
2.40287	Positive	Positive	claudin-low	Gain	0	Post
1.14519	Positive	Positive	LumA	Gain	1	Post
2.35149	Positive	Positive	LumA	Neutral	4	Pre
0.66881	Positive	Positive	LumB	Neutral	5	Post
1.86621	Positive	Negative	LumB	Neutral	0	Post
0.919377	Positive	Negative	LumB	Neutral	1	Post
1.58797	Positive	Positive	LumA	Gain	2	Pre
2.47306	Negative	Negative	Basal	Neutral	14	Post
1.63456	Negative	Negative	Basal	Gain	0	Post
1.04117	Positive	Positive	LumA	Neutral	0	Post
2.86696	Positive	Positive	LumB	Neutral	0	Pre
1.14406	Positive	Negative	LumB	Neutral	1	Post
1.37349	Positive	Negative	LumA	Neutral	1	Post
1.94695	Positive	Positive	LumA	Neutral	1	Post
2.62587	Positive	Negative	LumB	Neutral	25	Post
4.21227	Positive	Positive	LumB	Gain	15	Post
0.903976	Positive	Negative	LumB	Neutral	0	Post
10.9392	Positive	Positive	LumB	Neutral	NA	Post
1.95822	Negative	Negative	Her2	Neutral	13	Post
3.11016	Positive	Negative	LumB	Neutral	1	Post
2.69368	Positive	Positive	LumB	Gain	9	Post
2.16019	Positive	Negative	LumA	Neutral	1	Pre
0.875973	Positive	Negative	LumA	Gain	9	Post
0.907687	Positive	Negative	LumB	Gain	8	Pre
2.36339	Positive	Positive	LumA	Neutral	1	Post
0.993961	Positive	Positive	LumA	Neutral	0	Post
1.03344	Positive	Negative	LumB	Neutral	0	Post
16.7005	Negative	Negative	claudin-low	Neutral	5	Post
1.32909	Positive	Negative	LumA	Gain	2	Post
9.71268	Positive	Negative	claudin-low	Gain	2	Post
0.824279	Negative	Negative	claudin-low	Neutral	0	Post
2.13882	Positive	Positive	LumA	Neutral	1	Pre
2.68529	Positive	Negative	LumB	Neutral	3	Post
1.47414	Negative	Negative	claudin-low	Neutral	0	Post
1.19106	Positive	Positive	LumB	Neutral	0	Post
3.09016	Positive	Positive	LumA	Neutral	1	Post
3.55602	Positive	Negative	LumA	Neutral	1	Post
2.08062	Positive	Negative	LumB	Neutral	0	Post
1.08905	Positive	Positive	LumB	Gain	0	Pre
1.3271	Positive	Positive	LumA	Neutral	1	Post
2.30384	Positive	Negative	LumA	Neutral	0	Post
1.71836	Negative	Negative	claudin-low	Neutral	0	Post
2.50649	Negative	Negative	claudin-low	Neutral	NA	Post
2.14185	Positive	Positive	LumA	Neutral	0	Pre
6.22714	Positive	Positive	LumB	Neutral	0	Post
3.31831	Negative	Negative	Basal	Neutral	0	Post
7.25441	Negative	Negative	Her2	Neutral	12	Post
6.83812	Positive	Positive	claudin-low	Neutral	5	Post
7.72347	Positive	Negative	LumB	Neutral	6	Post
2.00739	Positive	Positive	LumA	Gain	4	Post
5.97367	Positive	Negative	LumA	Neutral	2	Post
5.52872	Positive	Positive	Her2	Neutral	1	Post
0.993354	Negative	Negative	Her2	Gain	2	Post
0.653709	Positive	Positive	LumA	Neutral	0	Post
3.29051	Negative	Negative	claudin-low	Neutral	0	Pre
7.9273	Negative	Negative	Her2	Gain	22	Post
0.838234	Positive	Positive	LumA	Neutral	0	Post
4.66771	Negative	Negative	Her2	Neutral	0	Post
2.30927	Negative	Negative	Basal	Gain	10	Post
2.05817	Positive	Positive	LumA	Gain	9	Post
3.50751	Positive	Positive	LumB	Neutral	NA	Post
2.45456	Negative	Negative	Basal	Gain	0	Post
2.61137	Negative	Negative	Basal	Gain	0	Post
0.754345	Negative	Negative	claudin-low	Neutral	NA	Post
3.53071	Positive	Positive	LumB	Neutral	4	Post
1.02262	Positive	Positive	LumA	Neutral	0	Post
1.28162	Positive	Positive	LumB	Gain	0	Post
1.31372	Positive	Negative	LumB	Gain	15	Post
1.60002	Positive	Negative	LumA	Neutral	2	Post
1.36223	Negative	Negative	claudin-low	Neutral	3	Post
1.57163	Positive	Positive	LumB	Neutral	1	Post
4.89024	Positive	Positive	LumA	Neutral	3	Post
3.83351	Negative	Negative	Basal	Gain	3	Post
2.79907	Positive	Positive	LumA	Neutral	1	Post
2.87962	Negative	Negative	LumA	Gain	0	Post
2.33791	Negative	Negative	Her2	Neutral	0	Post
1.8294	Positive	Negative	LumA	Neutral	0	Post
0.599441	Positive	Positive	LumA	Neutral	0	Post
1.54997	Positive	Positive	LumA	Neutral	1	Post
3.45692	Positive	Positive	LumA	Neutral	10	Pre
2.10864	Positive	Negative	LumB	Neutral	0	Post
0.998014	Positive	Positive	LumB	Gain	0	Post
2.43136	Positive	Positive	LumA	Neutral	2	Post
1.47778	Positive	Positive	LumB	Gain	0	Post
0.641065	Positive	Negative	LumB	Neutral	1	Post
3.54475	Negative	Negative	Her2	Gain	3	Pre
1.02446	Positive	Positive	LumB	Gain	0	Post
0.527515	Positive	Positive	LumB	Gain	3	Pre
0.762749	Positive	Negative	Basal	Neutral	6	Post
2.40635	Positive	Negative	LumA	Neutral	0	Post
2.18937	Positive	Negative	LumB	Gain	1	Post
0.411862	Positive	Negative	LumB	Neutral	0	Post
1.70294	Positive	Positive	LumB	Neutral	0	Post
2.53781	Positive	Positive	LumA	Neutral	0	Pre
4.71308	Positive	Positive	LumA	Neutral	1	Post
4.62912	Negative	Negative	Basal	Gain	1	Pre
0.92546	Positive	Positive	LumA	Neutral	0	Pre
1.99196	Negative	Negative	claudin-low	Neutral	0	Post
4.61801	Positive	Positive	LumA	Neutral	3	Pre
1.8264	Positive	Positive	LumB	Gain	11	Pre
2.80658	Positive	Negative	LumB	Gain	4	Post
1.34092	Positive	Negative	LumB	Neutral	1	Pre
3.05447	Negative	Negative	Her2	Gain	3	Pre
0.768463	Positive	Positive	LumA	Neutral	1	Pre
0.553896	Positive	Positive	LumA	Neutral	0	Post
1.33442	Positive	Positive	LumA	Neutral	0	Post
0.980001	Positive	Negative	LumA	Neutral	0	Pre
2.3097	Positive	Positive	LumA	Neutral	0	Post
1.43097	Negative	Negative	Basal	Neutral	1	Pre
0.78308	Positive	Positive	LumB	Neutral	2	Post
1.76405	Positive	Positive	LumB	Neutral	1	Post
0.682364	Positive	Positive	LumB	Neutral	0	Post
1.15639	Positive	Positive	LumA	Neutral	5	Post
0.869047	Negative	Negative	Basal	Gain	0	Post
1.20221	Positive	Positive	LumB	Neutral	0	Post
1.10768	Positive	Positive	LumB	Gain	7	Post
3.69363	Positive	Positive	LumA	Neutral	0	Pre
1.23859	Positive	Positive	LumB	Neutral	1	Post
1.12081	Positive	Negative	LumA	Neutral	3	Post
0.590455	Positive	Positive	LumA	Neutral	0	Pre
1.03999	Positive	Positive	LumA	Neutral	0	Pre
4.22304	Positive	Positive	Her2	Gain	1	Post
0.667808	Positive	Positive	LumB	Neutral	0	Post
3.59784	Positive	Negative	claudin-low	Neutral	0	Pre
1.28034	Positive	Positive	claudin-low	Neutral	1	Post
0.757264	Positive	Positive	LumA	Neutral	0	Post
0.922443	Positive	Positive	LumA	Neutral	1	Post
0.690921	Positive	Positive	LumB	Neutral	0	Post
0.556969	Positive	Positive	LumA	Neutral	0	Post
1.68311	Positive	Positive	LumA	Neutral	0	Pre
2.49574	Positive	Positive	claudin-low	Neutral	0	Pre
4.02018	Negative	Negative	Basal	Gain	1	Pre
3.30815	Negative	Negative	Her2	Neutral	1	Post
1.4093	Positive	Positive	LumA	Neutral	0	Post
0.954912	Positive	Positive	LumA	Neutral	0	Post
2.78474	Positive	Negative	LumA	Neutral	0	Post
3.32218	Negative	Negative	Basal	Gain	1	Post
4.10185	Positive	Negative	LumA	Neutral	0	Post
4.23077	Positive	Negative	claudin-low	Neutral	0	Post
3.77901	Positive	Negative	Basal	Neutral	0	Post
0.926081	Negative	Negative	Her2	Neutral	18	Post
1.6272	Positive	Positive	LumA	Neutral	1	Post
5.91079	Negative	Negative	Basal	Neutral	0	Post
1.87516	Positive	Positive	LumA	Neutral	0	Post
0.665258	Positive	Negative	LumB	Neutral	0	Pre
1.09313	Positive	Negative	LumA	Gain	0	Post
1.23611	Positive	Positive	LumB	Gain	0	Post
0.795217	Positive	Negative	LumA	Neutral	1	Post
0.771284	Positive	Positive	LumA	Neutral	2	Pre
2.72737	Positive	Negative	claudin-low	Neutral	0	Post
0.769542	Positive	Positive	LumB	Neutral	0	Pre
5.84651	Negative	Negative	claudin-low	Gain	1	Pre
2.72999	Negative	Negative	Basal	Neutral	2	Pre
1.72824	Positive	Positive	LumB	Neutral	0	Post
0.948328	Negative	Negative	Her2	Gain	5	Pre
1.13178	Positive	Positive	LumA	Gain	0	Post
1.24601	Positive	Positive	LumB	Neutral	0	Pre
0.589433	Positive	Positive	LumB	Neutral	0	Post
0.609006	Positive	Positive	LumA	Neutral	0	Pre
0.833872	Positive	Positive	LumB	Neutral	1	Post
0.825827	Positive	Positive	LumA	Neutral	0	Post
0.615633	Positive	Positive	LumA	Neutral	0	Pre
4.55489	Positive	Positive	LumA	Neutral	0	Pre
3.17186	Positive	Positive	LumB	Neutral	0	Pre
0.488478	Positive	Positive	LumB	Neutral	3	Post
4.15129	Negative	Negative	claudin-low	Gain	2	Pre
0.829565	Positive	Negative	LumA	Neutral	0	Post
1.27901	Positive	Negative	Her2	Neutral	7	Post
2.1941	Positive	Positive	LumA	Neutral	2	Post
0.354978	Positive	Positive	LumA	Neutral	2	Pre
1.10361	Positive	Positive	LumA	Neutral	2	Post
1.67067	Positive	Positive	LumA	Neutral	0	Pre
1.10755	Positive	Positive	LumB	Neutral	1	Post
3.0521	Positive	Negative	LumB	Gain	0	Post
0.522956	Positive	Positive	LumA	Neutral	0	Pre
3.08993	Negative	Negative	claudin-low	Gain	0	Post
1.76263	Positive	Positive	LumA	Neutral	1	Pre
1.3365	Positive	Positive	LumA	Neutral	0	Post
1.23875	Positive	Negative	LumA	Neutral	0	Post
1.79644	Negative	Negative	claudin-low	Gain	1	Post
1.32578	Positive	Negative	LumA	Neutral	1	Post
0.788613	Positive	Positive	LumA	Neutral	0	Pre
1.09065	Positive	Positive	LumB	Neutral	0	Pre
1.25551	Positive	Positive	LumA	Neutral	0	Post
4.88414	Positive	Negative	claudin-low	Neutral	1	Post
6.03951	Negative	Negative	Basal	Neutral	1	Pre
1.13106	Positive	Positive	LumB	Neutral	0	Post
0.83407	Positive	Positive	LumA	Gain	1	Post
1.30035	Negative	Negative	Her2	Neutral	1	Pre
0.455902	Positive	Negative	LumA	Neutral	0	Pre
1.13934	Positive	Positive	LumA	Neutral	0	Post
1.12507	Positive	Positive	LumA	Neutral	0	Post
1.24534	Positive	Negative	LumA	Neutral	0	Post
1.15383	Positive	Positive	LumA	Neutral	0	Post
1.50588	Positive	Positive	LumA	Neutral	0	Post
0.832328	Positive	Negative	LumB	Neutral	0	Post
5.77238	Negative	Negative	Basal	Neutral	1	Post
1.75654	Negative	Negative	Basal	Gain	2	Pre
0.528456	Positive	Negative	LumB	Neutral	1	Post
1.91088	Negative	Negative	Basal	Gain	6	Pre
2.394	Positive	Positive	LumA	Neutral	0	Pre
0.440703	Positive	Positive	LumA	Neutral	0	Post
1.27488	Positive	Positive	LumB	Neutral	2	Post
0.630958	Positive	Positive	LumA	Neutral	0	Post
0.50523	Positive	Positive	LumB	Gain	2	Post
3.18313	Positive	Positive	LumA	Gain	2	Post
1.24157	Positive	Negative	LumA	Neutral	0	Pre
1.06101	Positive	Positive	LumA	Neutral	2	Pre
2.69638	Positive	Negative	LumA	Neutral	2	Post
2.76814	Positive	Negative	Her2	Gain	0	Post
1.81255	Negative	Negative	Basal	Gain	4	Post
2.5342	Negative	Negative	Basal	Neutral	1	Pre
0.791644	Positive	Negative	Basal	Neutral	1	Post
1.04248	Positive	Positive	LumA	Neutral	1	Post
1.10589	Positive	Positive	LumA	Neutral	0	Post
0.647507	Positive	Positive	LumB	Gain	0	Pre
2.2111	Negative	Negative	Basal	Neutral	0	Post
3.31392	Negative	Negative	Basal	Gain	1	Pre
1.24859	Positive	Positive	LumA	Neutral	0	Post
1.81915	Positive	Positive	LumA	Neutral	0	Post
2.97418	Positive	Positive	LumB	Neutral	0	Post
0.596469	Positive	Positive	LumA	Neutral	0	Post
1.76684	Positive	Positive	LumB	Gain	1	Post
3.14629	Negative	Negative	claudin-low	Gain	0	Post
2.48946	Positive	Positive	LumB	Neutral	6	Post
1.37098	Positive	Positive	LumB	Gain	0	Pre
2.59489	Negative	Negative	Basal	Neutral	3	Pre
0.593873	Negative	Negative	claudin-low	Neutral	0	Post
1.97232	Negative	Negative	Basal	Neutral	1	Pre
0.783814	Positive	Positive	LumA	Neutral	0	Pre
1.3287	Positive	Negative	LumB	Gain	0	Post
1.64299	Positive	Positive	LumB	Neutral	0	Pre
1.99955	Positive	Negative	LumA	Neutral	1	Post
1.10259	Positive	Positive	LumA	Neutral	0	Post
2.08455	Positive	Positive	LumA	Neutral	0	Pre
1.20547	Positive	Positive	LumA	Neutral	0	Pre
0.948759	Positive	Positive	LumB	Gain	0	Pre
0.638834	Positive	Positive	LumB	Gain	0	Pre
0.725071	Positive	Negative	LumB	Neutral	0	Post
1.06395	Positive	Negative	Basal	Neutral	0	Post
1.35119	Positive	Positive	LumA	Neutral	1	Post
0.540901	Positive	Negative	LumB	Neutral	0	Post
1.1886	Positive	Positive	LumA	Neutral	0	Post
1.10572	Positive	Positive	LumA	Neutral	3	Post
1.01357	Positive	Negative	LumB	Neutral	0	Post
1.10252	Negative	Negative	claudin-low	Gain	8	Pre
4.44428	Negative	Negative	Her2	Neutral	3	Pre
1.59565	Positive	Positive	LumB	Neutral	1	Post
1.07803	Positive	Negative	LumB	Gain	0	Post
1.28009	Negative	Negative	Basal	Neutral	3	Post
1.37201	Positive	Positive	LumB	Neutral	3	Pre
0.872333	Positive	Positive	LumA	Neutral	1	Post
1.95075	Positive	Negative	LumA	Neutral	7	Post
1.05176	Positive	Positive	LumA	Neutral	1	Post
5.35882	Negative	Negative	Her2	Neutral	1	Pre
0.779973	Positive	Positive	LumB	Neutral	6	Pre
1.21775	Positive	Positive	LumB	Neutral	0	Post
1.58834	Positive	Positive	LumA	Neutral	1	Pre
3.12285	Positive	Positive	LumA	Neutral	0	Post
1.06821	Negative	Negative	Basal	Neutral	1	Post
1.13011	Positive	Positive	claudin-low	Neutral	0	Post
1.05832	Positive	Positive	LumA	Neutral	2	Pre
3.04404	Negative	Negative	Her2	Neutral	6	Pre
2.96819	Negative	Negative	Her2	Neutral	2	Post
1.18518	Positive	Negative	LumB	Gain	0	Pre
1.41579	Positive	Negative	Her2	Neutral	0	Pre
1.02462	Positive	Positive	LumB	Neutral	0	Pre
1.53274	Positive	Positive	LumB	Neutral	1	Post
1.65455	Negative	Negative	Her2	Neutral	5	Post
7.73718	Negative	Negative	Basal	Neutral	0	Post
10.0923	Negative	Negative	Basal	Gain	3	Post
0.633703	Positive	Positive	LumB	Neutral	1	Pre
0.315481	Positive	Positive	LumA	Neutral	1	Post
3.33602	Positive	Negative	LumB	Neutral	5	Post
5.7007	Negative	Negative	Her2	Gain	0	Post
0.741956	Positive	Positive	Her2	Neutral	1	Post
7.12487	Positive	Positive	LumA	Neutral	0	Pre
1.27241	Positive	Positive	LumA	Neutral	NA	Post
0.846537	Positive	Positive	LumA	Neutral	1	Post
6.3299	Negative	Negative	Her2	Gain	2	Post
0.418898	Positive	Negative	Her2	Gain	0	Post
0.495267	Positive	Positive	claudin-low	Neutral	0	Post
1.70868	Positive	Positive	LumB	Gain	1	Post
2.84036	Negative	Negative	Her2	Neutral	0	Post
0.757003	Positive	Positive	LumB	Neutral	3	Post
4.5563	Negative	Negative	Basal	Neutral	0	Post
4.12753	Positive	Negative	claudin-low	Neutral	1	Post
1.90834	Positive	Positive	LumA	Neutral	0	Pre
1.20424	Positive	Negative	LumB	Neutral	0	Post
1.36185	Positive	Positive	LumA	Gain	0	Pre
1.45287	Positive	Positive	LumA	Neutral	0	Post
3.73213	Positive	Positive	LumA	Neutral	NA	Pre
1.33881	Positive	Positive	LumB	Gain	0	Pre
0.887656	Positive	Positive	LumB	Neutral	0	Post
5.43282	Positive	Negative	LumB	Gain	1	Post
1.76415	Positive	Positive	LumA	Neutral	0	Post
2.46338	Positive	Positive	LumA	Gain	0	Pre
0.821905	Positive	Positive	LumA	Neutral	0	Post
1.53615	Negative	Negative	Her2	Neutral	0	Post
1.26647	Positive	Positive	LumA	Neutral	1	Post
1.46227	Positive	Positive	LumA	Neutral	0	Pre
2.45199	Negative	Negative	Her2	Neutral	0	Post
2.53533	Positive	Negative	LumA	Neutral	0	Post
1.9795	Positive	Negative	LumA	Neutral	0	Post
1.09741	Positive	Positive	LumB	Gain	0	Post
0.538666	Positive	Positive	LumB	Neutral	3	Post
1.48161	Positive	Positive	Her2	Neutral	0	Post
1.94852	Positive	Negative	LumA	Gain	0	Post
3.51812	Negative	Negative	Her2	Neutral	0	Post
3.44739	Negative	Negative	Her2	Neutral	0	Post
0.853306	Positive	Negative	LumB	Neutral	3	Post
0.667993	Positive	Positive	LumA	Neutral	10	Post
0.528892	Negative	Negative	Basal	Gain	0	Post
2.52164	Positive	Positive	LumA	Neutral	5	Post
1.41859	Positive	Positive	Her2	Neutral	0	Post
14.608	Positive	Positive	Her2	Neutral	0	Post
3.13364	Positive	Positive	LumA	Neutral	0	Post
2.64741	Positive	Negative	Her2	Neutral	1	Post
0.800294	Positive	Positive	LumA	Neutral	0	Post
11.3157	Positive	Positive	Her2	Gain	0	Post
2.52867	Negative	Negative	Her2	Neutral	6	Post
0.769524	Positive	Positive	LumB	Neutral	0	Post
0.851167	Positive	Negative	LumA	Neutral	0	Post
1.6876	Positive	Positive	Her2	Neutral	0	Post
2.03361	Positive	Positive	Her2	Gain	0	Post
2.46226	Positive	Positive	LumB	Gain	16	Post
9.17637	Positive	Positive	LumB	Gain	0	Post
3.44959	Positive	Negative	Her2	Gain	0	Post
0.866537	Positive	Positive	LumA	Neutral	2	Post
27.5313	Positive	Positive	Her2	Neutral	1	Post
1.3613	Positive	Negative	LumB	Neutral	0	Post
1.74581	Positive	Positive	Her2	Neutral	0	Post
2.65899	Positive	Negative	LumA	Neutral	0	Post
2.00248	Positive	Negative	LumB	Gain	5	Post
1.21501	Positive	Positive	LumA	Neutral	0	Post
6.06421	Positive	Negative	Her2	Gain	1	Post
2.78817	Positive	Negative	LumA	Neutral	1	Post
5.56097	Negative	Negative	Basal	Gain	0	Post
1.72796	Positive	Positive	LumA	Neutral	1	Post
1.43906	Positive	Negative	LumA	Neutral	0	Pre
1.31946	Positive	Positive	LumB	Neutral	3	Post
1.25532	Positive	Positive	Her2	Neutral	1	Post
2.04789	Positive	Positive	Her2	Neutral	0	Post
2.47327	Positive	Negative	Her2	Gain	1	Post
0.968071	Positive	Positive	LumA	Neutral	0	Pre
2.94316	Positive	Positive	LumA	Neutral	2	Post
2.31016	Positive	Negative	Her2	Neutral	0	Post
2.94687	Positive	Negative	LumA	Neutral	0	Post
0.938316	Positive	Negative	LumB	Neutral	NA	Post
15.0983	Positive	Negative	Her2	Neutral	1	Post
16.7401	Negative	Negative	Basal	Neutral	0	Post
1.3373	Positive	Positive	LumA	Neutral	0	Post
8.63238	Positive	Positive	Her2	Gain	0	Post
1.67103	Positive	Positive	LumB	Gain	1	Post
2.05659	Positive	Negative	LumA	Neutral	1	Post
1.68683	Positive	Positive	LumA	Neutral	8	Post
3.20445	Positive	Positive	Her2	Gain	24	Post
1.91982	Positive	Positive	LumA	Neutral	1	Post
1.53976	Positive	Positive	LumA	Neutral	2	Post
1.84451	Positive	Negative	Her2	Neutral	2	Post
10.0852	Negative	Negative	Basal	Gain	0	Pre
2.2056	Positive	Negative	LumA	Neutral	0	Post
1.39978	Positive	Positive	LumB	Neutral	0	Post
3.55451	Negative	Negative	Her2	Neutral	18	Pre
8.24666	Positive	Negative	Her2	Neutral	0	Post
3.13583	Positive	Negative	Her2	Gain	4	Post
4.87548	Negative	Negative	Her2	Neutral	0	Post
2.24618	Positive	Positive	LumB	Neutral	1	Post
6.55357	Negative	Negative	Her2	Neutral	2	Post
8.01271	Positive	Negative	LumA	Neutral	2	Post
6.54041	Negative	Negative	Her2	Gain	0	Post
3.1454	Positive	Positive	LumA	Neutral	3	Post
2.05822	Positive	Positive	LumA	Neutral	0	Post
0.823066	Positive	Positive	LumA	Neutral	4	Post
6.85537	Negative	Negative	Basal	Gain	0	Pre
14.93	Negative	Negative	Basal	Gain	0	Post
8.50781	Negative	Negative	Basal	Neutral	0	Post
2.35728	Positive	Positive	LumA	Neutral	0	Post
2.01366	Positive	Positive	LumA	Neutral	0	Post
18.1948	Positive	Positive	Basal	Gain	1	Post
3.37567	Positive	Negative	Her2	Gain	1	Post
1.70631	Positive	Negative	LumA	Neutral	0	Post
1.8592	Positive	Positive	LumA	Neutral	0	Post
1.01332	Positive	Positive	LumA	Gain	7	Post
2.8776	Positive	Positive	LumA	Neutral	1	Post
0.931352	Positive	Positive	LumB	Gain	0	Post
0.975189	Positive	Positive	LumA	Neutral	0	Pre
0.681522	Positive	Positive	LumB	Neutral	6	Post
0.680548	Positive	Positive	LumA	Neutral	3	Post
3.11161	Negative	Negative	Basal	Gain	2	Pre
0.787119	Positive	Negative	LumA	Neutral	0	Post
0.880588	Positive	Positive	LumA	Neutral	0	Post
0.898109	Positive	Positive	LumB	Neutral	0	Pre
4.55781	Negative	Negative	claudin-low	Gain	2	Pre
0.510138	Positive	Negative	LumA	Neutral	4	Post
1.23371	Positive	Positive	LumA	Neutral	9	Post
1.12764	Positive	Positive	LumB	Neutral	0	Post
0.960339	Positive	Positive	LumA	Neutral	2	Post
1.98707	Positive	Positive	LumA	Neutral	2	Post
1.50038	Positive	Positive	LumB	Gain	0	Post
1.45489	Positive	Positive	LumB	Neutral	1	Post
1.04798	Positive	Negative	LumB	Neutral	1	Post
2.08318	Positive	Positive	LumB	Gain	0	Post
2.22386	Positive	Negative	LumB	Neutral	0	Post
0.774057	Positive	Negative	LumB	Gain	0	Post
1.91549	Positive	Positive	LumB	Neutral	0	Post
3.0576	Positive	Positive	LumA	Gain	1	Post
1.72378	Negative	Negative	Basal	Gain	14	Pre
0.500703	Positive	Positive	LumA	Neutral	0	Post
7.23462	Negative	Negative	Basal	Neutral	0	Post
1.84138	Positive	Positive	LumA	Neutral	0	Post
0.709675	Positive	Negative	LumA	Neutral	9	Post
4.33523	Negative	Negative	Her2	Neutral	0	Post
1.08786	Positive	Negative	LumB	Neutral	0	Post
1.53734	Positive	Positive	LumA	Neutral	0	Post
0.934553	Positive	Positive	LumB	Neutral	0	Post
0.445415	Positive	Positive	LumA	Neutral	0	Post
1.98102	Positive	Negative	LumB	Gain	2	Post
0.491681	Positive	Positive	LumA	Neutral	3	Post
2.14554	Positive	Negative	LumA	Neutral	0	Post
0.984431	Positive	Positive	LumA	Gain	0	Post
2.01773	Positive	Negative	LumB	Gain	8	Post
3.48863	Positive	Negative	LumA	Neutral	3	Post
3.21075	Positive	Positive	LumB	Neutral	9	Post
1.14609	Positive	Negative	LumA	Gain	0	Pre
0.808746	Positive	Positive	LumA	Neutral	0	Post
5.21938	Positive	Negative	Basal	Neutral	0	Post
3.31823	Negative	Negative	claudin-low	Neutral	0	Pre
1.39255	Positive	Positive	LumA	Neutral	1	Post
1.51664	Positive	Positive	LumA	Neutral	0	Pre
1.35243	Positive	Negative	LumB	Gain	0	Post
2.56337	Positive	Negative	LumA	Neutral	0	Post
0.23491	Positive	Positive	LumA	Neutral	0	Post
1.8143	Positive	Positive	LumA	Neutral	0	Post
3.25877	Negative	Negative	Basal	Gain	0	Post
1.94144	Positive	Negative	LumA	Neutral	0	Post
1.62369	Positive	Positive	LumA	Neutral	0	Pre
1.19042	Positive	Positive	LumA	Neutral	0	Post
0.420523	Negative	Negative	claudin-low	Neutral	11	Post
11.3029	Negative	Negative	Basal	Neutral	11	Post
2.15671	Negative	Negative	Basal	Gain	1	Post
2.20753	Positive	Positive	LumA	Neutral	0	Post
1.62942	Negative	Negative	Basal	Neutral	0	Pre
0.855975	Positive	Positive	LumA	Neutral	4	Post
0.960551	Positive	Negative	LumA	Neutral	5	Post
0.482598	Positive	Positive	LumA	Neutral	0	Post
0.684463	Positive	Negative	LumB	Neutral	0	Post
2.06995	Positive	Negative	LumA	Gain	1	Post
0.889619	Positive	Positive	LumA	Neutral	0	Post
4.21041	Negative	Negative	Her2	Gain	1	Pre
5.26943	Negative	Negative	Basal	Neutral	3	Pre
0.711118	Negative	Negative	claudin-low	Gain	4	Post
1.35453	Positive	Positive	LumA	Neutral	0	Post
2.85017	Positive	Negative	LumB	Neutral	1	Post
0.825493	Positive	Positive	LumA	Neutral	0	Post
0.716824	Positive	Negative	LumB	Neutral	1	Post
1.63542	Positive	Positive	LumA	Neutral	5	Post
1.08165	Positive	Positive	LumB	Neutral	2	Post
0.377262	Positive	Positive	LumA	Neutral	0	Post
0.847854	Positive	Positive	LumB	Neutral	1	Post
0.729441	Positive	Negative	LumA	Gain	1	Post
4.53744	Negative	Negative	Basal	Gain	3	Pre
1.19164	Negative	Negative	Basal	Gain	0	Pre
1.77932	Positive	Positive	LumA	Neutral	1	Pre
0.928012	Positive	Positive	LumA	Gain	0	Post
3.36009	Negative	Negative	Her2	Neutral	1	Pre
1.79409	Positive	Positive	LumA	Neutral	0	Post
1.42583	Positive	Positive	LumB	Gain	1	Post
0.87552	Negative	Negative	Basal	Neutral	0	Post
3.04918	Negative	Negative	Her2	Gain	0	Post
1.62095	Positive	Positive	LumA	Neutral	0	Pre
2.20563	Positive	Positive	LumA	Neutral	0	Post
0.767286	Positive	Positive	LumA	Neutral	2	Post
0.949604	Positive	Positive	LumA	Neutral	0	Post
4.88119	Positive	Positive	LumA	Neutral	0	Post
0.923267	Positive	Negative	LumA	Neutral	0	Pre
1.95161	Negative	Negative	Basal	Neutral	2	Pre
5.00532	Negative	Negative	Basal	Neutral	0	Post
0.750206	Positive	Positive	LumA	Neutral	3	Post
0.773712	Positive	Negative	LumB	Neutral	0	Post
0.478546	Positive	Negative	LumA	Neutral	0	Post
1.00522	Positive	Positive	LumA	Neutral	0	Post
1.22918	Positive	Positive	LumA	Neutral	7	Post
0.694438	Positive	Negative	LumB	Neutral	0	Post
1.33206	Positive	Positive	LumA	Neutral	0	Pre
0.626662	Positive	Positive	LumA	Neutral	1	Pre
4.75048	Positive	Negative	Basal	Neutral	0	Pre
1.22685	Positive	Negative	LumB	Neutral	1	Post
0.553046	Positive	Positive	LumA	Neutral	2	Post
1.44183	Positive	Positive	LumA	Neutral	0	Post
0.660555	Positive	Positive	LumA	Neutral	0	Post
0.466199	Positive	Negative	LumA	Neutral	0	Post
2.23655	Positive	Negative	LumB	Neutral	2	Post
1.12314	Positive	Negative	LumB	Gain	2	Pre
3.13459	Positive	Positive	Her2	Neutral	0	Post
2.07927	Positive	Positive	LumA	Neutral	0	Post
1.75284	Positive	Positive	LumA	Neutral	19	Post
2.2286	Positive	Positive	LumB	Gain	0	Post
1.2238	Positive	Negative	LumA	Neutral	0	Post
1.25382	Positive	Positive	LumA	Neutral	1	Post
1.60364	Positive	Positive	LumA	Neutral	0	Post
1.68976	Positive	Positive	LumA	Neutral	2	Post
3.2272	Positive	Negative	LumA	Neutral	0	Post
1.92143	Negative	Negative	claudin-low	Neutral	0	Post
2.93351	Positive	Positive	LumA	Neutral	0	Pre
1.78683	Positive	Positive	LumB	Gain	0	Post
19.767	Negative	Negative	claudin-low	Gain	0	Post
0.877616	Positive	Positive	LumA	Neutral	0	Pre
0.842146	Positive	Positive	LumA	Neutral	0	Pre
0.647024	Positive	Positive	LumA	Neutral	2	Post
0.792941	Positive	Positive	LumA	Neutral	0	Post
6.99394	Positive	Positive	LumA	Neutral	1	Post
0.978982	Positive	Positive	LumB	Neutral	14	Post
2.22439	Positive	Negative	LumA	Gain	0	Post
9.63112	Negative	Negative	Her2	Gain	0	Pre
3.30278	Negative	Negative	Basal	Gain	0	Post
0.443023	Negative	Negative	Basal	Neutral	0	Pre
2.08763	Positive	Positive	LumA	Neutral	0	Post
0.611223	Negative	Negative	Her2	Neutral	1	Pre
3.51487	Negative	Negative	claudin-low	Neutral	0	Post
1.83698	Positive	Positive	LumA	Neutral	0	Pre
0.714572	Positive	Positive	LumA	Neutral	0	Post
1.00758	Positive	Positive	LumA	Neutral	0	Pre
0.785874	Positive	Negative	LumB	Neutral	0	Pre
2.26637	Positive	Positive	LumA	Gain	2	Post
1.11503	Positive	Positive	LumB	Neutral	3	Post
2.08224	Negative	Negative	Basal	Neutral	2	Pre
0.702586	Positive	Positive	LumB	Neutral	3	Post
3.99895	Positive	Positive	LumB	Neutral	1	Post
20.9242	Negative	Negative	Her2	Neutral	1	Post
0.825738	Negative	Negative	Her2	Neutral	6	Post
2.98212	Positive	Negative	LumB	Gain	2	Post
2.28155	Positive	Negative	LumA	Gain	0	Post
0.998749	Positive	Positive	LumB	Neutral	4	Post
13.4106	Negative	Negative	Her2	Gain	3	Pre
1.97578	Positive	Positive	LumB	Gain	0	Pre
1.4369	Negative	Negative	Basal	Neutral	1	Pre
5.11923	Positive	Positive	LumA	Neutral	0	Post
0.615697	Positive	Positive	LumB	Neutral	0	Post
5.1691	Negative	Negative	Basal	Gain	1	Post
9.53446	Positive	Negative	LumB	Neutral	0	Post
2.51031	Positive	Positive	LumA	Neutral	12	Post
1.11797	Positive	Negative	LumB	Neutral	4	Post
1.33017	Positive	Negative	LumB	Neutral	0	Post
0.468905	Positive	Positive	LumA	Neutral	0	Post
1.23497	Positive	Positive	LumA	Neutral	0	Post
0.603938	Positive	Positive	LumA	Neutral	2	Post
0.645048	Positive	Positive	LumA	Neutral	0	Post
0.775572	Positive	Positive	LumB	Neutral	6	Post
1.44322	Positive	Positive	LumA	Neutral	1	Post
1.32696	Positive	Positive	LumA	Neutral	5	Post
0.765185	Positive	Positive	LumA	Neutral	0	Post
0.530866	Positive	Positive	LumB	Neutral	0	Post
2.24682	Negative	Negative	Basal	Gain	0	Post
1.09838	Positive	Positive	LumA	Neutral	3	Post
2.19026	Positive	Positive	LumA	Neutral	5	Post
1.50112	Positive	Positive	LumA	Neutral	4	Post
2.93368	Negative	Negative	Her2	Neutral	5	Post
1.20234	Positive	Negative	LumA	Gain	0	Pre
0.784557	Positive	Negative	LumA	Neutral	0	Post
1.34977	Positive	Negative	LumB	Gain	1	Post
1.69749	Negative	Negative	LumA	Neutral	0	Post
1.83247	Negative	Negative	Her2	Neutral	4	Pre
0.482511	Positive	Positive	LumB	Neutral	0	Post
0.682303	Positive	Positive	LumA	Neutral	1	Post
0.7917	Positive	Negative	LumB	Neutral	6	Post
0.777737	Positive	Positive	LumA	Neutral	0	Pre
1.10629	Positive	Negative	LumA	Neutral	1	Post
6.69449	Positive	Negative	Her2	Neutral	2	Pre
1.63852	Negative	Negative	Her2	Neutral	2	Post
0.715829	Positive	Positive	LumA	Neutral	0	Post
0.546538	Positive	Positive	LumA	Neutral	1	Post
0.451252	Positive	Positive	LumB	Gain	1	Post
7.45034	Positive	Negative	claudin-low	Gain	6	Post
1.34247	Positive	Positive	LumA	Neutral	3	Post
1.11109	Positive	Positive	LumA	Neutral	4	Post
1.39353	Positive	Negative	Her2	Neutral	NA	Post
1.30289	Positive	Positive	LumA	Neutral	0	Pre
1.02202	Positive	Negative	LumB	Neutral	0	Post
3.09095	Positive	Negative	LumB	Gain	1	Post
1.39949	Positive	Negative	LumB	Neutral	0	Post
0.825348	Positive	Negative	LumB	Neutral	0	Post
3.69359	Positive	Positive	LumA	Neutral	0	Post
1.28838	Positive	Positive	LumA	Neutral	0	Pre
0.685967	Positive	Positive	LumB	Gain	0	Post
2.25677	Positive	Positive	LumA	Neutral	0	Post
0.745058	Negative	Negative	Basal	Neutral	0	Pre
0.641899	Positive	Positive	LumA	Neutral	0	Post
1.65412	Positive	Negative	LumB	Neutral	1	Post
2.48681	Positive	Positive	LumB	Gain	2	Post
1.68433	Negative	Negative	Her2	Neutral	1	Pre
1.38104	Positive	Positive	LumA	Neutral	0	Post
3.72857	Negative	Negative	Basal	Neutral	2	Pre
5.3263	Negative	Negative	Her2	Neutral	1	Post
0.801905	Positive	Positive	claudin-low	Neutral	0	Post
0.994386	Positive	Negative	LumA	Neutral	0	Post
1.87811	Negative	Negative	Basal	Neutral	NA	Pre
3.93331	Positive	Negative	LumB	Neutral	1	Post
1.38049	Positive	Positive	LumA	Neutral	0	Post
1.22809	Positive	Negative	LumA	Neutral	0	Pre
1.03507	Positive	Negative	LumA	Neutral	0	Post
1.15116	Positive	Positive	LumA	Neutral	1	Post
0.946039	Positive	Negative	Her2	Gain	0	Post
1.14818	Positive	Positive	LumA	Gain	0	Post
2.08338	Positive	Positive	LumB	Gain	14	Post
1.2315	Negative	Negative	Basal	Neutral	20	Post
1.79041	Positive	Negative	LumA	Neutral	NA	Post
1.20267	Positive	Positive	LumA	Neutral	0	Post
1.72966	Positive	Negative	LumA	Neutral	NA	Post
1.37389	Positive	Positive	LumB	Gain	0	Post
1.8383	Negative	Negative	LumA	Neutral	NA	Post
3.06053	Negative	Negative	Basal	Gain	1	Pre
0.363591	Positive	Positive	LumB	Neutral	7	Post
1.50799	Positive	Positive	LumA	Neutral	0	Post
1.73147	Positive	Negative	LumA	Gain	0	Post
2.24123	Negative	Negative	Her2	Gain	1	Pre
0.316735	Positive	Positive	LumB	Neutral	0	Post
1.99555	Positive	Positive	LumA	Neutral	5	Post
1.1755	Positive	Negative	LumA	Gain	1	Post
0.503481	Positive	Positive	LumB	Gain	0	Post
3.63541	Negative	Negative	Basal	Gain	1	Post
1.41108	Positive	Positive	LumB	Neutral	0	Post
1.67827	Positive	Positive	LumA	Neutral	0	Post
1.29239	Positive	Positive	LumA	Neutral	NA	Post
0.628704	Positive	Positive	LumA	Neutral	0	Pre
2.16092	Negative	Negative	Basal	Gain	0	Pre
4.33069	Positive	Positive	LumA	Neutral	NA	Post
7.3654	Negative	Negative	Basal	Neutral	NA	Pre
1.26161	Positive	Negative	LumB	Gain	4	Post
3.82349	Positive	Positive	LumB	Neutral	NA	Post
1.708	Positive	Positive	LumA	Neutral	0	Post
0.821974	Positive	Positive	LumB	Gain	0	Post
1.34321	Positive	Negative	LumA	Neutral	0	Post
1.06226	Positive	Positive	LumA	Neutral	1	Post
1.83334	Positive	Positive	LumA	Neutral	NA	Post
0.428172	Positive	Positive	LumB	Neutral	0	Post
2.29858	Positive	Negative	LumA	Neutral	0	Post
1.44784	Positive	Positive	LumB	Gain	11	Post
0.33501	Positive	Positive	LumB	Neutral	0	Post
0.501932	Positive	Positive	LumB	Neutral	0	Post
2.68754	Negative	Negative	Basal	Gain	0	Post
2.69296	Positive	Negative	Her2	Gain	0	Post
4.07059	Positive	Positive	claudin-low	Gain	3	Post
5.91903	Positive	Negative	claudin-low	Neutral	0	Post
2.08047	Positive	Negative	LumA	Neutral	0	Post
0.957587	Positive	Positive	LumA	Neutral	0	Post
0.845256	Positive	Positive	LumA	Neutral	0	Post
2.61734	Positive	Positive	LumA	Neutral	0	Post
3.335	Positive	Positive	LumA	Neutral	0	Post
2.42538	Positive	Negative	Basal	Gain	1	Post
0.883066	Positive	Positive	LumA	Gain	9	Post
1.8002	Positive	Positive	LumA	Neutral	0	Post
1.2416	Positive	Positive	LumA	Neutral	1	Post
3.00154	Positive	Positive	LumA	Gain	0	Post
1.23919	Positive	Negative	LumA	Neutral	0	Post
0.968949	Positive	Negative	LumA	Gain	3	Post
1.12675	Positive	Negative	LumB	Gain	0	Post
1.10641	Positive	Positive	LumA	Neutral	0	Post
1.31578	Positive	Positive	LumA	Neutral	3	Post
3.79065	Positive	Negative	Basal	Gain	3	Post
1.00426	Positive	Negative	LumA	Neutral	0	Post
2.47573	Negative	Negative	Basal	Gain	0	Post
1.60162	Positive	Positive	LumB	Neutral	0	Post
0.698995	Negative	Negative	Her2	Neutral	12	Post
1.45207	Positive	Negative	LumB	Neutral	0	Pre
1.17622	Positive	Positive	LumA	Neutral	NA	Post
0.46026	Positive	Positive	LumA	Neutral	0	Post
6.81688	Negative	Negative	claudin-low	Gain	2	Pre
0.649118	Positive	Positive	LumA	Neutral	1	Post
0.400997	Negative	Negative	Basal	Neutral	0	Post
0.515135	Positive	Negative	LumB	Neutral	0	Post
1.11324	Positive	Positive	LumA	Neutral	1	Post
1.91706	Positive	Positive	LumB	Gain	0	Post
0.440656	Negative	Negative	Basal	Gain	1	Pre
1.81465	Positive	Positive	LumA	Neutral	0	Pre
2.37878	Negative	Negative	Her2	Neutral	0	Post
3.92075	Negative	Negative	Basal	Gain	0	Post
1.50512	Positive	Positive	LumB	Neutral	0	Post
0.699273	Negative	Negative	Basal	Neutral	0	Post
9.37926	Negative	Negative	Basal	Gain	3	Post
1.70027	Positive	Positive	LumB	Gain	0	Post
0.491164	Positive	Negative	LumB	Neutral	2	Post
0.695128	Positive	Positive	LumB	Neutral	0	Post
1.63766	Positive	Positive	LumA	Neutral	1	Post
2.9382	Positive	Positive	LumA	Neutral	0	Post
0.780104	Positive	Positive	LumA	Neutral	3	Post
1.84999	Negative	Negative	Basal	Gain	0	Post
3.22714	Negative	Negative	Her2	Gain	1	Pre
0.641217	Positive	Positive	LumB	Neutral	0	Post
0.580354	Positive	Positive	LumB	Neutral	0	Post
0.469347	Positive	Positive	LumA	Neutral	0	Pre
1.50878	Positive	Negative	LumB	Gain	0	Post
1.35096	Positive	Positive	LumA	Neutral	0	Pre
0.764332	Positive	Positive	LumA	Neutral	1	Post
1.86105	Positive	Negative	LumB	Gain	0	Post
0.46401	Positive	Positive	LumB	Neutral	0	Post
0.315628	Positive	Negative	Her2	Neutral	0	Post
0.544391	Positive	Negative	LumA	Neutral	0	Post
3.62605	Negative	Negative	LumA	Neutral	0	Post
1.62761	Positive	Positive	LumA	Neutral	5	Post
0.761222	Positive	Positive	LumA	Neutral	0	Post
2.32142	Positive	Negative	LumB	Neutral	2	Post
0.611479	Positive	Positive	LumA	Neutral	NA	Post
0.457336	Positive	Positive	LumB	Gain	0	Post
0.888547	Positive	Negative	LumB	Neutral	0	Post
1.49454	Positive	Positive	LumA	Neutral	0	Post
1.43322	Negative	Negative	Basal	Gain	0	Post
2.58904	Negative	Negative	claudin-low	Neutral	6	Post
5.83609	Negative	Negative	Basal	Gain	5	Pre
1.70156	Negative	Negative	Basal	Gain	2	Post
0.901064	Positive	Positive	LumA	Neutral	0	Post
1.57648	Positive	Negative	Her2	Neutral	NA	Post
1.00507	Positive	Negative	LumA	Gain	0	Post
0.625608	Positive	Negative	LumA	Neutral	0	Post
5.17006	Negative	Negative	Her2	Gain	6	Post
10.1426	Negative	Negative	Her2	Neutral	16	Post
0.492035	Positive	Positive	LumB	Neutral	1	Post
4.29159	Positive	Negative	LumB	Neutral	0	Post
1.16525	Positive	Negative	LumA	Neutral	1	Post
0.675258	Positive	Positive	LumA	Neutral	0	Post
6.17871	Negative	Negative	claudin-low	Neutral	NA	Pre
2.96406	Negative	Negative	Her2	Gain	0	Post
0.794036	Positive	Negative	LumB	Neutral	1	Post
1.49822	Positive	Negative	LumA	Neutral	13	Post
1.24788	Positive	Positive	LumA	Neutral	0	Post
1.74573	Positive	Negative	LumA	Neutral	0	Post
1.28897	Positive	Positive	LumA	Gain	0	Post
2.54325	Negative	Negative	Basal	Gain	0	Pre
1.21743	Positive	Negative	LumB	Neutral	2	Post
0.388832	Positive	Positive	LumB	Neutral	0	Post
1.49691	Negative	Negative	Basal	Gain	3	Post
0.941909	Positive	Positive	LumB	Neutral	1	Post
0.899854	Positive	Positive	LumA	Neutral	NA	Post
2.97994	Positive	Negative	claudin-low	Neutral	1	Post
0.745749	Positive	Negative	LumA	Neutral	3	Post
0.798293	Positive	Negative	LumA	Neutral	0	Post
1.07089	Positive	Positive	LumA	Gain	1	Post
1.29627	Positive	Positive	LumA	Neutral	2	Post
2.21493	Positive	Negative	Her2	Gain	1	Post
0.862033	Positive	Positive	LumA	Neutral	0	Post
0.514938	Positive	Positive	LumB	Neutral	0	Post
2.80552	Positive	Negative	LumB	Neutral	1	Post
0.585645	Positive	Positive	LumB	Neutral	7	Pre
0.83937	Positive	Negative	Basal	Gain	3	Post
0.951357	Positive	Positive	LumA	Neutral	4	Post
1.68576	Positive	Positive	LumA	Neutral	3	Post
1.23181	Positive	Positive	LumA	Gain	0	Post
0.603759	Positive	Positive	LumA	Neutral	NA	Post
1.68446	Positive	Positive	LumB	Gain	0	Post
7.54065	Negative	Negative	Basal	Neutral	NA	Pre
0.665757	Positive	Positive	LumA	Gain	0	Post
2.04199	Negative	Negative	Basal	Gain	12	Pre
1.39344	Positive	Positive	LumB	Neutral	0	Post
4.50424	Negative	Negative	Her2	Neutral	NA	Post
1.48459	Positive	Positive	LumA	Neutral	0	Post
0.42949	Positive	Negative	LumB	Gain	0	Post
0.464979	Positive	Positive	LumA	Neutral	0	Post
0.808255	Positive	Positive	LumA	Neutral	4	Post
2.82692	Positive	Negative	LumA	Neutral	2	Post
0.924784	Positive	Positive	LumA	Gain	0	Post
1.73028	Positive	Positive	LumA	Neutral	0	Post
0.572451	Positive	Positive	LumA	Neutral	10	Post
1.12587	Positive	Positive	LumA	Neutral	3	Post
1.94373	Positive	Positive	LumB	Gain	5	Post
1.60751	Positive	Positive	LumA	Neutral	0	Pre
0.575696	Negative	Negative	claudin-low	Neutral	0	Post
2.82823	Positive	Positive	LumA	Neutral	0	Post
3.28252	Negative	Negative	Her2	Neutral	1	Pre
1.01032	Positive	Positive	LumA	Neutral	0	Post
0.708511	Positive	Positive	LumA	Neutral	NA	Post
2.6314	Positive	Negative	LumB	Gain	1	Post
1.19839	Positive	Positive	LumB	Neutral	1	Post
1.35255	Negative	Negative	Basal	Neutral	0	Post
1.05707	Positive	Positive	LumA	Neutral	0	Pre
1.55994	Positive	Positive	LumA	Gain	0	Post
0.623407	Positive	Positive	LumA	Neutral	3	Post
1.27253	Negative	Negative	Basal	Gain	0	Post
0.566388	Positive	Positive	LumA	Gain	0	Post
2.63858	Positive	Negative	LumA	Neutral	0	Post
1.52801	Positive	Positive	LumA	Gain	1	Post
1.11522	Positive	Positive	LumA	Gain	0	Post
5.37608	Positive	Positive	LumB	Neutral	1	Post
0.95079	Positive	Positive	LumB	Gain	0	Post
7.46231	Negative	Negative	Her2	Neutral	0	Post
1.65159	Negative	Positive	Basal	Neutral	2	Pre
1.89385	Positive	Positive	LumA	Neutral	0	Pre
4.75737	Negative	Negative	Her2	Neutral	1	Post
2.24534	Positive	Positive	LumB	Gain	5	Post
0.685122	Negative	Negative	claudin-low	Neutral	0	Pre
0.425338	Positive	Positive	LumA	Neutral	0	Pre
0.801335	Positive	Positive	LumA	Neutral	3	Post
2.07387	Positive	Negative	LumA	Neutral	2	Post
1.37308	Positive	Positive	LumA	Gain	0	Post
2.25707	Negative	Negative	Basal	Neutral	1	Post
0.60948	Positive	Negative	LumB	Neutral	1	Post
0.590538	Positive	Positive	LumB	Gain	16	Post
0.940888	Positive	Positive	LumA	Neutral	2	Post
0.954443	Negative	Negative	Basal	Neutral	0	Post
3.75631	Negative	Negative	Basal	Gain	1	Pre
2.439	Positive	Positive	Basal	Gain	0	Pre
0.735818	Positive	Negative	LumA	Neutral	0	Post
0.529398	Positive	Positive	LumA	Neutral	0	Post
0.813647	Positive	Positive	LumA	Neutral	5	Post
0.632133	Positive	Positive	LumB	Neutral	3	Post
0.429592	Positive	Positive	LumB	Neutral	0	Post
1.03933	Positive	Negative	LumA	Neutral	21	Post
0.692863	Positive	Negative	LumB	Gain	1	Post
5.37337	Positive	Negative	Basal	Gain	2	Pre
2.11068	Negative	Negative	Her2	Gain	6	Pre
1.21334	Positive	Positive	LumA	Gain	0	Pre
1.38816	Positive	Negative	LumB	Gain	2	Post
0.459448	Positive	Positive	LumB	Gain	0	Post
2.34482	Positive	Positive	LumA	Neutral	0	Post
0.335022	Positive	Positive	LumA	Neutral	0	Post
0.940016	Positive	Positive	LumB	Gain	0	Post
1.86195	Positive	Negative	LumA	Neutral	6	Post
0.700764	Positive	Negative	LumB	Neutral	0	Post
4.53439	Positive	Positive	LumA	Neutral	0	Pre
0.411	Positive	Positive	LumB	Gain	0	Post
1.46225	Positive	Negative	Her2	Neutral	0	Post
0.627008	Positive	Positive	LumA	Neutral	0	Post
0.715919	Positive	Positive	LumB	Gain	0	Post
1.01437	Positive	Positive	LumB	Neutral	0	Post
1.06397	Positive	Positive	LumA	Neutral	0	Post
3.21009	Negative	Positive	Her2	Neutral	0	Post
2.33756	Positive	Positive	Basal	Gain	4	Post
1.87007	Positive	Positive	LumB	Neutral	1	Post
1.46422	Positive	Negative	LumA	Gain	4	Pre
0.412112	Positive	Negative	LumB	Neutral	0	Post
1.37476	Negative	Negative	Basal	Gain	2	Pre
3.59115	Positive	Positive	Basal	Neutral	2	Post
0.603404	Positive	Negative	LumA	Gain	2	Post
1.82199	Positive	Negative	LumB	Gain	4	Post
1.16352	Positive	Positive	LumA	Gain	0	Post
1.53525	Positive	Positive	LumA	Neutral	0	Post
3.03107	Negative	Negative	Basal	Gain	1	Pre
10.9486	Negative	Negative	claudin-low	Neutral	0	Post
1.77326	Negative	Negative	Her2	Gain	2	Post
1.02393	Positive	Positive	LumA	Neutral	0	Post
1.9877	Negative	Negative	Basal	Neutral	0	Post
4.55947	Positive	Positive	LumB	Neutral	2	Post
1.01889	Positive	Positive	LumB	Neutral	0	Post
0.786197	Positive	Positive	LumA	Neutral	0	Post
0.661513	Positive	Negative	LumB	Neutral	0	Post
1.36603	Negative	Negative	Basal	Neutral	0	Pre
0.39971	Positive	Positive	LumB	Neutral	0	Post
4.45696	Positive	Negative	LumA	Neutral	0	Post
4.17769	Negative	Negative	Basal	Gain	14	Pre
0.334214	Positive	Positive	LumA	Neutral	0	Post
0.652068	Positive	Positive	LumA	Neutral	1	Post
0.693413	Positive	Positive	LumB	Gain	0	Post
4.17293	Positive	Positive	LumB	Neutral	0	Post
1.01864	Positive	Positive	LumA	Neutral	4	Post
1.92828	Positive	Positive	LumA	Neutral	0	Post
1.9175	Positive	Positive	LumA	Neutral	0	Pre
0.664055	Positive	Positive	LumA	Neutral	0	Post
1.05796	Positive	Negative	Her2	Neutral	0	Post
1.74688	Positive	Negative	LumA	Neutral	NA	Post
0.594024	Positive	Positive	LumA	Neutral	0	Post
1.13292	Positive	Positive	LumB	Neutral	0	Post
1.22483	Positive	Positive	LumA	Neutral	0	Pre
0.457473	Positive	Positive	LumB	Neutral	0	Post
1.98793	Positive	Positive	LumA	Neutral	20	Post
0.762894	Positive	Positive	LumA	Neutral	1	Post
2.85913	Positive	Positive	LumA	Gain	3	Post
1.29813	Positive	Negative	LumA	Neutral	3	Post
6.19931	Negative	Negative	Basal	Neutral	8	Pre
1.05898	Positive	Negative	LumA	Neutral	2	Post
0.927558	Positive	Positive	LumB	Gain	2	Post
1.52398	Positive	Positive	LumB	Neutral	0	Pre
1.38062	Positive	Positive	LumB	Neutral	1	Post
2.14316	Positive	Positive	LumA	Gain	0	Post
2.73209	Positive	Positive	LumA	Neutral	1	Post
1.18578	Positive	Positive	LumA	Neutral	2	Post
0.99494	Positive	Positive	LumB	Gain	0	Post
1.31881	Positive	Positive	LumB	Neutral	0	Pre
2.34319	Negative	Negative	Basal	Neutral	1	Post
3.02021	Negative	Negative	Basal	Gain	NA	Pre
0.753465	Positive	Negative	LumA	Neutral	5	Post
1.10889	Positive	Positive	LumA	Neutral	0	Post
1.35971	Positive	Negative	LumB	Gain	4	Post
4.02915	Negative	Negative	Basal	Neutral	0	Post
0.987068	Positive	Negative	LumA	Neutral	0	Post
0.928102	Positive	Positive	LumB	Gain	2	Post
2.20716	Positive	Positive	LumA	Gain	0	Post
1.85246	Positive	Positive	LumB	Gain	0	Post
1.36492	Positive	Positive	LumA	Neutral	1	Post
1.30398	Positive	Positive	LumA	Neutral	0	Post
2.09325	Positive	Negative	LumB	Gain	0	Post
0.97744	Positive	Negative	LumA	Gain	11	Post
2.39083	Positive	Positive	LumA	Neutral	NA	Post
0.951736	Positive	Negative	LumB	Gain	0	Post
0.519966	Positive	Positive	LumB	Neutral	1	Post
2.47687	Negative	Negative	Basal	Gain	0	Post
2.458	Positive	Negative	LumA	Gain	0	Post
1.30066	Positive	Negative	Her2	Neutral	0	Post
0.461079	Positive	Positive	LumB	Gain	0	Post
4.08289	Positive	Negative	LumB	Neutral	0	Post
0.78616	Positive	Negative	LumB	Gain	0	Post
2.29165	Positive	Positive	LumA	Neutral	0	Post
0.856678	Positive	Positive	LumA	Neutral	0	Post
0.654214	Positive	Positive	LumA	Neutral	0	Post
1.05731	Positive	Positive	LumA	Neutral	0	Post
1.51167	Positive	Negative	LumB	Gain	NA	Post
0.760447	Positive	Positive	LumA	Neutral	0	Post
1.00932	Positive	Positive	LumB	Gain	2	Post
1.53178	Positive	Positive	LumA	Neutral	2	Post
2.10822	Positive	Negative	LumB	Gain	0	Post
0.501839	Positive	Positive	LumA	Gain	6	Post
1.36652	Positive	Positive	LumA	Gain	0	Post
3.20389	Negative	Negative	claudin-low	Gain	0	Pre
1.55371	Positive	Positive	Her2	Gain	1	Post
6.9922	Positive	Negative	Her2	Neutral	0	Post
2.08493	Positive	Positive	Her2	Gain	12	Post
2.99613	Positive	Positive	Her2	Gain	0	Post
1.33275	Positive	Positive	Her2	Gain	0	Post
1.03946	Positive	Positive	LumA	Neutral	0	Post
1.41702	Positive	Negative	LumA	Neutral	1	Post
1.02052	Positive	Negative	LumB	Neutral	2	Post
0.465649	Negative	Negative	Basal	Neutral	2	Pre
3.22099	Positive	Positive	LumB	Neutral	0	Post
1.14707	Positive	Positive	LumA	Neutral	1	Post
0.503985	Positive	Positive	LumA	Gain	5	Post
1.18112	Positive	Positive	LumA	Gain	7	Post
0.659613	Positive	Positive	LumB	Neutral	0	Post
1.83682	Positive	Negative	LumB	Gain	0	Post
1.08482	Positive	Positive	LumA	Neutral	0	Post
0.886757	Positive	Negative	LumA	Neutral	1	Post
3.89362	Negative	Negative	Basal	Gain	1	Pre
2.73608	Negative	Negative	Her2	Neutral	2	Post
1.21744	Positive	Positive	Her2	Neutral	0	Post
1.95393	Positive	Positive	LumA	Neutral	0	Pre
1.87567	Positive	Negative	Her2	Neutral	2	Pre
2.277	Positive	Positive	Her2	Gain	10	Post
1.67697	Positive	Positive	LumA	Neutral	0	Pre
3.2733	Positive	Positive	Basal	Neutral	3	Post
1.59876	Positive	Positive	LumA	Neutral	15	Post
1.53411	Negative	Negative	Her2	Neutral	0	Post
0.708897	Positive	Negative	LumA	Neutral	0	Post
1.52609	Positive	Positive	LumB	Gain	1	Post
2.53301	Positive	Negative	LumB	Neutral	4	Post
0.546073	Positive	Negative	LumB	Neutral	4	Post
0.930918	Negative	Negative	claudin-low	Gain	0	Post
1.0197	Positive	Negative	LumB	Gain	3	Post
1.77796	Positive	Positive	Her2	Gain	3	Post
0.139323	Positive	Positive	claudin-low	Neutral	0	Post
1.03554	Positive	Positive	LumA	Gain	0	Post
2.64682	Positive	Negative	LumB	Neutral	0	Post
4.6838	Negative	Negative	Basal	Gain	0	Post
0.496129	Positive	Positive	LumB	Neutral	0	Post
1.339	Negative	Positive	Her2	Neutral	0	Pre
4.36626	Positive	Negative	Basal	Gain	14	Post
1.37393	Positive	Positive	LumA	Neutral	6	Post
1.05704	Positive	Positive	LumB	Neutral	5	Post
0.619322	Positive	Negative	LumA	Neutral	6	Post
1.25799	Positive	Positive	LumA	Neutral	0	Post
4.16086	Negative	Negative	Basal	Gain	8	Pre
0.889032	Positive	Positive	LumA	Neutral	0	Post
1.26389	Positive	Positive	LumA	Neutral	1	Post
3.38775	Negative	Negative	Her2	Neutral	0	Post
0.753382	Positive	Positive	LumB	Neutral	0	Post
1.84369	Positive	Positive	Her2	Gain	9	Pre
1.33313	Positive	Positive	LumA	Neutral	0	Post
0.245549	Positive	Positive	claudin-low	Neutral	0	Post
8.71185	Negative	Negative	claudin-low	Neutral	11	Pre
0.560853	Positive	Positive	LumB	Neutral	0	Post
0.464785	Positive	Positive	LumB	Gain	2	Post
1.64891	Positive	Negative	LumA	Neutral	0	Post
0.853061	Positive	Negative	LumA	Gain	1	Post
0.929225	Positive	Positive	LumB	Gain	0	Post
0.887282	Positive	Negative	LumA	Neutral	0	Post
1.31217	Positive	Positive	LumA	Neutral	0	Post
1.21382	Positive	Positive	LumA	Gain	0	Post
0.648169	Positive	Positive	LumA	Neutral	NA	Post
0.90578	Positive	Positive	LumA	Neutral	1	Post
2.48684	Positive	Positive	LumB	Gain	3	Pre
0.317874	Positive	Negative	LumA	Neutral	0	Pre
6.29815	Negative	Negative	Basal	Gain	2	Post
3.51265	Negative	Positive	Her2	Neutral	31	Post
1.00835	Positive	Positive	LumA	Gain	0	Post
0.260681	Negative	Positive	claudin-low	Neutral	3	Pre
0.74575	Positive	Positive	LumA	Neutral	0	Post
0.579731	Positive	Positive	LumA	Neutral	NA	Post
0.789342	Positive	Positive	LumA	Neutral	4	Post
1.57201	Positive	Positive	LumB	Neutral	0	Post
1.58536	Negative	Negative	Basal	Gain	0	Post
0.770483	Positive	Positive	LumA	Neutral	0	Post
3.01706	Negative	Negative	Basal	Neutral	8	Pre
1.7473	Negative	Negative	Basal	Neutral	0	Pre
1.49279	Negative	Negative	Her2	Neutral	2	Post
2.57799	Negative	Negative	Basal	Neutral	1	Post
0.984134	Negative	Negative	Basal	Neutral	1	Pre
0.69072	Positive	Positive	LumA	Neutral	0	Post
0.329108	Positive	Positive	LumB	Neutral	0	Post
0.59491	Positive	Positive	LumA	Neutral	0	Post
0.55232	Positive	Positive	LumB	Neutral	0	Pre
1.87597	Positive	Negative	LumA	Neutral	8	Post
2.84272	Negative	Negative	claudin-low	Neutral	3	Pre
1.0859	Positive	Positive	LumA	Neutral	1	Pre
3.99689	Negative	Negative	Basal	Gain	1	Post
0.805851	Positive	Positive	LumA	Neutral	1	Post
1.10733	Positive	Positive	LumB	Gain	0	Post
0.969974	Positive	Positive	LumA	Neutral	0	Post
0.554197	Positive	Positive	LumB	Neutral	0	Post
1.18778	Positive	Negative	LumA	Neutral	0	Post
0.48396	Positive	Positive	LumB	Neutral	1	Post
0.951172	Positive	Negative	LumB	Gain	5	Post
5.03817	Negative	Negative	claudin-low	Gain	3	Post
0.732894	Positive	Positive	LumB	Neutral	0	Post
2.96909	Positive	Positive	LumA	Neutral	9	Post
1.34186	Positive	Negative	LumB	Gain	0	Post
0.706114	Positive	Negative	Her2	Neutral	0	Post
0.542636	Positive	Positive	LumB	Neutral	3	Post
4.52994	Negative	Negative	Her2	Neutral	0	Post
1.77088	Positive	Negative	LumB	Neutral	9	Post
0.455584	Positive	Negative	LumB	Gain	10	Post
1.42053	Positive	Positive	LumA	Gain	0	Post
1.75541	Positive	Positive	Her2	Gain	0	Post
2.29873	Negative	Negative	Basal	Gain	14	Post
0.821755	Positive	Negative	LumB	Neutral	0	Post
1.3181	Positive	Positive	LumB	Neutral	0	Post
1.7686	Negative	Negative	Her2	Neutral	0	Post
1.06589	Positive	Negative	Her2	Neutral	0	Post
2.91193	Negative	Negative	Basal	Neutral	7	Post
1.32532	Positive	Positive	LumB	Neutral	1	Post
1.84929	Positive	Negative	LumA	Neutral	0	Post
0.540508	Positive	Positive	LumB	Neutral	0	Post
1.07408	Positive	Negative	LumA	Neutral	4	Post
1.29266	Positive	Negative	LumB	Neutral	2	Post
1.38472	Positive	Positive	LumA	Neutral	1	Post
2.70013	Negative	Negative	Basal	Gain	1	Post
0.648329	Negative	Negative	claudin-low	Neutral	0	Post
3.61364	Negative	Negative	Basal	Neutral	2	Post
0.269803	Positive	Positive	LumA	Neutral	0	Post
2.74838	Positive	Positive	LumB	Neutral	0	Post
5.89105	Negative	Negative	Basal	Neutral	0	Post
2.05514	Positive	Positive	Basal	Gain	1	Post
0.68841	Positive	Positive	LumB	Neutral	0	Post
2.49297	Negative	Negative	claudin-low	Gain	1	Pre
2.38154	Positive	Negative	Her2	Gain	3	Post
0.676694	Positive	Positive	LumB	Neutral	0	Post
2.296	Negative	Negative	Her2	Neutral	2	Pre
1.5632	Positive	Positive	LumB	Neutral	0	Post
3.48541	Negative	Negative	claudin-low	Gain	2	Post
1.69706	Positive	Negative	LumB	Gain	0	Post
1.33547	Negative	Negative	claudin-low	Neutral	0	Post
1.43701	Positive	Positive	LumB	Neutral	1	Pre
3.98823	Negative	Negative	Her2	Gain	12	Post
0.827824	Positive	Negative	LumB	Neutral	2	Post
1.15839	Positive	Positive	LumA	Neutral	0	Pre
1.61623	Negative	Negative	Basal	Neutral	1	Post
3.17017	Negative	Negative	Basal	Gain	1	Post
0.387109	Positive	Positive	LumA	Neutral	0	Post
0.677742	Positive	Positive	LumA	Neutral	0	Post
5.28071	Negative	Negative	Basal	Gain	2	Post
0.626933	Positive	Positive	LumA	Neutral	0	Post
1.7919	Negative	Negative	Basal	Gain	1	Post
4.40032	Negative	Negative	Basal	Neutral	1	Post
2.69905	Positive	Negative	LumA	Neutral	1	Post
2.34244	Positive	Positive	LumA	Neutral	0	Post
0.508893	Positive	Positive	LumB	Neutral	1	Post
5.74462	Positive	Positive	claudin-low	Gain	0	Post
7.93663	Negative	Negative	Her2	Neutral	0	Post
0.981043	Positive	Negative	Her2	Gain	0	Post
3.05738	Positive	Negative	Her2	Gain	0	Pre
0.732969	Positive	Positive	Her2	Neutral	1	Post
0.408041	Positive	Negative	Her2	Gain	0	Post
1.645	Positive	Positive	LumA	Neutral	0	Pre
10.6207	Negative	Positive	claudin-low	Neutral	2	Post
0.48618	Positive	Positive	LumA	Neutral	7	Post
2.32968	Negative	Negative	Her2	Neutral	23	Post
1.02301	Positive	Negative	LumA	Neutral	6	Post
1.949	Positive	Positive	LumA	Neutral	1	Post
1.01427	Positive	Positive	LumA	Gain	0	Post
0.876709	Positive	Positive	LumB	Gain	0	Pre
5.15566	Negative	Negative	Her2	Neutral	1	Post
4.77522	Positive	Negative	Her2	Gain	0	Post
1.79788	Positive	Positive	Her2	Gain	2	Post
1.11994	Positive	Positive	LumB	Neutral	14	Post
2.05595	Negative	Negative	Basal	Gain	13	Post
1.25958	Positive	Negative	LumB	Neutral	0	Post
0.840438	Positive	Positive	LumA	Neutral	0	Post
1.30804	Positive	Positive	LumA	Neutral	5	Pre
3.8591	Negative	Negative	claudin-low	Neutral	0	Post
1.01787	Positive	Positive	LumA	Neutral	0	Post
2.39334	Negative	Negative	Her2	Neutral	1	Post
1.24769	Positive	Positive	LumB	Gain	0	Post
1.75654	Negative	Negative	Basal	Neutral	0	Post
7.74143	Positive	Positive	LumB	Gain	2	Post
1.74681	Negative	Negative	Basal	Neutral	3	Post
4.40234	Positive	Negative	Her2	Neutral	2	Post
8.52284	Negative	Negative	claudin-low	Neutral	1	Pre
3.15251	Negative	Negative	Basal	Neutral	3	Pre
0.636079	Positive	Positive	LumA	Gain	4	Post
2.09027	Positive	Positive	Her2	Neutral	0	Post
1.79558	Positive	Positive	LumA	Neutral	2	Post
2.07613	Positive	Positive	LumB	Gain	0	Post
0.608538	Positive	Negative	LumA	Neutral	0	Post
0.534393	Positive	Positive	LumA	Neutral	1	Pre
1.98081	Positive	Negative	LumB	Neutral	2	Post
0.576577	Positive	Positive	LumB	Gain	2	Post
0.568881	Positive	Positive	LumB	Neutral	2	Post
1.45185	Positive	Positive	LumA	Neutral	0	Pre
2.20755	Positive	Positive	LumB	Neutral	1	Post
1.01757	Positive	Positive	LumA	Neutral	18	Post
0.976685	Positive	Negative	LumA	Neutral	3	Post
0.493376	Positive	Positive	LumB	Neutral	16	Post
4.12391	Positive	Positive	Basal	Neutral	5	Post
1.4169	Positive	Positive	LumB	Neutral	0	Pre
2.63505	Positive	Positive	LumA	Neutral	0	Post
8.26056	Negative	Negative	Basal	Neutral	0	Post
4.62393	Positive	Negative	Her2	Neutral	0	Post
1.41216	Positive	Negative	LumB	Neutral	1	Post
1.98982	Positive	Positive	LumA	Neutral	0	Post
8.22658	Negative	Negative	Basal	Neutral	2	Post
2.98459	Positive	Negative	Basal	Neutral	1	Post
2.64417	Positive	Positive	LumA	Neutral	0	Post
0.495484	Positive	Positive	LumA	Neutral	1	Post
1.85583	Positive	Positive	LumA	Neutral	0	Post
2.50482	Positive	Negative	LumB	Gain	3	Post
1.23571	Positive	Positive	LumB	Neutral	0	Post
0.350289	Positive	Negative	LumB	Neutral	2	Post
2.06355	Negative	Negative	Her2	Neutral	16	Post
1.58595	Positive	Negative	LumA	Neutral	0	Post
0.487495	Positive	Positive	LumB	Neutral	0	Post
0.761055	Positive	Negative	LumB	Neutral	5	Post
2.41886	Positive	Positive	LumA	Neutral	0	Post
0.351032	Positive	Positive	LumB	Neutral	0	Post
3.01473	Negative	Negative	Her2	Neutral	0	Post
1.35841	Positive	Positive	LumB	Neutral	0	Post
2.79865	Negative	Negative	Basal	Neutral	2	Pre
1.17586	Positive	Positive	LumB	Neutral	0	Post
3.02375	Positive	Positive	LumA	Neutral	NA	Post
4.26109	Positive	Negative	LumB	Gain	14	Post
2.59111	Positive	Negative	LumB	Neutral	0	Post
1.51764	Negative	Negative	Basal	Neutral	0	Post
0.948201	Positive	Negative	Her2	Gain	0	Post
0.621333	Positive	Negative	Her2	Neutral	0	Post
4.1527	Negative	Negative	Basal	Neutral	0	Post
8.46917	Negative	Negative	Basal	Gain	1	Pre
0.575729	Positive	Positive	LumB	Neutral	2	Post
1.66369	Negative	Negative	Basal	Neutral	0	Post
1.09988	Positive	Positive	Her2	Gain	0	Post
1.56506	Positive	Positive	LumA	Gain	5	Pre
2.80461	Positive	Positive	LumA	Neutral	0	Post
2.08805	Positive	Positive	LumA	Neutral	15	Pre
0.861284	Positive	Positive	LumA	Neutral	2	Pre
1.73971	Negative	Negative	Basal	Gain	1	Pre
1.60591	Positive	Positive	Her2	Neutral	0	Pre
4.45802	Positive	Positive	LumA	Neutral	0	Post
6.36996	Positive	Negative	LumA	Neutral	0	Post
0.716271	Positive	Positive	LumB	Gain	3	Post
1.12164	Positive	Positive	LumB	Neutral	3	Post
1.64302	Positive	Negative	LumA	Neutral	0	Post
0.482978	Positive	Positive	LumA	Neutral	1	Post
0.769268	Positive	Negative	LumB	Gain	1	Post
1.19567	Positive	Negative	Her2	Gain	0	Post
0.642777	Positive	Positive	LumA	Neutral	8	Post
3.1197	Positive	Positive	LumB	Gain	6	Pre
0.923868	Positive	Positive	LumB	Neutral	NA	Post
3.08537	Positive	Negative	LumB	Gain	1	Post
2.0928	Positive	Positive	LumB	Neutral	0	Post
0.903683	Positive	Negative	LumB	Neutral	0	Post
1.60018	Positive	Positive	LumA	Neutral	0	Post
2.17679	Positive	Positive	Her2	Gain	4	Post
1.00321	Positive	Positive	LumB	Neutral	1	Post
1.06247	Positive	Negative	LumB	Neutral	1	Post
0.713989	Positive	Positive	LumB	Neutral	0	Post
3.51599	Negative	Negative	Basal	Gain	2	Pre
6.03544	Negative	Negative	Her2	Gain	1	Pre
2.42744	Positive	Positive	LumA	Neutral	0	Post
0.94347	Positive	Negative	claudin-low	Neutral	2	Post
0.467115	Positive	Positive	LumB	Neutral	0	Post
1.42915	Positive	Positive	LumA	Neutral	0	Post
1.21374	Positive	Positive	LumA	Neutral	2	Post
0.83631	Positive	Positive	LumA	Neutral	1	Post
0.703616	Positive	Positive	LumB	Neutral	0	Post
3.15558	Negative	Negative	Basal	Neutral	3	Pre
2.84034	Positive	Negative	LumB	Gain	3	Post
1.38718	Positive	Positive	LumA	Neutral	0	Post
1.16613	Positive	Positive	LumA	Neutral	0	Post
0.291274	Positive	Positive	LumA	Neutral	0	Post
2.15798	Positive	Negative	LumB	Neutral	0	Post
0.972063	Positive	Positive	LumA	Neutral	2	Post
1.52764	Positive	Negative	Her2	Neutral	0	Post
1.16184	Positive	Positive	LumB	Neutral	1	Pre
1.10471	Positive	Negative	LumA	Neutral	0	Post
4.47661	Positive	Positive	LumA	Neutral	1	Post
3.5062	Negative	Negative	Her2	Neutral	5	Post
1.41047	Positive	Negative	LumB	Neutral	0	Post
2.63203	Positive	Positive	LumA	Neutral	2	Post
3.57388	Negative	Negative	Her2	Gain	17	Post
5.23874	Negative	Negative	Basal	Neutral	6	Pre
0.90059	Positive	Negative	Her2	Gain	7	Post
1.21302	Positive	Negative	Her2	Gain	1	Post
1.16896	Positive	Positive	LumB	Gain	2	Post
1.12937	Positive	Positive	LumB	Gain	1	Post
6.89017	Negative	Negative	Basal	Gain	3	Pre
1.18843	Positive	Positive	LumA	Neutral	1	Pre
2.48556	Negative	Negative	Basal	Gain	2	Pre
2.52689	Negative	Negative	Basal	Neutral	1	Post
3.80056	Negative	Negative	Her2	Gain	1	Pre
1.30671	Negative	Positive	Her2	Neutral	3	Pre
2.47579	Positive	Positive	LumA	Neutral	4	Post
1.4113	Positive	Positive	LumA	Neutral	3	Post
1.29711	Positive	Positive	LumA	Neutral	1	Post
2.55085	Positive	Positive	Her2	Gain	3	Post
1.657	Positive	Positive	LumA	Gain	6	Post
0.561424	Positive	Negative	LumB	Gain	33	Post
0.71098	Positive	Negative	LumA	Neutral	1	Post
2.87256	Positive	Positive	claudin-low	Neutral	3	Post
0.571458	Positive	Negative	LumB	Neutral	3	Post
3.64166	Positive	Positive	LumB	Gain	10	Post
1.02424	Positive	Negative	LumB	Neutral	8	Post
1.17548	Positive	Positive	LumB	Gain	1	Post
1.12929	Positive	Positive	LumB	Gain	1	Post
1.66855	Positive	Positive	LumA	Neutral	1	Pre
1.14632	Positive	Negative	LumB	Neutral	1	Pre
1.85065	Positive	Positive	LumB	Gain	45	Post
5.14763	Positive	Negative	LumB	Gain	1	Post

## Sheet: Fig.4g
Cancer.type	TmS	Survival.group	OS.time	OS	PFI.time	PFI
LUAD	0.80428	Early Stage, Low TAS	1523	0	1523	0
LUAD	0.558602	Late Stage, Low TAS	426	0	183	1
LUAD	1.91844	Early Stage, High TAS	1369	0	1369	0
LUAD	0.861487	Early Stage, Low TAS	1126	0	395	1
LUAD	1.01094	Late Stage, Low TAS	303	1	303	0
LUAD	3.58715	Late Stage, High TAS	1431	0	1431	0
LUAD	1.56761	Late Stage, Low TAS	244	1	244	0
LUAD	0.926637	Early Stage, Low TAS	578	0	578	0
LUAD	1.02919	Early Stage, Low TAS	610	0	610	0
LUAD	1.75922	Late Stage, High TAS	91	1	60	1
LUAD	0.714963	Early Stage, Low TAS	455	0	455	0
LUAD	4.3114	Late Stage, High TAS	274	1	274	0
LUAD	2.64911	Early Stage, High TAS	912	0	912	0
LUAD	1.4534	Early Stage, Low TAS	365	0	365	0
LUAD	0.562806	Late Stage, Low TAS	669	0	669	0
LUAD	0.639239	Early Stage, Low TAS	791	0	457	1
LUAD	2.61099	Early Stage, High TAS	761	0	761	0
LUAD	2.76457	Early Stage, High TAS	761	0	761	0
LUAD	0.46949	Early Stage, Low TAS	730	0	730	0
LUAD	2.95824	Early Stage, High TAS	151	0	151	0
LUAD	1.96829	Early Stage, High TAS	882	0	486	1
LUAD	1.58734	Late Stage, Low TAS	275	1	275	0
LUAD	0.699406	Early Stage, Low TAS	62	0	62	0
LUSC	9.72345	Early Stage, High TAS	371	1	357	1
LUSC	1.72973	Early Stage, High TAS	136	1	136	0
LUSC	1.41876	Early Stage, Low TAS	146	1	146	0
LUSC	2.77243	Late Stage, High TAS	3576	0	3576	0
LUSC	1.7721	Early Stage, High TAS	345	1	273	1
LUSC	0.953804	Late Stage, Low TAS	716	1	716	0
LUSC	3.8526	Early Stage, High TAS	2803	1	2803	0
LUSC	3.03447	Early Stage, High TAS	973	1	940	1
LUSC	7.44232	Late Stage, High TAS	1097	1	1097	0
LUSC	4.92799	Early Stage, High TAS	2645	0	2645	0
LUSC	2.03621	Early Stage, High TAS	188	1	188	0
LUSC	3.41646	Early Stage, High TAS	4694	0	4694	0
LUSC	1.44073	Early Stage, Low TAS	1519	0	1519	0
LUSC	4.27415	Early Stage, High TAS	1426	1	993	1
LUSC	1.57205	Early Stage, Low TAS	2134	0	2134	0
LUSC	2.11376	Early Stage, High TAS	3724	0	3724	0
LUSC	4.64956	Early Stage, High TAS	284	1	284	1
LUSC	2.32745	Early Stage, High TAS	3644	0	3644	0
LUSC	7.43271	Early Stage, High TAS	962	1	962	0
LUSC	1.22466	Early Stage, Low TAS	2680	1	2680	0
LUSC	2.15774	Early Stage, High TAS	1032	0	817	1
LUSC	3.0208	Late Stage, High TAS	329	1	103	1
LUSC	4.31535	Early Stage, High TAS	669	1	669	1
LUSC	4.91964	Early Stage, High TAS	223	1	223	0
LUSC	1.72876	Early Stage, High TAS	131	1	131	0
LUSC	2.2235	Early Stage, High TAS	53	1	53	0
LUSC	8.46243	Early Stage, High TAS	429	1	429	0
LUSC	1.38989	Early Stage, Low TAS	822	1	822	0
LUSC	1.23304	Late Stage, Low TAS	623	1	443	1
LUSC	1.15994	Early Stage, Low TAS	1067	1	1067	0
LUSC	3.4095	Late Stage, High TAS	1470	1	1470	0
LUSC	3.85527	Late Stage, High TAS	734	1	250	1
LUSC	2.26844	Early Stage, High TAS	1161	1	1161	0
LUSC	0.810312	Late Stage, Low TAS	1057	1	525	1
LUSC	1.19476	Early Stage, Low TAS	974	1	974	0
LUSC	4.21926	Early Stage, High TAS	587	1	587	0
LUSC	0.961361	Early Stage, Low TAS	291	1	291	0
LUSC	2.00524	Early Stage, High TAS	358	1	358	0
LUSC	4.44178	Early Stage, High TAS	1845	0	229	1
LUSC	0.360395	Early Stage, Low TAS	1975	1	746	1
LUSC	1.21873	Early Stage, Low TAS	445	1	445	0
LUSC	1.39374	Early Stage, Low TAS	1346	1	511	1
LUSC	2.00797	Early Stage, High TAS	24	1	24	0
LUSC	4.89536	Early Stage, High TAS	2625	1	2625	0
LUSC	1.34192	Early Stage, Low TAS	2170	1	1779	1
LUSC	2.14344	Early Stage, High TAS	2409	1	346	1
LUSC	1.65524	Early Stage, High TAS	357	1	357	0
LUSC	2.12386	Early Stage, High TAS	573	1	568	1
LUSC	1.8117	Early Stage, High TAS	916	1	840	1
LUSC	1.71099	Early Stage, High TAS	1912	1	428	1
LUSC	2.0209	Early Stage, High TAS	1713	1	1713	0
LUSC	0.979606	Late Stage, Low TAS	506	1	506	0
LUSC	2.36288	Early Stage, High TAS	671	0	671	0
BLCA	0.900549	Late Stage, Low TAS	734	1	651	1
BLCA	0.303998	Late Stage, Low TAS	364	1	343	1
BLCA	0.218479	Late Stage, Low TAS	3183	1	3086	1
BLCA	0.752766	Early Stage, Low TAS	3314	0	3314	0
BLCA	0.564444	Late Stage, Low TAS	254	1	85	1
PAAD	1.17243	Early Stage, Low TAS	66	1	66	0
PAAD	1.32326	Early Stage, Low TAS	729	0	729	0
PAAD	3.12415	Early Stage, High TAS	293	1	169	1
PAAD	1.64287	Early Stage, Low TAS	80	0	80	0
PAAD	0.505229	Early Stage, Low TAS	607	1	160	1
PAAD	1.02862	Early Stage, Low TAS	676	0	676	0
PAAD	1.22465	Early Stage, Low TAS	691	1	443	1
PAAD	1.57676	Early Stage, Low TAS	1287	0	1287	1
PAAD	2.90129	Early Stage, High TAS	969	0	728	1
PAAD	1.22409	Early Stage, Low TAS	440	0	439	1
PAAD	0.657016	Early Stage, Low TAS	319	0	319	0
PAAD	0.888909	Early Stage, Low TAS	277	1	154	1
PAAD	1.12776	Early Stage, Low TAS	143	1	143	1
PAAD	2.33784	Early Stage, High TAS	684	1	684	1
PAAD	1.57031	Early Stage, Low TAS	103	1	103	1
PAAD	2.02838	Late Stage, High TAS	394	1	394	1
PAAD	8.9423	Early Stage, High TAS	292	1	292	1
LIHC	2.69929	Early Stage, High TAS	1939	0	1939	0
LIHC	4.22287	Early Stage, High TAS	2532	1	1745	1
LIHC	4.85987	Early Stage, High TAS	1271	1	1229	1
LIHC	2.51183	Early Stage, High TAS	2442	0	2133	1
LIHC	0.158183	Early Stage, Low TAS	757	1	637	1
LIHC	0.250974	Early Stage, Low TAS	848	1	719	1
LIHC	1.69228	Late Stage, High TAS	3675	0	3675	0
LIHC	2.50239	Early Stage, High TAS	1229	1	321	1
LIHC	0.152356	Early Stage, Low TAS	1731	0	1731	0
LIHC	1.05754	Early Stage, Low TAS	1452	0	1452	0
LIHC	0.672115	Early Stage, Low TAS	555	1	258	1
LIHC	3.61524	Early Stage, High TAS	357	0	357	0
LIHC	0.120752	Early Stage, Low TAS	1168	0	1117	1
LIHC	0.232032	Early Stage, Low TAS	697	0	59	1
LIHC	2.22579	Early Stage, High TAS	36	1	36	1
LIHC	4.14711	Early Stage, High TAS	260	0	260	0
KIRP	0.89871	Early Stage, Low TAS	2298	0	2298	0
KIRP	5.6648	Early Stage, High TAS	1795	0	1795	0
KIRP	0.605476	Early Stage, Low TAS	1771	1	790	1
KIRP	4.45661	Early Stage, High TAS	3050	0	3050	0
KIRP	0.609139	Early Stage, Low TAS	1731	0	1731	0
KIRP	0.71951	Late Stage, Low TAS	139	1	96	1
KIRP	0.863383	Early Stage, Low TAS	2790	0	506	1
KIRP	0.342904	Early Stage, Low TAS	1060	0	1060	0
KIRP	0.410955	Early Stage, Low TAS	1728	0	1728	0
KIRP	8.43317	Late Stage, High TAS	1567	0	286	1
KIRP	1.05915	Early Stage, Low TAS	1213	0	1213	0
KIRP	2.14753	Late Stage, High TAS	1186	0	324	1
KIRP	0.885559	Early Stage, Low TAS	934	0	934	0
KIRP	1.80261	Early Stage, High TAS	893	0	893	0
KIRP	0.216928	Early Stage, Low TAS	492	1	492	0
KIRP	6.38543	Early Stage, High TAS	684	0	684	0
LUSC	2.00764	Early Stage, High TAS	3924	1	3924	0
LUSC	0.727565	Early Stage, Low TAS	4068	0	4068	0
LUSC	2.08167	Late Stage, High TAS	2979	1	2979	0
LUSC	1.84763	Early Stage, High TAS	2419	0	2419	0
LUSC	4.5158	Early Stage, High TAS	5287	1	5287	0
LUSC	4.26765	Early Stage, High TAS	4601	1	4601	0
LUSC	5.96226	Late Stage, High TAS	428	1	169	1
LUSC	0.812777	Early Stage, Low TAS	1656	1	1656	1
LUSC	6.14735	Late Stage, High TAS	1927	0	1927	0
LUSC	7.62974	Early Stage, High TAS	143	1	143	0
LUSC	1.42836	Early Stage, Low TAS	9	1	9	0
LUSC	3.7129	Early Stage, High TAS	1114	1	1114	0
LUSC	6.67339	Early Stage, High TAS	211	1	30	1
LUSC	1.34968	Early Stage, Low TAS	3376	1	1912	1
LUSC	5.32859	Early Stage, High TAS	1344	1	1344	1
LUSC	3.63389	Early Stage, High TAS	3600	1	1135	1
LUSC	12.1106	Early Stage, High TAS	826	1	149	1
LUSC	1.82085	Early Stage, High TAS	80	1	80	0
LUSC	0.65087	Early Stage, Low TAS	1874	1	1874	0
LUSC	1.32034	Early Stage, Low TAS	1000	1	1000	0
LUSC	2.87667	Early Stage, High TAS	1984	1	1984	0
LUSC	3.57056	Early Stage, High TAS	2471	0	2471	0
LUSC	4.45134	Early Stage, High TAS	276	1	113	1
LUSC	0.97905	Late Stage, Low TAS	1834	0	1530	1
LUSC	2.10086	Early Stage, High TAS	1541	0	1541	0
LUSC	2.39175	Early Stage, High TAS	1361	0	245	1
LUSC	1.77554	Early Stage, High TAS	1196	0	1196	0
LUSC	1.83994	Early Stage, High TAS	151	1	151	0
LUSC	1.14029	Early Stage, Low TAS	34	1	34	0
LUSC	1.49004	Late Stage, Low TAS	1180	0	1180	0
LUSC	0.795796	Late Stage, Low TAS	123	1	123	1
LUSC	0.791742	Early Stage, Low TAS	804	0	804	0
LUSC	9.14107	Early Stage, High TAS	1031	0	1031	0
LUAD	2.099	Early Stage, High TAS	14	0	14	0
LUSC	11.8253	Late Stage, High TAS	122	0	122	0
LUSC	3.50761	Early Stage, High TAS	13	0	13	0
LUSC	3.78069	Early Stage, High TAS	12	0	12	0
LUSC	6.07872	Early Stage, High TAS	247	0	247	0
LUSC	5.3353	Late Stage, High TAS	227	0	227	0
LUSC	2.61688	Late Stage, High TAS	238	0	238	0
LUSC	2.97076	Early Stage, High TAS	12	0	12	0
LUSC	1.89454	Late Stage, High TAS	103	0	103	0
LUSC	1.7713	Early Stage, High TAS	1143	1	946	1
LUSC	2.17137	Late Stage, High TAS	660	0	660	0
LUAD	1.89394	Early Stage, High TAS	1492	1	1083	1
LUAD	5.4367	Late Stage, High TAS	1357	1	680	1
LUAD	1.55702	Late Stage, Low TAS	448	0	448	0
LUSC	4.29146	Early Stage, High TAS	4053	0	565	1
LUSC	2.74295	Early Stage, High TAS	3850	0	3850	0
LUSC	3.45571	Early Stage, High TAS	3387	0	378	1
LUSC	5.68477	Early Stage, High TAS	2086	1	1875	1
LUSC	2.03073	Early Stage, High TAS	1679	1	1448	1
LUSC	6.82187	Late Stage, High TAS	2510	0	2510	0
LUSC	4.10375	Late Stage, High TAS	52	1	52	0
LUSC	2.87642	Late Stage, High TAS	740	1	491	1
LUSC	1.8921	Late Stage, High TAS	59	1	59	0
LUSC	1.64912	Early Stage, High TAS	1841	1	1841	0
LUSC	3.08793	Early Stage, High TAS	1107	1	352	1
LUSC	2.4604	Early Stage, High TAS	2080	0	2080	0
LUSC	4.82554	Early Stage, High TAS	2165	0	2165	0
LUSC	3.96136	Early Stage, High TAS	1690	0	1690	0
LUSC	2.90916	Early Stage, High TAS	544	1	544	0
LUSC	1.7406	Late Stage, High TAS	519	1	442	1
PAAD	2.61468	Early Stage, High TAS	634	1	513	1
PAAD	2.22148	Early Stage, High TAS	224	1	224	0
PAAD	3.19881	Early Stage, High TAS	738	1	738	1
PAAD	1.15581	Early Stage, Low TAS	458	1	371	1
PAAD	0.968008	Early Stage, Low TAS	308	1	109	1
PAAD	1.52194	Early Stage, Low TAS	743	0	363	1
BRCA	2.06291	Early Stage, High TAS	4005	0	4005	0
BRCA	1.88561	Early Stage, High TAS	1474	0	1474	0
BRCA	0.664329	Early Stage, Low TAS	1448	0	1448	0
PAAD	1.57455	Early Stage, Low TAS	2182	1	1600	1
LIHC	1.01114	Late Stage, Low TAS	396	0	151	1
CRC	1.72166	Early Stage, High TAS	475	0	475	0
STAD	1.72146	Early Stage, High TAS	1765	0	1765	0
KIRC	2.62667	Early Stage, High TAS	385	0	385	0
LUSC	3.46807	Late Stage, High TAS	1223	0	1223	0
LUSC	3.54267	Early Stage, High TAS	684	1	684	0
LUSC	1.76673	Late Stage, High TAS	1176	0	1176	0
LUSC	2.11439	Early Stage, High TAS	1190	1	552	1
LUSC	4.64942	Early Stage, High TAS	1007	0	1007	0
LUSC	2.83129	Early Stage, High TAS	559	1	470	1
LUSC	2.17761	Early Stage, High TAS	849	0	849	0
LUSC	0.87513	Early Stage, Low TAS	699	0	699	0
LUSC	3.27054	Early Stage, High TAS	757	0	757	0
LUSC	1.94321	Early Stage, High TAS	653	0	653	0
LUSC	2.29511	Early Stage, High TAS	166	1	154	1
LUSC	2.5612	Early Stage, High TAS	596	0	596	0
LUSC	3.68814	Early Stage, High TAS	236	0	236	0
LUSC	1.3358	Early Stage, Low TAS	2378	1	2305	1
LUSC	1.19718	Early Stage, Low TAS	407	0	407	0
LUSC	3.5128	Early Stage, High TAS	358	0	358	0
LUSC	2.82309	Early Stage, High TAS	89	1	89	0
LUSC	2.27908	Early Stage, High TAS	353	0	353	0
LUSC	3.06364	Early Stage, High TAS	296	0	296	0
LUSC	2.28316	Early Stage, High TAS	432	0	432	0
LUSC	4.47695	Late Stage, High TAS	366	0	355	1
LUAD	6.80834	Early Stage, High TAS	1324	0	1009	1
LUAD	2.32373	Early Stage, High TAS	1429	0	568	1
LUAD	1.6136	Early Stage, Low TAS	1351	0	1351	0
LUAD	1.69732	Early Stage, High TAS	1367	0	1146	1
LUAD	1.0237	Early Stage, Low TAS	97	1	97	1
LUAD	4.16134	Late Stage, High TAS	1130	0	1130	0
LUAD	0.843997	Early Stage, Low TAS	1026	1	921	1
LUAD	2.43581	Early Stage, High TAS	808	1	619	1
LUAD	0.369735	Early Stage, Low TAS	852	0	852	0
LUAD	2.65155	Early Stage, High TAS	595	0	595	0
LUAD	0.831853	Early Stage, Low TAS	728	0	631	1
LUAD	0.688265	Late Stage, Low TAS	658	0	658	0
LUAD	1.05141	Early Stage, Low TAS	705	0	684	1
LUAD	0.611893	Early Stage, Low TAS	2616	0	2616	0
LUAD	0.897239	Early Stage, Low TAS	987	1	987	0
LUAD	2.90762	Early Stage, High TAS	500	1	232	1
LUAD	0.566082	Early Stage, Low TAS	691	0	691	0
LUAD	2.54342	Early Stage, High TAS	218	0	218	0
LUAD	2.2544	Early Stage, High TAS	882	0	882	0
LUAD	0.512058	Early Stage, Low TAS	889	0	883	1
LUAD	1.92915	Early Stage, High TAS	719	0	719	0
LUAD	0.963366	Early Stage, Low TAS	385	0	385	0
LUAD	0.832539	Early Stage, Low TAS	285	0	285	0
LUAD	1.26672	Early Stage, Low TAS	260	0	260	0
LUAD	2.8381	Early Stage, High TAS	486	0	437	1
LUAD	1.40477	Early Stage, Low TAS	466	0	397	1
LUAD	1.15292	Early Stage, Low TAS	287	0	287	0
LUAD	2.74964	Early Stage, High TAS	415	0	415	0
LUAD	1.06823	Early Stage, Low TAS	409	1	260	1
LUSC	4.31231	Early Stage, High TAS	405	0	405	0
LUSC	1.61536	Early Stage, Low TAS	396	0	396	0
LUSC	2.07501	Late Stage, High TAS	299	1	299	0
LUSC	4.22657	Early Stage, High TAS	324	0	324	0
LUSC	0.797798	Early Stage, Low TAS	423	0	423	0
LUAD	1.71412	Early Stage, High TAS	2318	1	2045	1
LUAD	5.77833	Early Stage, High TAS	855	1	697	1
LUAD	2.93454	Early Stage, High TAS	869	1	634	1
LUAD	2.95596	Late Stage, High TAS	385	1	385	1
LUAD	7.1632	Late Stage, High TAS	1081	1	1081	1
LUAD	1.68845	Early Stage, High TAS	1421	1	545	1
LUAD	1.64886	Early Stage, High TAS	428	1	417	1
LUAD	16.3117	Early Stage, High TAS	999	1	692	1
LUAD	10.1654	Late Stage, High TAS	268	1	158	1
LUAD	0.826461	Early Stage, Low TAS	896	1	502	1
LUAD	1.99488	Late Stage, High TAS	905	1	905	1
LUAD	15.9843	Early Stage, High TAS	1700	0	1700	0
LUAD	1.26624	Early Stage, Low TAS	488	1	214	1
LUAD	1.21011	Early Stage, Low TAS	1683	0	1683	0
LUAD	1.90472	Late Stage, High TAS	522	0	522	0
LUAD	5.00142	Late Stage, High TAS	354	0	354	0
LUAD	4.51616	Early Stage, High TAS	677	0	677	0
LUAD	10.6816	Early Stage, High TAS	677	1	509	1
LUAD	3.39487	Early Stage, High TAS	2224	0	2224	0
LUAD	4.51679	Late Stage, High TAS	879	1	879	1
LUAD	2.2945	Early Stage, High TAS	260	1	260	1
LUAD	4.21275	Early Stage, High TAS	1229	1	388	1
LUAD	1.06927	Early Stage, Low TAS	1135	1	1135	0
LUAD	1.66232	Early Stage, High TAS	3759	0	1144	1
KIRP	0.828509	Late Stage, Low TAS	390	0	390	0
LUAD	2.88189	Early Stage, High TAS	300	1	251	1
THCA	0.440302	Late Stage, Low TAS	129	0	129	0
BRCA	0.434003	Late Stage, Low TAS	348	0	348	0
HNSC	2.10301	Late Stage, High TAS	102	0	102	0
LIHC	2.71125	Early Stage, High TAS	262	1	158	1
CRC	0.262196	Early Stage, Low TAS	385	0	385	0
BLCA	1.15804	Late Stage, Low TAS	495	0	495	0
BLCA	0.110164	Early Stage, Low TAS	512	0	512	0
BLCA	3.32233	Late Stage, High TAS	510	1	510	0
BLCA	0.125875	Late Stage, Low TAS	522	1	353	1
BLCA	9.16424	Early Stage, High TAS	840	0	760	1
BLCA	0.542926	Early Stage, Low TAS	19	1	19	0
BLCA	0.328646	Early Stage, Low TAS	1270	1	1270	0
BLCA	0.308219	Late Stage, Low TAS	1556	1	1150	1
BLCA	0.093752	Early Stage, Low TAS	2024	0	2024	0
BLCA	1.24318	Late Stage, Low TAS	460	0	460	0
BLCA	1.03066	Late Stage, Low TAS	311	1	136	1
BLCA	2.19935	Late Stage, High TAS	1454	0	221	1
BLCA	0.106464	Late Stage, Low TAS	1029	0	648	1
LUAD	1.84002	Early Stage, High TAS	3094	0	1568	1
LUAD	1.01723	Late Stage, Low TAS	478	1	184	1
LUAD	4.14629	Late Stage, High TAS	250	1	213	1
LUAD	0.913388	Early Stage, Low TAS	434	1	425	1
LUAD	0.718166	Early Stage, Low TAS	1235	1	1090	1
LUAD	2.74928	Late Stage, High TAS	2393	1	2393	0
LUAD	0.483252	Early Stage, Low TAS	653	1	653	0
LUAD	1.00081	Late Stage, Low TAS	257	1	150	1
LUAD	1.96449	Early Stage, High TAS	460	1	460	0
LUAD	1.37946	Late Stage, Low TAS	1474	0	1474	0
LUAD	0.133974	Early Stage, Low TAS	1847	0	1378	1
LUAD	0.299755	Early Stage, Low TAS	1750	0	1750	0
LUAD	1.61106	Late Stage, Low TAS	336	1	266	1
LUAD	4.37289	Late Stage, High TAS	189	1	182	1
LUAD	1.11565	Early Stage, Low TAS	22	1	22	0
LUAD	2.2701	Early Stage, High TAS	308	1	15	1
LUAD	0.398842	Early Stage, Low TAS	1125	0	1125	0
LUAD	0.558344	Early Stage, Low TAS	1119	0	432	1
LUAD	1.4744	Early Stage, Low TAS	829	0	829	0
LUSC	2.24302	Early Stage, High TAS	12	1	12	0
LUSC	0.716974	Early Stage, Low TAS	911	0	911	0
LUSC	1.53871	Early Stage, Low TAS	862	0	862	0
LUSC	2.81115	Early Stage, High TAS	166	1	166	1
LUSC	2.42481	Early Stage, High TAS	266	1	153	1
LUAD	0.827832	Early Stage, Low TAS	929	1	865	1
LUAD	5.93744	Late Stage, High TAS	424	0	424	0
LUAD	5.23906	Early Stage, High TAS	1071	0	1071	0
LUAD	1.64906	Early Stage, High TAS	701	1	452	1
LUAD	3.30291	Late Stage, High TAS	1178	0	1178	0
LUAD	2.31501	Early Stage, High TAS	2065	0	2065	0
LUAD	0.326402	Early Stage, Low TAS	435	0	435	0
LUAD	1.06987	Early Stage, Low TAS	2449	0	2449	0
LUAD	1.94975	Early Stage, High TAS	171	1	171	1
LUAD	2.23532	Late Stage, High TAS	464	1	457	1
LUAD	1.53148	Early Stage, Low TAS	1400	0	1400	0
LUAD	1.12627	Early Stage, Low TAS	1632	1	1632	0
LUAD	1.92685	Early Stage, High TAS	118	1	118	1
LUAD	2.8462	Early Stage, High TAS	176	1	42	1
LUAD	1.5808	Early Stage, Low TAS	237	1	195	1
LUAD	1.67852	Early Stage, High TAS	2109	0	2109	0
LUAD	3.03405	Late Stage, High TAS	1379	1	1379	0
LUAD	3.0228	Early Stage, High TAS	995	1	183	1
LUAD	2.63213	Early Stage, High TAS	2823	0	2823	0
LUAD	1.06114	Early Stage, Low TAS	1233	0	1233	0
LUAD	1.96669	Early Stage, High TAS	3261	0	3261	0
LUAD	1.02315	Early Stage, Low TAS	872	0	339	1
LUAD	0.754692	Late Stage, Low TAS	609	0	609	0
LUAD	0.870724	Early Stage, Low TAS	487	0	487	0
LUAD	1.40656	Early Stage, Low TAS	995	1	478	1
LUAD	2.22769	Early Stage, High TAS	670	0	670	0
LUAD	4.74271	Early Stage, High TAS	442	0	442	0
LUAD	4.22741	Early Stage, High TAS	652	0	652	0
LUAD	6.8346	Late Stage, High TAS	119	0	119	0
LUAD	2.3609	Early Stage, High TAS	704	0	704	0
LUAD	1.54866	Early Stage, Low TAS	567	0	567	0
LUAD	1.32313	Early Stage, Low TAS	343	1	294	1
LUAD	3.48526	Early Stage, High TAS	537	0	515	1
LUAD	5.8876	Early Stage, High TAS	561	1	480	1
LUAD	1.31786	Early Stage, Low TAS	187	1	187	1
LUAD	2.36833	Early Stage, High TAS	904	0	904	0
LUAD	0.296345	Early Stage, Low TAS	462	0	462	0
LUAD	2.76642	Early Stage, High TAS	702	1	702	0
LUAD	0.699844	Early Stage, Low TAS	598	1	548	1
LUAD	0.513387	Early Stage, Low TAS	600	0	600	0
LUAD	2.94146	Early Stage, High TAS	154	1	127	1
LUAD	3.08313	Early Stage, High TAS	719	1	566	1
LUAD	0.575912	Early Stage, Low TAS	476	0	476	0
LUAD	1.66847	Early Stage, High TAS	547	0	547	0
LUAD	3.48344	Early Stage, High TAS	515	0	515	0
LUAD	4.22707	Early Stage, High TAS	599	0	495	1
LUAD	0.423377	Early Stage, Low TAS	888	0	888	0
LUAD	0.491966	Early Stage, Low TAS	977	0	977	0
LUAD	2.67277	Early Stage, High TAS	534	0	238	1
LUAD	2.74333	Early Stage, High TAS	478	0	478	0
LUAD	3.14344	Late Stage, High TAS	440	0	440	0
LUAD	2.65841	Early Stage, High TAS	11	0	11	0
LUAD	0.842074	Early Stage, Low TAS	418	0	418	0
LUAD	1.68544	Early Stage, High TAS	617	0	617	0
LUAD	1.68084	Early Stage, High TAS	539	0	539	0
LUAD	5.50848	Early Stage, High TAS	552	0	460	1
LUAD	0.678804	Late Stage, Low TAS	607	1	607	1
LUAD	0.120628	Early Stage, Low TAS	791	0	317	1
LUAD	3.20934	Early Stage, High TAS	520	0	520	0
LUAD	1.75702	Early Stage, High TAS	536	0	536	0
LUAD	0.662758	Late Stage, Low TAS	446	0	224	1
LUAD	1.61317	Early Stage, Low TAS	48	0	48	0
LUAD	2.21666	Late Stage, High TAS	375	1	375	1
LUAD	1.98074	Early Stage, High TAS	689	0	615	1
LUAD	3.12123	Early Stage, High TAS	630	0	630	0
LUAD	1.18995	Late Stage, Low TAS	651	0	536	1
LUAD	3.01237	Early Stage, High TAS	626	0	626	0
LUAD	3.61686	Early Stage, High TAS	596	0	596	0
LUAD	8.49956	Early Stage, High TAS	28	0	28	0
LUAD	0.638812	Early Stage, Low TAS	481	0	481	0
LUAD	3.88157	Early Stage, High TAS	614	1	515	1
LUAD	1.63328	Early Stage, Low TAS	608	0	608	0
LUSC	1.14156	Early Stage, Low TAS	881	1	881	1
LUSC	1.49726	Early Stage, Low TAS	378	0	378	0
LUSC	1.15276	Early Stage, Low TAS	555	0	555	0
LUSC	1.4875	Early Stage, Low TAS	666	0	666	0
LUSC	3.81821	Early Stage, High TAS	608	0	608	0
LUSC	2.46528	Early Stage, High TAS	562	1	427	1
LUSC	0.803313	Late Stage, Low TAS	442	1	132	1
LUSC	2.66467	Late Stage, High TAS	951	1	149	1
LUSC	5.11044	Early Stage, High TAS	925	0	925	0
LUSC	1.32467	Early Stage, Low TAS	601	0	601	0
LUSC	1.10312	Early Stage, Low TAS	198	1	198	1
LUSC	2.57673	Early Stage, High TAS	3	1	3	0
LUSC	2.05093	Early Stage, High TAS	532	1	301	1
LUSC	0.712023	Early Stage, Low TAS	1011	0	1011	0
LUSC	1.80671	Early Stage, High TAS	455	0	455	0
LUSC	0.689338	Early Stage, Low TAS	150	0	150	0
LUSC	2.47041	Early Stage, High TAS	397	1	397	1
LUSC	6.66954	Early Stage, High TAS	106	0	106	0
LUSC	4.07981	Early Stage, High TAS	105	0	105	0
LUSC	2.61489	Early Stage, High TAS	818	0	818	0
LUSC	1.15882	Early Stage, Low TAS	517	0	517	0
LUSC	1.22501	Early Stage, Low TAS	428	0	428	0
LUSC	2.81647	Early Stage, High TAS	41	0	41	0
LUSC	2.6014	Early Stage, High TAS	510	0	510	0
LUSC	1.21973	Early Stage, Low TAS	55	0	55	0
LUSC	1.88479	Early Stage, High TAS	420	0	420	0
LUSC	1.15907	Late Stage, Low TAS	315	1	272	1
LUSC	1.37323	Early Stage, Low TAS	302	1	302	0
LUSC	0.754715	Early Stage, Low TAS	616	0	616	0
LUSC	1.80069	Early Stage, High TAS	481	0	481	0
LUSC	2.61025	Late Stage, High TAS	637	0	637	0
LUSC	1.54524	Early Stage, Low TAS	585	0	585	0
LUSC	1.88461	Early Stage, High TAS	543	1	543	1
LUSC	2.32289	Early Stage, High TAS	8	0	8	0
LUSC	2.48515	Early Stage, High TAS	440	0	440	0
LUSC	1.54766	Late Stage, Low TAS	1	1	1	0
LUSC	9.98636	Early Stage, High TAS	403	1	403	0
LUSC	0.947858	Early Stage, Low TAS	412	1	412	0
LUSC	2.70156	Late Stage, High TAS	2167	0	2033	1
LUSC	2.11261	Early Stage, High TAS	1058	0	1058	0
LUSC	3.67937	Late Stage, High TAS	1045	1	735	1
LUSC	6.44174	Late Stage, High TAS	1723	0	1723	0
LUSC	3.81629	Early Stage, High TAS	1072	0	1072	0
LUSC	1.91785	Early Stage, High TAS	910	0	630	1
LIHC	6.36212	Early Stage, High TAS	328	0	328	0
LIHC	1.48521	Early Stage, Low TAS	322	0	322	0
LIHC	1.73137	Early Stage, High TAS	20	0	20	0
BRCA	0.586402	Early Stage, Low TAS	1477	0	1477	0
CRC	2.14584	Late Stage, High TAS	49	1	49	1
CRC	4.97	Late Stage, High TAS	290	1	219	1
CRC	0.824154	Early Stage, Low TAS	1200	0	810	1
BLCA	0.591918	Late Stage, Low TAS	76	1	76	0
BLCA	1.18782	Late Stage, Low TAS	530	1	276	1
KIRP	1.68242	Late Stage, High TAS	373	0	373	0
LIHC	0.683106	Early Stage, Low TAS	520	0	520	0
LIHC	5.49671	Early Stage, High TAS	46	1	46	0
BRCA	1.38177	Early Stage, Low TAS	303	0	303	0
LUSC	0.85542	Early Stage, Low TAS	642	0	642	0
LUSC	1.1333	Early Stage, Low TAS	372	1	200	1
LUSC	1.5467	Early Stage, Low TAS	311	1	114	1
LUSC	6.02984	Early Stage, High TAS	2945	1	1757	1
LUSC	2.2332	Early Stage, High TAS	1154	1	532	1
LUSC	2.61464	Early Stage, High TAS	2820	0	2820	0
LUSC	0.63994	Early Stage, Low TAS	667	1	579	1
LUSC	1.45809	Early Stage, Low TAS	2447	0	2447	0
LUSC	2.15949	Early Stage, High TAS	1505	0	1505	0
LUSC	1.38918	Early Stage, Low TAS	2024	0	2024	0
LUSC	1.41408	Early Stage, Low TAS	1260	0	1260	0
LUSC	1.33516	Early Stage, Low TAS	1731	0	1356	1
LUSC	2.2013	Early Stage, High TAS	1531	0	1531	0
LUSC	1.68334	Early Stage, High TAS	1297	0	1297	0
LUSC	0.902365	Early Stage, Low TAS	983	0	983	0
LUSC	1.07876	Early Stage, Low TAS	908	0	851	1
LUSC	4.2889	Early Stage, High TAS	1092	0	1092	0
LUSC	4.47016	Late Stage, High TAS	717	0	717	0
LUSC	2.18793	Early Stage, High TAS	816	0	816	0
LUSC	5.07066	Early Stage, High TAS	358	1	358	0
LUAD	1.95456	Late Stage, High TAS	139	1	139	0
LUAD	0.602918	Early Stage, Low TAS	1216	0	395	1
LUAD	1.19653	Early Stage, Low TAS	1289	0	1289	0
LUAD	1.2208	Late Stage, Low TAS	444	1	444	0
LUAD	3.10228	Late Stage, High TAS	2696	0	2696	0
LUAD	1.45938	Late Stage, Low TAS	1498	1	772	1
LUAD	1.23344	Early Stage, Low TAS	1454	1	943	1
LUAD	1.80067	Early Stage, High TAS	594	1	267	1
LUAD	2.03885	Early Stage, High TAS	1725	1	1725	0
LUAD	0.688965	Early Stage, Low TAS	1653	1	527	1
LUAD	2.37056	Early Stage, High TAS	2199	0	2199	0
LUAD	1.03522	Late Stage, Low TAS	414	1	314	1
LUAD	0.842868	Early Stage, Low TAS	1194	1	539	1
LUAD	3.67712	Early Stage, High TAS	1246	0	1246	0
LUAD	1.72746	Early Stage, High TAS	910	0	290	1
LUSC	3.0514	Early Stage, High TAS	1602	0	1602	0
LUSC	0.888531	Early Stage, Low TAS	2133	0	2133	0
LUSC	3.24764	Early Stage, High TAS	2142	0	1503	1
LUSC	1.25877	Early Stage, Low TAS	1682	0	1682	0
LUSC	2.52435	Early Stage, High TAS	3123	0	3123	0
LUSC	1.13347	Early Stage, Low TAS	2026	0	2026	0
LUSC	4.51094	Late Stage, High TAS	1784	0	1784	0
LUSC	3.93383	Early Stage, High TAS	1824	0	1824	0
LUSC	0.823186	Early Stage, Low TAS	1386	0	1386	0
LUSC	2.92059	Early Stage, High TAS	456	1	218	1
LUSC	4.45003	Early Stage, High TAS	769	0	511	1
LUSC	5.36992	Early Stage, High TAS	2716	0	2716	0
LUSC	1.79985	Early Stage, High TAS	2381	0	2381	0
LUSC	3.53288	Early Stage, High TAS	498	0	427	1
LUSC	2.9226	Early Stage, High TAS	1100	0	1100	0
LUSC	1.26758	Early Stage, Low TAS	1639	0	1639	0
LUAD	11.6243	Late Stage, High TAS	628	1	360	1
LUAD	2.42321	Late Stage, High TAS	2488	0	2488	0
LUAD	0.694037	Late Stage, Low TAS	1126	0	1126	0
LUAD	0.86778	Early Stage, Low TAS	1167	1	439	1
LUAD	0.63561	Early Stage, Low TAS	2676	0	246	1
LUAD	0.987646	Late Stage, Low TAS	62	1	62	1
LUAD	4.61594	Early Stage, High TAS	1305	0	962	1
LUAD	7.05569	Early Stage, High TAS	1559	0	96	1
LUSC	3.19658	Early Stage, High TAS	516	1	516	0
LUSC	2.9645	Early Stage, High TAS	1311	0	1311	0
LUSC	2.39525	Late Stage, High TAS	641	0	641	0
LUSC	1.77728	Early Stage, High TAS	30	0	30	0
LUSC	1.17562	Late Stage, Low TAS	61	0	61	0
LUSC	2.65215	Early Stage, High TAS	28	0	28	0
LUSC	1.60445	Late Stage, Low TAS	30	0	30	0
LUSC	1.10949	Early Stage, Low TAS	1338	1	912	1
LUSC	4.07358	Early Stage, High TAS	639	0	639	0
LUSC	3.14434	Late Stage, High TAS	762	0	762	0
LUSC	2.50661	Early Stage, High TAS	30	0	30	0
LUSC	2.42119	Early Stage, High TAS	61	0	61	0
LUSC	1.94308	Late Stage, High TAS	31	0	31	0
LUSC	1.67332	Late Stage, High TAS	61	0	61	0
LUSC	4.2908	Early Stage, High TAS	61	0	61	0
LUSC	2.6815	Late Stage, High TAS	215	1	215	0
LUSC	1.32272	Early Stage, Low TAS	700	0	700	0
LUSC	8.17304	Early Stage, High TAS	578	0	578	0
LUSC	1.39414	Early Stage, Low TAS	92	1	92	0
LUSC	2.35903	Early Stage, High TAS	61	0	61	0
LUSC	13.3177	Late Stage, High TAS	578	0	578	0
LUSC	3.28281	Early Stage, High TAS	366	1	366	0
LUSC	4.73259	Early Stage, High TAS	121	0	121	0
LUSC	3.14981	Early Stage, High TAS	365	1	304	1
LUSC	2.08874	Late Stage, High TAS	759	0	759	0
LUSC	3.52969	Early Stage, High TAS	60	0	60	0
LUSC	1.40906	Early Stage, Low TAS	790	0	790	0
LUSC	4.14416	Early Stage, High TAS	1217	0	1217	0
LUSC	1.79159	Early Stage, High TAS	699	0	699	0
LUSC	1.74475	Late Stage, High TAS	123	1	123	0
LUSC	2.74552	Late Stage, High TAS	153	1	153	0
LUSC	1.12034	Early Stage, Low TAS	913	0	913	0
LUSC	0.905491	Late Stage, Low TAS	306	1	306	0
LUSC	2.15279	Late Stage, High TAS	1645	0	1645	0
LUSC	2.4382	Late Stage, High TAS	122	0	122	0
LUSC	1.13855	Late Stage, Low TAS	1492	0	1492	0
LUAD	4.5599	Early Stage, High TAS	610	0	610	0
LUAD	2.04437	Early Stage, High TAS	610	0	610	0
LUAD	4.54669	Early Stage, High TAS	573	0	573	0
LUAD	1.41621	Early Stage, Low TAS	427	0	427	0
LUAD	0.924864	Early Stage, Low TAS	385	0	385	0
LUAD	0.800428	Early Stage, Low TAS	174	0	174	0
LUAD	0.511776	Early Stage, Low TAS	141	0	141	0
LUAD	0.970222	Early Stage, Low TAS	422	0	296	1
LUSC	1.97077	Early Stage, High TAS	83	0	83	0
LUSC	1.38037	Late Stage, Low TAS	202	0	202	0
LUSC	1.25543	Early Stage, Low TAS	244	0	244	0
LUSC	3.48644	Early Stage, High TAS	406	0	406	0
LUSC	2.66123	Early Stage, High TAS	448	0	448	0
LUAD	1.89186	Early Stage, High TAS	202	0	202	0
LUAD	1.63056	Early Stage, Low TAS	186	0	186	0
LUAD	0.911232	Early Stage, Low TAS	690	0	690	0
LUAD	0.636675	Early Stage, Low TAS	414	0	414	0
LUAD	0.959362	Early Stage, Low TAS	411	0	411	0
LUAD	2.12735	Early Stage, High TAS	426	0	426	0
LUAD	6.25473	Early Stage, High TAS	129	0	129	0
KIRC	1.78542	Early Stage, High TAS	362	0	362	0
LUSC	3.161	Late Stage, High TAS	367	0	293	1
LUSC	1.09233	Early Stage, Low TAS	375	0	312	1
LUAD	1.48115	Early Stage, Low TAS	256	0	164	1
LUAD	1.30697	Early Stage, Low TAS	1600	1	1600	0
LUAD	1.4797	Late Stage, Low TAS	711	1	35	1
LUAD	1.18186	Early Stage, Low TAS	2515	0	21	1
LUAD	3.99804	Late Stage, High TAS	800	0	800	0
LUAD	2.24242	Early Stage, High TAS	467	0	236	1
LUAD	1.06335	Late Stage, Low TAS	922	1	361	1
LUAD	2.28664	Early Stage, High TAS	281	1	281	1
LUAD	0.506665	Early Stage, Low TAS	1189	0	1189	0
LUAD	6.99257	Early Stage, High TAS	1531	1	1447	1
LUAD	2.82655	Early Stage, High TAS	340	1	107	1
LUAD	2.59157	Early Stage, High TAS	2368	0	1773	1
LUAD	6.66179	Early Stage, High TAS	1333	0	1333	0
LUAD	0.954217	Early Stage, Low TAS	1516	1	1340	1
LUAD	1.85743	Late Stage, High TAS	1115	1	419	1
LUAD	0.732183	Early Stage, Low TAS	3305	0	1481	1
LUAD	2.14402	Early Stage, High TAS	3059	0	2949	1
LUSC	1.31141	Early Stage, Low TAS	899	1	201	1
LUSC	1.2167	Early Stage, Low TAS	2224	1	2224	0
LUSC	1.79136	Late Stage, High TAS	2284	1	1788	1
LUSC	1.50718	Early Stage, Low TAS	708	1	708	0
LUSC	1.70002	Early Stage, High TAS	4261	0	4261	0
LUSC	1.82286	Early Stage, High TAS	632	1	250	1
LUSC	1.70873	Early Stage, High TAS	15	0	15	0
LUSC	4.21251	Early Stage, High TAS	2227	0	2227	0
LUSC	1.92401	Late Stage, High TAS	2133	1	2133	0
LUSC	4.54261	Early Stage, High TAS	3253	1	3253	0
LUSC	1.45719	Early Stage, Low TAS	5	1	5	0
LUSC	3.42616	Early Stage, High TAS	1423	1	1423	0
LUSC	3.24298	Early Stage, High TAS	990	0	990	0
LUSC	2.74506	Early Stage, High TAS	198	1	139	1
LUSC	1.44623	Early Stage, Low TAS	2639	1	2639	0
LUSC	1.21205	Early Stage, Low TAS	1695	1	607	1
LUSC	1.66517	Early Stage, High TAS	4765	0	4471	1
LUSC	2.26876	Early Stage, High TAS	383	1	383	0
LUSC	0.965366	Early Stage, Low TAS	1640	1	1640	0
LUSC	2.92577	Early Stage, High TAS	1189	1	301	1
LUSC	2.73553	Early Stage, High TAS	539	1	289	1
LUSC	5.43425	Early Stage, High TAS	3166	0	3166	0
LUSC	3.61178	Early Stage, High TAS	351	1	351	0
LUSC	2.40666	Late Stage, High TAS	803	1	803	1
LUSC	3.33244	Early Stage, High TAS	833	0	833	0
LUSC	2.06253	Late Stage, High TAS	212	1	136	1
LUSC	1.0523	Late Stage, Low TAS	2023	0	2023	0
LUSC	1.93303	Late Stage, High TAS	1655	1	1278	1
LUSC	2.52618	Early Stage, High TAS	1992	0	1992	0
LUSC	2.75537	Early Stage, High TAS	1841	0	1841	0
LUSC	3.90528	Early Stage, High TAS	1106	0	1106	0
LUSC	0.192094	Late Stage, Low TAS	3838	1	3838	0
LUSC	1.79895	Early Stage, High TAS	4570	0	4570	0
LUSC	1.95659	Late Stage, High TAS	678	1	392	1
LUSC	1.08797	Early Stage, Low TAS	840	1	722	1
LUSC	1.71563	Early Stage, High TAS	1182	0	1182	0
LUAD	1.15824	Late Stage, Low TAS	826	1	422	1
LUAD	2.05114	Early Stage, High TAS	586	1	578	1
LUAD	0.877574	Early Stage, Low TAS	626	1	182	1
LUAD	0.953314	Late Stage, Low TAS	3940	0	3940	0
LUAD	4.0552	Early Stage, High TAS	666	1	139	1
LUAD	0.817832	Early Stage, Low TAS	1215	1	1202	1
LUAD	0.804423	Early Stage, Low TAS	3635	0	3635	0
LUAD	2.12736	Late Stage, High TAS	593	1	593	0
LUAD	1.35981	Early Stage, Low TAS	1171	1	209	1
LUAD	0.500123	Late Stage, Low TAS	976	1	976	0
LUAD	0.327263	Late Stage, Low TAS	179	1	132	1
LUAD	3.14988	Late Stage, High TAS	697	1	697	0
LUAD	0.509665	Early Stage, Low TAS	291	1	162	1
LUAD	1.14983	Early Stage, Low TAS	3169	1	2218	1
LUAD	2.70287	Early Stage, High TAS	7248	0	7248	0
LUAD	2.71233	Early Stage, High TAS	258	1	258	0
LUAD	0.395213	Late Stage, Low TAS	2681	1	726	1
LUAD	2.93417	Early Stage, High TAS	949	1	809	1
LUAD	1.32336	Late Stage, Low TAS	244	1	231	1
LUAD	0.401872	Early Stage, Low TAS	1622	1	1622	0
LUAD	0.808012	Early Stage, Low TAS	791	0	688	1
LUAD	0.957844	Early Stage, Low TAS	1197	1	1197	0
LUAD	3.68054	Early Stage, High TAS	321	1	321	0
LUAD	0.473908	Early Stage, Low TAS	1528	1	1450	1
LUAD	6.95944	Early Stage, High TAS	7062	0	7062	0
LUAD	0.655366	Early Stage, Low TAS	2360	0	2360	0
LUAD	3.69225	Early Stage, High TAS	321	1	242	1
LUAD	1.49894	Early Stage, Low TAS	3361	1	3044	1
LUAD	1.24283	Early Stage, Low TAS	2832	0	2832	0
LUAD	6.31538	Early Stage, High TAS	824	0	824	0
LUSC	0.601983	Early Stage, Low TAS	294	1	294	1
LUSC	3.80544	Early Stage, High TAS	1259	0	1259	0
LUSC	1.59143	Early Stage, Low TAS	1224	0	1224	0
LUSC	1.71327	Early Stage, High TAS	1111	0	1111	0
LUSC	4.17876	Early Stage, High TAS	1063	0	1063	0
LUSC	1.13901	Early Stage, Low TAS	952	0	650	1
LUSC	1.48714	Late Stage, Low TAS	1001	1	760	1
LUSC	1.50105	Early Stage, Low TAS	42	0	42	0
LUSC	1.79509	Early Stage, High TAS	35	0	35	0
LUSC	1.62793	Early Stage, Low TAS	911	0	911	0
LUSC	1.40814	Early Stage, Low TAS	576	0	576	0
LUSC	3.6603	Early Stage, High TAS	765	0	765	0
LUSC	1.35435	Early Stage, Low TAS	579	0	579	0
LUSC	1.99474	Early Stage, High TAS	734	0	734	0
LUSC	0.75752	Early Stage, Low TAS	960	0	960	0
LUSC	1.08187	Early Stage, Low TAS	815	0	815	0
LUSC	1.4891	Early Stage, Low TAS	932	0	932	0
LUSC	3.26577	Early Stage, High TAS	1050	0	1048	1
LUSC	3.26419	Late Stage, High TAS	307	1	307	0
LUSC	0.99431	Early Stage, Low TAS	23	1	23	0
LUSC	1.52323	Early Stage, Low TAS	402	1	402	0
LUSC	1.34932	Early Stage, Low TAS	683	0	683	0
LUSC	1.73284	Early Stage, High TAS	510	0	510	0
LUSC	1.82249	Late Stage, High TAS	94	1	94	1
LUSC	1.73447	Early Stage, High TAS	995	0	995	0
LUSC	2.71731	Early Stage, High TAS	61	0	61	0
LUSC	4.61069	Early Stage, High TAS	468	0	468	0
LUSC	3.64492	Early Stage, High TAS	236	1	236	0
LUSC	3.88973	Early Stage, High TAS	1113	0	1113	0
LUSC	2.74539	Early Stage, High TAS	383	1	383	0
LUSC	2.73269	Early Stage, High TAS	550	1	434	1
LUSC	3.59329	Early Stage, High TAS	921	1	921	0
LUSC	3.67837	Early Stage, High TAS	1038	0	1038	0
LUSC	4.45089	Early Stage, High TAS	942	0	942	0
LUSC	4.5134	Early Stage, High TAS	927	1	927	0
LUSC	4.99234	Early Stage, High TAS	826	1	826	0
LUSC	11.8198	Early Stage, High TAS	493	0	462	1
LUSC	2.87661	Early Stage, High TAS	482	0	363	1
LUSC	2.67998	Early Stage, High TAS	455	1	390	1
LUSC	2.64316	Early Stage, High TAS	465	0	465	0
LUSC	8.41416	Early Stage, High TAS	377	0	377	0
LUSC	1.10818	Early Stage, Low TAS	111	0	111	0
LUAD	0.677371	Early Stage, Low TAS	376	1	274	1
LUAD	1.7308	Early Stage, High TAS	179	0	179	0
LUAD	1.34591	Early Stage, Low TAS	1157	0	1157	0
LUAD	0.190096	Late Stage, Low TAS	625	1	625	1
LUAD	1.56957	Early Stage, Low TAS	1148	0	1148	0
LUAD	1.5291	Early Stage, Low TAS	124	1	124	0
LUAD	1.17079	Late Stage, Low TAS	139	0	139	0
LUAD	4.01256	Early Stage, High TAS	740	0	740	0
LUAD	1.27353	Early Stage, Low TAS	24	0	24	0
LUAD	1.52063	Early Stage, Low TAS	694	1	199	1
LUAD	1.96516	Early Stage, High TAS	993	0	993	0
LUAD	1.76016	Early Stage, High TAS	944	0	29	1
LUAD	1.32354	Early Stage, Low TAS	949	0	949	0
LUAD	0.799581	Early Stage, Low TAS	701	0	701	0
LUAD	1.29508	Early Stage, Low TAS	653	0	653	0
LUAD	1.86453	Late Stage, High TAS	444	1	444	0
LUAD	3.46718	Early Stage, High TAS	353	0	353	0
LUAD	0.920805	Early Stage, Low TAS	423	0	423	0
LUAD	0.702671	Early Stage, Low TAS	938	0	849	1
LUAD	3.38719	Early Stage, High TAS	19	1	19	0
LUAD	6.0564	Early Stage, High TAS	862	0	636	1
LUAD	1.75603	Early Stage, High TAS	806	0	334	1
LUAD	2.14147	Early Stage, High TAS	896	0	896	0
LUAD	1.49557	Early Stage, Low TAS	116	1	116	0
LUAD	3.03417	Early Stage, High TAS	737	1	436	1
LUSC	2.1324	Early Stage, High TAS	289	0	289	1
LUSC	2.2645	Early Stage, High TAS	89	0	89	0
LUSC	2.35473	Early Stage, High TAS	358	0	358	0
LUSC	0.69305	Early Stage, Low TAS	428	0	428	0
LUSC	2.16464	Early Stage, High TAS	615	0	615	0
LUSC	4.1266	Early Stage, High TAS	688	0	688	0
LUSC	2.24307	Early Stage, High TAS	322	1	274	1
LUAD	0.734003	Early Stage, Low TAS	323	0	323	0
LUAD	1.40372	Early Stage, Low TAS	1258	1	1258	0
LUAD	3.96735	Early Stage, High TAS	79	0	79	0
LUAD	1.2806	Early Stage, Low TAS	372	0	372	0
LUAD	0.687537	Early Stage, Low TAS	842	0	772	1
LUAD	0.462986	Late Stage, Low TAS	35	0	35	0
LUAD	0.746909	Early Stage, Low TAS	492	0	492	0
LUAD	2.77944	Early Stage, High TAS	505	0	505	0
LUAD	0.425925	Early Stage, Low TAS	434	1	434	0
LUAD	1.57627	Early Stage, Low TAS	36	0	36	0
LUAD	4.1453	Early Stage, High TAS	44	0	44	0
LUAD	1.41399	Early Stage, Low TAS	603	0	603	0
LUSC	3.07585	Early Stage, High TAS	82	0	82	0
LUSC	3.41017	Early Stage, High TAS	106	0	106	0
LUSC	3.11337	Late Stage, High TAS	122	0	122	0
LUSC	2.32734	Early Stage, High TAS	70	0	70	0
LUAD	1.13673	Early Stage, Low TAS	683	0	683	0
LUAD	1.23599	Early Stage, Low TAS	531	0	531	0
LUAD	4.7666	Early Stage, High TAS	186	0	186	0
LUAD	1.71661	Late Stage, High TAS	718	0	718	0
LUSC	10.6457	Early Stage, High TAS	640	0	640	0
LUSC	3.34757	Early Stage, High TAS	5	1	5	0
LUSC	1.32017	Early Stage, Low TAS	559	0	556	1
LUSC	5.51075	Early Stage, High TAS	122	0	122	0
LUSC	2.35834	Early Stage, High TAS	153	0	153	0
LUSC	4.0081	Early Stage, High TAS	810	0	641	1
LUSC	1.87108	Early Stage, High TAS	430	0	430	0
LUSC	2.25613	Early Stage, High TAS	491	0	314	1
LUSC	5.03904	Early Stage, High TAS	538	0	481	1
LUAD	1.16276	Early Stage, Low TAS	1272	0	1258	1
LUAD	1.25301	Early Stage, Low TAS	503	1	503	1
LUAD	2.21751	Early Stage, High TAS	87	1	87	0
LUAD	1.41575	Early Stage, Low TAS	568	0	568	0
LUAD	1.53067	Early Stage, Low TAS	477	0	477	0
LUAD	1.77401	Early Stage, High TAS	830	0	228	1
LUAD	2.28258	Early Stage, High TAS	84	0	84	0
LUAD	1.28209	Late Stage, Low TAS	651	0	496	1
LUAD	4.05948	Late Stage, High TAS	605	0	216	1
LUSC	3.50208	Early Stage, High TAS	2160	1	2160	0
LUSC	2.61225	Early Stage, High TAS	1736	1	1693	1
LUSC	1.80439	Early Stage, High TAS	557	0	557	0
LUSC	2.08542	Early Stage, High TAS	531	0	531	0
LUSC	3.46465	Early Stage, High TAS	842	0	842	0
LUAD	0.561056	Early Stage, Low TAS	1285	0	1255	1
LUAD	0.675471	Early Stage, Low TAS	1965	0	775	1
LUAD	1.26664	Early Stage, Low TAS	1870	0	1870	0
LUAD	1.06701	Late Stage, Low TAS	775	0	775	0
LUAD	2.01493	Early Stage, High TAS	564	0	564	0
LUAD	0.564447	Early Stage, Low TAS	18	1	18	0
LUAD	1.06316	Early Stage, Low TAS	484	0	484	0
LUAD	1.24907	Late Stage, Low TAS	568	0	441	1
LUAD	0.67071	Early Stage, Low TAS	545	0	545	0
LUAD	0.903622	Early Stage, Low TAS	164	1	164	0
LUAD	1.97192	Early Stage, High TAS	551	0	294	1
LUAD	2.49321	Late Stage, High TAS	468	1	39	1
LUAD	2.62751	Early Stage, High TAS	499	0	499	0
LUAD	1.30888	Early Stage, Low TAS	435	0	435	0
LUAD	1.19593	Late Stage, Low TAS	657	0	657	0
LUAD	0.882339	Early Stage, Low TAS	626	0	626	0
LUAD	2.57437	Early Stage, High TAS	614	0	614	0
LUAD	0.622645	Early Stage, Low TAS	652	0	652	0
LUAD	1.30631	Early Stage, Low TAS	601	0	601	0
LUAD	0.981918	Early Stage, Low TAS	624	0	624	0
LUAD	0.79311	Early Stage, Low TAS	540	0	54	1
LUAD	2.08773	Early Stage, High TAS	634	0	634	0
LUAD	1.49921	Early Stage, Low TAS	568	0	568	0
LUAD	1.22502	Early Stage, Low TAS	629	0	629	0
LUSC	1.51301	Late Stage, Low TAS	84	1	11	1
LUSC	1.1921	Early Stage, Low TAS	937	0	918	1
LUSC	0.838026	Early Stage, Low TAS	933	1	933	0
LUSC	2.65018	Late Stage, High TAS	649	0	649	0
LUSC	3.06923	Early Stage, High TAS	826	0	826	0
LUSC	2.89371	Early Stage, High TAS	173	0	173	1
LUSC	2.43996	Early Stage, High TAS	552	1	552	0
LUSC	2.1137	Early Stage, High TAS	61	1	61	0
LUSC	1.75147	Early Stage, High TAS	565	0	565	0
LUSC	4.29224	Early Stage, High TAS	630	0	630	0
LUAD	2.01476	Late Stage, High TAS	747	0	747	0
LUAD	1.00472	Late Stage, Low TAS	1060	0	1060	0
LUAD	2.56283	Early Stage, High TAS	1118	0	1118	0
LUAD	1.79021	Early Stage, High TAS	44	0	44	0
LUAD	10.7478	Late Stage, High TAS	656	1	656	1
BRCA	0.573635	Early Stage, Low TAS	437	0	437	0
BRCA	0.827011	Early Stage, Low TAS	1321	0	1321	0
BRCA	1.02805	Early Stage, Low TAS	1463	0	1463	0
BRCA	0.639846	Early Stage, Low TAS	434	0	434	0
BRCA	0.843386	Early Stage, Low TAS	1437	0	1437	0
BRCA	1.15875	Early Stage, Low TAS	635	0	635	0
BRCA	0.57713	Late Stage, Low TAS	416	0	416	0
BRCA	0.469131	Early Stage, Low TAS	967	1	967	1
BRCA	1.1709	Early Stage, Low TAS	1196	0	1196	0
BRCA	3.24622	Early Stage, High TAS	584	0	584	0
BRCA	0.261155	Early Stage, Low TAS	4354	0	4354	0
BRCA	2.83546	Late Stage, High TAS	548	1	102	1
BRCA	6.75891	Early Stage, High TAS	2385	0	2385	0
BRCA	0.372378	Early Stage, Low TAS	3709	0	3709	0
BRCA	2.92239	Early Stage, High TAS	2246	0	2246	0
BRCA	1.94194	Early Stage, High TAS	2654	0	2654	0
BRCA	0.271105	Early Stage, Low TAS	1920	1	1470	1
BRCA	8.53048	Early Stage, High TAS	3102	0	3102	0
BRCA	3.39141	Early Stage, High TAS	1686	0	1686	0
BRCA	1.81401	Early Stage, High TAS	1099	0	1099	0
BRCA	0.456691	Late Stage, Low TAS	4159	0	1364	1
BRCA	2.54158	Late Stage, High TAS	3015	0	3015	0
BRCA	2.54045	Early Stage, High TAS	754	1	382	1
BRCA	0.988363	Early Stage, Low TAS	2813	0	2813	0
BRCA	0.909105	Early Stage, Low TAS	2695	0	2695	0
BRCA	11.2232	Early Stage, High TAS	3283	0	3283	0
BRCA	1.17112	Late Stage, Low TAS	2348	1	2348	0
BRCA	0.70568	Early Stage, Low TAS	2289	0	2289	0
BRCA	0.893128	Early Stage, Low TAS	158	1	158	0
BRCA	0.597273	Early Stage, Low TAS	3011	0	3011	0
BRCA	3.10943	Early Stage, High TAS	3283	0	3283	0
BRCA	2.00914	Early Stage, High TAS	1728	0	1728	0
BRCA	1.26092	Early Stage, Low TAS	1051	0	1051	0
BRCA	8.22716	Early Stage, High TAS	1027	0	1027	0
BRCA	0.379045	Early Stage, Low TAS	1873	0	1873	0
BRCA	0.825725	Early Stage, Low TAS	767	0	767	0
BRCA	0.284436	Early Stage, Low TAS	3094	0	3094	0
BRCA	0.926101	Early Stage, Low TAS	4088	0	4088	0
BRCA	0.365159	Early Stage, Low TAS	2442	0	2442	0
BRCA	2.54945	Early Stage, High TAS	2426	0	2426	0
BRCA	0.328691	Early Stage, Low TAS	2263	0	2263	0
BRCA	0.284195	Late Stage, Low TAS	1066	0	1066	0
BRCA	0.417653	Early Stage, Low TAS	1043	0	1043	0
BRCA	0.829982	Early Stage, Low TAS	968	0	968	0
BRCA	0.530095	Early Stage, Low TAS	752	0	752	0
BRCA	2.08097	Early Stage, High TAS	1925	0	1925	0
BRCA	0.803954	Early Stage, Low TAS	1662	0	1662	0
BRCA	1.76062	Late Stage, High TAS	825	1	825	1
BRCA	2.83981	Late Stage, High TAS	1365	1	653	1
BRCA	1.21576	Early Stage, Low TAS	1534	0	1239	1
BRCA	0.326325	Late Stage, Low TAS	1347	0	1347	0
BRCA	5.84331	Early Stage, High TAS	533	0	533	0
BRCA	3.69642	Late Stage, High TAS	521	0	521	0
BRCA	2.23339	Late Stage, High TAS	255	1	255	1
BRCA	1.31646	Early Stage, Low TAS	1516	0	1516	0
BRCA	0.86964	Early Stage, Low TAS	624	0	624	0
BRCA	0.534315	Early Stage, Low TAS	531	0	531	0
BRCA	0.198483	Early Stage, Low TAS	575	0	575	0
BRCA	0.91272	Early Stage, Low TAS	631	0	631	0
BRCA	0.327165	Early Stage, Low TAS	990	0	756	1
BRCA	0.47486	Early Stage, Low TAS	769	0	769	0
BRCA	3.03868	Early Stage, High TAS	554	0	554	0
BRCA	0.388039	Early Stage, Low TAS	1535	0	1535	0
BRCA	1.20108	Late Stage, Low TAS	666	0	666	0
BRCA	1.26961	Late Stage, Low TAS	659	0	659	0
BRCA	0.530127	Early Stage, Low TAS	1505	0	1505	0
BRCA	0.430558	Late Stage, Low TAS	1474	0	1474	0
BRCA	2.59029	Early Stage, High TAS	965	0	965	0
BRCA	0.852892	Late Stage, Low TAS	723	1	723	0
BRCA	0.553012	Early Stage, Low TAS	714	0	714	0
BRCA	0.464218	Late Stage, Low TAS	528	0	528	0
BRCA	0.520993	Late Stage, Low TAS	1847	0	1847	0
BRCA	0.616013	Early Stage, Low TAS	683	0	683	0
BRCA	0.367809	Early Stage, Low TAS	616	0	616	0
BRCA	4.59058	Early Stage, High TAS	584	0	584	0
BRCA	0.350351	Late Stage, Low TAS	595	0	595	0
BRCA	0.740487	Early Stage, Low TAS	1596	0	1596	0
BRCA	0.892621	Early Stage, Low TAS	523	0	523	0
BRCA	1.32376	Late Stage, Low TAS	552	0	552	0
BRCA	1.47163	Late Stage, Low TAS	3204	0	2989	1
BRCA	0.601148	Early Stage, Low TAS	1102	0	1102	0
BRCA	0.881704	Late Stage, Low TAS	1206	0	1206	0
BRCA	2.31743	Late Stage, High TAS	1032	1	682	1
BRCA	7.1381	Early Stage, High TAS	2770	0	2770	0
BRCA	1.4262	Early Stage, Low TAS	912	1	574	1
BRCA	4.58745	Early Stage, High TAS	996	0	996	0
BRCA	3.44331	Early Stage, High TAS	1439	1	1439	0
BRCA	3.00438	Early Stage, High TAS	1093	1	802	1
BRCA	6.48566	Early Stage, High TAS	1532	0	1532	0
BRCA	6.99455	Early Stage, High TAS	1546	0	1546	0
BRCA	1.55449	Late Stage, Low TAS	222	0	222	0
BRCA	2.05001	Early Stage, High TAS	742	0	742	0
BRCA	4.36532	Early Stage, High TAS	820	0	820	0
BRCA	1.07941	Late Stage, Low TAS	643	0	643	0
BRCA	5.44289	Early Stage, High TAS	666	0	666	0
KIRC	1.09128	Late Stage, Low TAS	16	0	16	0
KIRC	0.626447	Early Stage, Low TAS	1191	1	1191	0
KIRC	1.37541	Early Stage, Low TAS	735	1	735	0
KIRC	1.16617	Early Stage, Low TAS	1493	0	1493	0
KIRC	1.21476	Early Stage, Low TAS	1491	0	560	1
KIRC	2.65894	Early Stage, High TAS	1130	0	1130	0
KIRC	0.401476	Early Stage, Low TAS	1508	0	1508	0
KIRC	0.517941	Early Stage, Low TAS	1478	0	1478	0
KIRC	0.8735	Early Stage, Low TAS	1106	0	1106	0
KIRC	1.28141	Early Stage, Low TAS	1137	0	1137	0
KIRC	0.397731	Early Stage, Low TAS	1485	0	1485	0
KIRC	2.94121	Late Stage, High TAS	1610	1	610	1
KIRC	0.738462	Early Stage, Low TAS	910	0	910	0
KIRC	0.701141	Early Stage, Low TAS	2688	0	2688	0
KIRC	0.994963	Early Stage, Low TAS	1307	0	1307	0
KIRC	0.581315	Early Stage, Low TAS	319	0	319	0
KIRC	0.434169	Early Stage, Low TAS	2270	0	2270	0
KIRC	1.07665	Early Stage, Low TAS	2274	0	2274	0
KIRC	0.79421	Late Stage, Low TAS	735	0	735	0
KIRC	0.533688	Early Stage, Low TAS	1621	0	1621	0
KIRC	1.60435	Early Stage, Low TAS	1696	1	1696	0
KIRC	1.48039	Early Stage, Low TAS	630	0	630	0
KIRC	0.897758	Early Stage, Low TAS	567	0	567	0
KIRC	0.639784	Early Stage, Low TAS	574	0	514	1
KIRC	4.01865	Early Stage, High TAS	861	0	861	0
KIRC	0.225846	Early Stage, Low TAS	1993	0	1993	0
KIRC	0.762666	Early Stage, Low TAS	617	0	617	0
KIRC	1.11648	Early Stage, Low TAS	1018	0	1018	0
KIRC	1.34192	Early Stage, Low TAS	468	0	468	0
KIRC	0.953215	Early Stage, Low TAS	689	0	689	0
KIRC	0.803016	Early Stage, Low TAS	3	0	3	0
KIRC	0.876479	Early Stage, Low TAS	3	0	3	0
KIRC	0.759833	Early Stage, Low TAS	340	0	340	0
KIRC	0.75343	Late Stage, Low TAS	323	0	323	0
KIRP	1.28355	Early Stage, Low TAS	3	0	3	0
KIRP	1.88414	Late Stage, High TAS	1070	1	1070	0
KIRP	4.31226	Early Stage, High TAS	7	0	7	0
KIRP	0.500065	Early Stage, Low TAS	506	0	493	1
KIRP	0.742608	Early Stage, Low TAS	927	0	927	0
KIRP	1.32549	Early Stage, Low TAS	896	0	896	0
KIRP	0.633576	Late Stage, Low TAS	780	0	780	0
KIRP	0.15033	Early Stage, Low TAS	709	0	709	0
KIRP	0.216351	Early Stage, Low TAS	436	0	436	0
KIRP	0.334677	Early Stage, Low TAS	516	0	516	0
KIRP	2.06511	Late Stage, High TAS	258	1	258	1
KIRP	0.38422	Early Stage, Low TAS	496	0	496	0
KIRP	0.712385	Early Stage, Low TAS	479	0	479	0
KIRP	0.247594	Early Stage, Low TAS	252	0	252	0
KIRP	2.16381	Late Stage, High TAS	395	1	296	1
KIRP	1.7342	Early Stage, High TAS	379	0	379	0
CRC	1.62081	Late Stage, Low TAS	1331	1	535	1
CRC	3.54365	Late Stage, High TAS	1331	0	735	1
CRC	0.695035	Early Stage, Low TAS	1321	0	1321	0
CRC	0.768656	Late Stage, Low TAS	1286	0	1286	0
CRC	3.2907	Early Stage, High TAS	1387	0	1150	1
CRC	1.07558	Late Stage, Low TAS	504	1	300	1
CRC	3.72715	Early Stage, High TAS	1133	0	948	1
CRC	2.29737	Early Stage, High TAS	1126	1	1126	0
CRC	2.04271	Late Stage, High TAS	1054	0	1054	0
CRC	0.929045	Early Stage, Low TAS	1111	0	1111	0
CRC	1.1823	Early Stage, Low TAS	442	1	364	1
CRC	1.36122	Late Stage, Low TAS	987	0	987	0
CRC	1.87134	Early Stage, High TAS	1001	0	1001	0
CRC	3.60826	Late Stage, High TAS	962	0	962	0
CRC	0.706075	Early Stage, Low TAS	926	0	926	0
CRC	0.35279	Late Stage, Low TAS	888	0	888	0
CRC	0.739395	Early Stage, Low TAS	1020	0	1020	0
CRC	1.0922	Late Stage, Low TAS	672	0	183	1
CRC	0.863082	Early Stage, Low TAS	671	0	529	1
CRC	1.34006	Early Stage, Low TAS	995	0	509	1
CRC	0.799948	Late Stage, Low TAS	887	0	887	0
CRC	0.570826	Late Stage, Low TAS	824	0	824	0
CRC	1.0871	Early Stage, Low TAS	685	0	685	0
CRC	0.964919	Early Stage, Low TAS	255	0	255	0
CRC	1.41853	Late Stage, Low TAS	763	0	654	1
CRC	2.10681	Late Stage, High TAS	766	0	686	1
CRC	1.3082	Late Stage, Low TAS	662	0	662	0
CRC	0.948445	Late Stage, Low TAS	751	0	751	0
CRC	0.308382	Early Stage, Low TAS	742	0	742	0
CRC	1.93162	Late Stage, High TAS	726	0	726	0
CRC	0.89834	Late Stage, Low TAS	598	0	598	0
CRC	0.562202	Early Stage, Low TAS	617	0	617	0
CRC	0.948411	Late Stage, Low TAS	758	1	257	1
CRC	1.46397	Late Stage, Low TAS	1881	1	612	1
CRC	1.43302	Late Stage, Low TAS	1711	1	1678	1
BRCA	0.160255	Early Stage, Low TAS	1165	0	1165	0
BRCA	1.42013	Early Stage, Low TAS	1074	0	1074	0
BRCA	0.772667	Early Stage, Low TAS	1043	0	1043	0
BRCA	0.142864	Early Stage, Low TAS	1079	0	1079	0
BRCA	0.660311	Early Stage, Low TAS	931	0	931	0
BRCA	0.663346	Early Stage, Low TAS	1139	0	1139	0
BRCA	2.47632	Early Stage, High TAS	1085	0	1085	0
BRCA	0.629209	Early Stage, Low TAS	1007	0	1007	0
BRCA	3.03233	Early Stage, High TAS	965	0	965	0
BRCA	1.30746	Early Stage, Low TAS	614	1	556	1
BRCA	0.683065	Late Stage, Low TAS	765	0	765	0
BRCA	1.18157	Early Stage, Low TAS	899	0	795	1
BRCA	3.13404	Early Stage, High TAS	722	0	722	0
BRCA	0.522917	Early Stage, Low TAS	724	0	291	1
BRCA	0.673774	Late Stage, Low TAS	679	0	679	0
BRCA	1.30111	Early Stage, Low TAS	345	0	345	0
BRCA	0.259176	Early Stage, Low TAS	322	0	322	0
BRCA	0.201876	Early Stage, Low TAS	313	0	313	0
BRCA	0.719847	Early Stage, Low TAS	343	0	343	0
BRCA	0.965606	Early Stage, Low TAS	408	0	174	1
BRCA	2.09679	Late Stage, High TAS	447	0	419	1
BRCA	2.637	Early Stage, High TAS	454	0	454	0
BRCA	0.907138	Late Stage, Low TAS	418	0	418	0
BRCA	2.8377	Early Stage, High TAS	441	0	441	0
BRCA	3.25605	Early Stage, High TAS	644	0	644	0
BRCA	1.16531	Early Stage, Low TAS	545	0	545	0
BRCA	2.34421	Early Stage, High TAS	368	0	368	0
BRCA	0.61431	Early Stage, Low TAS	326	0	326	0
BRCA	0.565491	Late Stage, Low TAS	336	0	336	0
BRCA	1.77362	Early Stage, High TAS	313	0	313	0
BRCA	3.91933	Early Stage, High TAS	285	0	285	0
BRCA	0.587648	Early Stage, Low TAS	317	0	317	0
BRCA	5.63061	Early Stage, High TAS	266	0	266	0
BRCA	1.00885	Early Stage, Low TAS	396	0	396	0
BRCA	0.436163	Late Stage, Low TAS	396	0	396	0
BRCA	1.33042	Late Stage, Low TAS	31	0	31	0
BRCA	1.32274	Early Stage, Low TAS	547	0	547	0
BRCA	0.705298	Late Stage, Low TAS	1614	0	1614	0
BRCA	1.29167	Early Stage, Low TAS	883	1	883	0
BRCA	2.02121	Early Stage, High TAS	943	1	943	0
BRCA	0.767687	Early Stage, Low TAS	31	0	31	0
BRCA	0.94521	Early Stage, Low TAS	518	0	518	0
BRCA	0.979324	Early Stage, Low TAS	1642	0	1642	0
BRCA	0.639889	Late Stage, Low TAS	274	0	274	0
BRCA	0.437344	Early Stage, Low TAS	577	0	577	0
BRCA	1.24903	Early Stage, Low TAS	577	0	577	0
BRCA	0.810677	Late Stage, Low TAS	426	0	426	0
BRCA	0.539022	Early Stage, Low TAS	365	0	365	0
BRCA	0.842754	Late Stage, Low TAS	975	0	975	0
BRCA	4.93966	Early Stage, High TAS	304	0	304	0
BRCA	0.920893	Early Stage, Low TAS	334	0	334	0
BRCA	6.76981	Late Stage, High TAS	760	0	760	0
BRCA	0.528935	Late Stage, Low TAS	304	0	304	0
BRCA	0.843564	Early Stage, Low TAS	1371	0	1371	0
BRCA	0.317513	Early Stage, Low TAS	549	0	549	0
BRCA	0.337155	Early Stage, Low TAS	396	0	396	0
BRCA	0.53789	Early Stage, Low TAS	30	0	30	0
BRCA	1.75702	Early Stage, High TAS	1156	0	1156	0
BRCA	0.120322	Early Stage, Low TAS	881	0	881	0
BRCA	2.11646	Early Stage, High TAS	607	0	607	0
BRCA	0.665345	Early Stage, Low TAS	365	0	365	0
BRCA	1.45043	Late Stage, Low TAS	1127	1	1127	1
BRCA	1.87619	Late Stage, High TAS	304	1	304	0
BRCA	0.315719	Late Stage, Low TAS	943	0	762	1
BRCA	3.1242	Early Stage, High TAS	30	0	30	0
BRCA	0.183577	Late Stage, Low TAS	3409	1	2557	1
BRCA	2.50461	Late Stage, High TAS	1308	0	366	1
BRCA	0.224178	Early Stage, Low TAS	1004	0	243	1
BRCA	0.664029	Late Stage, Low TAS	942	0	942	0
BRCA	0.200707	Early Stage, Low TAS	546	0	546	0
BRCA	0.365624	Early Stage, Low TAS	1277	0	1277	0
BRCA	0.765107	Early Stage, Low TAS	365	0	365	0
BRCA	0.301263	Late Stage, Low TAS	365	0	365	0
BRCA	1.01649	Early Stage, Low TAS	1522	0	1522	0
BRCA	1.35667	Early Stage, Low TAS	1371	0	1371	0
BRCA	0.602522	Late Stage, Low TAS	1006	0	1006	0
BRCA	0.596081	Late Stage, Low TAS	31	0	31	0
BRCA	0.640453	Late Stage, Low TAS	761	0	761	0
BRCA	0.777869	Early Stage, Low TAS	273	0	273	0
BRCA	0.171182	Early Stage, Low TAS	457	0	457	0
BRCA	1.55643	Late Stage, Low TAS	30	0	30	0
BRCA	3.80482	Late Stage, High TAS	426	1	426	0
BRCA	0.359867	Early Stage, Low TAS	365	0	365	0
BRCA	0.36257	Early Stage, Low TAS	579	0	579	0
BRCA	1.27112	Early Stage, Low TAS	396	0	396	0
BRCA	0.901583	Late Stage, Low TAS	640	0	640	0
BRCA	0.25234	Early Stage, Low TAS	822	0	822	0
BRCA	0.250806	Early Stage, Low TAS	518	0	518	0
BRCA	0.460191	Early Stage, Low TAS	1157	0	1157	0
CRC	2.18234	Early Stage, High TAS	214	1	214	1
CRC	1.94404	Early Stage, High TAS	92	1	92	0
CRC	0.925673	Early Stage, Low TAS	31	0	31	0
CRC	0.516344	Early Stage, Low TAS	1065	0	1065	0
CRC	2.83941	Early Stage, High TAS	1765	0	1765	0
CRC	1.81534	Early Stage, High TAS	1946	0	1946	0
CRC	0.583431	Early Stage, Low TAS	212	0	59	1
CRC	1.61289	Early Stage, Low TAS	31	0	31	0
CRC	0.697675	Early Stage, Low TAS	1186	0	821	1
CRC	1.12377	Late Stage, Low TAS	276	0	276	0
CRC	0.73098	Early Stage, Low TAS	731	0	731	0
CRC	2.23672	Early Stage, High TAS	1127	0	1127	0
CRC	1.35825	Early Stage, Low TAS	1096	0	1096	0
CRC	1.13823	Early Stage, Low TAS	580	0	580	0
CRC	0.74655	Early Stage, Low TAS	580	0	580	0
CRC	1.5916	Early Stage, Low TAS	882	0	882	0
CRC	0.57706	Early Stage, Low TAS	882	0	882	0
CRC	0.854171	Early Stage, Low TAS	791	0	791	0
CRC	2.97576	Early Stage, High TAS	426	0	426	0
CRC	2.76128	Late Stage, High TAS	1034	0	1034	0
CRC	1.50745	Early Stage, Low TAS	639	0	639	0
CRC	2.74826	Late Stage, High TAS	608	0	608	0
CRC	1.01671	Early Stage, Low TAS	424	0	424	0
CRC	0.31488	Early Stage, Low TAS	1856	0	1856	0
CRC	0.634128	Early Stage, Low TAS	2375	0	2375	0
CRC	1.30117	Early Stage, Low TAS	212	0	212	0
CRC	0.633271	Early Stage, Low TAS	1643	0	1643	0
CRC	0.77479	Late Stage, Low TAS	61	1	61	1
CRC	1.75121	Early Stage, High TAS	426	0	426	0
CRC	0.64958	Early Stage, Low TAS	1522	0	1522	0
CRC	0.429333	Early Stage, Low TAS	1431	0	1431	0
CRC	1.08809	Late Stage, Low TAS	1430	0	1430	0
CRC	1.04352	Late Stage, Low TAS	457	0	457	0
CRC	0.274239	Late Stage, Low TAS	335	1	335	1
CRC	0.99887	Late Stage, Low TAS	182	0	182	0
CRC	3.39822	Early Stage, High TAS	1127	0	1127	0
CRC	0.590184	Late Stage, Low TAS	578	0	578	0
CRC	0.591383	Late Stage, Low TAS	1095	1	396	1
CRC	2.09925	Early Stage, High TAS	821	0	821	0
CRC	1.10576	Late Stage, Low TAS	579	0	579	0
CRC	11.7462	Early Stage, High TAS	1066	0	762	1
CRC	0.500501	Early Stage, Low TAS	30	1	30	1
CRC	0.776591	Early Stage, Low TAS	761	0	761	0
CRC	0.649542	Early Stage, Low TAS	31	0	31	0
CRC	0.883037	Early Stage, Low TAS	547	0	547	0
CRC	2.55706	Early Stage, High TAS	485	0	485	0
CRC	1.38092	Early Stage, Low TAS	1186	0	1186	0
CRC	3.3483	Early Stage, High TAS	1124	0	1124	0
CRC	0.830234	Late Stage, Low TAS	1126	0	396	1
CRC	0.496498	Late Stage, Low TAS	454	0	365	1
CRC	1.0756	Early Stage, Low TAS	518	0	518	0
CRC	2.28616	Late Stage, High TAS	306	1	306	1
CRC	0.931953	Early Stage, Low TAS	1006	0	1006	0
CRC	0.162658	Early Stage, Low TAS	1096	0	1096	0
CRC	1.02528	Early Stage, Low TAS	975	0	975	0
CRC	0.870784	Early Stage, Low TAS	30	0	30	0
CRC	2.09602	Early Stage, High TAS	945	0	945	0
CRC	1.03671	Early Stage, Low TAS	1612	0	1612	0
CRC	1.1148	Early Stage, Low TAS	518	0	518	0
CRC	0.649155	Late Stage, Low TAS	731	0	394	1
CRC	1.64381	Early Stage, Low TAS	549	0	549	0
CRC	1.05607	Early Stage, Low TAS	943	0	943	0
CRC	3.2816	Late Stage, High TAS	791	0	791	0
CRC	12.8897	Early Stage, High TAS	730	0	730	0
CRC	2.64655	Late Stage, High TAS	61	1	61	1
CRC	0.990999	Late Stage, Low TAS	638	0	638	0
CRC	0.859349	Early Stage, Low TAS	1035	0	1035	0
CRC	0.933279	Early Stage, Low TAS	61	0	61	0
CRC	0.678529	Early Stage, Low TAS	669	0	669	0
CRC	0.999543	Late Stage, Low TAS	489	0	489	0
CRC	0.519663	Late Stage, Low TAS	397	0	397	0
CRC	0.835299	Early Stage, Low TAS	1036	0	1036	0
CRC	1.18901	Late Stage, Low TAS	791	0	791	0
CRC	1.15313	Early Stage, Low TAS	730	0	730	0
CRC	1.73677	Late Stage, High TAS	822	0	822	0
CRC	0.612771	Early Stage, Low TAS	580	0	580	0
CRC	1.06116	Late Stage, Low TAS	242	1	242	1
CRC	1.0871	Late Stage, Low TAS	822	0	822	0
CRC	1.29195	Late Stage, Low TAS	822	0	822	0
CRC	4.4383	Early Stage, High TAS	669	0	669	0
CRC	1.92708	Early Stage, High TAS	457	0	457	0
CRC	1.94574	Late Stage, High TAS	457	0	457	0
CRC	1.89044	Late Stage, High TAS	334	1	183	1
CRC	5.18407	Early Stage, High TAS	943	0	943	0
CRC	2.04581	Late Stage, High TAS	943	0	943	0
CRC	1.54034	Late Stage, Low TAS	1158	1	762	1
CRC	4.45337	Late Stage, High TAS	1065	0	608	1
CRC	1.03704	Late Stage, Low TAS	31	0	31	0
CRC	0.8763	Early Stage, Low TAS	31	0	31	0
CRC	2.95244	Late Stage, High TAS	791	0	791	1
CRC	1.78486	Early Stage, High TAS	1126	0	1126	1
CRC	0.387369	Early Stage, Low TAS	1188	1	1188	0
CRC	0.751188	Early Stage, Low TAS	1581	0	1581	0
CRC	1.17654	Late Stage, Low TAS	90	1	90	1
CRC	0.783336	Late Stage, Low TAS	1216	0	1216	0
CRC	0.727348	Late Stage, Low TAS	61	1	61	1
CRC	3.13469	Late Stage, High TAS	153	1	153	1
CRC	2.01417	Early Stage, High TAS	28	0	28	0
CRC	2.28585	Early Stage, High TAS	670	1	670	1
CRC	1.14734	Early Stage, Low TAS	1247	0	1005	1
CRC	0.599118	Early Stage, Low TAS	1216	0	1216	0
CRC	5.10253	Early Stage, High TAS	1246	0	1246	0
BRCA	1.3864	Early Stage, Low TAS	585	0	585	0
BRCA	0.307591	Early Stage, Low TAS	698	0	698	0
BRCA	2.37046	Early Stage, High TAS	2248	0	2248	0
BRCA	0.664912	Early Stage, Low TAS	174	1	174	1
BRCA	0.384981	Early Stage, Low TAS	677	0	654	1
BRCA	1.23148	Late Stage, Low TAS	2222	0	2222	0
BRCA	0.94323	Early Stage, Low TAS	3022	0	3022	0
BRCA	0.788214	Early Stage, Low TAS	1234	0	1234	0
BRCA	1.04887	Late Stage, Low TAS	2636	1	766	1
BRCA	0.554898	Early Stage, Low TAS	792	1	780	1
BRCA	0.514188	Early Stage, Low TAS	2255	0	2255	0
BRCA	0.521735	Late Stage, Low TAS	588	0	588	0
BRCA	1.11014	Late Stage, Low TAS	987	0	987	0
BRCA	0.688848	Late Stage, Low TAS	197	1	197	0
BRCA	0.451613	Early Stage, Low TAS	496	0	496	0
BRCA	2.04027	Early Stage, High TAS	675	0	675	0
BRCA	9.10762	Late Stage, High TAS	762	0	762	0
BRCA	0.84819	Early Stage, Low TAS	456	0	456	0
BRCA	0.95035	Early Stage, Low TAS	504	0	504	0
BRCA	0.787678	Early Stage, Low TAS	471	0	471	0
BRCA	0.191489	Early Stage, Low TAS	890	0	890	0
BRCA	1.77786	Early Stage, High TAS	511	0	511	0
BRCA	2.99385	Early Stage, High TAS	588	0	588	0
BRCA	0.700805	Early Stage, Low TAS	455	0	455	0
BRCA	1.8807	Early Stage, High TAS	417	0	417	0
BRCA	1.13459	Early Stage, Low TAS	530	0	530	0
BRCA	9.38478	Early Stage, High TAS	413	0	413	0
BRCA	0.790375	Late Stage, Low TAS	373	0	373	0
BRCA	0.499582	Early Stage, Low TAS	51	0	51	0
BRCA	0.840935	Early Stage, Low TAS	250	0	250	0
BRCA	0.96995	Early Stage, Low TAS	1	0	1	0
BRCA	1.23624	Early Stage, Low TAS	614	0	614	0
BRCA	6.69801	Early Stage, High TAS	34	0	34	0
BRCA	0.249686	Early Stage, Low TAS	40	0	40	0
BRCA	0.867158	Early Stage, Low TAS	70	0	70	0
CRC	1.24683	Early Stage, Low TAS	370	0	370	0
CRC	1.28833	Early Stage, Low TAS	650	0	650	0
CRC	3.32951	Late Stage, High TAS	472	1	343	1
CRC	0.304839	Early Stage, Low TAS	2532	1	1516	1
CRC	1.37922	Late Stage, Low TAS	763	0	763	0
CRC	0.507308	Late Stage, Low TAS	805	0	648	1
CRC	0.973505	Early Stage, Low TAS	500	0	500	0
CRC	1.47143	Late Stage, Low TAS	1427	0	1267	1
CRC	1.0283	Late Stage, Low TAS	524	1	524	0
CRC	2.06501	Early Stage, High TAS	1309	0	1309	0
CRC	0.616659	Early Stage, Low TAS	412	0	327	1
CRC	1.27199	Early Stage, Low TAS	1155	0	1155	0
CRC	5.2511	Early Stage, High TAS	1049	0	1049	0
CRC	0.597093	Late Stage, Low TAS	1148	0	695	1
CRC	0.667234	Late Stage, Low TAS	912	0	912	0
CRC	1.20608	Early Stage, Low TAS	512	1	512	0
CRC	1.04057	Late Stage, Low TAS	741	0	199	1
CRC	0.815381	Late Stage, Low TAS	609	0	609	0
CRC	0.566685	Late Stage, Low TAS	748	0	279	1
CRC	0.8836	Early Stage, Low TAS	2635	0	1217	1
CRC	2.0126	Late Stage, High TAS	2007	0	2007	0
CRC	0.598122	Early Stage, Low TAS	360	0	360	0
CRC	1.72579	Early Stage, High TAS	244	0	244	0
CRC	1.40891	Early Stage, Low TAS	215	0	215	0
CRC	1.45047	Late Stage, Low TAS	610	1	610	1
CRC	1.69198	Late Stage, High TAS	730	1	730	1
CRC	0.513113	Early Stage, Low TAS	1035	0	1035	0
CRC	0.744742	Early Stage, Low TAS	1035	0	1035	0
CRC	2.04313	Early Stage, High TAS	61	1	61	1
CRC	1.32268	Early Stage, Low TAS	1522	0	1522	0
CRC	0.379945	Early Stage, Low TAS	366	0	366	0
CRC	3.56513	Late Stage, High TAS	30	0	30	0
CRC	0.292463	Late Stage, Low TAS	638	0	638	0
CRC	1.65872	Late Stage, High TAS	30	0	30	0
CRC	1.80031	Late Stage, High TAS	1126	0	1126	0
CRC	1.55222	Early Stage, Low TAS	1003	0	1003	0
CRC	0.775664	Early Stage, Low TAS	30	0	30	0
CRC	10.0044	Early Stage, High TAS	30	0	30	0
CRC	3.4528	Early Stage, High TAS	579	0	579	0
CRC	3.0319	Early Stage, High TAS	608	0	608	0
CRC	5.48845	Early Stage, High TAS	31	0	31	0
CRC	1.0849	Early Stage, Low TAS	1124	0	1064	1
CRC	1.21879	Early Stage, Low TAS	518	0	518	0
CRC	0.488419	Late Stage, Low TAS	1065	0	1065	0
CRC	1.18989	Early Stage, Low TAS	31	0	31	0
CRC	1.72132	Early Stage, High TAS	1461	0	1461	0
CRC	1.0432	Late Stage, Low TAS	761	0	761	0
CRC	1.78591	Early Stage, High TAS	974	0	974	0
CRC	1.3722	Late Stage, Low TAS	608	0	608	0
CRC	1.69131	Late Stage, High TAS	853	0	791	1
CRC	1.56687	Early Stage, Low TAS	1096	0	1096	0
CRC	1.3522	Late Stage, Low TAS	427	0	427	0
CRC	0.902886	Late Stage, Low TAS	31	0	31	0
CRC	0.670353	Early Stage, Low TAS	518	0	518	0
CRC	0.464475	Early Stage, Low TAS	1400	0	1400	0
CRC	0.235558	Early Stage, Low TAS	424	0	424	0
CRC	0.854714	Late Stage, Low TAS	183	0	183	0
CRC	3.17848	Early Stage, High TAS	700	0	123	1
CRC	3.47426	Early Stage, High TAS	1126	0	1126	0
CRC	0.238343	Early Stage, Low TAS	1096	0	518	1
CRC	0.859723	Late Stage, Low TAS	276	0	276	0
CRC	2.79142	Early Stage, High TAS	31	0	31	0
CRC	2.65452	Late Stage, High TAS	943	0	943	0
CRC	0.962509	Late Stage, Low TAS	31	0	31	0
CRC	0.77843	Early Stage, Low TAS	1520	0	1520	0
CRC	1.94967	Late Stage, High TAS	1185	1	578	1
CRC	0.507494	Early Stage, Low TAS	1885	0	1885	0
CRC	1.35364	Early Stage, Low TAS	1247	0	1247	0
CRC	0.755708	Late Stage, Low TAS	1314	1	1026	1
CRC	0.707137	Early Stage, Low TAS	804	0	804	0
CRC	0.725468	Late Stage, Low TAS	592	0	592	0
KIRC	14.3361	Late Stage, High TAS	885	1	256	1
KIRC	2.25899	Late Stage, High TAS	3331	0	1189	1
KIRC	8.33956	Early Stage, High TAS	2868	0	2868	0
KIRC	1.17016	Late Stage, Low TAS	683	1	683	0
KIRC	0.148377	Early Stage, Low TAS	1143	0	1143	0
KIRC	3.94121	Early Stage, High TAS	1168	0	1168	0
KIRP	3.23276	Late Stage, High TAS	293	1	138	1
KIRP	20.3742	Early Stage, High TAS	1906	0	1906	0
KIRP	3.84512	Late Stage, High TAS	2060	0	332	1
CRC	2.61968	Late Stage, High TAS	14	0	14	0
BRCA	2.86056	Early Stage, High TAS	10	0	10	0
BRCA	0.997553	Early Stage, Low TAS	10	0	10	0
BRCA	0.374749	Early Stage, Low TAS	7	0	7	0
BRCA	1.2161	Early Stage, Low TAS	10	0	10	0
BRCA	1.08239	Early Stage, Low TAS	19	0	19	0
BRCA	0.775111	Late Stage, Low TAS	90	0	90	0
BRCA	2.55044	Early Stage, High TAS	54	0	54	0
BRCA	1.26424	Early Stage, Low TAS	52	0	52	0
BRCA	2.37756	Early Stage, High TAS	303	0	303	0
BRCA	1.04929	Early Stage, Low TAS	224	0	224	0
BRCA	1.03691	Late Stage, Low TAS	227	0	227	0
BRCA	5.58241	Early Stage, High TAS	5	0	5	0
BRCA	1.30472	Early Stage, Low TAS	10	0	10	0
BRCA	0.848478	Late Stage, Low TAS	10	0	10	0
BRCA	5.65633	Early Stage, High TAS	10	0	10	0
BRCA	0.551455	Early Stage, Low TAS	196	0	196	0
BRCA	0.41899	Early Stage, Low TAS	172	0	172	0
BRCA	1.68952	Late Stage, High TAS	242	0	242	0
BRCA	1.27467	Late Stage, Low TAS	213	0	213	0
BRCA	0.923982	Early Stage, Low TAS	231	0	231	0
BRCA	1.67988	Early Stage, High TAS	10	0	10	0
BRCA	1.04793	Late Stage, Low TAS	11	0	11	0
BRCA	1.3811	Early Stage, Low TAS	10	0	10	0
BRCA	0.605558	Early Stage, Low TAS	10	0	10	0
BRCA	0.500685	Early Stage, Low TAS	163	0	163	0
BRCA	0.491898	Late Stage, Low TAS	10	0	10	0
BRCA	0.440432	Late Stage, Low TAS	375	0	375	0
BRCA	0.32822	Late Stage, Low TAS	9	0	9	0
BRCA	0.335909	Late Stage, Low TAS	10	0	10	0
BRCA	0.353392	Late Stage, Low TAS	10	0	10	0
BRCA	0.482462	Late Stage, Low TAS	10	0	10	0
BRCA	2.17563	Early Stage, High TAS	10	0	10	0
BRCA	0.436286	Late Stage, Low TAS	162	0	162	0
BRCA	0.930247	Late Stage, Low TAS	170	0	170	0
BRCA	1.34104	Late Stage, Low TAS	2442	0	2442	0
BRCA	0.697567	Early Stage, Low TAS	2483	1	2483	0
BRCA	0.762546	Early Stage, Low TAS	2911	1	1922	1
BRCA	1.70449	Early Stage, High TAS	2091	0	2091	0
BRCA	3.75152	Early Stage, High TAS	2124	0	2124	0
BRCA	0.766466	Early Stage, Low TAS	1351	0	1351	0
BRCA	2.88149	Early Stage, High TAS	997	0	997	0
BRCA	0.576579	Early Stage, Low TAS	651	0	651	0
BRCA	1.48316	Early Stage, Low TAS	1587	0	1587	0
BRCA	0.507078	Late Stage, Low TAS	792	1	792	1
BRCA	3.91128	Early Stage, High TAS	1140	0	1140	0
BRCA	0.679575	Early Stage, Low TAS	618	0	618	0
BRCA	0.421833	Early Stage, Low TAS	680	0	680	0
BRCA	1.63723	Late Stage, High TAS	1613	0	1066	1
BRCA	0.820476	Late Stage, Low TAS	655	0	143	1
BRCA	2.99686	Late Stage, High TAS	1542	0	1542	0
BRCA	5.99114	Late Stage, High TAS	2190	0	2190	0
BRCA	2.23546	Late Stage, High TAS	2335	0	2335	0
BRCA	0.314655	Early Stage, Low TAS	1980	0	1980	0
BRCA	0.867218	Late Stage, Low TAS	798	0	798	0
BRCA	0.699805	Early Stage, Low TAS	1528	0	1528	0
BRCA	0.430348	Early Stage, Low TAS	1887	0	1887	0
BRCA	1.01728	Early Stage, Low TAS	2184	0	2184	0
BRCA	0.179456	Early Stage, Low TAS	3456	0	3456	0
BRCA	0.867235	Early Stage, Low TAS	3307	0	267	1
BRCA	4.44985	Early Stage, High TAS	3248	0	3248	0
BRCA	5.70366	Early Stage, High TAS	3286	0	3286	0
BRCA	1.81237	Early Stage, High TAS	2515	0	2515	0
BRCA	0.833919	Early Stage, Low TAS	1842	0	1842	0
BRCA	1.01259	Early Stage, Low TAS	1639	0	1639	0
BRCA	0.670924	Early Stage, Low TAS	1234	0	1234	0
BRCA	1.36602	Early Stage, Low TAS	2953	0	2953	0
BRCA	2.7618	Early Stage, High TAS	350	0	350	0
BRCA	0.981156	Early Stage, Low TAS	541	0	541	0
BRCA	1.95799	Early Stage, High TAS	819	0	819	0
BRCA	1.13851	Late Stage, Low TAS	172	1	172	0
BRCA	0.546089	Late Stage, Low TAS	475	0	475	0
BRCA	0.325357	Late Stage, Low TAS	989	0	989	0
BRCA	1.35357	Late Stage, Low TAS	584	1	584	0
BRCA	0.525795	Early Stage, Low TAS	4275	0	4275	0
BRCA	1.45809	Late Stage, Low TAS	2991	0	2991	0
BRCA	0.251454	Early Stage, Low TAS	160	1	160	0
BRCA	1.30905	Late Stage, Low TAS	3316	0	3316	0
BRCA	1.13207	Early Stage, Low TAS	2288	0	2288	0
BRCA	4.8926	Late Stage, High TAS	3009	0	739	1
BRCA	2.26894	Early Stage, High TAS	1972	0	1972	0
BRCA	2.49846	Early Stage, High TAS	1699	1	544	1
BRCA	6.13176	Early Stage, High TAS	1988	0	1988	0
BRCA	2.32034	Late Stage, High TAS	2551	1	1609	1
BRCA	0.854309	Early Stage, Low TAS	4080	0	4080	0
BRCA	5.48386	Early Stage, High TAS	3261	0	3261	0
BRCA	1.78034	Early Stage, High TAS	3807	0	1136	1
BRCA	5.38395	Early Stage, High TAS	3296	0	588	1
BRCA	3.37266	Early Stage, High TAS	3072	0	3072	0
BRCA	0.686873	Early Stage, Low TAS	3159	0	3159	0
BRCA	0.775631	Late Stage, Low TAS	2991	0	2991	0
BRCA	0.967071	Early Stage, Low TAS	2920	0	2920	0
BRCA	0.783649	Early Stage, Low TAS	2856	0	2856	0
BRCA	4.67642	Early Stage, High TAS	3021	0	3021	0
BRCA	4.08976	Late Stage, High TAS	524	1	268	1
BRCA	0.372632	Early Stage, Low TAS	1150	0	1150	0
BRCA	0.715312	Late Stage, Low TAS	2868	0	2868	0
BRCA	1.92986	Early Stage, High TAS	2632	0	2632	0
BRCA	1.92636	Early Stage, High TAS	2629	0	2629	0
BRCA	2.70751	Early Stage, High TAS	1026	0	1026	0
BRCA	1.19267	Early Stage, Low TAS	4894	0	4894	0
BRCA	0.479667	Early Stage, Low TAS	1548	0	1548	0
BRCA	1.15104	Early Stage, Low TAS	2866	1	1414	1
BRCA	0.287157	Late Stage, Low TAS	3660	0	3660	0
BRCA	0.32849	Early Stage, Low TAS	3035	0	3035	0
BRCA	0.367711	Early Stage, Low TAS	84	0	84	0
BRCA	1.19948	Early Stage, Low TAS	3172	0	3172	0
BRCA	0.567963	Late Stage, Low TAS	3430	0	3430	0
BRCA	0.810106	Early Stage, Low TAS	2976	0	2976	0
BRCA	2.72107	Early Stage, High TAS	3128	0	3128	0
BRCA	0.395135	Early Stage, Low TAS	3203	0	3203	0
BRCA	0.246215	Early Stage, Low TAS	3004	0	3004	0
BRCA	0.374035	Early Stage, Low TAS	3001	0	3001	0
BRCA	2.29262	Late Stage, High TAS	3030	0	3030	0
BRCA	0.918427	Late Stage, Low TAS	2605	0	2605	0
BRCA	0.84778	Early Stage, Low TAS	2161	0	2161	0
BRCA	2.02197	Early Stage, High TAS	2854	1	1640	1
BRCA	0.2048	Early Stage, Low TAS	5062	0	4203	1
BRCA	3.1356	Late Stage, High TAS	2632	0	2632	0
BRCA	0.446803	Late Stage, Low TAS	1649	1	1304	1
BRCA	0.314797	Early Stage, Low TAS	1935	0	1935	0
BRCA	0.0916854	Early Stage, Low TAS	1161	0	1161	0
BRCA	1.19415	Early Stage, Low TAS	1198	0	1198	0
BRCA	1.59231	Early Stage, Low TAS	2231	0	968	1
BRCA	0.678599	Late Stage, Low TAS	1013	0	1013	0
BRCA	1.17057	Early Stage, Low TAS	1185	0	1185	0
KIRC	0.497881	Early Stage, Low TAS	43	0	43	0
CRC	1.13657	Early Stage, Low TAS	441	0	441	0
CRC	0.970779	Early Stage, Low TAS	824	0	824	0
CRC	4.59417	Late Stage, High TAS	496	1	186	1
CRC	0.771443	Early Stage, Low TAS	29	1	29	0
CRC	1.58528	Late Stage, Low TAS	1004	0	1004	0
CRC	1.0989	Late Stage, Low TAS	6	0	6	0
CRC	0.411602	Early Stage, Low TAS	652	0	652	0
CRC	0.291649	Late Stage, Low TAS	542	0	542	0
CRC	1.95572	Early Stage, High TAS	525	0	396	1
CRC	0.983637	Early Stage, Low TAS	543	0	543	0
CRC	0.124752	Early Stage, Low TAS	588	0	588	0
CRC	0.94082	Late Stage, Low TAS	573	0	573	0
CRC	3.58622	Late Stage, High TAS	3324	0	3324	0
CRC	3.66334	Early Stage, High TAS	1776	0	1776	0
CRC	0.856552	Late Stage, Low TAS	1002	0	688	1
CRC	5.22034	Late Stage, High TAS	156	1	156	1
CRC	3.14369	Early Stage, High TAS	1910	1	304	1
CRC	1.08244	Early Stage, Low TAS	2683	0	2683	0
CRC	0.180379	Early Stage, Low TAS	206	1	206	0
CRC	0.768748	Late Stage, Low TAS	368	1	368	1
CRC	1.11306	Late Stage, Low TAS	159	1	159	0
CRC	0.443429	Late Stage, Low TAS	357	1	357	1
CRC	1.28976	Late Stage, Low TAS	97	1	97	1
KIRC	9.49	Late Stage, High TAS	42	1	42	1
KIRC	0.923021	Late Stage, Low TAS	65	1	65	0
KIRC	0.786505	Late Stage, Low TAS	1755	0	1755	0
KIRC	4.18256	Late Stage, High TAS	1337	1	1337	1
KIRC	1.37597	Late Stage, Low TAS	478	1	205	1
KIRC	4.13574	Late Stage, High TAS	1417	1	458	1
KIRC	3.36278	Late Stage, High TAS	1588	1	1588	1
KIRC	1.12369	Early Stage, Low TAS	1371	1	1371	1
KIRC	0.943382	Early Stage, Low TAS	510	1	127	1
KIRC	2.52626	Late Stage, High TAS	885	1	668	1
KIRC	1.976	Early Stage, High TAS	1121	1	860	1
KIRC	0.954164	Early Stage, Low TAS	2145	1	2145	0
KIRC	0.796862	Early Stage, Low TAS	1317	1	1317	0
KIRC	2.26645	Late Stage, High TAS	342	1	103	1
KIRC	2.27826	Late Stage, High TAS	222	1	65	1
KIRC	0.757323	Early Stage, Low TAS	563	1	563	0
KIRC	3.89357	Late Stage, High TAS	459	1	459	1
KIRC	1.00973	Late Stage, Low TAS	333	1	75	1
KIRC	1.58867	Late Stage, Low TAS	245	1	245	0
KIRC	2.44554	Late Stage, High TAS	68	1	68	0
KIRC	1.72154	Late Stage, High TAS	665	0	359	1
KIRC	0.485225	Late Stage, Low TAS	485	1	485	0
KIRC	2.1085	Late Stage, High TAS	1913	1	1426	1
KIRC	0.716062	Early Stage, Low TAS	2764	1	2734	1
KIRC	0.861856	Early Stage, Low TAS	2752	1	2752	0
KIRC	0.79158	Early Stage, Low TAS	1598	1	1598	0
KIRC	5.29709	Late Stage, High TAS	927	1	549	1
KIRC	1.11614	Late Stage, Low TAS	1782	0	1782	0
KIRC	9.01026	Late Stage, High TAS	587	1	70	1
KIRC	0.433595	Early Stage, Low TAS	2009	0	2009	0
KIRC	0.537183	Late Stage, Low TAS	1175	0	1175	0
KIRC	0.61246	Late Stage, Low TAS	1604	0	75	1
KIRC	1.14845	Late Stage, Low TAS	1274	0	1129	1
KIRC	0.357749	Early Stage, Low TAS	1552	0	1552	0
KIRC	0.995663	Early Stage, Low TAS	1169	0	1169	0
KIRC	0.784339	Early Stage, Low TAS	1485	0	1485	0
KIRC	9.57856	Late Stage, High TAS	1733	0	1733	0
KIRC	0.850009	Late Stage, Low TAS	1290	0	444	1
KIRC	0.986222	Early Stage, Low TAS	3392	0	3392	0
KIRC	0.574211	Early Stage, Low TAS	3431	0	3250	1
KIRC	1.17218	Late Stage, Low TAS	3944	0	3944	0
KIRC	0.310504	Early Stage, Low TAS	4074	0	4074	0
KIRC	0.790261	Late Stage, Low TAS	480	1	288	1
KIRC	0.304754	Early Stage, Low TAS	2150	0	2150	0
KIRC	1.2913	Late Stage, Low TAS	2609	0	1717	1
KIRC	1.17712	Early Stage, Low TAS	2630	0	2630	0
KIRC	0.31835	Early Stage, Low TAS	3631	0	3631	0
KIRC	0.338859	Early Stage, Low TAS	3841	0	94	1
KIRC	1.60391	Late Stage, Low TAS	2461	0	224	1
KIRC	1.14475	Early Stage, Low TAS	2246	0	2246	0
KIRC	0.391041	Early Stage, Low TAS	4537	0	842	1
KIRC	1.34595	Late Stage, Low TAS	3974	0	3974	0
KIRC	0.454187	Early Stage, Low TAS	2430	0	1441	1
KIRC	0.391921	Late Stage, Low TAS	3989	0	3766	1
KIRC	0.504474	Late Stage, Low TAS	2722	0	725	1
KIRC	0.387417	Late Stage, Low TAS	2782	0	2782	0
KIRC	0.478341	Early Stage, Low TAS	3834	0	3834	0
KIRP	12.3067	Late Stage, High TAS	1251	0	1251	0
KIRP	1.16824	Early Stage, Low TAS	616	0	616	0
KIRP	1.43344	Early Stage, Low TAS	510	0	510	0
KIRP	6.33601	Early Stage, High TAS	618	0	618	0
KIRC	1.48695	Early Stage, Low TAS	51	1	51	0
KIRC	1.7718	Early Stage, High TAS	972	0	972	0
KIRC	0.630505	Early Stage, Low TAS	952	0	952	0
KIRC	0.624659	Early Stage, Low TAS	963	0	963	0
KIRC	0.822116	Early Stage, Low TAS	755	0	755	0
KIRC	0.930776	Late Stage, Low TAS	1003	1	163	1
KIRC	1.68787	Early Stage, High TAS	656	0	656	0
KIRC	0.509544	Early Stage, Low TAS	507	0	266	1
KIRP	0.741918	Late Stage, Low TAS	1029	0	1029	0
KIRP	1.11789	Early Stage, Low TAS	883	0	883	0
KIRP	0.3115	Early Stage, Low TAS	309	0	309	0
KIRC	0.307672	Late Stage, Low TAS	365	0	365	0
KIRC	0.445053	Early Stage, Low TAS	38	0	38	0
KIRC	7.2888	Early Stage, High TAS	16	0	16	0
KIRC	0.457733	Early Stage, Low TAS	141	0	141	0
KIRC	0.228777	Early Stage, Low TAS	11	0	11	0
KIRC	0.305145	Early Stage, Low TAS	7	0	7	0
BRCA	2.64736	Early Stage, High TAS	2361	1	1120	1
BRCA	7.35291	Early Stage, High TAS	4361	0	4361	0
BRCA	2.20488	Early Stage, High TAS	8556	0	8556	0
BRCA	1.90829	Late Stage, High TAS	362	1	362	1
BRCA	1.23322	Early Stage, Low TAS	8391	0	8391	0
BRCA	1.55635	Late Stage, Low TAS	3941	1	2717	1
BRCA	4.76859	Late Stage, High TAS	1993	1	834	1
BRCA	2.6362	Early Stage, High TAS	4456	1	4456	1
BRCA	5.85952	Early Stage, High TAS	7106	0	7106	0
BRCA	3.54889	Late Stage, High TAS	571	1	489	1
BRCA	0.347578	Early Stage, Low TAS	3873	1	3873	0
BRCA	2.20422	Early Stage, High TAS	5042	0	5042	0
BRCA	0.361664	Early Stage, Low TAS	3926	1	3926	0
BRCA	3.87336	Late Stage, High TAS	4285	0	4285	0
BRCA	0.243887	Early Stage, Low TAS	2082	0	2082	0
BRCA	3.58841	Early Stage, High TAS	6456	1	2165	1
BRCA	0.291723	Late Stage, Low TAS	7126	0	1100	1
BRCA	0.233912	Early Stage, Low TAS	8008	0	8008	0
BRCA	2.92559	Late Stage, High TAS	4929	0	4929	0
BRCA	1.70022	Early Stage, High TAS	3063	1	2041	1
BRCA	1.88832	Early Stage, High TAS	8605	0	3076	1
BRCA	0.86745	Late Stage, Low TAS	5156	0	5156	0
BRCA	0.260147	Early Stage, Low TAS	5739	0	3862	1
BRCA	0.51236	Early Stage, Low TAS	2417	1	2417	0
BRCA	1.90062	Late Stage, High TAS	639	1	563	1
BRCA	1.28539	Late Stage, Low TAS	3461	1	2011	1
BRCA	0.719264	Early Stage, Low TAS	6292	0	5117	1
BRCA	0.5501	Early Stage, Low TAS	3945	1	3945	0
BRCA	0.228358	Early Stage, Low TAS	2097	1	1343	1
BRCA	0.457904	Early Stage, Low TAS	1326	0	1326	0
BRCA	0.855605	Early Stage, Low TAS	3088	0	3088	0
BRCA	0.528061	Early Stage, Low TAS	2236	0	2236	0
BRCA	1.40208	Late Stage, Low TAS	4233	0	4233	0
BRCA	0.604646	Early Stage, Low TAS	5176	0	4224	1
BRCA	6.65126	Late Stage, High TAS	1152	1	994	1
BRCA	3.10281	Late Stage, High TAS	215	0	215	0
BRCA	3.75752	Early Stage, High TAS	2596	0	2596	0
BRCA	2.66197	Early Stage, High TAS	2281	0	1516	1
BRCA	0.643655	Late Stage, Low TAS	2072	0	2072	0
BRCA	5.97612	Late Stage, High TAS	573	1	456	1
BRCA	1.40175	Early Stage, Low TAS	3152	0	3152	0
BRCA	0.769462	Early Stage, Low TAS	2164	0	2164	0
STAD	0.257028	Late Stage, Low TAS	595	0	595	0
STAD	0.153014	Early Stage, Low TAS	335	0	335	0
STAD	0.89279	Late Stage, Low TAS	288	0	288	0
STAD	0.155297	Early Stage, Low TAS	287	0	287	0
KIRC	2.68956	Late Stage, High TAS	709	1	709	1
KIRC	0.808318	Early Stage, Low TAS	1520	0	1520	0
KIRC	0.252188	Late Stage, Low TAS	1299	0	1299	0
KIRC	1.94267	Early Stage, High TAS	1380	0	1380	0
KIRC	0.491553	Late Stage, Low TAS	777	0	604	1
KIRC	1.38085	Early Stage, Low TAS	788	0	788	0
KIRC	2.10902	Late Stage, High TAS	1218	0	1218	0
KIRC	1.74595	Early Stage, High TAS	36	0	36	0
KIRC	1.41203	Late Stage, Low TAS	822	0	822	0
KIRC	1.10656	Late Stage, Low TAS	26	0	26	0
KIRC	0.61772	Early Stage, Low TAS	737	0	737	0
KIRC	0.525743	Early Stage, Low TAS	194	0	194	0
KIRC	2.70438	Late Stage, High TAS	1476	0	694	1
KIRC	6.43884	Early Stage, High TAS	16	0	16	0
KIRC	0.614384	Early Stage, Low TAS	1046	0	1046	0
KIRC	1.04616	Early Stage, Low TAS	435	0	435	0
KIRC	1.32594	Late Stage, Low TAS	830	0	830	0
KIRC	10.4244	Early Stage, High TAS	909	0	909	0
KIRC	1.1009	Early Stage, Low TAS	519	0	519	0
KIRC	1.70873	Early Stage, High TAS	53	0	53	0
KIRC	0.747389	Early Stage, Low TAS	256	0	256	0
KIRC	6.99609	Early Stage, High TAS	150	0	150	0
KIRC	1.15685	Early Stage, Low TAS	528	0	528	0
KIRC	1.46144	Early Stage, Low TAS	495	0	495	0
KIRP	0.43685	Early Stage, Low TAS	1536	1	1536	0
KIRP	1.40622	Early Stage, Low TAS	803	0	803	0
KIRP	1.39475	Late Stage, Low TAS	361	0	361	0
KIRP	0.334612	Early Stage, Low TAS	585	0	564	1
KIRP	3.33742	Early Stage, High TAS	524	0	524	0
KIRP	0.273377	Early Stage, Low TAS	5	0	5	0
KIRP	2.18549	Late Stage, High TAS	452	0	452	0
KIRP	0.917763	Early Stage, Low TAS	374	0	374	0
HNSC	0.79092	Late Stage, Low TAS	462	1	396	1
HNSC	0.356594	Late Stage, Low TAS	722	0	517	1
HNSC	1.7733	Late Stage, High TAS	1288	0	1288	0
HNSC	0.737758	Late Stage, Low TAS	520	0	248	1
HNSC	0.615375	Early Stage, Low TAS	725	0	725	0
HNSC	1.23687	Late Stage, Low TAS	623	0	623	0
HNSC	1.38216	Late Stage, Low TAS	644	0	644	0
HNSC	0.907377	Late Stage, Low TAS	122	0	66	1
HNSC	1.60403	Late Stage, Low TAS	1273	0	1273	0
HNSC	2.04409	Early Stage, High TAS	918	0	197	1
HNSC	0.224092	Late Stage, Low TAS	850	0	849	1
HNSC	0.368715	Late Stage, Low TAS	351	0	351	0
HNSC	2.43929	Late Stage, High TAS	173	1	96	1
HNSC	0.495499	Early Stage, Low TAS	440	0	440	0
HNSC	0.438704	Late Stage, Low TAS	407	1	240	1
HNSC	0.440813	Late Stage, Low TAS	499	0	499	0
HNSC	0.311991	Late Stage, Low TAS	3221	0	3221	0
HNSC	0.142802	Late Stage, Low TAS	278	0	175	1
HNSC	0.167991	Late Stage, Low TAS	134	0	85	1
HNSC	0.0983243	Late Stage, Low TAS	559	0	559	0
HNSC	0.0744373	Late Stage, Low TAS	624	0	440	1
HNSC	1.06598	Late Stage, Low TAS	782	0	782	0
HNSC	0.53491	Late Stage, Low TAS	321	1	230	1
HNSC	0.312458	Late Stage, Low TAS	827	0	438	1
HNSC	0.20066	Late Stage, Low TAS	393	0	393	0
HNSC	0.512627	Late Stage, Low TAS	268	1	212	1
LIHC	4.19753	Late Stage, High TAS	770	1	770	0
LIHC	0.304223	Early Stage, Low TAS	34	1	34	0
LIHC	1.66215	Late Stage, High TAS	1351	0	1351	0
LIHC	0.883558	Early Stage, Low TAS	1397	1	1397	0
LIHC	1.50139	Early Stage, Low TAS	8	0	8	0
LIHC	0.0797576	Early Stage, Low TAS	444	0	444	0
LIHC	0.272201	Early Stage, Low TAS	387	0	387	0
LIHC	0.686085	Late Stage, Low TAS	562	0	220	1
LIHC	4.79066	Early Stage, High TAS	409	0	409	0
BRCA	1.65451	Early Stage, High TAS	1914	0	1914	0
BRCA	2.2041	Early Stage, High TAS	1820	0	1820	0
BRCA	1.89949	Early Stage, High TAS	622	0	622	0
BRCA	0.932354	Early Stage, Low TAS	777	0	777	0
BRCA	0.672812	Late Stage, Low TAS	1919	0	1919	0
BRCA	0.956911	Early Stage, Low TAS	2477	0	2477	0
BRCA	2.83753	Early Stage, High TAS	1203	0	1203	0
BRCA	0.395992	Late Stage, Low TAS	2136	0	2136	0
BRCA	3.63541	Early Stage, High TAS	2559	0	2559	0
BRCA	5.68527	Early Stage, High TAS	1572	0	1572	0
BRCA	0.798517	Late Stage, Low TAS	1132	0	1132	0
BRCA	1.03343	Late Stage, Low TAS	974	0	974	0
BRCA	0.496411	Early Stage, Low TAS	554	0	554	0
BRCA	1.11713	Early Stage, Low TAS	1324	1	1324	0
BRCA	0.852981	Early Stage, Low TAS	1871	0	1871	0
BRCA	0.97611	Early Stage, Low TAS	660	0	660	0
BRCA	0.533069	Early Stage, Low TAS	1876	0	1876	0
BRCA	1.0887	Early Stage, Low TAS	2296	1	2296	0
BRCA	1.02786	Early Stage, Low TAS	2255	0	1709	1
BRCA	2.15138	Early Stage, High TAS	2330	0	2330	0
BRCA	2.00543	Early Stage, High TAS	2365	0	2365	0
BRCA	0.530483	Early Stage, Low TAS	1519	0	1519	0
BRCA	3.36086	Early Stage, High TAS	2371	0	2371	0
BRCA	2.7738	Late Stage, High TAS	2255	0	2255	0
BRCA	3.86599	Early Stage, High TAS	1270	0	1270	0
BRCA	1.20819	Early Stage, Low TAS	2709	0	2674	1
BRCA	0.465341	Early Stage, Low TAS	2372	0	2372	0
BRCA	1.43092	Early Stage, Low TAS	2041	0	2041	0
BRCA	0.743387	Early Stage, Low TAS	1156	0	1156	0
BRCA	1.02905	Early Stage, Low TAS	912	0	912	0
BRCA	0.989479	Early Stage, Low TAS	423	0	423	0
BRCA	2.5856	Early Stage, High TAS	2381	0	2381	0
BRCA	0.532775	Early Stage, Low TAS	476	0	476	0
BRCA	0.453537	Early Stage, Low TAS	98	0	98	0
BRCA	0.469781	Late Stage, Low TAS	78	0	78	0
BRCA	0.419914	Early Stage, Low TAS	2403	0	2403	0
BRCA	1.82517	Early Stage, High TAS	2156	0	2156	0
BRCA	1.6028	Early Stage, Low TAS	495	0	495	0
BRCA	3.59031	Late Stage, High TAS	134	0	134	0
BRCA	0.329211	Early Stage, Low TAS	477	0	477	0
BRCA	0.711495	Late Stage, Low TAS	435	0	435	0
BRCA	7.76064	Early Stage, High TAS	293	0	293	0
BRCA	0.165843	Early Stage, Low TAS	1363	0	1363	0
BRCA	0.289598	Early Stage, Low TAS	991	1	991	0
BRCA	0.637152	Early Stage, Low TAS	745	0	745	0
BRCA	4.03687	Early Stage, High TAS	943	0	943	0
BRCA	0.243418	Early Stage, Low TAS	1926	0	1926	0
BRCA	1.36387	Early Stage, Low TAS	923	0	923	0
BRCA	1.20449	Early Stage, Low TAS	328	0	328	0
BRCA	0.488882	Early Stage, Low TAS	461	0	461	0
BRCA	0.321165	Early Stage, Low TAS	1928	0	1928	0
BRCA	0.257587	Early Stage, Low TAS	747	0	747	0
BRCA	0.67653	Late Stage, Low TAS	702	0	702	0
BRCA	3.48322	Early Stage, High TAS	1247	0	1247	0
BRCA	0.57409	Early Stage, Low TAS	1611	0	1611	0
BRCA	2.30906	Early Stage, High TAS	806	0	806	0
BRCA	0.326474	Early Stage, Low TAS	620	0	620	0
BRCA	0.304167	Early Stage, Low TAS	178	0	178	0
BRCA	0.464508	Early Stage, Low TAS	76	0	76	0
BRCA	0.677197	Late Stage, Low TAS	414	0	414	0
BRCA	0.39985	Early Stage, Low TAS	1121	0	1121	0
BRCA	2.35973	Early Stage, High TAS	392	0	392	0
BRCA	0.183603	Early Stage, Low TAS	1561	0	1561	0
BRCA	0.63727	Early Stage, Low TAS	829	0	829	0
BRCA	0.781008	Early Stage, Low TAS	1545	0	1545	0
BRCA	0.167254	Early Stage, Low TAS	728	0	728	0
BRCA	0.290725	Early Stage, Low TAS	759	0	759	0
BRCA	0.520348	Early Stage, Low TAS	1288	0	1288	0
BRCA	0.890493	Early Stage, Low TAS	1363	0	1363	0
BRCA	1.07678	Early Stage, Low TAS	701	0	701	0
BRCA	1.22088	Early Stage, Low TAS	1001	0	1001	0
BRCA	2.45592	Early Stage, High TAS	149	0	149	0
BRCA	1.99208	Early Stage, High TAS	652	0	652	0
BRCA	0.19209	Early Stage, Low TAS	1093	0	1093	0
BRCA	2.27219	Late Stage, High TAS	612	1	612	1
BRCA	0.807371	Early Stage, Low TAS	2763	1	2763	1
BRCA	0.408829	Late Stage, Low TAS	811	1	811	0
BRCA	0.656388	Late Stage, Low TAS	2207	1	2207	0
BRCA	0.148732	Early Stage, Low TAS	1148	1	1148	0
BRCA	0.510369	Early Stage, Low TAS	1692	1	1692	0
BRCA	2.65071	Early Stage, High TAS	1142	1	1142	0
BRCA	0.19643	Early Stage, Low TAS	2009	1	2009	0
BRCA	2.29785	Early Stage, High TAS	224	1	224	1
BRCA	2.91688	Early Stage, High TAS	1556	1	1556	0
BRCA	1.42971	Early Stage, Low TAS	2127	1	2127	0
BRCA	0.663171	Early Stage, Low TAS	2798	1	2798	0
BRCA	0.177363	Early Stage, Low TAS	3462	1	3462	1
BRCA	0.361647	Early Stage, Low TAS	2520	1	2520	0
BRCA	0.793457	Late Stage, Low TAS	365	1	365	1
BRCA	1.37257	Early Stage, Low TAS	1694	1	1694	1
BRCA	0.497434	Early Stage, Low TAS	1508	1	1508	1
BRCA	1.72929	Early Stage, High TAS	538	1	396	1
BRCA	3.4447	Early Stage, High TAS	785	1	785	1
BRCA	2.27975	Late Stage, High TAS	959	1	959	0
BRCA	4.10557	Early Stage, High TAS	3472	1	3472	0
BRCA	2.07411	Early Stage, High TAS	1009	1	1009	1
BRCA	0.398468	Early Stage, Low TAS	3736	1	3736	0
BRCA	0.151587	Late Stage, Low TAS	1927	1	1927	0
BRCA	0.209796	Early Stage, Low TAS	1673	1	1673	1
BRCA	2.4075	Late Stage, High TAS	1388	1	1388	0
BRCA	0.775709	Early Stage, Low TAS	2192	1	2192	1
BRCA	2.06873	Early Stage, High TAS	1688	1	1688	1
BRCA	0.453605	Early Stage, Low TAS	856	0	856	0
BRCA	1.44129	Early Stage, Low TAS	795	0	795	0
BRCA	5.01079	Early Stage, High TAS	1174	1	1174	1
BRCA	1.11164	Early Stage, Low TAS	2534	1	2534	0
BRCA	1.43339	Early Stage, Low TAS	1759	1	1759	0
BRCA	8.76222	Early Stage, High TAS	3959	1	3959	0
BRCA	0.34696	Early Stage, Low TAS	1119	0	1119	0
BRCA	1.57157	Early Stage, Low TAS	612	0	612	0
BRCA	2.12075	Early Stage, High TAS	320	1	320	0
BRCA	3.69218	Early Stage, High TAS	567	0	567	0
BRCA	2.38278	Early Stage, High TAS	715	0	715	0
BRCA	2.41549	Early Stage, High TAS	293	0	293	0
BRCA	0.441278	Early Stage, Low TAS	295	1	295	0
BRCA	1.77878	Early Stage, High TAS	574	0	574	0
BRCA	0.302201	Early Stage, Low TAS	662	0	662	0
BRCA	0.569501	Late Stage, Low TAS	287	0	287	0
THCA	0.730616	Early Stage, Low TAS	497	0	497	0
THCA	0.439249	Late Stage, Low TAS	1257	0	1257	0
THCA	0.4532	Late Stage, Low TAS	122	0	122	0
THCA	0.251699	Early Stage, Low TAS	1280	0	1280	0
THCA	1.11957	Late Stage, Low TAS	1263	0	1263	0
THCA	0.819241	Early Stage, Low TAS	504	0	504	0
THCA	0.410175	Early Stage, Low TAS	390	0	390	0
THCA	0.68941	Early Stage, Low TAS	1107	0	1107	0
THCA	5.2042	Early Stage, High TAS	331	0	331	0
THCA	3.13175	Early Stage, High TAS	639	0	639	0
THCA	0.56264	Late Stage, Low TAS	865	0	865	0
BLCA	0.112164	Early Stage, Low TAS	1219	0	630	1
BLCA	1.34022	Late Stage, Low TAS	223	1	216	1
BLCA	0.302538	Late Stage, Low TAS	81	1	81	1
BLCA	0.77994	Late Stage, Low TAS	205	1	111	1
BLCA	0.926197	Late Stage, Low TAS	377	0	242	1
KIRC	0.417468	Early Stage, Low TAS	2746	0	2685	1
KIRC	0.514756	Early Stage, Low TAS	3074	0	3074	0
KIRC	1.00437	Late Stage, Low TAS	2839	0	2839	0
KIRC	0.278325	Late Stage, Low TAS	992	1	992	0
KIRC	6.64403	Late Stage, High TAS	2718	0	2718	0
KIRC	0.654935	Early Stage, Low TAS	2361	0	1457	1
KIRC	0.901376	Early Stage, Low TAS	354	0	354	0
KIRC	0.711483	Early Stage, Low TAS	620	0	620	0
KIRC	2.12667	Early Stage, High TAS	2172	0	2172	0
KIRC	0.592558	Early Stage, Low TAS	1935	0	1935	0
KIRC	1.58653	Early Stage, Low TAS	1785	0	1785	0
KIRC	0.404873	Early Stage, Low TAS	1862	0	1862	0
KIRC	0.571519	Early Stage, Low TAS	1871	0	1871	0
KIRC	0.509552	Late Stage, Low TAS	205	0	205	0
KIRC	0.844302	Early Stage, Low TAS	1746	0	1746	0
KIRC	0.298288	Late Stage, Low TAS	1502	0	1502	0
KIRC	0.397872	Late Stage, Low TAS	1384	0	1384	0
KIRC	1.22308	Late Stage, Low TAS	211	1	35	1
KIRC	0.351396	Early Stage, Low TAS	1433	0	1433	0
KIRC	0.466479	Early Stage, Low TAS	454	0	454	0
KIRC	0.876934	Late Stage, Low TAS	1097	1	1097	0
KIRC	6.51055	Late Stage, High TAS	952	1	205	1
KIRC	0.434363	Early Stage, Low TAS	1124	0	1124	0
KIRC	1.92644	Late Stage, High TAS	118	0	118	0
KIRC	0.55901	Early Stage, Low TAS	1413	0	1413	0
KIRC	9.27572	Early Stage, High TAS	501	0	501	0
KIRC	1.09387	Early Stage, Low TAS	932	0	932	0
KIRC	0.850239	Early Stage, Low TAS	1266	0	1266	0
KIRC	1.73289	Early Stage, High TAS	563	0	563	0
KIRC	0.791369	Early Stage, Low TAS	1126	0	1126	0
KIRC	0.213624	Early Stage, Low TAS	1140	0	1140	0
KIRC	4.2469	Late Stage, High TAS	878	1	582	1
KIRC	11.1952	Early Stage, High TAS	193	0	193	0
KIRC	1.72376	Early Stage, High TAS	2412	0	2412	0
KIRC	1.12777	Early Stage, Low TAS	62	1	62	0
KIRC	1.50442	Early Stage, Low TAS	2257	0	2257	0
KIRC	5.93653	Early Stage, High TAS	932	0	932	0
KIRC	0.94007	Early Stage, Low TAS	1590	1	1590	0
KIRC	1.12355	Early Stage, Low TAS	293	0	293	0
KIRC	2.19736	Late Stage, High TAS	1912	1	396	1
KIRC	1.23039	Early Stage, Low TAS	2263	0	2263	0
KIRC	1.33598	Late Stage, Low TAS	1291	0	485	1
KIRC	0.532552	Early Stage, Low TAS	1133	0	1133	0
KIRC	2.32187	Early Stage, High TAS	1132	0	736	1
KIRC	0.414663	Early Stage, Low TAS	693	0	693	0
KIRC	11.326	Early Stage, High TAS	406	0	406	0
KIRC	0.669327	Early Stage, Low TAS	822	1	634	1
KIRC	1.07165	Early Stage, Low TAS	1011	0	1011	0
KIRC	6.42308	Late Stage, High TAS	967	0	967	0
KIRC	0.327629	Early Stage, Low TAS	714	0	714	0
KIRC	0.413483	Early Stage, Low TAS	408	0	408	0
KIRC	0.76594	Early Stage, Low TAS	749	0	749	0
KIRC	1.56267	Early Stage, Low TAS	1018	0	1018	0
KIRC	1.48846	Late Stage, Low TAS	603	0	603	0
KIRC	0.786177	Early Stage, Low TAS	1063	0	1063	0
KIRC	0.304323	Late Stage, Low TAS	29	0	29	0
KIRP	0.58515	Late Stage, Low TAS	2639	0	2639	0
KIRP	2.84588	Early Stage, High TAS	586	0	586	0
KIRP	1.4665	Late Stage, Low TAS	270	1	127	1
KIRP	3.43728	Late Stage, High TAS	697	1	130	1
KIRP	3.29422	Late Stage, High TAS	1314	1	972	1
KIRP	4.03091	Early Stage, High TAS	1454	0	1454	0
KIRP	4.69158	Late Stage, High TAS	658	1	340	1
KIRP	1.13166	Early Stage, Low TAS	1242	0	1242	0
KIRP	3.06259	Late Stage, High TAS	921	0	921	0
KIRP	2.34015	Late Stage, High TAS	792	0	792	0
KIRP	5.84227	Late Stage, High TAS	771	0	771	0
KIRP	9.55436	Early Stage, High TAS	403	0	403	0
KIRP	2.45816	Late Stage, High TAS	233	0	233	0
KIRP	0.700777	Late Stage, Low TAS	29	0	29	0
KIRP	1.24913	Early Stage, Low TAS	364	0	364	0
KIRP	1.42216	Late Stage, Low TAS	241	1	188	1
KIRP	5.36213	Late Stage, High TAS	84	0	84	0
KIRP	0.637366	Late Stage, Low TAS	3760	0	3760	0
KIRP	0.640205	Late Stage, Low TAS	2839	0	229	1
KIRP	2.23688	Early Stage, High TAS	1864	0	1864	0
KIRP	0.443549	Late Stage, Low TAS	1516	0	1516	0
KIRP	2.04197	Early Stage, High TAS	799	0	799	0
KIRP	1.24717	Late Stage, Low TAS	343	1	50	1
KIRP	0.366685	Early Stage, Low TAS	218	0	218	0
STAD	1.00626	Late Stage, Low TAS	124	1	124	0
STAD	0.603774	Early Stage, Low TAS	188	1	188	0
STAD	1.02253	Early Stage, Low TAS	291	1	291	0
STAD	0.202509	Late Stage, Low TAS	201	1	201	0
STAD	1.90481	Early Stage, High TAS	1055	0	1055	0
STAD	0.304476	Early Stage, Low TAS	422	1	385	1
STAD	1.54831	Early Stage, Low TAS	526	1	526	0
STAD	0.544765	Early Stage, Low TAS	588	1	574	1
STAD	1.34853	Early Stage, Low TAS	279	1	279	1
STAD	4.74591	Early Stage, High TAS	997	0	997	0
STAD	0.321877	Early Stage, Low TAS	1223	0	1223	0
STAD	7.27753	Late Stage, High TAS	940	0	807	1
STAD	0.897486	Early Stage, Low TAS	1367	0	1367	0
STAD	0.385071	Early Stage, Low TAS	280	0	280	0
STAD	0.127764	Early Stage, Low TAS	1090	0	1090	0
STAD	1.74177	Early Stage, High TAS	1210	0	1210	0
STAD	0.440653	Late Stage, Low TAS	552	1	552	0
STAD	0.103236	Late Stage, Low TAS	874	1	559	1
STAD	0.870708	Late Stage, Low TAS	276	1	276	0
STAD	3.58579	Late Stage, High TAS	1010	0	1010	0
STAD	2.24474	Late Stage, High TAS	1133	0	89	1
STAD	0.344092	Late Stage, Low TAS	439	1	439	0
STAD	0.431897	Late Stage, Low TAS	21	0	21	0
STAD	0.853504	Late Stage, Low TAS	292	1	292	0
STAD	0.851183	Early Stage, Low TAS	981	0	981	0
STAD	1.16519	Late Stage, Low TAS	245	1	245	0
STAD	0.236127	Early Stage, Low TAS	895	0	895	0
STAD	0.183046	Late Stage, Low TAS	81	1	81	0
STAD	0.566173	Early Stage, Low TAS	607	1	607	0
STAD	2.66717	Late Stage, High TAS	225	0	225	0
STAD	0.379155	Late Stage, Low TAS	946	0	946	0
STAD	2.6629	Late Stage, High TAS	675	0	675	0
STAD	0.575834	Early Stage, Low TAS	29	0	29	0
STAD	0.745988	Late Stage, Low TAS	801	1	580	1
STAD	0.370316	Early Stage, Low TAS	131	0	131	0
STAD	0.7014	Late Stage, Low TAS	427	0	419	1
STAD	0.572696	Late Stage, Low TAS	951	0	951	0
STAD	0.171477	Late Stage, Low TAS	450	0	450	0
STAD	0.619702	Late Stage, Low TAS	21	0	467	1
STAD	0.056508	Late Stage, Low TAS	164	0	164	0
STAD	0.468815	Late Stage, Low TAS	766	1	766	0
STAD	0.803244	Late Stage, Low TAS	280	0	280	0
STAD	0.350102	Early Stage, Low TAS	615	0	615	0
STAD	0.70782	Early Stage, Low TAS	34	0	34	0
STAD	3.14205	Early Stage, High TAS	389	0	389	0
STAD	0.274284	Late Stage, Low TAS	825	0	825	0
STAD	0.406116	Late Stage, Low TAS	284	1	223	1
STAD	2.33835	Late Stage, High TAS	856	0	856	0
STAD	5.23231	Late Stage, High TAS	191	1	191	0
STAD	0.133036	Early Stage, Low TAS	754	0	754	0
STAD	0.168688	Late Stage, Low TAS	972	0	972	0
STAD	0.611179	Late Stage, Low TAS	250	1	250	1
STAD	0.55173	Late Stage, Low TAS	422	1	422	0
STAD	4.85928	Late Stage, High TAS	45	1	45	0
STAD	3.2578	Late Stage, High TAS	869	1	737	1
STAD	3.01562	Late Stage, High TAS	862	0	862	0
STAD	0.124359	Early Stage, Low TAS	20	0	20	0
STAD	0.808107	Late Stage, Low TAS	411	0	411	0
STAD	1.63068	Late Stage, High TAS	35	0	35	0
BLCA	0.555166	Late Stage, Low TAS	200	1	200	1
BLCA	0.552262	Late Stage, Low TAS	400	1	326	1
BLCA	1.71962	Early Stage, High TAS	579	1	254	1
BLCA	0.45422	Late Stage, Low TAS	795	1	795	1
BLCA	1.60778	Late Stage, Low TAS	370	1	315	1
BLCA	0.178763	Late Stage, Low TAS	544	1	544	0
BLCA	0.175271	Late Stage, Low TAS	593	1	593	1
BLCA	0.837769	Late Stage, Low TAS	154	1	154	0
BLCA	0.301494	Late Stage, Low TAS	453	1	314	1
BLCA	0.331503	Late Stage, Low TAS	455	1	455	0
BLCA	0.354744	Early Stage, Low TAS	254	1	254	0
BLCA	0.774552	Late Stage, Low TAS	492	1	492	0
BLCA	0.163366	Late Stage, Low TAS	142	1	142	1
BLCA	0.479604	Late Stage, Low TAS	789	0	789	0
BLCA	2.42211	Early Stage, High TAS	303	1	303	1
BLCA	1.29698	Early Stage, Low TAS	873	0	873	0
BLCA	1.91684	Late Stage, High TAS	1108	0	1108	0
LIHC	0.890486	Late Stage, Low TAS	20	0	20	0
BLCA	0.195448	Late Stage, Low TAS	700	0	700	0
BRCA	2.44873	Early Stage, High TAS	363	0	363	0
BRCA	0.77622	Early Stage, Low TAS	358	0	358	0
BRCA	0.2934	Early Stage, Low TAS	358	0	358	0
BRCA	1.14828	Early Stage, Low TAS	385	0	385	0
BRCA	3.86835	Early Stage, High TAS	358	0	358	0
BRCA	2.34848	Late Stage, High TAS	385	1	385	1
BRCA	2.96317	Early Stage, High TAS	385	0	385	0
BRCA	1.6499	Late Stage, High TAS	385	0	385	0
BRCA	0.721912	Early Stage, Low TAS	385	0	385	0
BRCA	1.59576	Early Stage, Low TAS	1476	0	1476	0
BRCA	1.5395	Early Stage, Low TAS	382	0	382	0
BRCA	2.12661	Late Stage, High TAS	370	0	370	0
BRCA	3.94213	Late Stage, High TAS	411	0	411	0
BRCA	1.12256	Early Stage, Low TAS	383	0	383	0
BRCA	3.64368	Early Stage, High TAS	383	0	383	0
BRCA	4.79798	Early Stage, High TAS	393	0	393	0
BRCA	1.03971	Early Stage, Low TAS	379	0	136	1
BRCA	1.92884	Late Stage, High TAS	380	0	380	0
BRCA	0.214929	Early Stage, Low TAS	375	0	375	0
BRCA	1.60667	Early Stage, Low TAS	332	0	332	0
BRCA	2.53447	Early Stage, High TAS	345	0	345	0
BRCA	2.32177	Late Stage, High TAS	343	0	343	0
BRCA	2.46579	Early Stage, High TAS	5	0	5	0
BRCA	0.942343	Early Stage, Low TAS	366	0	366	0
BRCA	0.688988	Late Stage, Low TAS	317	0	317	0
BRCA	3.21234	Early Stage, High TAS	375	0	375	0
BRCA	1.38861	Early Stage, Low TAS	394	0	394	0
BRCA	0.418729	Late Stage, Low TAS	375	0	375	0
BRCA	0.665938	Late Stage, Low TAS	616	0	616	0
BRCA	1.22177	Early Stage, Low TAS	381	0	381	0
BRCA	4.11234	Early Stage, High TAS	376	0	376	0
BRCA	4.91466	Early Stage, High TAS	394	0	394	0
BRCA	0.584382	Early Stage, Low TAS	470	0	470	0
BRCA	0.981745	Early Stage, Low TAS	513	0	513	0
BRCA	0.411533	Early Stage, Low TAS	508	0	508	0
BRCA	1.79349	Early Stage, High TAS	1	0	1	0
BRCA	4.82265	Late Stage, High TAS	297	0	297	0
BRCA	0.580563	Early Stage, Low TAS	747	0	747	0
BRCA	3.10819	Early Stage, High TAS	439	0	439	0
BRCA	1.24753	Early Stage, Low TAS	394	0	394	0
BRCA	1.43017	Early Stage, Low TAS	380	0	380	0
BRCA	2.35847	Late Stage, High TAS	408	0	408	0
HNSC	0.114754	Late Stage, Low TAS	191	1	191	0
HNSC	0.989844	Late Stage, Low TAS	386	0	386	0
CRC	0.863464	Early Stage, Low TAS	386	0	386	0
CRC	2.82866	Early Stage, High TAS	376	0	376	0
CRC	2.41338	Early Stage, High TAS	379	0	379	0
CRC	0.270326	Early Stage, Low TAS	377	0	377	0
CRC	1.03161	Early Stage, Low TAS	383	0	383	0
CRC	0.536016	Late Stage, Low TAS	383	0	383	0
CRC	0.430422	Early Stage, Low TAS	371	0	371	0
CRC	2.7943	Early Stage, High TAS	306	1	207	1
CRC	1.0343	Early Stage, Low TAS	435	0	354	1
LIHC	3.12652	Early Stage, High TAS	129	1	129	0
LIHC	8.65071	Late Stage, High TAS	87	1	87	0
LIHC	0.051763	Early Stage, Low TAS	97	1	97	0
LIHC	8.12811	Late Stage, High TAS	103	1	103	0
LIHC	1.34086	Late Stage, Low TAS	129	1	129	0
LIHC	12.1022	Late Stage, High TAS	101	1	101	0
LIHC	16.2463	Late Stage, High TAS	300	1	219	1
LIHC	1.27641	Late Stage, Low TAS	303	1	261	1
LIHC	2.33511	Late Stage, High TAS	315	1	260	1
LIHC	5.36345	Late Stage, High TAS	363	0	297	1
LIHC	12.2947	Late Stage, High TAS	347	1	312	1
[truncated: 6,861 more rows]

## Sheet: Fig.4h
Cancer type	Variable	Hazard ratio	95% CI	P value (Wald test)
Stomach adenocarcinoma	Age	1.02516	(1.00, 1.04)	0.0658648
	TmS (High vs. Low)	2.5	(1.24, 5.02)	0.0103666
	Stage (Advanced vs. Early)	1.9	(1.14, 3.06)	0.0125055
Thyroid papillary carcinoma	Age	1.00566	(0.96, 1.06)	0.69355
	TmS (High vs. Low)	6.6	(1.76, 24.49)	0.00500722
	Stage (Advanced vs. Early)	2.4	(0.44, 13.62)	0.306705
Hepatocellular carcinoma	Age	1.01421	(1.00, 1.03)	0.105209
	TmS (High vs. Low)	1.8	(1.20, 2.69)	5x10-3
	Stage (Advanced vs. Early)	2.2	(1.43, 3.26)	2x10-4
Colorectal carcinoma	Age	1	(1.03, 1.07)	8x10-7
	TmS (High vs. Low)	2.9082	(1.40, 6.20)	5x10-3
	Stage (Advanced vs. Early)	1.9	(0.96, 3.57)	0.07
Renal clear cell carcinoma	Age	1.03895	(1.02, 1.06)	6x10-5
	TmS (High vs. Low)	2.7	(1.66, 4.56)	9x10-5
	Stage (Advanced vs. Early)	5.7	(3.37, 9.50)	6x10-11
Lung adenocarcinoma	Age	1.01056	(0.99, 1.02)	0.451875
	TmS (High vs. Low)	2.12479	(1.26, 3.52)	5x10-3
	Stage (Advanced vs. Early)	2.33501	(1.62, 3.33)	5x10-6
Panceatic adenocarcinoma	Age	1.01495	(0.99, 1.04)	0.272737
	TmS (High vs. Low)	1.99817	(1.15, 3.35)	0.0100009
Prostate adenocarcinoma	Age	1.01156	(0.97, 1.06)	0.611252
	TmS (High vs. Low)	1.5	(0.74, 2.86)	0.274368
	Gleason score (7 vs. 8+)	6.8	(2.95, 15.85)	8x10-6
Early-onset prostate cancer	Age	0.929175	(0.79, 1.09)	0.366135
	TmS (High vs. Low)	4.1	(1.43, 11.98)	9x10-3
	Gleason score (7 vs. 8+)	6.3	(1.98, 19.90)	2x10-3
Head-and-neck squamous cell carcinoma (HPV-)	Age	1.03264	(1.01, 1.05)	0.00174474
	TmS (High vs. Low)	4.1	(1.52, 11.7)	0.005
	Stage (Advanced vs. Early)	5.3	(2.30, 12.38)	9x10-5
	TmS x Stage	0.137644	(0.05, 0.43)	5x10-4
Lung squamous cell carcinoma	Age	1.01814	(1.0, 1.03)	0.0551466
	TmS (High vs. Low)	2.5	(1.17, 5.48)	0.02
	Stage (Advanced vs. Early)	2.5	(1.63, 3.82)	2x10-5
	TmS x Stage	0.19	(0.07, 0.5)	8x10-4
Bladder urothelial carcinoma	Age	1.00641	(0.99, 1.02)	0.5
	TmS (High vs. Low)	3.29059	(0.79, 13.90)	0.103141
	Stage (Advanced vs. Early)	9	(2.20, 37.07)	0.00219533
	TmS x Stage	0.179993	(0.04, 0.79)	0.0230279
Triple-negative breast carcinoma	Age	0.98	(0.95, 1.00)	0.2
	TmS (High vs. Low)	0.15	(0.02, 1.14)	0.07
	Stage (Advanced vs. Early)	1.5	(0.20, 11.74)	0.7
	TmS x Stage	29	(1.60, 553.15)	0.02
ER-postive breast carcinoma	Age	1	(1.00, 1.03)	0.07
	TmS (High vs. Low)	0.9	(0.50, 1.67)	0.8
	Stage (Advanced vs. Early)	2.8	(1.72, 4.70)	4x10-5

## Sheet: Fig.4i
Cancer type	Variable	Hazard ratio	95% CI	P value (Wald test)
Triple-negative breast carcinoma	Age	0.999626	(0.98, 1.02)	0.968244
	TmS (High vs. Low)	0.701171	(0.44, 1.12)	0.0103666
	Chemotherapy (Yes vs. No)	1.6721	(1.00, 2.79)	0.0125055
Triple-negative breast carcinoma with chemotherapy	Age	1.00605	(0.98, 1.03)	0.623013
	TmS (High vs. Low)	0.495848	(0.28, 0.89)	0.0186712
ER-positive breast carcinoma	Age	1.01006	(1.00, 1.03)	0.0186375
	TmS (High vs. Low)	0.877845	(0.73, 1.05)	0.165178
	Chemotherapy (Yes vs. No)	1.96324	(1.47, 2.63)	5x10-6
ER-positive & HER2-negative	Age	1.00984	(1.00, 1.02)	0.0315701
	TmS (High vs. Low)	0.744352	(0.61, 0.91)	4x10-3
	Chemotherapy (Yes vs. No)	1.89001	(1.39, 2.57)	5x10-5
	Oncotype DX Risk (High vs. Low)	2.42172	(1.86, 3.15)	4x10-11
	Oncotype DX Risk (Intermediate vs. Low)	1.34622	(1.07, 1.69)	0.01
ER-positive & HER2-negative with chemotherapy	Age	0.986962	(0.93, 1.04)	0.650865
	TmS (High vs. Low)	0.245889	(0.08, 0.77)	0.0160724

## Sheet: Fig.4j
TmS	TmS.category	OS	OS.time	Relapse	Relapse.Free.Time
3.10883	High TmS	0	153.967	0	151.94
4.707	High TmS	1	28.5	1	26.28
0.668619	Low TmS	1	66.7333	1	31.74
9.1116	High TmS	0	10.8333	0	10.69
11.7974	High TmS	0	78.7667	0	77.73
3.66082	High TmS	1	31.3	1	13.82
3.92287	High TmS	0	141.167	0	139.31
1.43612	Low TmS	0	146.9	0	144.97
7.74603	High TmS	0	193.167	0	190.63
2.12416	High TmS	1	11.8667	1	11.71
0.926507	Low TmS	0	22.2333	0	21.94
3.32843	High TmS	1	5.83333	1	5.76
6.12039	High TmS	1	62.7667	1	46.64
3.44737	High TmS	0	60.6667	0	59.87
6.52816	High TmS	1	22.4667	1	18.78
2.1063	High TmS	1	26.2667	1	20.39
3.55393	High TmS	0	76.7333	0	75.72
0.54849	Low TmS	1	9.83333	1	9.7
3.773	High TmS	0	72.2667	0	71.32
1.31783	Low TmS	1	43.1333	1	16.12
4.62292	High TmS	1	39.3	1	19.28
1.25291	Low TmS	1	36.4	1	33.42
2.31731	High TmS	0	67.4667	0	66.58
6.40419	High TmS	0	82.1	0	81.02
6.14111	High TmS	0	114.467	0	112.96
5.32086	High TmS	0	65.8667	0	65
0.824279	Low TmS	0	48.8	0	48.16
3.31831	High TmS	0	75.4	0	74.41
7.9273	High TmS	1	18.9333	1	13.26
2.30927	High TmS	1	11.0667	1	10.92
2.45456	High TmS	1	112.4	0	110.92
2.61137	High TmS	1	16.6	1	13.75
1.36223	Low TmS	0	175.633	0	173.32
3.83351	High TmS	0	136.167	0	134.38
4.62912	High TmS	0	278.267	0	274.61
1.43097	Low TmS	0	274.4	0	270.79
4.02018	High TmS	0	235.667	0	232.57
3.32218	High TmS	1	19.7333	1	18.91
5.84651	High TmS	1	125.6	1	102.66
2.72999	High TmS	1	31.9333	1	31.51
4.15129	High TmS	0	262.133	0	258.68
1.79644	High TmS	0	263.233	0	259.77
6.03951	High TmS	0	262.633	0	259.18
5.77238	High TmS	1	32.0333	1	27.11
1.75654	High TmS	0	254.267	0	250.92
1.91088	High TmS	1	28.5667	1	20.95
1.81255	High TmS	0	167.433	0	165.23
2.5342	High TmS	0	227.933	0	224.93
3.31392	High TmS	0	248.767	0	245.49
2.59489	High TmS	1	32.9333	1	22.11
1.97232	High TmS	0	236.067	0	232.96
1.10252	Low TmS	1	23.2	1	18.72
1.28009	Low TmS	0	226.733	0	223.75
1.06821	Low TmS	1	32.8333	1	19.54
10.0923	High TmS	0	229.333	0	226.32
4.55781	High TmS	1	282.833	0	279.11
1.72378	Low TmS	1	39.8667	1	19.47
11.3029	High TmS	1	83.6667	0	82.57
2.15671	High TmS	1	35.2333	1	23.52
5.26943	High TmS	0	149.867	0	147.89
0.711118	Low TmS	1	19.7333	1	10.13
4.53744	High TmS	1	27.4	1	10.13
1.95161	High TmS	1	40.6333	1	35.1
2.08224	High TmS	1	31.4333	1	23.09
1.4369	Low TmS	1	70.6	1	27.96
5.1691	High TmS	1	20.1333	1	15.26
1.83247	High TmS	1	75.2333	1	63.55
1.63852	Low TmS	0	223.3	0	220.36
3.72857	High TmS	0	213.9	0	211.09
5.3263	High TmS	1	50.2333	1	18.88
1.2315	Low TmS	1	30.3667	1	18.22
3.06053	High TmS	0	77.4	0	76.38
3.63541	High TmS	1	27.3	1	19.7
0.698995	Low TmS	1	43.4	1	22.5
6.81688	High TmS	1	144.667	1	134.9
9.37926	High TmS	0	166.667	0	164.47
5.83609	High TmS	1	84.9	1	22.04
1.70156	Low TmS	1	16.7	1	4.97
1.49691	Low TmS	0	194.3	0	191.74
2.04199	High TmS	1	30.9333	1	25.23
4.75737	High TmS	1	162.833	1	123.75
1.37476	Low TmS	1	14.8	1	10.56
3.03107	High TmS	0	98.5667	0	97.27
4.17769	High TmS	0	234.4	1	20.23
6.19931	High TmS	0	224.433	0	221.48
2.34319	High TmS	0	136	0	134.21
0.465649	Low TmS	1	22.6667	1	18.32
3.89362	High TmS	1	10.6333	1	0.69
6.29815	High TmS	0	221.933	0	219.01
3.01706	High TmS	0	165.433	0	163.26
2.57799	High TmS	0	182.833	0	180.43
0.984134	Low TmS	1	14.7	1	12.2
2.84272	High TmS	1	22.4	1	17.5
3.99689	High TmS	1	27.8667	1	9.05
5.03817	High TmS	1	89.5333	1	40.1
2.70013	High TmS	0	58.6	0	57.83
3.61364	High TmS	1	54.7667	1	18.85
5.89105	High TmS	1	19.8333	1	12.47
2.49297	High TmS	0	135.333	0	133.55
3.48541	High TmS	1	27.9667	1	6.38
3.17017	High TmS	0	85.3667	0	84.24
5.28071	High TmS	0	120.433	0	118.85
1.7919	High TmS	0	81.0333	0	79.97
5.15566	High TmS	0	89.7667	0	88.59
1.74681	High TmS	1	5.06667	0	5
8.52284	High TmS	0	118.9	0	117.34
3.15251	High TmS	0	109.767	0	108.32
8.22658	High TmS	0	128.367	0	126.68
2.79865	High TmS	0	138.333	0	136.51
8.46917	High TmS	0	149.767	0	147.8
1.66369	Low TmS	1	21.9333	1	9.8
1.73971	High TmS	0	147.167	0	145.23
3.51599	High TmS	0	166.033	0	163.85
3.15558	High TmS	1	55	1	40.46
5.23874	High TmS	1	15.0667	1	9.87
6.89017	High TmS	1	195.367	1	136.58
2.48556	High TmS	1	21.1667	1	13.19
2.52689	High TmS	0	175.167	0	172.86

[truncated: 1 more sheets: Fig.4k]
