# Supplementary material for: Estimation of tumor cell total mRNA expression in 15 cancer types predicts disease progression
Source: Nat Biotechnol. 2022 Jun 13;40(11):1624–33. doi: 10.1038/s41587-022-01342-x (PMC9646498; doi:10.1038/s41587-022-01342-x)
Supplement: Source Data Fig. 5 — Statistical Source Data [file 41587_2022_1342_MOESM14_ESM.xlsx]

## Sheet: Fig.5b-d
% CAN per region	% subclonal CAN per region	TmS
0.549202	0.398913	3.41029
0.414811	0.221626	3.53046
0.622266	0.4138	2.44007
0.354637	0.0748033	3.02317
0.683149	0.490919	1.62418
0.444885	0.272935	1.27972
0.483309	0.323954	1.91287
0.316266	0.191481	2.11524
0.313849	0.188134	0.878292
0.412507	0.324761	2.66216
0.593061	0.574802	3.40076
0.303863	0.0082467	1.78251
0.451259	0.332186	1.71559
0.300718	0.341624	0.799129
0.28398	0.300264	2.65582
0.631717	0.336224	4.06284
0.668931	0.379326	2.31785
0.586927	0.284346	2.18793
0.749166	0.102462	0.869318
0.730091	0.078558	1.78428
0.206854	0.0205927	3.96733
0.290863	0.126563	2.39666
0.770446	0.73152	2.68982
0.762596	0.721618	2.19506
0.272208	0.103032	2.76707
0.37348	0.343779	2.6546
0.398269	0.39333	2.40963
0.211423	0.246279	1.26935
0.159363	5.87e-05	0.845119
0.697034	0.630394	5.3471
0.752639	0.69617	5.66369
0.678266	0.608194	7.40762
0.138978	0.0528708	1.51632
0.215612	0.326427	7.49106
0.252249	0.457208	1.49148
0.26195	0.491837	2.16354
0.26276	0.494729	2.60861
0.558675	0.206249	2.30534
0.522959	0.151236	2.00761
0.521669	0.14925	2.26462
0.280208	0.161382	1.77355
0.295558	0.199085	1.88949
0.283887	0.170419	2.65903
0.324395	0.269917	2.46934
0.216342	0.00611269	1.61503
0.230519	0.0671335	2.54112
0.217792	0.0123524	2.31737
0.216759	0.00790546	2.18973
0.127256	0.112795	2.37783
0.12458	0.0937377	2.66148
0.206985	0.0172138	0.991607
0.20709	0.0176772	0.80402
0.206539	0.0152394	0.97926
0.20379	0.00306924	1.11584
0.225031	0.0970835	0.969506
0.41998	0.220232	2.66663
0.362207	0.0958563	2.01726
0.455235	0.365193	1.70015
0.453967	0.363836	2.33196
0.734749	0.664178	3.98998
0.536888	0.340529	1.68003
0.455699	0.221626	1.96342
0.519484	0.315041	3.87705
0.535347	0.338271	3.50173
0.475012	0.249911	2.46569
0.496319	0.281115	1.72537
0.46718	0.400947	2.18795
0.288992	0.0315807	1.32167
0.626671	0.594902	3.4968
0.219097	0.0739871	0.807325
0.652066	0.627359	2.08066
0.528616	0.46958	2.10808
0.676926	0.305146	0.852197
0.547095	0.144467	0.84955
0.520729	0.111836	0.908477
0.702854	0.337236	1.39801
0.732853	0.148028	2.87722
0.684117	0.0970961	2.57103
0.680723	0.259181	3.71019
0.727641	0.315317	1.36223
0.533716	0.0832892	1.42715
0.526343	0.152217	3.46062
0.525013	0.150096	2.89635
0.53599	0.167599	1.98383
0.526908	0.153118	2.00335
0.448072	0.307997	1.186
0.48796	0.365803	1.57475
0.545068	0.448565	3.66799
0.374173	0.200902	1.58105
0.374846	0.0321596	0.764459
0.372251	0.0253069	0.909813
0.366643	0.0104959	0.7192
0.498543	0.00113474	1.26366
0.498108	0.000262521	1.02021

## Sheet: Fig.5e-g
TmSmax	TmSmed	% subclonal CAN	Range of TmS
3.53046	3.47038	0.674415	0.0498964
3.02317	2.44007	0.625597	0.898555
1.91287	1.5963	0.682228	0.577429
3.40076	2.3887	0.753499	1.94996
1.78251	1.74905	0.340432	0.0494687
2.65582	1.72747	0.598563	1.73335
4.06284	2.31785	0.604554	0.890549
1.78428	1.3268	0.163635	1.03279
3.96733	2.68982	0.759663	0.851635
2.6546	2.53211	0.597238	0.136959
1.26935	1.05723	0.246338	0.579294
7.40762	5.66369	0.805863	0.469935
7.49106	2.16354	0.556772	2.32965
2.30534	2.26462	0.345742	0.194438
2.65903	2.17942	0.473114	0.480762
2.54112	2.25355	0.0749292	0.890589
2.66148	2.51965	0.206533	0.160465
1.11584	0.97926	0.101081	0.192645
2.66663	2.34194	0.316088	0.402484
3.98998	2.33196	0.878243	1.23085
3.87705	2.21455	0.55425	1.2076
2.18795	1.75481	0.432528	0.730393
3.4968	2.09437	0.793962	2.11136
1.39801	0.880337	0.467377	0.719892
2.87722	2.72412	0.382153	0.1643
3.71019	1.42715	0.444705	1.44781
3.46062	2.44985	0.312943	0.805272
3.66799	1.5779	0.658644	1.62482
0.909813	0.764459	0.0421595	0.33787
1.26366	1.14193	0.00139726	0.304855
