# Supplementary material for: Estimation of tumor cell total mRNA expression in 15 cancer types predicts disease progression
Source: Nat Biotechnol. 2022 Jun 13;40(11):1624–33. doi: 10.1038/s41587-022-01342-x (PMC9646498; doi:10.1038/s41587-022-01342-x)
Supplement: Source Data Extended Data Fig. 1 — Statistical Source Data [file 41587_2022_1342_MOESM15_ESM.xlsx]

## Sheet: EDFig.1c
Colorectal adenocarcinoma patient 1				Hepatocellular carcinoma patient 1				Lung adenocarcinoma patient 1				Pancreatic adenocarcinoma patient 1
Gene counts	Total UMI counts	Cell type		Gene counts	Total UMI counts	Cell type		Gene counts	Total UMI counts	Cell type		Gene counts	Total UMI counts	Cell type
7781	84323	tumor		7654	71455	tumor		5831	37780	tumor		7331	76348	tumor
7629	88966	tumor		7654	71455	tumor		5729	28172	tumor		7181	68185	tumor
7419	82328	tumor		6998	59529	tumor		5693	28085	tumor		7164	62695	tumor
7171	73420	tumor		6771	61813	tumor		5683	27786	tumor		7081	48926	tumor
7051	47652	tumor		6653	77023	tumor		5602	26365	tumor		6888	55963	tumor
6949	61450	tumor		6538	73226	tumor		5398	24332	tumor		6802	49897	tumor
6615	45787	tumor		6465	82759	tumor		5342	24556	tumor		6680	48405	tumor
6512	51616	tumor		6380	72690	tumor		5334	27162	tumor		6643	54131	tumor
6252	44123	tumor		6068	54706	tumor		5328	22304	tumor		6559	53527	tumor
6222	46851	tumor		6054	63362	tumor		5177	19575	tumor		6258	51777	tumor
6207	51793	tumor		5728	63378	tumor		5091	22158	tumor		6137	46048	tumor
6141	51822	tumor		5508	46295	tumor		5011	21774	tumor		6106	42865	tumor
5923	34824	tumor		5485	44670	tumor		4906	17027	tumor		5974	43015	tumor
5919	45180	tumor		5484	59008	tumor		4892	21783	tumor		5914	38908	tumor
5857	44891	tumor		5484	59008	tumor		4484	12867	tumor		5832	30007	tumor
5277	49423	tumor		5475	40715	tumor		4342	17085	tumor		5827	37126	tumor
5207	29654	tumor		5221	59379	tumor		4149	14651	tumor		5824	31356	tumor
4532	36316	tumor		5221	59379	tumor		4095	13220	tumor		5805	33564	tumor
3108	15997	tumor		5196	36095	tumor		3954	14205	tumor		5795	49859	tumor
2235	6540	tumor		4508	29091	tumor		3669	13695	tumor		5717	37799	tumor
1907	7696	tumor		4508	29091	tumor		3658	14076	tumor		5671	43100	tumor
1830	6455	tumor		4465	25288	tumor		3632	15551	tumor		5509	38911	tumor
1812	9377	tumor		4465	25288	tumor		3484	11297	tumor		5348	22057	tumor
1795	6280	tumor		4413	25504	tumor		3380	10091	tumor		5118	25514	tumor
1448	2702	tumor		4034	22393	tumor		3172	11475	tumor		5101	22926	tumor
1321	4443	tumor		4034	22393	tumor		2953	7536	tumor		5030	24573	tumor
1249	2306	tumor		3641	17235	tumor		2904	9555	tumor		4981	29223	tumor
1232	2606	tumor		3310	18733	tumor		2899	7464	tumor		4943	24399	tumor
1180	3252	tumor		3012	15379	tumor		2837	7976	tumor		4905	22748	tumor
1173	3675	tumor		2811	10518	tumor		2832	7480	tumor		4902	25697	tumor
1160	5973	tumor		1758	6431	tumor		2818	9626	tumor		4877	23850	tumor
1108	2801	tumor		1753	5402	tumor		2638	5947	tumor		4779	20013	tumor
1087	2309	tumor		1753	5402	tumor		2500	5870	tumor		4747	21367	tumor
1067	2487	tumor		1657	2674	tumor		1872	3673	tumor		4660	17537	tumor
932	2715	tumor		1463	4130	tumor		1803	4500	tumor		4546	19018	tumor
921	2338	tumor		1106	4068	tumor		1480	3179	tumor		4540	24310	tumor
915	2852	tumor		1101	3747	tumor		1241	3110	tumor		4413	16218	tumor
889	2360	tumor		1101	3747	tumor		1230	2192	tumor		4266	14484	tumor
841	2327	tumor		1083	2514	tumor		1214	2331	tumor		4052	16415	tumor
832	1725	tumor		1035	2932	tumor		1182	1823	tumor		3928	11375	tumor
829	2610	tumor		1034	3081	tumor		1119	2083	tumor		3809	15145	tumor
820	3975	tumor		1014	1857	tumor		1106	2582	tumor		3783	18291	tumor
795	1453	tumor		919	2213	tumor		1096	2120	tumor		3737	12818	tumor
776	1975	tumor		885	2198	tumor		1068	2015	tumor		3716	13895	tumor
764	2179	tumor		885	2198	tumor		950	1597	tumor		3669	9757	tumor
745	3003	tumor		2923	14153	immune		938	1738	tumor		3650	12889	tumor
742	1380	tumor		2923	14153	immune		926	2046	tumor		3624	12463	tumor
723	1609	tumor		2476	8054	immune		876	1447	tumor		3552	13057	tumor
676	2079	tumor		2266	8651	immune		754	1184	tumor		3241	12647	tumor
667	2343	tumor		2126	5662	immune		742	1128	tumor		3169	11974	tumor
656	1605	tumor		2126	5662	immune		672	1053	tumor		2935	19627	tumor
641	1413	tumor		1723	4696	immune		663	935	tumor		2917	10787	tumor
603	1517	tumor		1632	4600	immune		639	1003	tumor		2781	7834	tumor
601	1259	tumor		1528	3979	immune		637	961	tumor		2705	9421	tumor
582	1685	tumor		1423	3725	immune		596	853	tumor		2689	7428	tumor
569	1186	tumor		1318	3223	immune		581	806	tumor		2685	10391	tumor
568	1215	tumor		1316	2799	immune		535	811	tumor		2661	6553	tumor
566	1192	tumor		1283	3457	immune		526	759	tumor		2504	7110	tumor
540	2297	tumor		1258	2926	immune		521	767	tumor		2362	4929	tumor
527	1309	tumor		1258	2926	immune		513	768	tumor		2201	6313	tumor
517	1083	tumor		1245	2849	immune		499	709	tumor		2138	6701	tumor
511	1142	tumor		1245	2849	immune		494	698	tumor		2018	5841	tumor
506	1793	tumor		1227	2999	immune		485	747	tumor		2018	6120	tumor
495	1475	tumor		1227	2999	immune		463	610	tumor		1981	4609	tumor
475	1429	tumor		1160	3002	immune		463	761	tumor		1940	7729	tumor
471	1179	tumor		1095	2771	immune		434	561	tumor		1813	2753	tumor
467	1208	tumor		1045	2782	immune		433	633	tumor		1728	3565	tumor
463	1406	tumor		1043	2724	immune		427	659	tumor		1726	3010	tumor
463	867	tumor		1043	2724	immune		417	676	tumor		1552	5507	tumor
462	1351	tumor		1012	2215	immune		415	594	tumor		1449	2341	tumor
461	1074	tumor		994	2189	immune		395	511	tumor		1447	5721	tumor
452	1238	tumor		993	2188	immune		390	564	tumor		1345	3394	tumor
448	1131	tumor		950	2598	immune		379	576	tumor		1228	3253	tumor
425	1236	tumor		950	2598	immune		371	646	tumor		1162	3151	tumor
425	1239	tumor		925	2141	immune		368	494	tumor		1073	2085	tumor
423	880	tumor		925	2141	immune		357	463	tumor		1019	1774	tumor
414	1068	tumor		916	2002	immune		351	464	tumor		1015	2018	tumor
413	1063	tumor		885	1994	immune		345	505	tumor		945	2054	tumor
412	1039	tumor		880	2264	immune		319	433	tumor		906	1194	tumor
395	1160	tumor		880	2264	immune		317	461	tumor		901	1248	tumor
385	910	tumor		877	2158	immune		314	429	tumor		845	1961	tumor
381	1148	tumor		769	2021	immune		313	431	tumor		814	1558	tumor
377	870	tumor		753	1902	immune		311	421	tumor		808	1582	tumor
375	1157	tumor						308	419	tumor		735	1303	tumor
374	1088	tumor						308	469	tumor		708	1855	tumor
373	1196	tumor						303	427	tumor		680	2379	tumor
371	1233	tumor						302	452	tumor		671	990	tumor
365	1082	tumor						301	439	tumor		610	1093	tumor
364	1239	tumor						300	446	tumor		608	917	tumor
354	890	tumor						292	454	tumor		581	965	tumor
342	967	tumor						288	487	tumor		536	914	tumor
341	985	tumor						286	405	tumor		499	649	tumor
337	868	tumor						280	477	tumor		486	742	tumor
330	913	tumor						261	363	tumor		448	1053	tumor
329	1099	tumor						251	335	tumor		377	545	tumor
325	930	tumor						238	384	tumor		368	647	tumor
325	973	tumor						230	363	tumor		353	553	tumor
316	1239	tumor						224	361	tumor		345	527	tumor
309	942	tumor						223	399	tumor		308	509	tumor
308	830	tumor						213	260	tumor		231	1730	tumor
7717	54470	stroma						4403	14767	stroma		5824	45531	stroma
6955	49470	stroma						4382	17497	stroma		5240	33734	stroma
5756	28358	stroma						4215	13605	stroma		5048	30730	stroma
5067	23904	stroma						4002	13052	stroma		5025	26132	stroma
4660	18151	stroma						3845	14604	stroma		4924	28082	stroma
4640	15977	stroma						3844	15511	stroma		4662	24490	stroma
4619	20461	stroma						3403	12751	stroma		4400	21123	stroma
4353	19350	stroma						3185	11972	stroma		4229	20418	stroma
4089	16548	stroma						3111	9029	stroma		3942	14069	stroma
3979	12747	stroma						3079	8580	stroma		3819	13047	stroma
3971	14652	stroma						3065	8327	stroma		3302	9682	stroma
3872	14729	stroma						2949	7131	stroma		3222	11831	stroma
3870	14439	stroma						2940	8128	stroma		3075	16589	stroma
3861	15069	stroma						2857	8837	stroma		3040	9413	stroma
3593	9714	stroma						2834	8994	stroma		2997	11644	stroma
3585	13973	stroma						2818	8354	stroma		2874	8244	stroma
3530	9587	stroma						2715	7244	stroma		2757	10682	stroma
3503	10485	stroma						2668	6909	stroma		2673	6307	stroma
3498	11282	stroma						2605	7563	stroma		2641	8295	stroma
3425	11736	stroma						2522	7058	stroma		2529	9251	stroma
3377	10429	stroma						2415	5864	stroma		2396	7140	stroma
3262	10112	stroma						2393	6277	stroma		2194	4060	stroma
3230	10994	stroma						2194	4399	stroma		2116	9434	stroma
3103	9528	stroma						2106	5106	stroma		2026	8501	stroma
3100	10584	stroma						2076	5214	stroma		1579	2598	stroma
3037	10243	stroma						2062	5614	stroma		1564	3953	stroma
3022	8934	stroma						2015	4103	stroma		1303	3657	stroma
3021	10413	stroma						1929	4322	stroma		1273	2806	stroma
3001	8427	stroma						1848	4464	stroma		1225	5650	stroma
2897	8405	stroma						1789	3924	stroma		1175	2799	stroma
2857	9051	stroma						1728	4395	stroma		1071	2313	stroma
2794	9851	stroma						1687	3553	stroma		1035	2345	stroma
2790	9912	stroma						1637	3376	stroma		979	2081	stroma
2753	6997	stroma						1629	4204	stroma		918	1750	stroma
2708	8024	stroma						1612	3548	stroma		880	1768	stroma
2568	6655	stroma						1605	3695	stroma		863	2719	stroma
2567	6756	stroma						1565	3230	stroma		852	1597	stroma
2553	6584	stroma						1544	3302	stroma		845	1729	stroma
2393	5431	stroma						1530	3110	stroma		831	1994	stroma
2354	6928	stroma						1496	3346	stroma		796	1476	stroma
2260	6495	stroma						1485	2937	stroma		783	1364	stroma
2259	6080	stroma						1469	3733	stroma		747	1340	stroma
2245	7211	stroma						1433	3047	stroma		744	969	stroma
2208	5597	stroma						1404	3351	stroma		739	1123	stroma
2072	5279	stroma						1382	2566	stroma		734	1639	stroma
2066	6241	stroma						1375	3312	stroma		729	1506	stroma
2040	5184	stroma						1368	2999	stroma		702	1830	stroma
2022	7384	stroma						1345	3436	stroma		701	1981	stroma
2008	4680	stroma						1336	2588	stroma		700	1258	stroma
1906	5152	stroma						1305	2750	stroma		693	1266	stroma
1864	5094	stroma						1277	2494	stroma		683	2022	stroma
1822	5173	stroma						1238	2449	stroma		660	937	stroma
1813	4336	stroma						1220	2472	stroma		659	1217	stroma
1726	3625	stroma						1211	2226	stroma		638	1344	stroma
1596	2931	stroma						1208	2675	stroma		624	979	stroma
1471	5542	stroma						1194	2667	stroma		602	1077	stroma
1471	3816	stroma						1188	2187	stroma		593	1251	stroma
1411	3084	stroma						1173	2359	stroma		580	1136	stroma
1409	2900	stroma						1132	2142	stroma		570	883	stroma
1394	3814	stroma						1126	2069	stroma		553	1339	stroma
1374	3017	stroma						1077	1879	stroma		552	1551	stroma
1278	3014	stroma						1071	1886	stroma		540	798	stroma
1219	3577	stroma						1055	1869	stroma		490	790	stroma
1198	3150	stroma						1049	2068	stroma		490	919	stroma
1075	2591	stroma						1033	1696	stroma		478	1134	stroma
1059	2712	stroma						1031	1900	stroma		464	662	stroma
1037	1986	stroma						1024	2082	stroma		455	1128	stroma
1017	1932	stroma						1010	2095	stroma		447	597	stroma
1009	1654	stroma						1009	2095	stroma		445	766	stroma
967	2400	stroma						991	1962	stroma		440	899	stroma
944	2788	stroma						981	1623	stroma		438	567	stroma
866	1734	stroma						962	1820	stroma		438	797	stroma
769	1880	stroma						949	1617	stroma		437	899	stroma
753	1450	stroma						940	1714	stroma		436	716	stroma
745	1883	stroma						911	1788	stroma		427	775	stroma
740	1961	stroma						903	1441	stroma		421	891	stroma
712	1612	stroma						897	1805	stroma		412	879	stroma
698	1777	stroma						878	1342	stroma		407	556	stroma
668	1371	stroma						865	1488	stroma		406	712	stroma
628	1411	stroma						816	1323	stroma		398	908	stroma
593	1372	stroma						814	1629	stroma		398	513	stroma
590	1338	stroma						795	1411	stroma		392	631	stroma
563	1596	stroma						697	1260	stroma		390	694	stroma
560	2173	stroma						613	1073	stroma		389	866	stroma
547	1138	stroma						594	989	stroma		369	617	stroma
526	2255	stroma						577	1063	stroma		366	763	stroma
520	1066	stroma						488	1189	stroma		357	756	stroma
514	993	stroma						485	825	stroma		356	671	stroma
491	1171	stroma						460	669	stroma		319	642	stroma
458	1288	stroma						402	572	stroma		317	824	stroma
451	1241	stroma						395	553	stroma		306	575	stroma
436	867	stroma						379	480	stroma		306	671	stroma
426	1056	stroma						350	582	stroma		301	532	stroma
420	872	stroma						338	484	stroma		296	1770	stroma
416	1213	stroma						328	469	stroma		292	709	stroma
401	1146	stroma						311	435	stroma		290	528	stroma
389	906	stroma						297	447	stroma		264	530	stroma
371	1068	stroma						293	444	stroma		260	665	stroma
354	822	stroma						277	404	stroma		225	601	stroma
327	833	stroma						271	348	stroma		217	627	stroma
4321	19508	immune						3071	11013	immune		4076	18434	immune
4129	18161	immune						2297	7780	immune		3961	18602	immune
3784	16704	immune						2046	6301	immune		3370	14570	immune
3651	15224	immune						1938	5537	immune		2876	10737	immune
3112	13876	immune						1791	5039	immune		2853	9717	immune
2532	8168	immune						1746	4340	immune		2851	10144	immune
2403	8848	immune						1667	4493	immune		2602	8759	immune
2326	7767	immune						1630	4754	immune		2548	9370	immune
2313	24556	immune						1573	4610	immune		2475	7489	immune
2170	9747	immune						1325	2631	immune		2377	9605	immune
2014	13274	immune						1307	2396	immune		2248	5631	immune
1905	4735	immune						1260	4516	immune		2242	6503	immune
1768	5949	immune						1224	2997	immune		2205	5461	immune
1753	5697	immune						1129	3443	immune		2202	6980	immune
1696	4640	immune						1042	3039	immune		2181	8935	immune
1688	4857	immune						1001	2124	immune		2117	5944	immune
1671	4332	immune						907	1661	immune		2114	5767	immune
1527	3739	immune						903	2289	immune		2089	7387	immune
1495	3966	immune						870	2942	immune		2023	5772	immune
1485	4207	immune						812	1497	immune		2021	4645	immune
1480	3770	immune						804	1732	immune		2003	6033	immune
1474	3804	immune						803	1451	immune		1990	5246	immune
1425	3364	immune						779	1531	immune		1983	8327	immune
1422	3987	immune						777	1429	immune		1934	5390	immune
1403	4109	immune						776	1416	immune		1874	6072	immune
1399	4159	immune						764	2129	immune		1867	4877	immune
1398	3872	immune						751	1370	immune		1865	7405	immune
1396	4745	immune						721	1346	immune		1845	5300	immune
1394	3804	immune						717	1296	immune		1823	5816	immune
1389	3397	immune						717	1801	immune		1815	6406	immune
1384	4732	immune						706	12594	immune		1814	4757	immune
1383	3752	immune						672	1062	immune		1807	6057	immune
1381	4618	immune						671	1218	immune		1725	3986	immune
1323	3602	immune						671	11063	immune		1722	4511	immune
1315	3011	immune						669	1112	immune		1693	4762	immune
1304	5132	immune						632	1152	immune		1683	5530	immune
1301	3900	immune						630	1015	immune		1682	4168	immune
1284	3129	immune						594	1138	immune		1680	6180	immune
1266	3397	immune						592	1032	immune		1657	5914	immune
1262	3971	immune						579	1447	immune		1650	4488	immune
1256	3612	immune						575	976	immune		1627	5796	immune
1248	3162	immune						570	934	immune		1599	5866	immune
1236	4822	immune						570	923	immune		1567	4483	immune
1230	4283	immune						564	1038	immune		1546	4541	immune
1226	3188	immune						559	1042	immune		1543	5039	immune
1205	4209	immune						559	992	immune		1528	4486	immune
1190	4276	immune						547	1123	immune		1510	5416	immune
1173	2944	immune						531	902	immune		1504	3757	immune
1173	3921	immune						530	956	immune		1484	3649	immune
1168	2858	immune						520	1030	immune		1473	4265	immune
1158	2889	immune						511	992	immune		1459	3149	immune
1157	3813	immune						501	824	immune		1457	4035	immune
1157	7490	immune						496	815	immune		1444	4006	immune
1148	4299	immune						496	854	immune		1440	3348	immune
1134	3194	immune						496	927	immune		1435	3511	immune
1127	3163	immune						490	759	immune		1433	4391	immune
1123	3182	immune						488	835	immune		1425	4533	immune
1116	4913	immune						480	911	immune		1424	4222	immune
1109	3794	immune						477	826	immune		1422	4435	immune
1104	3238	immune						477	780	immune		1385	4340	immune
1082	3363	immune						474	946	immune		1378	4407	immune
1049	4769	immune						461	750	immune		1372	4527	immune
1008	3242	immune						454	756	immune		1370	4334	immune
1005	2716	immune						450	761	immune		1367	3963	immune
989	3050	immune						449	703	immune		1360	2571	immune
967	2717	immune						446	711	immune		1354	3093	immune
965	3075	immune						440	775	immune		1335	4134	immune
955	2594	immune						438	712	immune		1333	4254	immune
910	2410	immune						432	684	immune		1330	4133	immune
909	2984	immune						431	679	immune		1328	4305	immune
881	2543	immune						421	669	immune		1321	3349	immune
875	3519	immune						415	674	immune		1295	3322	immune
804	2182	immune						405	664	immune		1291	3207	immune
757	10506	immune						393	670	immune		1288	3783	immune
693	1823	immune						388	723	immune		1284	4432	immune
682	2216	immune						388	623	immune		1254	3838	immune
673	1346	immune						385	747	immune		1253	3190	immune
655	1898	immune						383	684	immune		1235	3650	immune
636	1550	immune						380	630	immune		1234	3549	immune
634	1026	immune						351	613	immune		1229	3292	immune
616	1625	immune						348	684	immune		1224	2785	immune
602	1782	immune						340	579	immune		1217	3239	immune
564	1669	immune						333	532	immune		1213	3959	immune
562	1899	immune						328	616	immune		1206	2438	immune
558	1507	immune						325	565	immune		1190	2401	immune
557	1248	immune						324	539	immune		1178	2841	immune
544	1388	immune						316	4054	immune		1177	3105	immune
522	1201	immune						316	541	immune		1167	2319	immune
503	1348	immune						313	566	immune		1140	4082	immune
495	1246	immune						298	452	immune		1103	2836	immune
444	856	immune						297	527	immune		1073	2043	immune
441	2225	immune						297	491	immune		1063	2400	immune
430	1342	immune						293	495	immune		1026	2914	immune
396	1229	immune						274	500	immune		1001	2057	immune
396	1037	immune						274	481	immune		829	1573	immune
367	913	immune						263	2388	immune		692	1721	immune
306	885	immune						263	428	immune		688	1313	immune
284	910	immune						182	428	immune		575	1019	immune
261	1655	immune						153	723	immune		561	917	immune
206	1603	immune						127	1260	immune		389	533	immune

## Sheet: EDFig.1d
Colorectal adenocarcinoma patient 1				Hepatocellular carcinoma patient 1			Lung adenocarcinoma patient 1				Pancreatic adenocarcinoma patient 1
Quantile	Total UMI counts of tumor cells	Total UMI counts of stromal cells	Total UMI counts of immune cells	Quantile	Total UMI counts of tumor cells	Total UMI counts of immune cells	Quantile	Total UMI counts of tumor cells	Total UMI counts of stromal cells	Total UMI counts of immune cells	Quantile	Total UMI counts of tumor cells	Total UMI counts of epithelial cells	Total UMI counts of immune cells
0	807	807	806	0	1727	1902	0	502	503	501	0	509	662	508
0.01	814.21	824.53	832.75	0.01	1784.2	1904.96	0.01	508	528	516	0.01	528.94	700.88	701
0.02	828	848.64	870	0.02	1841.4	1907.92	0.02	515.54	553	529	0.02	537.82	738	801.76
0.03	838	870.45	900	0.03	1911.08	1919.24	0.03	528.77	577.5	541	0.03	557.64	782	938.22
0.04	846.84	892.24	926	0.04	1985.44	1950.32	0.04	538.44	594.8	551	0.04	596.28	854	1045.44
0.05	856	913.95	955.5	0.05	2060.4	1981.4	0.05	547	623.25	565	0.05	634.85	876.2	1263.5
0.06	866	971.92	994.5	0.06	2136.08	1995.76	0.06	553	645	577	0.06	670.64	904.76	1421.48
0.07	874	1031.43	1026.25	0.07	2199.2	1998.72	0.07	563.13	671.85	589	0.07	684.87	951.4	1548
0.08	883.68	1064.4	1059	0.08	2205.8	2001.68	0.08	576	700.6	601	0.08	721.12	958.6	1636.68
0.09	890	1072.9	1082.75	0.09	2212.4	2008.27	0.09	594.62	722.85	613	0.09	754.46	1016.68	1764.22
0.1	903.1	1139.8	1122	0.1	2308.6	2015.3	0.1	608.8	775.5	624	0.1	787.3	1087.2	2001.2
0.11	913.31	1145.06	1171.25	0.11	2413.76	2022.89	0.11	616.98	832.05	635	0.11	813.7	1123.92	2189.38
0.12	927	1165	1201	0.12	2455.92	2032.88	0.12	622.08	900	648	0.12	854.64	1131.84	2286.52
0.13	942	1212.58	1235	0.13	2462.08	2042.87	0.13	633	953.05	663	0.13	899	1134.72	2413.64
0.14	953	1251.34	1265	0.14	2473.68	2052.86	0.14	644	988.7	675.1	0.14	927.12	1142.48	2561.32
0.15	962.15	1310.5	1315.5	0.15	2494.8	2062.85	0.15	655.7	1010	687	0.15	965.2	1200.8	2665.6
0.16	973.36	1360.44	1356	0.16	2520.4	2072.84	0.16	666.88	1064.8	697	0.16	1048.64	1227.92	2787.28
0.17	989.57	1371.91	1399.75	0.17	2590.8	2094.14	0.17	677	1091.15	711	0.17	1103.95	1241.12	2847.58
0.18	1004.78	1416.46	1450.5	0.18	2661.2	2118.56	0.18	687.86	1130.3	720.7	0.18	1165.68	1250.48	3009.16
0.19	1019	1461.1	1517	0.19	2766.88	2141.51	0.19	710	1161.15	731	0.19	1247.65	1261.2	3108.48
0.2	1031.2	1480.6	1561	0.2	2880.4	2147.8	0.2	727	1191	742	0.2	1352.4	1295.2	3197.2
0.21	1042	1576.45	1640.5	0.21	2967.76	2154.09	0.21	739.39	1218.7	755	0.21	1487.05	1339.6	3269.88
0.22	1057	1614.52	1688	0.22	3033.32	2162.2	0.22	753.98	1263.8	765	0.22	1636.48	1343.2	3337.04
0.23	1070	1655.45	1786.75	0.23	3081.48	2173.3	0.23	765.71	1284	777	0.23	1723.72	1355.2	3391.86
0.24	1085	1698	1855	0.24	3083.24	2184.4	0.24	785.64	1315.4	787	0.24	1835.88	1395.36	3458.36
0.25	1099	1766.25	1934.75	0.25	3085	2188.25	0.25	801	1373.5	800	0.25	1947.75	1476	3516.5
0.26	1110	1877.94	2019	0.26	3376.28	2188.62	0.26	824	1428.4	810	0.26	2025.92	1508.4	3570
0.27	1125	1893.29	2121.25	0.27	3667.56	2188.99	0.27	852.72	1468.95	823	0.27	2167.91	1534.2	3616.14
0.28	1140	1944.76	2182	0.28	3849.72	2198.36	0.28	865.56	1513.8	837	0.28	2306.56	1556.92	3653.96
0.29	1157	1977.75	2252	0.29	3990.96	2207.98	0.29	915.22	1557.15	848	0.29	2538.34	1583.56	3695
0.3	1172	2154.3	2321	0.3	4080.4	2219.9	0.3	935	1614.5	863	0.3	2765.7	1588.6	3744.6
0.31	1189.51	2273.85	2370.25	0.31	4107.68	2238.03	0.31	959.58	1671.8	877.15	0.31	3008.28	1591.56	3796.42
0.32	1203	2468.76	2441	0.32	4142.56	2256.16	0.32	980.64	1729.4	893.6	0.32	3103.96	1598.68	3827.48
0.33	1225.93	2662.39	2507.5	0.33	4211.64	2290.25	0.33	1010.82	1787.05	906	0.33	3395.02	1628.92	3877
0.34	1243	2774.32	2563.5	0.34	4280.72	2336.5	0.34	1052	1834.7	918.1	0.34	3564.78	1671.64	3905.88
0.35	1263.35	2879.1	2617.5	0.35	4733	2382.75	0.35	1072.65	1875.5	931	0.35	3708.45	1710	3948.7
0.36	1280	2908.68	2689	0.36	5223.6	2403.4	0.36	1121	1911.8	945.4	0.36	4123.36	1720.8	3976.52
0.37	1307.54	2938.14	2736.75	0.37	5690.12	2420.05	0.37	1167.49	1942.5	958.05	0.37	4387.75	1726.48	4013.02
0.38	1321.98	2996.06	2795	0.38	6142.88	2443.84	0.38	1229.82	1988.1	974	0.38	4906.1	1736.56	4054.32
0.39	1348	3016.91	2837.5	0.39	7084.92	2504.52	0.39	1291.05	2070.95	989	0.39	5204.99	1751.44	4089
0.4	1380	3060.8	2888	0.4	8883.2	2565.2	0.4	1353.4	2142	1009	0.4	5480.8	1764.4	4141.8
0.41	1406	3112.38	2932.75	0.41	10712.4	2619.42	0.41	1413.19	2196.35	1025	0.41	5647.7	1809.08	4175.72
0.42	1438.46	3289.26	2984	0.42	12851.3	2666.04	0.42	1449.34	2249.6	1040.3	0.42	5828.52	1855.88	4207.96
0.43	1463.03	3553.24	3029.5	0.43	14990.1	2712.66	0.43	1499.29	2294	1059.95	0.43	6120.63	1882.52	4247.52
0.44	1498	3647.68	3083	0.44	16047.2	2737.16	0.44	1581.6	2344.4	1081	0.44	6310.4	1926.16	4270.08
0.45	1533.45	3814.7	3136.5	0.45	16863.8	2754.55	0.45	1699.85	2370.5	1099	0.45	6585.4	1960	4304.7
0.46	1571	4117.6	3177	0.46	17594.5	2771.22	0.46	1778.42	2423.6	1119	0.46	6938.04	1982.56	4328.72
0.47	1605.87	4452.64	3211	0.47	18253.6	2775.29	0.47	1827.38	2477.7	1136	0.47	7551.55	1991.92	4356.16
0.48	1640.08	4688.44	3242	0.48	18800.3	2779.36	0.48	1880.6	2526.6	1155	0.48	8110.84	2009.68	4391.72
0.49	1687	4945.81	3282	0.49	19047.2	2783.3	0.49	2027.74	2564.95	1173	0.49	8446.68	2027.88	4416.54
0.5	1737	5123	3327.5	0.5	19294	2787	0.5	2123.5	2620.5	1194	0.5	9207.5	2043	4454
0.51	1776	5167.33	3373.25	0.51	20657.6	2790.7	0.51	2224.62	2680.85	1213.15	0.51	9411.47	2070.36	4482.64
0.52	1826	5183.56	3398	0.52	22021.1	2793.68	0.52	2401.84	2764.4	1234	0.52	9603.72	2183.08	4515.92
0.53	1889.26	5307.88	3430.5	0.53	23319.4	2796.27	0.53	2598.97	2893.4	1255	0.53	9973.08	2341.96	4548.46
0.54	1957.02	5477.62	3467.5	0.54	24593.2	2798.86	0.54	2803.88	2955	1279	0.54	10656.4	2472.28	4587.28
0.55	2047	5577.75	3505.25	0.55	25331.2	2816.5	0.55	3201.7	3016.75	1306	0.55	11294.9	2629	4631
0.56	2128.52	6022.04	3541	0.56	25426.2	2835	0.56	3470.08	3068.6	1331	0.56	11574	2791.64	4656
0.57	2227.94	6244.85	3601.75	0.57	25791	2855.93	0.57	3953.13	3172.15	1357	0.57	12068.6	2974.44	4677.74
0.58	2330	6350.46	3644.5	0.58	27369.2	2884.42	0.58	4473.2	3230.3	1386	0.58	12449.7	3486.36	4700.12
0.59	2391	6545.73	3723.5	0.59	28947.5	2912.91	0.59	4905.5	3272.3	1421.7	0.59	12865.5	3799.08	4738.14
0.6	2503	6640.8	3771	0.6	31892.6	2940.6	0.6	5628	3302	1451	0.6	13364.8	4087	4773.2
0.61	2588.86	6761.16	3812.75	0.61	34974.4	2967.61	0.61	6066.29	3347.7	1490.65	0.61	13612.9	4569.4	4831.02
0.62	2738.04	6945.94	3868.5	0.62	37388.6	2994.62	0.62	6568.14	3389.2	1529.3	0.62	13992.6	5161.24	4873.84
0.63	2849	7101.86	3924.25	0.63	39421.4	2999.93	0.63	7246.3	3456.65	1574	0.63	14878.1	5479.84	4914
0.64	2941	7331.96	3969	0.64	41347.8	3001.04	0.64	7808.72	3556.2	1618.6	0.64	15422.1	5531.44	4959
0.65	3094	7383.75	4029.75	0.65	43088	3013.05	0.65	8403.75	3644.25	1659.5	0.65	16376.4	5742.4	5025.3
0.66	3282.74	7740.42	4063	0.66	44735	3094.82	0.66	9167.82	3706.8	1717	0.66	16861.6	6294.48	5052
0.67	3463.77	7962.64	4111.25	0.67	45450	3176.59	0.67	9646.3	3787.35	1776.65	0.67	17517.4	6962.64	5098.88
0.68	3760.92	8074.56	4177	0.68	46165	3260.44	0.68	10230	3923.8	1848.4	0.68	17846.6	7600.56	5174.76
0.69	4043.47	8365.74	4227.75	0.69	49323	3347.02	0.69	10632.1	4010.1	1913	0.69	18359.4	7717.6	5219.32
0.7	4452.8	8433.3	4282.5	0.7	53023.8	3433.6	0.7	11082.4	4205.5	1971	0.7	19081.9	7951.2	5262.4
0.71	4938.82	8636.52	4351.75	0.71	55738.5	3529.36	0.71	11695.2	4326.55	2037.3	0.71	19762.5	8250.12	5324.06
0.72	5421.96	8999.52	4442	0.72	57631.4	3628.52	0.72	12391.5	4424	2124	0.72	20668	8286.84	5383
0.73	5990.16	9427.83	4539.75	0.73	59052.5	3727.54	0.73	12817.7	4535.2	2215.45	0.73	21343.5	8830.36	5424.16
0.74	6654.66	9589.54	4624	0.74	59215.8	3821.52	0.74	13163.3	4592.6	2302	0.74	22534	9480.32	5469.8
0.75	7694	9748.25	4694.5	0.75	59379	3915.5	0.75	13723.2	4701.75	2396	0.75	23144.2	10070	5519
0.76	9610.92	9880.28	4778	0.76	59445	4053.52	0.76	14349.8	4905	2487	0.76	24181.2	10206.8	5576.88
0.77	11905.1	10054	4876.25	0.77	59511	4283.29	0.77	14848.6	5006.9	2600	0.77	24578.1	10445.7	5677.4
0.78	14644.4	10235.1	4988	0.78	60259.9	4513.06	0.78	15346.5	5066.9	2704.7	0.78	25626.5	11123.4	5774.88
0.79	17430.1	10415.7	5104	0.79	61264.8	4622.08	0.79	15703.3	5168.35	2833.05	0.79	27436.9	13109.9	5845.36
0.8	20310.4	10451.4	5317	0.8	62122.8	4657.6	0.8	16151.2	5345	2971	0.8	28539.8	13657.6	5941.2
0.81	22530.4	10547.4	5535.5	0.81	62804.4	4693.12	0.81	16586.4	5546.8	3084	0.81	29598.3	13887.4	6051.26
0.82	25613.5	10659.7	5691.5	0.82	63363.3	4884.02	0.82	17101.1	5715.2	3208.9	0.82	30000.6	14301.3	6146.44
0.83	29546.1	11019.9	5989	0.83	63370.3	5088.63	0.83	17760.3	5866.75	3352.8	0.83	31025.3	18483.1	6294.96
0.84	32994.7	11427.3	6274	0.84	63377.4	5282.04	0.84	18546.3	6034.6	3535.6	0.84	32837.3	20136.7	6404.68
0.85	35227.3	12292	6634.5	0.85	64044.4	5434.85	0.85	19143	6309.25	3715.75	0.85	33716.8	21067.4	6517.7
0.86	38838.4	13659.6	7126.5	0.86	64777.4	5587.66	0.86	19826	6543	3890.5	0.86	35236.8	23405.2	6664.72
0.87	41871.6	13973	7626	0.87	66839.1	5878.79	0.87	20788	6989.55	4043.65	0.87	36537.7	24193	6914.12
0.88	44957.4	14085.6	8427	0.88	69659.9	6300.96	0.88	21191.4	7187.6	4250.4	0.88	37779.8	25081.1	7024.32
0.89	47775	14539.1	8836.75	0.89	71652.6	6723.13	0.89	21778.6	7497.5	4451	0.89	38910.5	26340.4	7195
0.9	50037.9	14705.9	9623.5	0.9	72196	7178.3	0.9	22395.5	7594	4711.5	0.9	40944.3	28216	7401.4
0.91	53145.5	15045.2	10508.8	0.91	72711.4	7641.17	0.91	23174.7	8013.7	4926.15	0.91	42623.5	29773.4	7670.06
0.92	56300.8	16068.4	11579	0.92	72947.3	8077.88	0.92	23516.4	8357	5275.4	0.92	43819	31451	8310.2
0.93	62122.8	17173.2	12635.5	0.93	73183.1	8298.77	0.93	23968.9	8888.45	5664.9	0.93	45457.5	33613.8	8908.36
0.94	67900.1	18894.4	14057	0.94	74489.6	8519.66	0.94	24656.5	9252	6082	0.94	49095	33817	9595.8
0.95	72799.1	20294.3	16147.2	0.95	76034	8692.7	0.95	25767.1	10192.8	6715.25	0.95	51661.2	35428	10736.6
0.96	79386.4	22411.8	17381	0.96	76804.9	8795.56	0.96	26354.9	11345.6	7532.8	0.96	56111.9	37978.5	12624.4
0.97	88747.1	25284.7	19336	0.97	76931.2	8898.42	0.97	27007.2	12359.8	8610.3	0.97	61655.9	39133.4	15735.2
0.98	100039	39758.5	23580	0.98	77711.3	10287.2	0.98	28031.2	13385.2	10362.7	0.98	68247.9	40549.2	18681.2
0.99	116830	50511	27483.8	0.99	80235.2	12220.1	0.99	28627.2	16407	14231	0.99	76878.5	42599.9	24290
1	206454	54470	59031	1	82759	14153	1	28544.1	15960.9	13658.7	1	120578	45531	62583
