# Supplementary material for: Estimation of tumor cell total mRNA expression in 15 cancer types predicts disease progression
Source: Nat Biotechnol. 2022 Jun 13;40(11):1624–33. doi: 10.1038/s41587-022-01342-x (PMC9646498; doi:10.1038/s41587-022-01342-x)
Supplement: Source Data Extended Data Fig. 2 — Statistical Source Data [file 41587_2022_1342_MOESM16_ESM.xlsx]

## Sheet: EDFig.2a
Cancer type	Patient ID	Cell cluster	Average gene counts (95% CI)	Average total UMI counts (95% CI)
Colorectal adenocarcinoma	Patient 3	Tumor Pooled	1,796 (1,725, 1,873)	11,589 (10,874, 12,351)
		Tumor Cluster 1	1042 (1008, 1077)	4986 (4713, 5258)
		Tumor Cluster 2	2,286 (2205, 2368)	15877 (15046, 16786)
		Epithelial	730 (686, 776)	3097 (2774, 3485)
		Endothelial	960 (897, 1031)	3997 (3609, 4369)
		Myeloid	659 (612, 709)	3086 (2776, 3381)
		T cell Pooled	1,185 (1,157, 1,213)	5,582 (5,405, 5,774)
		T cell Cluster 1	1077 (1050, 1106)	5,354 (5,164, 5,566)
		T cell Cluster 2	1470 1453, 1487	6184 (6086, 6285)
		B cell	685 (655, 715)	3,643 (3,369, 3,950)
Hepatocellular carcinoma	Patient 1	Tumor Pooled	3,660 (3,524, 3,800)	29,969 (28,109, 31,625)
		Tumor Cluster 1	1,364 (1,325, 1,405)	4,670 (4,402, 4,954)
		Tumor Cluster 2	5,338 (5,252, 5,425)	48,457 (47,098, 49,861)
		T cell	1,318 (1,285, 1,350)	3,720 (3,561, 3,879)
	Patient 2	Tumor cell	1,871 (1,787, 1,949)	7,961 (7,471, 8,460)
		Endothelial	1,760 (1,734, 1,787)	4,150 (4,037, 4,259)
		Fibroblast	1,947 (1,906, 1,986)	5,255 (5,089, 5,415)
		Myeloid	1,406 (1,376, 1,434)	4,228 (4,085, 4,368)
		T cell	1,303 (1,272, 1,340)	3,221 (3,079, 3,366)
		B cell	1,105 (1,088, 1,122)	11,686 (11,426, 11,965)
	Patient 3	Tumor cell	2,921 (2,876, 2,966)	13,289 (12,897, 13,647)
		Endothelial Pooled	2,708 (2,634, 2,788)	8,904 (8,447, 9,380)
		Endothelial Cluster 1	2,368 (2,306, 2,429)	7,131 (6,813, 7,462)
		Endothelial Cluster 2	4,149 (4,064, 4,241)	16,410 (15,796, 17,043)
		Fibroblast	1,961 (1,918, 2,002)	5,699 (5,491, 5,922)
		Myeloid	1,602 (1,571, 1,634)	5,879 (5,711, 6,057)
		T cell	1,410 (1,373, 1,448)	4,590 (4,412, 4,782)
Lung adenocarcinoma	Patient 1	Tumor Pooled	1,869 (1,761, 1,979)	6,489 (5,952, 7,050)
		Tumor Cluster 1	649 (616, 682)	1,230 (1,132, 1,341)
		Tumor Cluster 2	3,999 (3,921, 4,073)	15,664 (15,180, 16,128)
		Alveolar	724 (692, 754)	1,479 (1,394, 1,569)
		Endothelial	1,371 (1,314, 1,432)	3,200 (2,989, 3,417)
		Fibroblast Pooled	1,520 (1,464, 1,574)	3,801 (3,612, 3,993)
		Fibroblast Cluster 1	717 (675, 767)	1,680 (1,498, 1,869)
		Fibroblast Cluster 2	1,663 (1,612, 1,713)	4,179 (3,995, 4,375)
		Myeloid Pooled	1,233 (1,191, 1,271)	3,732 (3,573, 3,889)
		Myeloid Cluster 1	393 (381, 407)	876 (838, 917)
		Myeloid Cluster 2	1,293 (1,253, 1,329)	3,936 (3,776, 4,102)
		T cell Pooled	584 (566, 602)	1,050 (1,011, 1,090)
		T cell Cluster 1	1016 (952, 1,081)	2,034 (1,860, 2,2208)
		T cell Cluster 2	560 (552, 568)	994 (977, 1011)
		B cell	544 (520, 568)	2,569 (2,278, 2,858)
	Patient 2	Tumor Pooled	1612 (1515, 1703)	4,411 (4,058, 4,763)
		Tumor Cluster 1	831 (784, 880)	1,703 (1,535, 1,897)
		Tumor Cluster 2	2,778 (2,680, 2,871)	8,458 (8,041, 8,868)
		Alveolar Pooled	1200 (1134, 1266)	3,135 (2,917, 3,360)
		Alveolar Cluster 1	586 (561, 612)	1,091 (1,024, 1,168)
		Alveolar Cluster 2	2,097 (2,039, 2,160)	6,123 (5,856, 6,411)
		Endothelial	684 (652, 715)	1,316 (1,232, 1,401)
		Fibroblast Pooled	1,128 (1,071, 1,188)	2,760 (2,549, 2,985)
		Fibroblast Cluster 1	649 (623, 676)	1,255 (1,190, 1,321)
		Fibroblast Cluster 2	1,898 (1,836, 1,968)	5,179 (4,899, 5,486)
		Myeloid Pooled	1,137 (1,089, 1,183)	3,275 (3,080, 3,482)
		Myeloid Cluster 1	361 (352, 370)	728 (699, 754)
		Myeloid Cluster 2	1,207 (1,164, 1,251)	3,504 (3,302, 3,721)
		T cell	765 (745, 789)	1362 (1310, 1417)
		B cell	762 (732, 796)	4,396 (4,083, 4,746)
Pancreatic adenocarcinoma	Patient 1	Tumor Pooled	3,323 (3,193, 3,458)	15,675 (14,823, 16,549)
		Tumor Cluster 1	1,510 (1,439, 1,578)	4,631 (4,314, 4,938)
		Tumor Cluster 2	4,315 (4,205, 4,421)	21,718 (20,860, 22,550)
		Epithelial Pooled	1,423 (1,334, 1,527)	5,489 (4,933, 6,075)
		Epithelial Cluster 1	616 (588, 645)	1,491 (1,393, 1,599)
		Epithelial Cluster 2	2,549 (2,437, 2,654)	11,066 (10,341, 11,818)
		Myeloid Pooled	1,788 (1,726, 1,851)	6,158 (5,746, 6,568)
		Myeloid Cluster 1	1,460 (1,420, 1,504)	3,840 (3,688, 3,980)
		Myeloid Cluster 2	3,213 (3,131, 3,292)	16,221 (15,618, 16,851)
		T cell	1,531 (1,508, 1,554)	4,814 (4,716, 4,922)
		Natural killer cell	1,651 (1,630, 1,671)	4,064 (4,001, 4,126)
		B cell	1,352 (1,327, 1,378)	4,119 (4,022, 4,213)
	Patient 2	Tumor Pooled	1,614 (1,542, 1,682)	6,129 (5,715, 6,486)
		Tumor Cluster 1	997 (959, 1,039)	3,381 (3,173, 3,581)
		Tumor Cluster 2	2,235 (2,160, 2,306)	8,896 (8,437, 9,317)
		Epithelial Pooled	1,086 (1,028, 1,142)	4,286 (3,965, 4,644)
		Epithelial Cluster 1	779 (728, 831)	2,496 (2,246, 2,765)
		Epithelial Cluster 2	1,382 (1,324, 1,442)	6,017 (5,635, 6,386)
		Myeloid Pooled	1,960 (1,891, 2,030)	8,818 (8,327, 9,245)
		Myeloid Cluster 1	890 (857, 926)	2,523 (2,344, 2,711)
		Myeloid Cluster 2	2,210 (2,155, 2,271)	10,285 (9,860, 10,748)
		T cell	936 (919, 953)	2,526 (2,467, 2,586)
		Natural killer cell	1,169 (1,148, 1,191)	2,855 (2,763, 2,950)
		B cell	927 (904, 950)	2,684 (2,586, 2,775)

## Sheet: EDFig.2b
Cancer type	Patient	Tumor cell cluster	Mean CytoTRACE score	SD
Colorectal adenocarcinoma	Patient 3	Low UMI	0.41	0.265
		High UMI	0.546	0.223
Lung adenocarcinoma	Patient 1	Low UMI	0.092	0.163
		High UMI	0.925	0.053
	Patient 2	Low UMI	0.359	0.231
		High UMI	0.663	0.127
Pancreatic adenocarcinoma	Patient 1	Low UMI	0.252	0.276
		High UMI	0.828	0.144
	Patient 2	Low UMI	0.353	0.253
		High UMI	0.605	0.234

## Sheet: EDFig.2c
Cancer	Patient	Tumor cluster	Cell cycle score
Colorectal adenocarcinoma	Patient 1	Medium UMI	0.722521
Colorectal adenocarcinoma	Patient 1	Low UMI	0.253203
Colorectal adenocarcinoma	Patient 1	Low UMI	0.0762906
Colorectal adenocarcinoma	Patient 1	Low UMI	0.182333
Colorectal adenocarcinoma	Patient 1	Low UMI	-0.0271015
Colorectal adenocarcinoma	Patient 1	High UMI	-0.130891
Colorectal adenocarcinoma	Patient 1	High UMI	0.508539
Colorectal adenocarcinoma	Patient 1	High UMI	-0.242011
Colorectal adenocarcinoma	Patient 1	Low UMI	-0.107217
Colorectal adenocarcinoma	Patient 1	Low UMI	-0.133595
Colorectal adenocarcinoma	Patient 1	Low UMI	0.00984433
Colorectal adenocarcinoma	Patient 1	Low UMI	-0.201099
Colorectal adenocarcinoma	Patient 1	Low UMI	0.17952
Colorectal adenocarcinoma	Patient 1	Low UMI	-0.0571473
Colorectal adenocarcinoma	Patient 1	Low UMI	-0.115795
Colorectal adenocarcinoma	Patient 1	Low UMI	-0.0063795
Colorectal adenocarcinoma	Patient 1	Low UMI	-0.124787
Colorectal adenocarcinoma	Patient 1	High UMI	-0.018779
Colorectal adenocarcinoma	Patient 1	Low UMI	-0.0504533
Colorectal adenocarcinoma	Patient 1	Low UMI	-0.0719504
Colorectal adenocarcinoma	Patient 1	Low UMI	-0.106641
Colorectal adenocarcinoma	Patient 1	Low UMI	0.15291
Colorectal adenocarcinoma	Patient 1	Low UMI	-0.117471
Colorectal adenocarcinoma	Patient 1	Low UMI	-0.0354783
Colorectal adenocarcinoma	Patient 1	Low UMI	-0.0370929
Colorectal adenocarcinoma	Patient 1	Low UMI	0.021022
Colorectal adenocarcinoma	Patient 1	Low UMI	-0.154078
Colorectal adenocarcinoma	Patient 1	High UMI	-0.257868
Colorectal adenocarcinoma	Patient 1	Low UMI	-0.153507
Colorectal adenocarcinoma	Patient 1	Low UMI	-0.133706
Colorectal adenocarcinoma	Patient 1	Low UMI	0.0125305
Colorectal adenocarcinoma	Patient 1	Low UMI	0.0152316
Colorectal adenocarcinoma	Patient 1	Low UMI	-0.0993456
Colorectal adenocarcinoma	Patient 1	Low UMI	0.0227186
Colorectal adenocarcinoma	Patient 1	High UMI	-0.222481
Colorectal adenocarcinoma	Patient 1	Low UMI	-0.127416
Colorectal adenocarcinoma	Patient 1	Low UMI	-0.00909316
Colorectal adenocarcinoma	Patient 1	Low UMI	-0.011736
Colorectal adenocarcinoma	Patient 1	High UMI	-0.0880806
Colorectal adenocarcinoma	Patient 1	Low UMI	-0.0919609
Colorectal adenocarcinoma	Patient 1	Low UMI	-0.117976
Colorectal adenocarcinoma	Patient 1	High UMI	-0.145043
Colorectal adenocarcinoma	Patient 1	Low UMI	-0.0880936
Colorectal adenocarcinoma	Patient 1	Low UMI	-0.0307199
Colorectal adenocarcinoma	Patient 1	Low UMI	0.267352
Colorectal adenocarcinoma	Patient 1	Low UMI	0.183965
Colorectal adenocarcinoma	Patient 1	High UMI	-0.319043
Colorectal adenocarcinoma	Patient 1	Low UMI	0.159617
Colorectal adenocarcinoma	Patient 1	High UMI	-0.297214
Colorectal adenocarcinoma	Patient 1	High UMI	-0.219679
Colorectal adenocarcinoma	Patient 1	Low UMI	-0.087735
Colorectal adenocarcinoma	Patient 1	Low UMI	0.118801
Colorectal adenocarcinoma	Patient 1	Low UMI	-0.0466692
Colorectal adenocarcinoma	Patient 1	High UMI	0.0427956
Colorectal adenocarcinoma	Patient 1	Medium UMI	0.321459
Colorectal adenocarcinoma	Patient 1	Low UMI	-0.135935
Colorectal adenocarcinoma	Patient 1	Low UMI	-0.0196116
Colorectal adenocarcinoma	Patient 1	High UMI	-0.0917738
Colorectal adenocarcinoma	Patient 1	Low UMI	0.0455189
Colorectal adenocarcinoma	Patient 1	Low UMI	-0.109761
Colorectal adenocarcinoma	Patient 1	Low UMI	-0.0378546
Colorectal adenocarcinoma	Patient 1	High UMI	-0.307681
Colorectal adenocarcinoma	Patient 1	Low UMI	-0.0266364
Colorectal adenocarcinoma	Patient 1	High UMI	-0.253964
Colorectal adenocarcinoma	Patient 1	High UMI	-0.20221
Colorectal adenocarcinoma	Patient 1	Low UMI	-0.0238118
Colorectal adenocarcinoma	Patient 1	Low UMI	-0.0558323
Colorectal adenocarcinoma	Patient 1	Low UMI	-0.07053
Colorectal adenocarcinoma	Patient 1	High UMI	-0.00227791
Colorectal adenocarcinoma	Patient 1	Low UMI	0.0348356
Colorectal adenocarcinoma	Patient 1	Low UMI	0.0539583
Colorectal adenocarcinoma	Patient 1	Low UMI	-0.0888207
Colorectal adenocarcinoma	Patient 1	Low UMI	-0.0155639
Colorectal adenocarcinoma	Patient 1	Low UMI	0.124755
Colorectal adenocarcinoma	Patient 1	High UMI	-0.214774
Colorectal adenocarcinoma	Patient 1	Low UMI	-0.0796719
Colorectal adenocarcinoma	Patient 1	Low UMI	-0.114638
Colorectal adenocarcinoma	Patient 1	High UMI	-0.256972
Colorectal adenocarcinoma	Patient 1	Low UMI	-0.0393908
Colorectal adenocarcinoma	Patient 1	Low UMI	0.0182193
Colorectal adenocarcinoma	Patient 1	Low UMI	-0.168128
Colorectal adenocarcinoma	Patient 1	High UMI	-0.116039
Colorectal adenocarcinoma	Patient 1	High UMI	-0.275453
Colorectal adenocarcinoma	Patient 1	High UMI	-0.2363
Colorectal adenocarcinoma	Patient 1	Low UMI	-0.0411438
Colorectal adenocarcinoma	Patient 1	Low UMI	-0.157219
Colorectal adenocarcinoma	Patient 1	Low UMI	-0.199792
Colorectal adenocarcinoma	Patient 1	Low UMI	-0.0705316
Colorectal adenocarcinoma	Patient 1	Medium UMI	-0.117796
Colorectal adenocarcinoma	Patient 1	Low UMI	0.349264
Colorectal adenocarcinoma	Patient 1	Low UMI	-0.0527684
Colorectal adenocarcinoma	Patient 1	Low UMI	0.141482
Colorectal adenocarcinoma	Patient 1	High UMI	0.59402
Colorectal adenocarcinoma	Patient 1	Low UMI	-0.13117
Colorectal adenocarcinoma	Patient 1	High UMI	-0.217273
Colorectal adenocarcinoma	Patient 1	Low UMI	-0.203804
Colorectal adenocarcinoma	Patient 1	Low UMI	0.0107402
Colorectal adenocarcinoma	Patient 1	Low UMI	-0.0709419
Colorectal adenocarcinoma	Patient 1	Low UMI	0.041132
Colorectal adenocarcinoma	Patient 1	Low UMI	-0.172713
Colorectal adenocarcinoma	Patient 1	Low UMI	-0.311765
Colorectal adenocarcinoma	Patient 1	Low UMI	-0.0806119
Colorectal adenocarcinoma	Patient 1	Low UMI	-0.0539752
Colorectal adenocarcinoma	Patient 1	Low UMI	0.190222
Colorectal adenocarcinoma	Patient 1	Low UMI	-0.0411159
Colorectal adenocarcinoma	Patient 1	Low UMI	-0.0651998
Colorectal adenocarcinoma	Patient 1	Low UMI	-0.124322
Colorectal adenocarcinoma	Patient 1	Low UMI	-0.145641
Colorectal adenocarcinoma	Patient 1	Medium UMI	-0.299704
Colorectal adenocarcinoma	Patient 1	High UMI	-0.366195
Colorectal adenocarcinoma	Patient 1	Medium UMI	0.669337
Colorectal adenocarcinoma	Patient 1	High UMI	-0.344249
Colorectal adenocarcinoma	Patient 1	Low UMI	-0.113681
Colorectal adenocarcinoma	Patient 1	Low UMI	-0.129115
Colorectal adenocarcinoma	Patient 1	Low UMI	-0.082996
Colorectal adenocarcinoma	Patient 1	Medium UMI	0.332513
Colorectal adenocarcinoma	Patient 1	Low UMI	0.12339
Colorectal adenocarcinoma	Patient 1	Low UMI	-0.074208
Colorectal adenocarcinoma	Patient 1	Low UMI	-0.00501357
Colorectal adenocarcinoma	Patient 1	Low UMI	0.182229
Colorectal adenocarcinoma	Patient 1	Low UMI	0.00292771
Colorectal adenocarcinoma	Patient 1	Low UMI	-0.0539826
Colorectal adenocarcinoma	Patient 1	Low UMI	0.0501225
Colorectal adenocarcinoma	Patient 1	Low UMI	-0.168873
Colorectal adenocarcinoma	Patient 1	Low UMI	-0.128091
Colorectal adenocarcinoma	Patient 1	Low UMI	-0.0811157
Colorectal adenocarcinoma	Patient 1	Low UMI	0.0289041
Colorectal adenocarcinoma	Patient 1	Medium UMI	-0.149869
Colorectal adenocarcinoma	Patient 1	High UMI	-0.0376359
Colorectal adenocarcinoma	Patient 1	Low UMI	-0.0167554
Colorectal adenocarcinoma	Patient 1	Medium UMI	0.598598
Colorectal adenocarcinoma	Patient 1	Low UMI	-0.0812858
Colorectal adenocarcinoma	Patient 1	Low UMI	0.0804288
Colorectal adenocarcinoma	Patient 1	Low UMI	0.00758388
Colorectal adenocarcinoma	Patient 1	Low UMI	-0.083583
Colorectal adenocarcinoma	Patient 1	High UMI	-0.167042
Colorectal adenocarcinoma	Patient 1	Medium UMI	-0.170108
Colorectal adenocarcinoma	Patient 1	Low UMI	-0.00176527
Colorectal adenocarcinoma	Patient 1	Low UMI	-0.150801
Colorectal adenocarcinoma	Patient 1	Low UMI	-0.115802
Colorectal adenocarcinoma	Patient 1	Low UMI	0.334369
Colorectal adenocarcinoma	Patient 1	Low UMI	-0.132611
Colorectal adenocarcinoma	Patient 1	Low UMI	0.0287931
Colorectal adenocarcinoma	Patient 1	High UMI	-0.297879
Colorectal adenocarcinoma	Patient 1	Low UMI	-0.117825
Colorectal adenocarcinoma	Patient 1	Low UMI	-0.0983068
Colorectal adenocarcinoma	Patient 1	Low UMI	-0.106903
Colorectal adenocarcinoma	Patient 1	High UMI	-0.286669
Colorectal adenocarcinoma	Patient 1	Low UMI	0.0295589
Colorectal adenocarcinoma	Patient 1	Low UMI	-0.0125047
Colorectal adenocarcinoma	Patient 1	High UMI	-0.126858
Colorectal adenocarcinoma	Patient 1	High UMI	-0.200862
Colorectal adenocarcinoma	Patient 1	Medium UMI	0.538837
Colorectal adenocarcinoma	Patient 1	Low UMI	0.0587894
Colorectal adenocarcinoma	Patient 1	Low UMI	0.31718
Colorectal adenocarcinoma	Patient 1	Low UMI	-0.127538
Colorectal adenocarcinoma	Patient 1	Low UMI	0.0805736
Colorectal adenocarcinoma	Patient 1	Low UMI	-0.0705115
Colorectal adenocarcinoma	Patient 1	Low UMI	0.0446973
Colorectal adenocarcinoma	Patient 1	Low UMI	0.300637
Colorectal adenocarcinoma	Patient 1	Low UMI	0.225033
Colorectal adenocarcinoma	Patient 1	High UMI	-0.306242
Colorectal adenocarcinoma	Patient 1	Low UMI	0.0448715
Colorectal adenocarcinoma	Patient 1	High UMI	-0.300333
Colorectal adenocarcinoma	Patient 1	High UMI	-0.232634
Colorectal adenocarcinoma	Patient 1	High UMI	-0.220629
Colorectal adenocarcinoma	Patient 1	Low UMI	-0.159452
Colorectal adenocarcinoma	Patient 1	Low UMI	0.0597125
Colorectal adenocarcinoma	Patient 1	High UMI	-0.318434
Colorectal adenocarcinoma	Patient 1	Low UMI	-0.03427
Colorectal adenocarcinoma	Patient 1	Medium UMI	0.817734
Colorectal adenocarcinoma	Patient 1	Low UMI	-0.128532
Colorectal adenocarcinoma	Patient 1	High UMI	-0.310854
Colorectal adenocarcinoma	Patient 1	High UMI	0.0883306
Colorectal adenocarcinoma	Patient 1	Low UMI	-0.108054
Colorectal adenocarcinoma	Patient 1	Low UMI	-0.141421
Colorectal adenocarcinoma	Patient 1	Low UMI	-0.284978
Colorectal adenocarcinoma	Patient 1	Low UMI	-0.149225
Colorectal adenocarcinoma	Patient 1	Low UMI	-0.211283
Colorectal adenocarcinoma	Patient 1	Medium UMI	0.844447
Colorectal adenocarcinoma	Patient 1	Low UMI	0.0869026
Colorectal adenocarcinoma	Patient 1	Low UMI	0.00842838
Colorectal adenocarcinoma	Patient 1	Low UMI	0.186816
Colorectal adenocarcinoma	Patient 1	Low UMI	-0.145797
Colorectal adenocarcinoma	Patient 1	Low UMI	0.169602
Colorectal adenocarcinoma	Patient 1	Low UMI	0.0111185
Colorectal adenocarcinoma	Patient 1	Low UMI	0.148843
Colorectal adenocarcinoma	Patient 1	High UMI	-0.178453
Colorectal adenocarcinoma	Patient 1	Low UMI	0.20139
Colorectal adenocarcinoma	Patient 1	Low UMI	0.0381881
Colorectal adenocarcinoma	Patient 1	High UMI	0.569206
Colorectal adenocarcinoma	Patient 1	Low UMI	-0.0118681
Colorectal adenocarcinoma	Patient 1	Low UMI	0.0457621
Colorectal adenocarcinoma	Patient 1	Low UMI	-0.0204057
Colorectal adenocarcinoma	Patient 1	Low UMI	-0.119586
Colorectal adenocarcinoma	Patient 1	Low UMI	0.0553742
Colorectal adenocarcinoma	Patient 1	Low UMI	0.00691741
Colorectal adenocarcinoma	Patient 1	Low UMI	0.0946457
Colorectal adenocarcinoma	Patient 1	High UMI	-0.187492
Colorectal adenocarcinoma	Patient 1	Low UMI	0.0472025
Colorectal adenocarcinoma	Patient 1	Low UMI	-0.237453
Colorectal adenocarcinoma	Patient 1	Low UMI	-0.124347
Colorectal adenocarcinoma	Patient 1	Low UMI	-0.1795
Colorectal adenocarcinoma	Patient 1	Medium UMI	-0.115157
Colorectal adenocarcinoma	Patient 1	Low UMI	-0.176746
Colorectal adenocarcinoma	Patient 1	Low UMI	0.253049
Colorectal adenocarcinoma	Patient 1	Low UMI	-0.0703989
Colorectal adenocarcinoma	Patient 1	Low UMI	-0.14872
Colorectal adenocarcinoma	Patient 1	Low UMI	-0.288904
Colorectal adenocarcinoma	Patient 1	Low UMI	-0.00376646
Colorectal adenocarcinoma	Patient 1	Low UMI	-0.132113
Colorectal adenocarcinoma	Patient 1	Low UMI	-0.142342
Colorectal adenocarcinoma	Patient 1	Low UMI	-0.0745201
Colorectal adenocarcinoma	Patient 1	High UMI	-0.00419576
Colorectal adenocarcinoma	Patient 1	Low UMI	-0.143106
Colorectal adenocarcinoma	Patient 1	Low UMI	0.0845494
Colorectal adenocarcinoma	Patient 1	High UMI	-0.00519841
Colorectal adenocarcinoma	Patient 1	Low UMI	-0.0783804
Colorectal adenocarcinoma	Patient 1	Low UMI	0.200454
Colorectal adenocarcinoma	Patient 1	High UMI	-0.294332
Colorectal adenocarcinoma	Patient 1	Low UMI	0.0364297
Colorectal adenocarcinoma	Patient 1	Low UMI	-0.0193177
Colorectal adenocarcinoma	Patient 1	Low UMI	-0.0879314
Colorectal adenocarcinoma	Patient 1	Low UMI	-0.118649
Colorectal adenocarcinoma	Patient 1	Low UMI	0.130553
Colorectal adenocarcinoma	Patient 1	Low UMI	0.114827
Colorectal adenocarcinoma	Patient 1	Low UMI	-0.0123159
Colorectal adenocarcinoma	Patient 1	Low UMI	-0.00752202
Colorectal adenocarcinoma	Patient 1	High UMI	0.218532
Colorectal adenocarcinoma	Patient 1	Low UMI	0.0040108
Colorectal adenocarcinoma	Patient 1	High UMI	0.0123655
Colorectal adenocarcinoma	Patient 1	Low UMI	-0.0802516
Colorectal adenocarcinoma	Patient 1	Low UMI	-0.0330541
Colorectal adenocarcinoma	Patient 1	Low UMI	0.3041
Colorectal adenocarcinoma	Patient 1	High UMI	-0.223985
Colorectal adenocarcinoma	Patient 1	Medium UMI	-0.176083
Colorectal adenocarcinoma	Patient 1	Low UMI	-0.126635
Colorectal adenocarcinoma	Patient 1	Low UMI	-0.070686
Colorectal adenocarcinoma	Patient 1	High UMI	-0.262919
Colorectal adenocarcinoma	Patient 1	Low UMI	0.07249
Colorectal adenocarcinoma	Patient 1	Low UMI	-0.0543542
Colorectal adenocarcinoma	Patient 1	Medium UMI	0.663305
Colorectal adenocarcinoma	Patient 1	Low UMI	0.0444269
Colorectal adenocarcinoma	Patient 1	High UMI	0.421137
Colorectal adenocarcinoma	Patient 1	Low UMI	0.203853
Colorectal adenocarcinoma	Patient 1	Low UMI	-0.0153108
Colorectal adenocarcinoma	Patient 1	Low UMI	0.0937511
Colorectal adenocarcinoma	Patient 1	High UMI	-0.24977
Colorectal adenocarcinoma	Patient 1	Low UMI	-0.135419
Colorectal adenocarcinoma	Patient 1	Low UMI	-0.0802294
Colorectal adenocarcinoma	Patient 1	Low UMI	-0.104086
Colorectal adenocarcinoma	Patient 1	Low UMI	-0.0120125
Colorectal adenocarcinoma	Patient 1	Low UMI	0.00752119
Colorectal adenocarcinoma	Patient 1	High UMI	-0.240504
Colorectal adenocarcinoma	Patient 1	High UMI	-0.305168
Colorectal adenocarcinoma	Patient 1	Low UMI	0.00704496
Colorectal adenocarcinoma	Patient 1	Low UMI	-0.226189
Colorectal adenocarcinoma	Patient 1	High UMI	-0.272866
Colorectal adenocarcinoma	Patient 1	Medium UMI	0.748022
Colorectal adenocarcinoma	Patient 1	Low UMI	0.0533744
Colorectal adenocarcinoma	Patient 1	Low UMI	0.0411781
Colorectal adenocarcinoma	Patient 1	High UMI	-0.00589144
Colorectal adenocarcinoma	Patient 1	Low UMI	-0.0853197
Colorectal adenocarcinoma	Patient 1	Low UMI	-0.0996081
Colorectal adenocarcinoma	Patient 1	Low UMI	-0.154888
Colorectal adenocarcinoma	Patient 1	Low UMI	-0.0777875
Colorectal adenocarcinoma	Patient 1	Low UMI	-0.132477
Colorectal adenocarcinoma	Patient 1	Low UMI	-0.0446148
Colorectal adenocarcinoma	Patient 1	Low UMI	0.00913259
Colorectal adenocarcinoma	Patient 1	Low UMI	-0.169449
Colorectal adenocarcinoma	Patient 1	High UMI	-0.311773
Colorectal adenocarcinoma	Patient 1	Medium UMI	-0.0231369
Colorectal adenocarcinoma	Patient 1	High UMI	-0.0892721
Colorectal adenocarcinoma	Patient 1	Low UMI	0.280691
Colorectal adenocarcinoma	Patient 1	Low UMI	-0.135245
Colorectal adenocarcinoma	Patient 1	Low UMI	0.0730004
Colorectal adenocarcinoma	Patient 1	Low UMI	-0.216781
Colorectal adenocarcinoma	Patient 1	Low UMI	0.0991367
Colorectal adenocarcinoma	Patient 1	High UMI	0.107252
Colorectal adenocarcinoma	Patient 1	Low UMI	0.0259274
Colorectal adenocarcinoma	Patient 1	Low UMI	0.00159433
Colorectal adenocarcinoma	Patient 1	Low UMI	-0.213023
Colorectal adenocarcinoma	Patient 1	High UMI	-0.264596
Colorectal adenocarcinoma	Patient 1	Low UMI	0.26669
Colorectal adenocarcinoma	Patient 1	Low UMI	-0.0961201
Colorectal adenocarcinoma	Patient 1	Low UMI	-0.0576186
Colorectal adenocarcinoma	Patient 1	Low UMI	-0.0159699
Colorectal adenocarcinoma	Patient 1	Low UMI	0.050839
Colorectal adenocarcinoma	Patient 1	Low UMI	-0.107606
Colorectal adenocarcinoma	Patient 1	Low UMI	-0.0415141
Colorectal adenocarcinoma	Patient 1	Low UMI	-0.0901682
Colorectal adenocarcinoma	Patient 1	Low UMI	-0.19395
Colorectal adenocarcinoma	Patient 1	Low UMI	-0.00619184
Colorectal adenocarcinoma	Patient 1	Low UMI	0.252069
Colorectal adenocarcinoma	Patient 1	Low UMI	0.0813712
Colorectal adenocarcinoma	Patient 1	Low UMI	0.0302648
Colorectal adenocarcinoma	Patient 1	High UMI	-0.327416
Colorectal adenocarcinoma	Patient 1	Low UMI	-0.0231041
Colorectal adenocarcinoma	Patient 1	Low UMI	-0.069691
Colorectal adenocarcinoma	Patient 1	Low UMI	-0.168206
Colorectal adenocarcinoma	Patient 1	Medium UMI	0.21586
Colorectal adenocarcinoma	Patient 1	High UMI	-0.217244
Colorectal adenocarcinoma	Patient 1	High UMI	-0.180649
Colorectal adenocarcinoma	Patient 1	Low UMI	0.189423
Colorectal adenocarcinoma	Patient 1	Low UMI	-0.0163897
Colorectal adenocarcinoma	Patient 1	Low UMI	-0.0460886
Colorectal adenocarcinoma	Patient 1	Low UMI	-0.00834941
Colorectal adenocarcinoma	Patient 1	Low UMI	0.0367584
Colorectal adenocarcinoma	Patient 1	High UMI	-0.0364842
Colorectal adenocarcinoma	Patient 1	High UMI	-0.0901152
Colorectal adenocarcinoma	Patient 1	Low UMI	-0.0837623
Colorectal adenocarcinoma	Patient 1	Low UMI	-0.102855
Colorectal adenocarcinoma	Patient 1	Low UMI	-0.00304071
Colorectal adenocarcinoma	Patient 1	Low UMI	0.0892252
Colorectal adenocarcinoma	Patient 1	Low UMI	-0.0392789
Colorectal adenocarcinoma	Patient 1	Low UMI	0.202969
Colorectal adenocarcinoma	Patient 1	Low UMI	-0.0617266
Colorectal adenocarcinoma	Patient 1	Low UMI	-0.0524951
Colorectal adenocarcinoma	Patient 1	Low UMI	0.375027
Colorectal adenocarcinoma	Patient 1	Low UMI	-0.162235
Colorectal adenocarcinoma	Patient 1	Low UMI	-0.176889
Colorectal adenocarcinoma	Patient 1	Low UMI	-0.0876455
Colorectal adenocarcinoma	Patient 1	High UMI	-0.295636
Colorectal adenocarcinoma	Patient 1	Low UMI	-0.0394469
Colorectal adenocarcinoma	Patient 1	Medium UMI	0.69348
Colorectal adenocarcinoma	Patient 1	High UMI	0.134081
Colorectal adenocarcinoma	Patient 1	Low UMI	0.0345484
Colorectal adenocarcinoma	Patient 1	Low UMI	0.24208
Colorectal adenocarcinoma	Patient 1	High UMI	-0.306353
Colorectal adenocarcinoma	Patient 1	Low UMI	0.000474905
Colorectal adenocarcinoma	Patient 1	Medium UMI	0.779962
Colorectal adenocarcinoma	Patient 1	Low UMI	0.183788
Colorectal adenocarcinoma	Patient 1	High UMI	-0.105623
Colorectal adenocarcinoma	Patient 1	Low UMI	0.0237487
Colorectal adenocarcinoma	Patient 1	Low UMI	-0.139321
Colorectal adenocarcinoma	Patient 1	Low UMI	0.0187405
Colorectal adenocarcinoma	Patient 1	Low UMI	0.155288
Colorectal adenocarcinoma	Patient 1	Low UMI	-0.111709
Colorectal adenocarcinoma	Patient 1	Low UMI	0.0483874
Colorectal adenocarcinoma	Patient 1	Low UMI	-0.0842713
Colorectal adenocarcinoma	Patient 1	Low UMI	0.222533
Colorectal adenocarcinoma	Patient 1	High UMI	-0.266354
Colorectal adenocarcinoma	Patient 1	Low UMI	-0.116757
Colorectal adenocarcinoma	Patient 1	Low UMI	-0.0359298
Colorectal adenocarcinoma	Patient 1	High UMI	-0.210074
Colorectal adenocarcinoma	Patient 1	Low UMI	0.0390726
Colorectal adenocarcinoma	Patient 1	Low UMI	-0.0544366
Colorectal adenocarcinoma	Patient 1	Low UMI	0.262062
Colorectal adenocarcinoma	Patient 1	Low UMI	0.0617204
Colorectal adenocarcinoma	Patient 1	High UMI	-0.150248
Colorectal adenocarcinoma	Patient 1	Low UMI	-0.136409
Colorectal adenocarcinoma	Patient 1	Low UMI	0.108181
Colorectal adenocarcinoma	Patient 1	Low UMI	0.0437863
Colorectal adenocarcinoma	Patient 1	Low UMI	-0.0532181
Colorectal adenocarcinoma	Patient 1	Low UMI	-0.14734
Colorectal adenocarcinoma	Patient 1	High UMI	-0.199655
Colorectal adenocarcinoma	Patient 1	Low UMI	0.0293686
Colorectal adenocarcinoma	Patient 1	Low UMI	0.13196
Colorectal adenocarcinoma	Patient 1	Low UMI	0.111983
Colorectal adenocarcinoma	Patient 1	High UMI	-0.0933738
Colorectal adenocarcinoma	Patient 1	Low UMI	0.10683
Colorectal adenocarcinoma	Patient 1	Low UMI	0.0052068
Colorectal adenocarcinoma	Patient 1	Low UMI	-0.0324884
Colorectal adenocarcinoma	Patient 1	Low UMI	0.107195
Colorectal adenocarcinoma	Patient 1	Low UMI	0.211138
Colorectal adenocarcinoma	Patient 1	Low UMI	-0.144442
Colorectal adenocarcinoma	Patient 1	Low UMI	0.0361943
Colorectal adenocarcinoma	Patient 1	Low UMI	0.205071
Colorectal adenocarcinoma	Patient 1	Low UMI	0.021521
Colorectal adenocarcinoma	Patient 1	Low UMI	-0.0690185
Colorectal adenocarcinoma	Patient 1	Low UMI	0.267809
Colorectal adenocarcinoma	Patient 1	Low UMI	-0.111805
Colorectal adenocarcinoma	Patient 1	High UMI	-0.199289
Colorectal adenocarcinoma	Patient 1	Low UMI	-0.030828
Colorectal adenocarcinoma	Patient 1	Low UMI	-0.0813205
Colorectal adenocarcinoma	Patient 1	Low UMI	-0.136124
Colorectal adenocarcinoma	Patient 1	Low UMI	-0.0346896
Colorectal adenocarcinoma	Patient 1	Low UMI	-0.0639953
Colorectal adenocarcinoma	Patient 1	Low UMI	0.0692227
Colorectal adenocarcinoma	Patient 1	Low UMI	-0.142676
Colorectal adenocarcinoma	Patient 1	Low UMI	-0.109911
Colorectal adenocarcinoma	Patient 1	Low UMI	0.314906
Colorectal adenocarcinoma	Patient 1	Low UMI	-0.0328135
Colorectal adenocarcinoma	Patient 1	High UMI	-0.237359
Colorectal adenocarcinoma	Patient 1	Low UMI	-0.11459
Colorectal adenocarcinoma	Patient 1	Low UMI	0.0305785
Colorectal adenocarcinoma	Patient 1	Low UMI	-0.158916
Colorectal adenocarcinoma	Patient 1	Low UMI	0.011397
Colorectal adenocarcinoma	Patient 1	Low UMI	0.350062
Colorectal adenocarcinoma	Patient 1	Low UMI	-0.249987
Colorectal adenocarcinoma	Patient 1	High UMI	-0.169423
Colorectal adenocarcinoma	Patient 1	Low UMI	-0.227738
Colorectal adenocarcinoma	Patient 1	High UMI	-0.105756
Colorectal adenocarcinoma	Patient 1	Low UMI	-0.118024
Colorectal adenocarcinoma	Patient 1	High UMI	-0.302543
Colorectal adenocarcinoma	Patient 1	Medium UMI	0.580686
Colorectal adenocarcinoma	Patient 1	Low UMI	-0.107072
Colorectal adenocarcinoma	Patient 1	Medium UMI	0.0887006
Colorectal adenocarcinoma	Patient 1	Low UMI	-0.101435
Colorectal adenocarcinoma	Patient 1	High UMI	-0.107495
Colorectal adenocarcinoma	Patient 1	Medium UMI	-0.168479
Colorectal adenocarcinoma	Patient 1	High UMI	-0.34166
Colorectal adenocarcinoma	Patient 1	Low UMI	0.0365124
Colorectal adenocarcinoma	Patient 1	Low UMI	0.00450988
Colorectal adenocarcinoma	Patient 1	Low UMI	-0.156117
Colorectal adenocarcinoma	Patient 1	High UMI	-0.101645
Colorectal adenocarcinoma	Patient 1	High UMI	-0.259051
Colorectal adenocarcinoma	Patient 1	Low UMI	-0.0679707
Colorectal adenocarcinoma	Patient 1	Low UMI	0.00751161
Colorectal adenocarcinoma	Patient 1	Low UMI	0.0430798
Colorectal adenocarcinoma	Patient 1	Low UMI	0.322092
Colorectal adenocarcinoma	Patient 1	Low UMI	-0.0592673
Colorectal adenocarcinoma	Patient 1	High UMI	-0.11488
Colorectal adenocarcinoma	Patient 1	Low UMI	0.237476
Colorectal adenocarcinoma	Patient 1	Low UMI	0.0640498
Colorectal adenocarcinoma	Patient 1	Low UMI	0.0551034
Colorectal adenocarcinoma	Patient 1	Low UMI	0.0663483
Colorectal adenocarcinoma	Patient 1	Low UMI	-0.0795196
Colorectal adenocarcinoma	Patient 1	High UMI	-0.0378541
Colorectal adenocarcinoma	Patient 1	High UMI	-0.292859
Colorectal adenocarcinoma	Patient 1	High UMI	0.403998
Colorectal adenocarcinoma	Patient 1	Low UMI	0.195621
Colorectal adenocarcinoma	Patient 1	High UMI	-0.272505
Colorectal adenocarcinoma	Patient 1	Low UMI	0.158519
Colorectal adenocarcinoma	Patient 1	Low UMI	0.308758
Colorectal adenocarcinoma	Patient 1	Low UMI	-0.165015
Colorectal adenocarcinoma	Patient 1	Low UMI	0.0406292
Colorectal adenocarcinoma	Patient 1	Low UMI	0.114099
Colorectal adenocarcinoma	Patient 1	Low UMI	-0.0469199
Colorectal adenocarcinoma	Patient 1	High UMI	-0.270669
Colorectal adenocarcinoma	Patient 1	Medium UMI	0.450015
Colorectal adenocarcinoma	Patient 1	Low UMI	0.176246
Colorectal adenocarcinoma	Patient 1	Low UMI	0.0137052
Colorectal adenocarcinoma	Patient 1	High UMI	-0.304571
Colorectal adenocarcinoma	Patient 1	Low UMI	-0.0126389
Colorectal adenocarcinoma	Patient 1	Low UMI	-0.049492
Colorectal adenocarcinoma	Patient 1	Medium UMI	-0.0879049
Colorectal adenocarcinoma	Patient 1	Low UMI	-0.0179303
Colorectal adenocarcinoma	Patient 1	Low UMI	-0.0295428
Colorectal adenocarcinoma	Patient 1	Low UMI	0.0578043
Colorectal adenocarcinoma	Patient 1	High UMI	-0.311054
Colorectal adenocarcinoma	Patient 1	High UMI	-0.303073
Colorectal adenocarcinoma	Patient 1	Low UMI	0.0382415
Colorectal adenocarcinoma	Patient 1	Low UMI	-0.210689
Colorectal adenocarcinoma	Patient 1	Low UMI	-0.153221
Colorectal adenocarcinoma	Patient 1	Low UMI	-0.0658445
Colorectal adenocarcinoma	Patient 1	Low UMI	0.055022
Colorectal adenocarcinoma	Patient 1	Medium UMI	-0.0845617
Colorectal adenocarcinoma	Patient 1	High UMI	0.155504
Colorectal adenocarcinoma	Patient 1	High UMI	-0.288988
Colorectal adenocarcinoma	Patient 1	Medium UMI	0.478881
Colorectal adenocarcinoma	Patient 1	Low UMI	0.247568
Colorectal adenocarcinoma	Patient 1	Low UMI	0.421496
Colorectal adenocarcinoma	Patient 1	Low UMI	0.138578
Colorectal adenocarcinoma	Patient 1	High UMI	-0.171327
Colorectal adenocarcinoma	Patient 1	Low UMI	-0.127361
Colorectal adenocarcinoma	Patient 1	Low UMI	-0.0162166
Colorectal adenocarcinoma	Patient 1	Low UMI	0.0662817
Colorectal adenocarcinoma	Patient 1	Low UMI	0.031263
Colorectal adenocarcinoma	Patient 1	Low UMI	-0.13189
Colorectal adenocarcinoma	Patient 1	Low UMI	-0.0218297
Colorectal adenocarcinoma	Patient 1	Medium UMI	0.100598
Colorectal adenocarcinoma	Patient 1	Low UMI	0.0256105
Colorectal adenocarcinoma	Patient 1	Low UMI	0.157828
Colorectal adenocarcinoma	Patient 1	Low UMI	-0.0634974
Colorectal adenocarcinoma	Patient 1	Low UMI	-0.118955
Colorectal adenocarcinoma	Patient 1	Medium UMI	0.554322
Colorectal adenocarcinoma	Patient 1	Low UMI	-0.0423492
Colorectal adenocarcinoma	Patient 1	Low UMI	0.071682
Colorectal adenocarcinoma	Patient 1	Medium UMI	-0.13286
Colorectal adenocarcinoma	Patient 1	Low UMI	0.13807
Colorectal adenocarcinoma	Patient 1	Low UMI	-0.0788135
Colorectal adenocarcinoma	Patient 1	Low UMI	0.573352
Colorectal adenocarcinoma	Patient 1	Low UMI	-0.10888
Colorectal adenocarcinoma	Patient 1	Low UMI	0.0180427
Colorectal adenocarcinoma	Patient 1	Medium UMI	-0.14848
Colorectal adenocarcinoma	Patient 1	Low UMI	0.0211747
Colorectal adenocarcinoma	Patient 1	Low UMI	-0.060216
Colorectal adenocarcinoma	Patient 1	Low UMI	0.0610288
Colorectal adenocarcinoma	Patient 1	High UMI	-0.344953
Colorectal adenocarcinoma	Patient 1	Low UMI	0.0555025
Colorectal adenocarcinoma	Patient 1	Low UMI	-0.0560121
Colorectal adenocarcinoma	Patient 1	High UMI	0.0425056
Colorectal adenocarcinoma	Patient 1	Low UMI	-0.0185669
Colorectal adenocarcinoma	Patient 1	Low UMI	-0.233247
Colorectal adenocarcinoma	Patient 1	Low UMI	-0.225464
Colorectal adenocarcinoma	Patient 1	Low UMI	-0.034432
Colorectal adenocarcinoma	Patient 1	High UMI	-0.236803
Colorectal adenocarcinoma	Patient 1	Low UMI	-0.0898873
Colorectal adenocarcinoma	Patient 1	Low UMI	-0.0942198
Colorectal adenocarcinoma	Patient 1	Low UMI	0.0371096
Colorectal adenocarcinoma	Patient 1	Low UMI	-0.126126
Colorectal adenocarcinoma	Patient 1	High UMI	-0.121917
Colorectal adenocarcinoma	Patient 1	Low UMI	-0.0291339
Colorectal adenocarcinoma	Patient 1	Low UMI	0.0822213
Colorectal adenocarcinoma	Patient 1	Low UMI	0.0792672
Colorectal adenocarcinoma	Patient 1	Medium UMI	0.505843
Colorectal adenocarcinoma	Patient 1	Low UMI	-0.114303
Colorectal adenocarcinoma	Patient 1	Low UMI	-0.117327
Colorectal adenocarcinoma	Patient 1	Low UMI	0.118397
Colorectal adenocarcinoma	Patient 1	Medium UMI	0.540756
Colorectal adenocarcinoma	Patient 1	Medium UMI	0.0845897
Colorectal adenocarcinoma	Patient 1	Low UMI	-0.125454
Colorectal adenocarcinoma	Patient 1	Low UMI	0.018578
Colorectal adenocarcinoma	Patient 1	Low UMI	-0.161461
Colorectal adenocarcinoma	Patient 1	Low UMI	-0.176201
Colorectal adenocarcinoma	Patient 1	Low UMI	0.0555922
Colorectal adenocarcinoma	Patient 1	Low UMI	0.323684
Colorectal adenocarcinoma	Patient 1	High UMI	-0.238581
Colorectal adenocarcinoma	Patient 1	Low UMI	-0.067293
Colorectal adenocarcinoma	Patient 1	High UMI	0.560825
Colorectal adenocarcinoma	Patient 1	High UMI	-0.291259
Colorectal adenocarcinoma	Patient 1	High UMI	-0.14719
Colorectal adenocarcinoma	Patient 1	Low UMI	0.139788
Colorectal adenocarcinoma	Patient 1	Low UMI	-0.0279951
Colorectal adenocarcinoma	Patient 1	Low UMI	0.268488
Colorectal adenocarcinoma	Patient 1	Low UMI	-0.0651614
Colorectal adenocarcinoma	Patient 1	High UMI	0.265881
Colorectal adenocarcinoma	Patient 1	Low UMI	-0.130981
Colorectal adenocarcinoma	Patient 1	Low UMI	-0.0406025
Colorectal adenocarcinoma	Patient 1	Low UMI	0.00795153
Colorectal adenocarcinoma	Patient 1	Low UMI	0.040755
Colorectal adenocarcinoma	Patient 1	Low UMI	-0.138445
Colorectal adenocarcinoma	Patient 1	Low UMI	-0.0635985
Colorectal adenocarcinoma	Patient 1	Low UMI	-0.0154169
Colorectal adenocarcinoma	Patient 1	Low UMI	0.00247398
Colorectal adenocarcinoma	Patient 1	Low UMI	-0.0247627
Colorectal adenocarcinoma	Patient 1	Low UMI	-0.14674
Colorectal adenocarcinoma	Patient 1	High UMI	-0.240353
Colorectal adenocarcinoma	Patient 1	Low UMI	0.00912237
Colorectal adenocarcinoma	Patient 1	Low UMI	0.24315
Colorectal adenocarcinoma	Patient 1	Low UMI	0.0480422
Colorectal adenocarcinoma	Patient 1	Medium UMI	0.361624
Colorectal adenocarcinoma	Patient 1	Low UMI	-0.0680144
Colorectal adenocarcinoma	Patient 1	Low UMI	0.383323
Colorectal adenocarcinoma	Patient 1	Low UMI	-0.0792815
Colorectal adenocarcinoma	Patient 1	Low UMI	-0.146944
Colorectal adenocarcinoma	Patient 1	High UMI	-0.201657
Colorectal adenocarcinoma	Patient 1	Low UMI	0.21609
Colorectal adenocarcinoma	Patient 1	High UMI	0.259552
Colorectal adenocarcinoma	Patient 1	High UMI	-0.14803
Colorectal adenocarcinoma	Patient 1	Low UMI	0.0353336
Colorectal adenocarcinoma	Patient 1	Low UMI	0.064763
Colorectal adenocarcinoma	Patient 1	Low UMI	-0.0660295
Colorectal adenocarcinoma	Patient 1	Low UMI	-0.174001
Colorectal adenocarcinoma	Patient 1	Low UMI	-0.13734
Colorectal adenocarcinoma	Patient 1	High UMI	-0.229184
Colorectal adenocarcinoma	Patient 1	Low UMI	0.18925
Colorectal adenocarcinoma	Patient 1	Low UMI	-0.0495579
Colorectal adenocarcinoma	Patient 1	High UMI	-0.186916
Colorectal adenocarcinoma	Patient 1	High UMI	-0.280595
Colorectal adenocarcinoma	Patient 1	Low UMI	0.0992527
Colorectal adenocarcinoma	Patient 1	Low UMI	0.0216809
Colorectal adenocarcinoma	Patient 1	Low UMI	-0.208552
Colorectal adenocarcinoma	Patient 1	High UMI	-0.207479
Colorectal adenocarcinoma	Patient 1	Low UMI	0.186165
Colorectal adenocarcinoma	Patient 1	Low UMI	-0.139403
Colorectal adenocarcinoma	Patient 1	Low UMI	-0.100792
Colorectal adenocarcinoma	Patient 1	Medium UMI	-0.247135
Colorectal adenocarcinoma	Patient 1	Low UMI	-0.127526
Colorectal adenocarcinoma	Patient 1	High UMI	-0.23007
Colorectal adenocarcinoma	Patient 1	High UMI	-0.285795
Colorectal adenocarcinoma	Patient 1	Low UMI	0.0551098
Colorectal adenocarcinoma	Patient 1	Low UMI	-0.0286704
Colorectal adenocarcinoma	Patient 1	Low UMI	-0.124213
Colorectal adenocarcinoma	Patient 1	Low UMI	-0.146724
Colorectal adenocarcinoma	Patient 1	High UMI	-0.295098
Colorectal adenocarcinoma	Patient 1	Low UMI	-0.0915029
Colorectal adenocarcinoma	Patient 1	Low UMI	0.0269118
Colorectal adenocarcinoma	Patient 1	Medium UMI	-0.306996
Colorectal adenocarcinoma	Patient 1	Low UMI	-0.121676
Colorectal adenocarcinoma	Patient 1	Low UMI	0.0356808
Colorectal adenocarcinoma	Patient 1	Low UMI	-0.0241743
Colorectal adenocarcinoma	Patient 1	High UMI	-0.253484
Colorectal adenocarcinoma	Patient 1	Low UMI	-0.0345182
Colorectal adenocarcinoma	Patient 1	Low UMI	-0.0786698
Colorectal adenocarcinoma	Patient 1	Low UMI	-0.165395
Colorectal adenocarcinoma	Patient 1	Low UMI	0.0136762
Colorectal adenocarcinoma	Patient 1	Low UMI	-0.105449
Colorectal adenocarcinoma	Patient 1	High UMI	-0.277218
Colorectal adenocarcinoma	Patient 1	Medium UMI	-0.253746
Colorectal adenocarcinoma	Patient 1	Medium UMI	0.00322094
Colorectal adenocarcinoma	Patient 1	Low UMI	0.0815318
Colorectal adenocarcinoma	Patient 1	Low UMI	-0.0985318
Colorectal adenocarcinoma	Patient 1	Low UMI	0.294729
Colorectal adenocarcinoma	Patient 1	High UMI	-0.275407
Colorectal adenocarcinoma	Patient 1	Low UMI	-0.000177737
Colorectal adenocarcinoma	Patient 1	Medium UMI	0.466149
Colorectal adenocarcinoma	Patient 1	Low UMI	-0.0957487
Colorectal adenocarcinoma	Patient 1	Low UMI	-0.118008
Colorectal adenocarcinoma	Patient 1	Low UMI	-0.177734
Colorectal adenocarcinoma	Patient 1	Low UMI	-0.0549286
Colorectal adenocarcinoma	Patient 1	Low UMI	-0.0573591
Colorectal adenocarcinoma	Patient 1	Low UMI	0.114464
Colorectal adenocarcinoma	Patient 1	Low UMI	-0.0116494
Colorectal adenocarcinoma	Patient 1	Low UMI	0.317291
Colorectal adenocarcinoma	Patient 1	Medium UMI	0.411283
Colorectal adenocarcinoma	Patient 1	Low UMI	-0.0545723
Colorectal adenocarcinoma	Patient 1	Low UMI	0.0717327
Colorectal adenocarcinoma	Patient 1	High UMI	-0.264626
Colorectal adenocarcinoma	Patient 1	High UMI	-0.356231
Colorectal adenocarcinoma	Patient 1	Low UMI	-0.0234159
Colorectal adenocarcinoma	Patient 1	High UMI	-0.290919
Colorectal adenocarcinoma	Patient 1	Low UMI	-0.0729749
Colorectal adenocarcinoma	Patient 1	Low UMI	-0.14226
Colorectal adenocarcinoma	Patient 1	High UMI	0.476552
Colorectal adenocarcinoma	Patient 1	Low UMI	0.0713502
Colorectal adenocarcinoma	Patient 1	Medium UMI	-0.0702682
Colorectal adenocarcinoma	Patient 1	High UMI	-0.233211
Colorectal adenocarcinoma	Patient 1	High UMI	-0.305956
Colorectal adenocarcinoma	Patient 1	Low UMI	0.0149903
Colorectal adenocarcinoma	Patient 1	High UMI	-0.137271
Colorectal adenocarcinoma	Patient 1	High UMI	-0.358463
Colorectal adenocarcinoma	Patient 1	High UMI	-0.249094
Colorectal adenocarcinoma	Patient 1	Low UMI	0.000581095
Colorectal adenocarcinoma	Patient 1	High UMI	-0.290846
Colorectal adenocarcinoma	Patient 1	High UMI	-0.331281
Colorectal adenocarcinoma	Patient 1	Low UMI	-0.14615
Colorectal adenocarcinoma	Patient 1	Low UMI	-0.155514
Colorectal adenocarcinoma	Patient 1	Low UMI	-0.0388229
Colorectal adenocarcinoma	Patient 1	High UMI	0.342928
Colorectal adenocarcinoma	Patient 1	High UMI	-0.169147
Colorectal adenocarcinoma	Patient 1	Low UMI	0.095818
Colorectal adenocarcinoma	Patient 1	Low UMI	-0.0151375
Colorectal adenocarcinoma	Patient 1	Low UMI	0.198454
Colorectal adenocarcinoma	Patient 1	Low UMI	0.0380676
Colorectal adenocarcinoma	Patient 1	Low UMI	-0.162162
Colorectal adenocarcinoma	Patient 1	Low UMI	0.0335834
Colorectal adenocarcinoma	Patient 1	Low UMI	0.0123912
Colorectal adenocarcinoma	Patient 1	Medium UMI	0.42932
Colorectal adenocarcinoma	Patient 1	Low UMI	-0.0444852
Colorectal adenocarcinoma	Patient 1	Medium UMI	-0.34636
Colorectal adenocarcinoma	Patient 1	Low UMI	-0.122547
Colorectal adenocarcinoma	Patient 1	Low UMI	-0.135302
Colorectal adenocarcinoma	Patient 1	Low UMI	0.219931
Colorectal adenocarcinoma	Patient 1	Low UMI	-0.0850558
Colorectal adenocarcinoma	Patient 1	Low UMI	-0.067494
Colorectal adenocarcinoma	Patient 1	Low UMI	-0.122464
Colorectal adenocarcinoma	Patient 1	Low UMI	-0.0841448
Colorectal adenocarcinoma	Patient 1	Low UMI	-0.199151
Colorectal adenocarcinoma	Patient 1	Low UMI	0.0069886
Colorectal adenocarcinoma	Patient 1	Low UMI	-0.0613686
Colorectal adenocarcinoma	Patient 1	Low UMI	0.369066
Colorectal adenocarcinoma	Patient 1	High UMI	-0.0932098
Colorectal adenocarcinoma	Patient 1	Medium UMI	-0.254666
Colorectal adenocarcinoma	Patient 1	High UMI	-0.199288
Colorectal adenocarcinoma	Patient 1	Low UMI	-0.0168964
Colorectal adenocarcinoma	Patient 1	Low UMI	-0.064095
Colorectal adenocarcinoma	Patient 1	Low UMI	-0.0594967
Colorectal adenocarcinoma	Patient 1	High UMI	-0.00323966
Colorectal adenocarcinoma	Patient 1	High UMI	-0.251337
Colorectal adenocarcinoma	Patient 1	Low UMI	-0.000262549
Colorectal adenocarcinoma	Patient 1	Low UMI	0.132518
Colorectal adenocarcinoma	Patient 1	High UMI	-0.208273
Colorectal adenocarcinoma	Patient 1	Low UMI	-0.117254
Colorectal adenocarcinoma	Patient 1	Low UMI	0.0483893
Colorectal adenocarcinoma	Patient 1	Low UMI	-0.0833636
Colorectal adenocarcinoma	Patient 1	High UMI	0.445087
Colorectal adenocarcinoma	Patient 1	Low UMI	-0.0937588
Colorectal adenocarcinoma	Patient 1	Low UMI	0.304079
Colorectal adenocarcinoma	Patient 1	Low UMI	0.158744
Colorectal adenocarcinoma	Patient 1	Medium UMI	0.424071
Colorectal adenocarcinoma	Patient 1	Low UMI	-0.0804459
Colorectal adenocarcinoma	Patient 1	Low UMI	0.0147348
Colorectal adenocarcinoma	Patient 1	Low UMI	-0.023152
Colorectal adenocarcinoma	Patient 1	High UMI	-0.150447
Colorectal adenocarcinoma	Patient 1	Low UMI	-0.0477558
Colorectal adenocarcinoma	Patient 1	Low UMI	0.0366265
Colorectal adenocarcinoma	Patient 1	Low UMI	-0.00125938
Colorectal adenocarcinoma	Patient 1	Medium UMI	0.969766
Colorectal adenocarcinoma	Patient 1	Low UMI	0.0663833
Colorectal adenocarcinoma	Patient 1	High UMI	-0.267672
Colorectal adenocarcinoma	Patient 1	High UMI	-0.292126
Colorectal adenocarcinoma	Patient 1	Low UMI	0.063044
Colorectal adenocarcinoma	Patient 1	High UMI	0.0556661
Colorectal adenocarcinoma	Patient 1	Low UMI	-0.0835847
Colorectal adenocarcinoma	Patient 1	High UMI	-0.151294
Colorectal adenocarcinoma	Patient 1	Low UMI	-0.0786496
Colorectal adenocarcinoma	Patient 1	Low UMI	-0.0674328
Colorectal adenocarcinoma	Patient 1	High UMI	-0.178216
Colorectal adenocarcinoma	Patient 1	Low UMI	-0.14877
Colorectal adenocarcinoma	Patient 1	Low UMI	-0.149253
Colorectal adenocarcinoma	Patient 1	Low UMI	-0.123949
Colorectal adenocarcinoma	Patient 1	Low UMI	-0.0186868
Colorectal adenocarcinoma	Patient 1	Low UMI	-0.160827
Colorectal adenocarcinoma	Patient 1	Low UMI	-0.173184
Colorectal adenocarcinoma	Patient 1	Low UMI	0.120905
Colorectal adenocarcinoma	Patient 1	High UMI	-0.157185
Colorectal adenocarcinoma	Patient 1	Low UMI	0.0528888
Colorectal adenocarcinoma	Patient 1	Medium UMI	0.483113
Colorectal adenocarcinoma	Patient 1	Low UMI	-0.0682579
Colorectal adenocarcinoma	Patient 1	Low UMI	0.24967
Colorectal adenocarcinoma	Patient 1	High UMI	-0.113667
Colorectal adenocarcinoma	Patient 1	Low UMI	0.211573
Colorectal adenocarcinoma	Patient 1	Low UMI	-0.163906
Colorectal adenocarcinoma	Patient 1	Low UMI	-0.00292122
Colorectal adenocarcinoma	Patient 1	Low UMI	-0.118008
Colorectal adenocarcinoma	Patient 1	High UMI	0.00864161
Colorectal adenocarcinoma	Patient 1	Low UMI	-0.0625258
Colorectal adenocarcinoma	Patient 1	High UMI	-0.252688
Colorectal adenocarcinoma	Patient 1	Low UMI	0.0168847
Colorectal adenocarcinoma	Patient 1	Low UMI	-0.0732027
Colorectal adenocarcinoma	Patient 1	Low UMI	-0.00638867
Colorectal adenocarcinoma	Patient 1	Low UMI	-0.0335888
Colorectal adenocarcinoma	Patient 1	Low UMI	-0.121632
Colorectal adenocarcinoma	Patient 1	Low UMI	-0.111145
Colorectal adenocarcinoma	Patient 1	Medium UMI	-0.289967
Colorectal adenocarcinoma	Patient 1	Low UMI	-0.0552773
Colorectal adenocarcinoma	Patient 1	Low UMI	-0.11814
Colorectal adenocarcinoma	Patient 1	High UMI	-0.238565
Colorectal adenocarcinoma	Patient 1	Low UMI	-0.0706887
Colorectal adenocarcinoma	Patient 1	Low UMI	-0.139822
Colorectal adenocarcinoma	Patient 1	Low UMI	0.0882383
Colorectal adenocarcinoma	Patient 1	High UMI	-0.309279
Colorectal adenocarcinoma	Patient 1	Low UMI	-0.17665
Colorectal adenocarcinoma	Patient 1	High UMI	-0.234932
Colorectal adenocarcinoma	Patient 1	High UMI	-0.322751
Colorectal adenocarcinoma	Patient 1	Low UMI	-0.122691
Colorectal adenocarcinoma	Patient 1	Low UMI	-0.0738998
Colorectal adenocarcinoma	Patient 1	Medium UMI	-0.295851
Colorectal adenocarcinoma	Patient 1	Medium UMI	-0.260286
Colorectal adenocarcinoma	Patient 1	High UMI	-0.149858
Colorectal adenocarcinoma	Patient 1	Low UMI	-0.0602478
Colorectal adenocarcinoma	Patient 1	Low UMI	-0.0011566
Colorectal adenocarcinoma	Patient 1	High UMI	0.173768
Colorectal adenocarcinoma	Patient 1	Low UMI	-0.189749
Colorectal adenocarcinoma	Patient 1	Low UMI	-0.123991
Colorectal adenocarcinoma	Patient 1	High UMI	-0.235635
Colorectal adenocarcinoma	Patient 1	Low UMI	-0.153777
Colorectal adenocarcinoma	Patient 1	High UMI	-0.227454
Colorectal adenocarcinoma	Patient 1	Low UMI	0.355809
Colorectal adenocarcinoma	Patient 1	Low UMI	-0.112973
Colorectal adenocarcinoma	Patient 1	Low UMI	-0.0218971
Colorectal adenocarcinoma	Patient 1	Low UMI	-0.129509
Colorectal adenocarcinoma	Patient 1	Low UMI	0.0915342
Colorectal adenocarcinoma	Patient 1	Medium UMI	-0.192924
Colorectal adenocarcinoma	Patient 1	Low UMI	-0.0596688
Colorectal adenocarcinoma	Patient 1	Low UMI	-0.0640642
Colorectal adenocarcinoma	Patient 1	Low UMI	-0.138026
Colorectal adenocarcinoma	Patient 1	High UMI	0.10646
Colorectal adenocarcinoma	Patient 1	Low UMI	-0.0604512
Colorectal adenocarcinoma	Patient 1	High UMI	-0.296151
Colorectal adenocarcinoma	Patient 1	Low UMI	-0.0498729
Colorectal adenocarcinoma	Patient 1	Low UMI	0.127858
Colorectal adenocarcinoma	Patient 1	High UMI	-0.140152
Colorectal adenocarcinoma	Patient 1	Low UMI	0.119232
Colorectal adenocarcinoma	Patient 1	High UMI	-0.327704
Colorectal adenocarcinoma	Patient 1	High UMI	-0.0438543
Colorectal adenocarcinoma	Patient 1	Medium UMI	-0.0481834
Colorectal adenocarcinoma	Patient 1	Low UMI	-0.0909369
Colorectal adenocarcinoma	Patient 1	High UMI	-0.210665
Colorectal adenocarcinoma	Patient 1	Low UMI	0.295096
Colorectal adenocarcinoma	Patient 1	High UMI	-0.363932
Colorectal adenocarcinoma	Patient 1	High UMI	-0.217107
Colorectal adenocarcinoma	Patient 1	Low UMI	-0.184308
Colorectal adenocarcinoma	Patient 1	Low UMI	-0.0608083
Colorectal adenocarcinoma	Patient 1	Low UMI	-0.134964
Colorectal adenocarcinoma	Patient 1	Low UMI	-0.0225433
Colorectal adenocarcinoma	Patient 1	High UMI	-0.287017
Colorectal adenocarcinoma	Patient 1	Low UMI	0.0196884
Colorectal adenocarcinoma	Patient 1	High UMI	0.37321
Colorectal adenocarcinoma	Patient 1	Low UMI	-0.0103552
Colorectal adenocarcinoma	Patient 1	Low UMI	-0.160689
Colorectal adenocarcinoma	Patient 1	Low UMI	-0.160637
Colorectal adenocarcinoma	Patient 1	Low UMI	0.174377
Colorectal adenocarcinoma	Patient 1	Low UMI	-0.28818
Colorectal adenocarcinoma	Patient 1	Low UMI	0.101582
Colorectal adenocarcinoma	Patient 1	High UMI	-0.317621
Colorectal adenocarcinoma	Patient 1	Low UMI	0.420857
Colorectal adenocarcinoma	Patient 1	High UMI	-0.00447041
Colorectal adenocarcinoma	Patient 1	Low UMI	0.0565519
Colorectal adenocarcinoma	Patient 1	Low UMI	-0.0990591
Colorectal adenocarcinoma	Patient 1	Low UMI	-0.044396
Colorectal adenocarcinoma	Patient 1	High UMI	0.242054
Colorectal adenocarcinoma	Patient 1	Low UMI	-0.0103614
Colorectal adenocarcinoma	Patient 1	Low UMI	0.0911685
Colorectal adenocarcinoma	Patient 1	Low UMI	0.270055
Colorectal adenocarcinoma	Patient 1	Low UMI	-0.0659303
Colorectal adenocarcinoma	Patient 1	Low UMI	-0.145748
Colorectal adenocarcinoma	Patient 1	Low UMI	-0.0487819
Colorectal adenocarcinoma	Patient 1	Medium UMI	-0.151571
Colorectal adenocarcinoma	Patient 1	High UMI	-0.314733
Colorectal adenocarcinoma	Patient 1	Low UMI	-0.202564
Colorectal adenocarcinoma	Patient 1	Low UMI	0.0366086
Colorectal adenocarcinoma	Patient 1	Low UMI	-0.140498
Colorectal adenocarcinoma	Patient 1	Low UMI	-0.112186
Colorectal adenocarcinoma	Patient 1	Low UMI	0.113548
Colorectal adenocarcinoma	Patient 1	Low UMI	-0.0130989
Colorectal adenocarcinoma	Patient 1	Low UMI	0.0515726
Colorectal adenocarcinoma	Patient 1	Low UMI	0.269452
Colorectal adenocarcinoma	Patient 1	Low UMI	-0.0173447
Colorectal adenocarcinoma	Patient 1	Low UMI	0.507208
Colorectal adenocarcinoma	Patient 1	Low UMI	-0.0134692
Colorectal adenocarcinoma	Patient 1	High UMI	-0.229399
Colorectal adenocarcinoma	Patient 1	Low UMI	-0.158142
Colorectal adenocarcinoma	Patient 1	Low UMI	0.118092
Colorectal adenocarcinoma	Patient 1	Low UMI	-0.0728747
Colorectal adenocarcinoma	Patient 1	Low UMI	0.100777
Colorectal adenocarcinoma	Patient 1	Low UMI	-0.00830158
Colorectal adenocarcinoma	Patient 1	Low UMI	-0.145227
Colorectal adenocarcinoma	Patient 1	Low UMI	-0.00184852
Colorectal adenocarcinoma	Patient 1	Low UMI	-0.102443
Colorectal adenocarcinoma	Patient 1	Low UMI	-0.140588
Colorectal adenocarcinoma	Patient 1	Low UMI	-0.0328173
Colorectal adenocarcinoma	Patient 1	Low UMI	-0.0318408
Colorectal adenocarcinoma	Patient 1	Low UMI	0.0229932
Colorectal adenocarcinoma	Patient 1	Low UMI	0.0828978
Colorectal adenocarcinoma	Patient 1	Low UMI	-0.0173864
Colorectal adenocarcinoma	Patient 1	Low UMI	0.0290116
Colorectal adenocarcinoma	Patient 1	Low UMI	0.580211
Colorectal adenocarcinoma	Patient 1	Low UMI	0.0232724
Colorectal adenocarcinoma	Patient 1	Low UMI	-0.0851721
Colorectal adenocarcinoma	Patient 1	Low UMI	-0.00821417
Colorectal adenocarcinoma	Patient 1	Low UMI	-0.0480411
Colorectal adenocarcinoma	Patient 1	Low UMI	0.100886
Colorectal adenocarcinoma	Patient 1	Low UMI	-0.00808999
Colorectal adenocarcinoma	Patient 1	High UMI	0.0180647
Colorectal adenocarcinoma	Patient 1	High UMI	-0.192015
Colorectal adenocarcinoma	Patient 1	High UMI	-0.1245
Colorectal adenocarcinoma	Patient 1	Low UMI	0.0970619
Colorectal adenocarcinoma	Patient 1	Low UMI	-0.0364298
Colorectal adenocarcinoma	Patient 1	Low UMI	-0.109874
Colorectal adenocarcinoma	Patient 1	Low UMI	0.00489891
Colorectal adenocarcinoma	Patient 1	High UMI	-0.317817
Colorectal adenocarcinoma	Patient 1	Low UMI	-0.0435911
Colorectal adenocarcinoma	Patient 1	Low UMI	0.211959
Colorectal adenocarcinoma	Patient 1	High UMI	-0.128247
Colorectal adenocarcinoma	Patient 1	High UMI	-0.298439
Colorectal adenocarcinoma	Patient 1	High UMI	-0.25097
Colorectal adenocarcinoma	Patient 1	Low UMI	-0.268644
Colorectal adenocarcinoma	Patient 1	Low UMI	-0.0358059
Colorectal adenocarcinoma	Patient 1	Low UMI	-0.0506938
Colorectal adenocarcinoma	Patient 1	Low UMI	-0.121937
Colorectal adenocarcinoma	Patient 1	Low UMI	-0.0907314
Colorectal adenocarcinoma	Patient 1	Low UMI	0.0771208
Colorectal adenocarcinoma	Patient 1	High UMI	-0.377071
Colorectal adenocarcinoma	Patient 1	Medium UMI	-0.123398
Colorectal adenocarcinoma	Patient 1	Low UMI	0.229259
Colorectal adenocarcinoma	Patient 1	Low UMI	-0.0613388
Colorectal adenocarcinoma	Patient 1	Low UMI	0.485993
Colorectal adenocarcinoma	Patient 1	High UMI	-0.131104
Colorectal adenocarcinoma	Patient 1	High UMI	-0.308794
Colorectal adenocarcinoma	Patient 1	Low UMI	0.0235964
Colorectal adenocarcinoma	Patient 1	Low UMI	0.270861
Colorectal adenocarcinoma	Patient 1	High UMI	0.0196605
Colorectal adenocarcinoma	Patient 1	Low UMI	-0.054938
Colorectal adenocarcinoma	Patient 1	High UMI	-0.257865
Colorectal adenocarcinoma	Patient 1	Low UMI	-0.223543
Colorectal adenocarcinoma	Patient 1	Low UMI	0.125369
Colorectal adenocarcinoma	Patient 1	Low UMI	0.136574
Colorectal adenocarcinoma	Patient 1	Low UMI	-0.0427442
Colorectal adenocarcinoma	Patient 1	Low UMI	0.0912258
Colorectal adenocarcinoma	Patient 1	Low UMI	0.379177
Colorectal adenocarcinoma	Patient 1	Low UMI	-0.0509816
Colorectal adenocarcinoma	Patient 1	High UMI	-0.28314
Colorectal adenocarcinoma	Patient 1	High UMI	-0.368448
Colorectal adenocarcinoma	Patient 1	Low UMI	0.00743586
Colorectal adenocarcinoma	Patient 1	Low UMI	-0.115567
Colorectal adenocarcinoma	Patient 1	High UMI	-0.235297
Colorectal adenocarcinoma	Patient 1	Low UMI	-0.0658889
Colorectal adenocarcinoma	Patient 1	High UMI	-0.20189
Colorectal adenocarcinoma	Patient 1	Low UMI	-0.0184034
Colorectal adenocarcinoma	Patient 1	High UMI	-0.334855
Colorectal adenocarcinoma	Patient 1	High UMI	-0.0884952
Colorectal adenocarcinoma	Patient 1	Low UMI	-0.11132
Colorectal adenocarcinoma	Patient 1	Low UMI	-0.215482
Colorectal adenocarcinoma	Patient 1	Low UMI	-0.091731
Colorectal adenocarcinoma	Patient 1	High UMI	-0.241877
Colorectal adenocarcinoma	Patient 1	Low UMI	-0.0652835
Colorectal adenocarcinoma	Patient 1	Low UMI	-0.0260634
Colorectal adenocarcinoma	Patient 1	Low UMI	0.223138
Colorectal adenocarcinoma	Patient 1	Low UMI	0.0241935
Colorectal adenocarcinoma	Patient 1	High UMI	0.398781
Colorectal adenocarcinoma	Patient 1	Low UMI	0.00493783
Colorectal adenocarcinoma	Patient 1	Low UMI	0.184204
Colorectal adenocarcinoma	Patient 1	Low UMI	-0.136889
Colorectal adenocarcinoma	Patient 1	High UMI	-0.0784403
Colorectal adenocarcinoma	Patient 1	Low UMI	-0.129909
Colorectal adenocarcinoma	Patient 1	Low UMI	-0.197088
Colorectal adenocarcinoma	Patient 1	High UMI	-0.210779
Colorectal adenocarcinoma	Patient 1	Low UMI	-0.0412943
Colorectal adenocarcinoma	Patient 1	Low UMI	-0.132097
Colorectal adenocarcinoma	Patient 1	Low UMI	-0.0884616
Colorectal adenocarcinoma	Patient 1	High UMI	-0.283834
Colorectal adenocarcinoma	Patient 1	Low UMI	0.0315332
Colorectal adenocarcinoma	Patient 1	Low UMI	-0.0855243
Colorectal adenocarcinoma	Patient 1	High UMI	-0.286141
Colorectal adenocarcinoma	Patient 1	High UMI	-0.275507
Colorectal adenocarcinoma	Patient 1	Low UMI	-0.0704619
Colorectal adenocarcinoma	Patient 1	Medium UMI	-0.319922
Colorectal adenocarcinoma	Patient 1	Low UMI	-0.0791299
Colorectal adenocarcinoma	Patient 1	Low UMI	-0.0633468
Colorectal adenocarcinoma	Patient 1	Low UMI	0.300241
Colorectal adenocarcinoma	Patient 1	Low UMI	0.0194524
Colorectal adenocarcinoma	Patient 1	Low UMI	-0.0608459
Colorectal adenocarcinoma	Patient 1	Low UMI	0.180135
Colorectal adenocarcinoma	Patient 1	Low UMI	0.0458251
Colorectal adenocarcinoma	Patient 1	Low UMI	-0.0951082
Colorectal adenocarcinoma	Patient 1	Low UMI	-0.100799
Colorectal adenocarcinoma	Patient 1	Medium UMI	0.477166
Colorectal adenocarcinoma	Patient 1	Low UMI	-0.0375882
Colorectal adenocarcinoma	Patient 1	High UMI	0.497861
Colorectal adenocarcinoma	Patient 1	Low UMI	-0.138782
Colorectal adenocarcinoma	Patient 1	Low UMI	0.0919032
Colorectal adenocarcinoma	Patient 1	Low UMI	0.251716
Colorectal adenocarcinoma	Patient 1	Low UMI	0.344224
Colorectal adenocarcinoma	Patient 1	Low UMI	0.271655
Colorectal adenocarcinoma	Patient 1	Low UMI	-0.072048
Colorectal adenocarcinoma	Patient 1	Medium UMI	0.500136
Colorectal adenocarcinoma	Patient 1	Low UMI	0.0212966
Colorectal adenocarcinoma	Patient 1	Low UMI	-0.0736306
Colorectal adenocarcinoma	Patient 1	High UMI	-0.164793
Colorectal adenocarcinoma	Patient 1	Low UMI	0.437787
Colorectal adenocarcinoma	Patient 1	Low UMI	-0.0852909
Colorectal adenocarcinoma	Patient 1	Low UMI	0.0544676
Colorectal adenocarcinoma	Patient 1	Low UMI	-0.112921
Colorectal adenocarcinoma	Patient 1	Medium UMI	0.339431
Colorectal adenocarcinoma	Patient 1	Low UMI	-0.129416
Colorectal adenocarcinoma	Patient 1	High UMI	-0.237765
Colorectal adenocarcinoma	Patient 1	Low UMI	0.303941
Colorectal adenocarcinoma	Patient 1	Low UMI	-0.0558853
Colorectal adenocarcinoma	Patient 1	High UMI	-0.23319
Colorectal adenocarcinoma	Patient 1	Low UMI	-0.014767
Colorectal adenocarcinoma	Patient 1	Low UMI	-0.00101458
Colorectal adenocarcinoma	Patient 1	High UMI	-0.151393
Colorectal adenocarcinoma	Patient 1	Low UMI	-0.0689462
Colorectal adenocarcinoma	Patient 1	Low UMI	-0.112213
Colorectal adenocarcinoma	Patient 1	Low UMI	0.157979
Colorectal adenocarcinoma	Patient 1	Low UMI	-0.0393549
Colorectal adenocarcinoma	Patient 1	Low UMI	0.375867
Colorectal adenocarcinoma	Patient 1	Low UMI	-0.0980757
Colorectal adenocarcinoma	Patient 1	Low UMI	-0.0819957
Colorectal adenocarcinoma	Patient 1	Low UMI	-0.0954524
Colorectal adenocarcinoma	Patient 1	High UMI	-0.321366
Colorectal adenocarcinoma	Patient 1	Low UMI	-0.0990193
Colorectal adenocarcinoma	Patient 1	Low UMI	0.04045
Colorectal adenocarcinoma	Patient 1	High UMI	-0.19538
Colorectal adenocarcinoma	Patient 1	Low UMI	-0.0829606
Colorectal adenocarcinoma	Patient 1	High UMI	-0.135173
Colorectal adenocarcinoma	Patient 1	Low UMI	-0.0286186
Colorectal adenocarcinoma	Patient 1	Low UMI	0.0098626
Colorectal adenocarcinoma	Patient 1	Low UMI	-0.0379311
Colorectal adenocarcinoma	Patient 1	High UMI	-0.141734
Colorectal adenocarcinoma	Patient 1	Low UMI	-0.0322921
Colorectal adenocarcinoma	Patient 1	Low UMI	-0.19482
Colorectal adenocarcinoma	Patient 1	High UMI	-0.295947
Colorectal adenocarcinoma	Patient 1	Low UMI	0.013589
Colorectal adenocarcinoma	Patient 1	Low UMI	-0.141676
Colorectal adenocarcinoma	Patient 1	Medium UMI	0.727996
Colorectal adenocarcinoma	Patient 1	High UMI	0.331731
Colorectal adenocarcinoma	Patient 1	Low UMI	-0.106316
Colorectal adenocarcinoma	Patient 1	Low UMI	0.00730261
Colorectal adenocarcinoma	Patient 1	Low UMI	-0.143459
Colorectal adenocarcinoma	Patient 1	Low UMI	-0.0313018
Colorectal adenocarcinoma	Patient 1	Low UMI	0.0138054
Colorectal adenocarcinoma	Patient 1	Low UMI	0.135847
Colorectal adenocarcinoma	Patient 1	Low UMI	-0.0611967
Colorectal adenocarcinoma	Patient 1	Low UMI	0.0273398
Colorectal adenocarcinoma	Patient 1	Low UMI	-0.200477
Colorectal adenocarcinoma	Patient 1	Low UMI	-0.0547287
Colorectal adenocarcinoma	Patient 1	Low UMI	-0.015079
Colorectal adenocarcinoma	Patient 1	Low UMI	-0.0225582
Colorectal adenocarcinoma	Patient 1	Low UMI	-0.0280368
Colorectal adenocarcinoma	Patient 1	Low UMI	0.0398684
Colorectal adenocarcinoma	Patient 1	Low UMI	0.0414537
Colorectal adenocarcinoma	Patient 1	High UMI	0.142498
Colorectal adenocarcinoma	Patient 1	Low UMI	-0.013832
Colorectal adenocarcinoma	Patient 1	High UMI	-0.14298
Colorectal adenocarcinoma	Patient 1	Medium UMI	-0.348105
Colorectal adenocarcinoma	Patient 1	Low UMI	-0.00886508
Colorectal adenocarcinoma	Patient 1	High UMI	-0.385935
Colorectal adenocarcinoma	Patient 1	High UMI	0.276612
Colorectal adenocarcinoma	Patient 1	Low UMI	-0.0669079
Colorectal adenocarcinoma	Patient 1	Low UMI	0.0487433
Colorectal adenocarcinoma	Patient 1	Low UMI	-0.083855
Colorectal adenocarcinoma	Patient 1	Low UMI	-0.0539492
Colorectal adenocarcinoma	Patient 1	Low UMI	-0.0290856
Colorectal adenocarcinoma	Patient 1	Low UMI	0.0149158
Colorectal adenocarcinoma	Patient 1	High UMI	-0.259482
Colorectal adenocarcinoma	Patient 1	Low UMI	-0.129741
Colorectal adenocarcinoma	Patient 1	Medium UMI	0.299029
Colorectal adenocarcinoma	Patient 1	Low UMI	-0.0202926
Colorectal adenocarcinoma	Patient 1	Low UMI	-0.0599834
Colorectal adenocarcinoma	Patient 1	Medium UMI	0.528459
Colorectal adenocarcinoma	Patient 1	High UMI	-0.315621
Colorectal adenocarcinoma	Patient 1	High UMI	-0.343272
Colorectal adenocarcinoma	Patient 1	Low UMI	-0.151996
Colorectal adenocarcinoma	Patient 1	Medium UMI	-0.352271
Colorectal adenocarcinoma	Patient 1	Low UMI	-0.102079
Colorectal adenocarcinoma	Patient 1	Low UMI	-0.0558461
Colorectal adenocarcinoma	Patient 1	Low UMI	-0.100139
Colorectal adenocarcinoma	Patient 1	Low UMI	-0.0174465
Colorectal adenocarcinoma	Patient 1	High UMI	-0.176376
Colorectal adenocarcinoma	Patient 1	Low UMI	-0.128176
Colorectal adenocarcinoma	Patient 1	High UMI	-0.0405306
Colorectal adenocarcinoma	Patient 1	Low UMI	-0.00239431
Colorectal adenocarcinoma	Patient 1	Low UMI	-0.0854637
Colorectal adenocarcinoma	Patient 1	Low UMI	-0.0480514
Colorectal adenocarcinoma	Patient 1	Low UMI	0.165709
Colorectal adenocarcinoma	Patient 1	Low UMI	0.0925014
Colorectal adenocarcinoma	Patient 1	Low UMI	0.0611854
Colorectal adenocarcinoma	Patient 1	High UMI	0.454068
Colorectal adenocarcinoma	Patient 1	Low UMI	-0.076557
Colorectal adenocarcinoma	Patient 1	Low UMI	0.0805329
Colorectal adenocarcinoma	Patient 1	Low UMI	-0.0302701
Colorectal adenocarcinoma	Patient 1	High UMI	-0.209731
Colorectal adenocarcinoma	Patient 1	Low UMI	-0.189807
Colorectal adenocarcinoma	Patient 1	Low UMI	-0.0219589
Colorectal adenocarcinoma	Patient 1	Low UMI	-0.0495632
Colorectal adenocarcinoma	Patient 1	Low UMI	-0.121204
Colorectal adenocarcinoma	Patient 1	Low UMI	-0.018956
Colorectal adenocarcinoma	Patient 1	Low UMI	-0.0748737
Colorectal adenocarcinoma	Patient 1	Low UMI	0.249001
Colorectal adenocarcinoma	Patient 1	High UMI	-0.321836
Colorectal adenocarcinoma	Patient 1	Low UMI	-0.0700759
Colorectal adenocarcinoma	Patient 1	Low UMI	-0.0633182
Colorectal adenocarcinoma	Patient 1	High UMI	0.203468
Colorectal adenocarcinoma	Patient 1	Low UMI	0.26378
Colorectal adenocarcinoma	Patient 1	Low UMI	-0.0657006
Colorectal adenocarcinoma	Patient 1	Low UMI	0.0682562
Colorectal adenocarcinoma	Patient 1	Low UMI	-0.0714946
Colorectal adenocarcinoma	Patient 1	High UMI	0.101568
Colorectal adenocarcinoma	Patient 1	Low UMI	-0.0504506
Colorectal adenocarcinoma	Patient 1	Low UMI	0.34897
Colorectal adenocarcinoma	Patient 1	Low UMI	-0.144016
Colorectal adenocarcinoma	Patient 1	Low UMI	-0.0445237
Colorectal adenocarcinoma	Patient 1	High UMI	-0.28833
Colorectal adenocarcinoma	Patient 1	Low UMI	-0.0771806
Colorectal adenocarcinoma	Patient 1	Low UMI	-0.105753
Colorectal adenocarcinoma	Patient 1	Low UMI	0.270421
Colorectal adenocarcinoma	Patient 1	Low UMI	-0.0185953
Colorectal adenocarcinoma	Patient 1	Low UMI	-0.109623
Colorectal adenocarcinoma	Patient 1	Low UMI	-0.10518
Colorectal adenocarcinoma	Patient 1	Low UMI	0.0684852
Colorectal adenocarcinoma	Patient 1	Low UMI	-0.110771
Colorectal adenocarcinoma	Patient 1	Low UMI	0.618667
Colorectal adenocarcinoma	Patient 1	High UMI	-0.331459
Colorectal adenocarcinoma	Patient 1	High UMI	0.263261
Colorectal adenocarcinoma	Patient 1	High UMI	-0.172884
Colorectal adenocarcinoma	Patient 1	Low UMI	0.0680402
Colorectal adenocarcinoma	Patient 1	Low UMI	-0.0399975
Colorectal adenocarcinoma	Patient 1	Low UMI	-0.076827
Colorectal adenocarcinoma	Patient 1	Low UMI	0.313069
Colorectal adenocarcinoma	Patient 1	Low UMI	-0.181526
Colorectal adenocarcinoma	Patient 1	Low UMI	-0.0896241
Colorectal adenocarcinoma	Patient 1	Low UMI	-0.0178698
Colorectal adenocarcinoma	Patient 1	Low UMI	0.0299942
Colorectal adenocarcinoma	Patient 1	Low UMI	-0.121694
Colorectal adenocarcinoma	Patient 1	Low UMI	-0.050897
Colorectal adenocarcinoma	Patient 1	Medium UMI	-0.248908
Colorectal adenocarcinoma	Patient 1	High UMI	-0.339671
Colorectal adenocarcinoma	Patient 1	Low UMI	-0.219017
Colorectal adenocarcinoma	Patient 1	Low UMI	0.256885
Colorectal adenocarcinoma	Patient 1	Medium UMI	0.583712
Colorectal adenocarcinoma	Patient 1	Low UMI	-0.106288
Colorectal adenocarcinoma	Patient 1	Low UMI	0.137019
Colorectal adenocarcinoma	Patient 1	Low UMI	0.220736
Colorectal adenocarcinoma	Patient 1	Medium UMI	0.611619
Colorectal adenocarcinoma	Patient 1	High UMI	-0.0158577
Colorectal adenocarcinoma	Patient 1	High UMI	-0.088529
Colorectal adenocarcinoma	Patient 1	Low UMI	0.0561112
Colorectal adenocarcinoma	Patient 1	Low UMI	0.0740673
Colorectal adenocarcinoma	Patient 1	Low UMI	-0.088752
Colorectal adenocarcinoma	Patient 1	Low UMI	-0.170313
Colorectal adenocarcinoma	Patient 1	Low UMI	-0.0860113
Colorectal adenocarcinoma	Patient 1	Low UMI	-0.044913
Colorectal adenocarcinoma	Patient 1	High UMI	-0.2589
Colorectal adenocarcinoma	Patient 1	Low UMI	0.242169
Colorectal adenocarcinoma	Patient 1	Medium UMI	-0.213357
Colorectal adenocarcinoma	Patient 1	Low UMI	0.114922
Colorectal adenocarcinoma	Patient 1	Medium UMI	0.353775
Colorectal adenocarcinoma	Patient 1	High UMI	0.108528
Colorectal adenocarcinoma	Patient 1	Low UMI	0.0473876
Colorectal adenocarcinoma	Patient 1	Low UMI	-0.0910524
Colorectal adenocarcinoma	Patient 1	Low UMI	-0.103092
Colorectal adenocarcinoma	Patient 1	Medium UMI	0.253192
Colorectal adenocarcinoma	Patient 1	Low UMI	-0.0479931
Colorectal adenocarcinoma	Patient 1	Low UMI	-0.0554159
Colorectal adenocarcinoma	Patient 1	High UMI	-0.254138
Colorectal adenocarcinoma	Patient 1	Low UMI	-0.134243
Colorectal adenocarcinoma	Patient 1	High UMI	0.0380196
Colorectal adenocarcinoma	Patient 1	Low UMI	-0.10998
Colorectal adenocarcinoma	Patient 1	Low UMI	-0.0206426
Colorectal adenocarcinoma	Patient 1	Low UMI	0.172314
Colorectal adenocarcinoma	Patient 1	Low UMI	-0.0741733
Colorectal adenocarcinoma	Patient 1	Low UMI	0.052506
Colorectal adenocarcinoma	Patient 1	Low UMI	-0.118519
Colorectal adenocarcinoma	Patient 1	High UMI	-0.282412
Colorectal adenocarcinoma	Patient 1	Low UMI	-0.152131
Colorectal adenocarcinoma	Patient 1	High UMI	-0.28248
Colorectal adenocarcinoma	Patient 1	Low UMI	-0.17549
Colorectal adenocarcinoma	Patient 1	Low UMI	-0.0790772
Colorectal adenocarcinoma	Patient 1	Low UMI	-0.251652
Colorectal adenocarcinoma	Patient 1	Low UMI	-0.0651007
Colorectal adenocarcinoma	Patient 1	Low UMI	-0.00367848
Colorectal adenocarcinoma	Patient 1	Low UMI	0.245535
Colorectal adenocarcinoma	Patient 1	Low UMI	-0.0634883
Colorectal adenocarcinoma	Patient 1	Medium UMI	0.302924
Colorectal adenocarcinoma	Patient 1	Low UMI	-0.152127
Colorectal adenocarcinoma	Patient 1	High UMI	-0.130469
Colorectal adenocarcinoma	Patient 1	Low UMI	-0.149789
Colorectal adenocarcinoma	Patient 1	Low UMI	-0.0617043
Colorectal adenocarcinoma	Patient 1	Low UMI	0.113874
Colorectal adenocarcinoma	Patient 1	Low UMI	0.0349769
Colorectal adenocarcinoma	Patient 1	Low UMI	-0.12293
Colorectal adenocarcinoma	Patient 1	High UMI	-0.155804
Colorectal adenocarcinoma	Patient 1	High UMI	-0.178367
Colorectal adenocarcinoma	Patient 1	Low UMI	-0.0980734
Colorectal adenocarcinoma	Patient 1	High UMI	0.113207
Colorectal adenocarcinoma	Patient 1	High UMI	-0.235201
Colorectal adenocarcinoma	Patient 1	High UMI	-0.329016
Colorectal adenocarcinoma	Patient 1	Low UMI	-0.154097
Colorectal adenocarcinoma	Patient 1	Low UMI	0.099955
Colorectal adenocarcinoma	Patient 1	Low UMI	-0.0608143
Colorectal adenocarcinoma	Patient 1	Low UMI	-0.14779
Colorectal adenocarcinoma	Patient 1	High UMI	-0.159453
Colorectal adenocarcinoma	Patient 1	Low UMI	0.0156559
Colorectal adenocarcinoma	Patient 1	Low UMI	-0.118789
Colorectal adenocarcinoma	Patient 1	High UMI	-0.181112
Colorectal adenocarcinoma	Patient 1	Low UMI	0.201044
Colorectal adenocarcinoma	Patient 1	Low UMI	-0.0750324
Colorectal adenocarcinoma	Patient 1	Low UMI	0.0890341
Colorectal adenocarcinoma	Patient 1	Low UMI	0.0305423
Colorectal adenocarcinoma	Patient 1	Low UMI	-0.01703
Colorectal adenocarcinoma	Patient 1	Low UMI	-0.194824
Colorectal adenocarcinoma	Patient 1	High UMI	-0.194992
Colorectal adenocarcinoma	Patient 1	Low UMI	0.180317
Colorectal adenocarcinoma	Patient 1	Low UMI	0.108284
Colorectal adenocarcinoma	Patient 1	Medium UMI	-0.23019
Colorectal adenocarcinoma	Patient 1	Low UMI	0.0492376
Colorectal adenocarcinoma	Patient 1	Low UMI	-0.0734828
Colorectal adenocarcinoma	Patient 1	Low UMI	-0.0603687
Colorectal adenocarcinoma	Patient 1	Low UMI	0.161388
Colorectal adenocarcinoma	Patient 1	Low UMI	0.00794305
Colorectal adenocarcinoma	Patient 1	Low UMI	-0.043917
Colorectal adenocarcinoma	Patient 1	High UMI	-0.161058
Colorectal adenocarcinoma	Patient 1	Low UMI	-0.218712
Colorectal adenocarcinoma	Patient 1	Low UMI	-0.127937
Colorectal adenocarcinoma	Patient 1	Low UMI	-0.16662
Colorectal adenocarcinoma	Patient 1	Low UMI	-0.24372
Colorectal adenocarcinoma	Patient 1	High UMI	-0.199003
Colorectal adenocarcinoma	Patient 1	Low UMI	-0.0709147
Colorectal adenocarcinoma	Patient 1	High UMI	-0.274122
Colorectal adenocarcinoma	Patient 1	Low UMI	0.116992
Colorectal adenocarcinoma	Patient 1	Low UMI	0.0260798
Colorectal adenocarcinoma	Patient 1	Low UMI	-0.0320332
Colorectal adenocarcinoma	Patient 1	High UMI	-0.265913
Colorectal adenocarcinoma	Patient 1	Low UMI	0.120173
Colorectal adenocarcinoma	Patient 1	Low UMI	0.0817577
Colorectal adenocarcinoma	Patient 1	High UMI	-0.302738
Colorectal adenocarcinoma	Patient 1	Low UMI	-0.124563
Colorectal adenocarcinoma	Patient 1	Low UMI	0.121105
Colorectal adenocarcinoma	Patient 1	Low UMI	-0.0720801
Colorectal adenocarcinoma	Patient 1	High UMI	-0.304194
Colorectal adenocarcinoma	Patient 1	Low UMI	-0.142884
Colorectal adenocarcinoma	Patient 1	High UMI	-0.0473093
Colorectal adenocarcinoma	Patient 1	High UMI	-0.251962
Colorectal adenocarcinoma	Patient 1	Low UMI	0.00635951
Colorectal adenocarcinoma	Patient 1	Low UMI	0.141429
Colorectal adenocarcinoma	Patient 1	Low UMI	-0.01261
Colorectal adenocarcinoma	Patient 1	Low UMI	-0.140242
Colorectal adenocarcinoma	Patient 1	High UMI	-0.261917
Colorectal adenocarcinoma	Patient 1	Low UMI	-0.00454314
Colorectal adenocarcinoma	Patient 1	High UMI	0.542236
Colorectal adenocarcinoma	Patient 1	Low UMI	-0.048926
Colorectal adenocarcinoma	Patient 1	Low UMI	0.113862
Colorectal adenocarcinoma	Patient 1	Low UMI	-0.0573605
Colorectal adenocarcinoma	Patient 1	High UMI	-0.233281
Colorectal adenocarcinoma	Patient 1	Low UMI	-0.0871556
Colorectal adenocarcinoma	Patient 1	Low UMI	-0.111924
Colorectal adenocarcinoma	Patient 1	High UMI	-0.19095
Colorectal adenocarcinoma	Patient 1	Low UMI	-0.18647
Colorectal adenocarcinoma	Patient 1	High UMI	-0.274916
Colorectal adenocarcinoma	Patient 1	Low UMI	-0.134654
Colorectal adenocarcinoma	Patient 1	Low UMI	0.194125
Colorectal adenocarcinoma	Patient 1	Low UMI	-0.143275
Colorectal adenocarcinoma	Patient 1	Low UMI	0.0981494
Colorectal adenocarcinoma	Patient 1	High UMI	-0.309573
Colorectal adenocarcinoma	Patient 1	High UMI	-0.24809
Colorectal adenocarcinoma	Patient 1	High UMI	-0.16826
Colorectal adenocarcinoma	Patient 1	Low UMI	-0.0982352
Colorectal adenocarcinoma	Patient 1	Low UMI	-0.118556
Colorectal adenocarcinoma	Patient 1	Low UMI	0.0118358
Colorectal adenocarcinoma	Patient 1	Low UMI	-0.1647
Colorectal adenocarcinoma	Patient 1	Low UMI	-0.0120883
Colorectal adenocarcinoma	Patient 1	Low UMI	0.0451581
Colorectal adenocarcinoma	Patient 1	Low UMI	0.301429
Colorectal adenocarcinoma	Patient 1	Low UMI	-0.168768
Colorectal adenocarcinoma	Patient 1	High UMI	-0.282726
Colorectal adenocarcinoma	Patient 1	High UMI	0.0130421
Colorectal adenocarcinoma	Patient 1	Low UMI	-0.120084
Colorectal adenocarcinoma	Patient 1	Low UMI	-0.00653836
Colorectal adenocarcinoma	Patient 1	Low UMI	0.229848
Colorectal adenocarcinoma	Patient 1	High UMI	-0.257606
Colorectal adenocarcinoma	Patient 1	Medium UMI	1.0215
Colorectal adenocarcinoma	Patient 1	High UMI	-0.202416
Colorectal adenocarcinoma	Patient 1	High UMI	-0.331015
Colorectal adenocarcinoma	Patient 1	Low UMI	-0.026311
Colorectal adenocarcinoma	Patient 1	Low UMI	0.0032585
Colorectal adenocarcinoma	Patient 1	High UMI	-0.326282
Colorectal adenocarcinoma	Patient 1	Low UMI	-0.200405
Colorectal adenocarcinoma	Patient 1	High UMI	-0.288205
Colorectal adenocarcinoma	Patient 1	High UMI	0.248847
Colorectal adenocarcinoma	Patient 1	High UMI	-0.273519
Colorectal adenocarcinoma	Patient 1	High UMI	-0.270259
Colorectal adenocarcinoma	Patient 1	Low UMI	0.183374
Colorectal adenocarcinoma	Patient 1	Low UMI	0.242746
Colorectal adenocarcinoma	Patient 1	Low UMI	-0.00346932
Colorectal adenocarcinoma	Patient 1	Low UMI	-0.243927
Colorectal adenocarcinoma	Patient 1	Low UMI	0.142731
Colorectal adenocarcinoma	Patient 1	High UMI	-0.293406
Colorectal adenocarcinoma	Patient 1	Low UMI	0.046607
Colorectal adenocarcinoma	Patient 1	Medium UMI	-0.252967
Colorectal adenocarcinoma	Patient 1	High UMI	-0.236477
Colorectal adenocarcinoma	Patient 1	Low UMI	-0.0114861
Colorectal adenocarcinoma	Patient 1	Low UMI	0.139349
Colorectal adenocarcinoma	Patient 1	High UMI	-0.236296
Colorectal adenocarcinoma	Patient 1	Low UMI	-0.0834129
Colorectal adenocarcinoma	Patient 1	High UMI	-0.343761
Colorectal adenocarcinoma	Patient 1	High UMI	-0.205311
Colorectal adenocarcinoma	Patient 1	Low UMI	0.187319
Colorectal adenocarcinoma	Patient 1	Low UMI	0.0130017
Colorectal adenocarcinoma	Patient 1	High UMI	-0.0745651
Colorectal adenocarcinoma	Patient 1	High UMI	-0.208466
Colorectal adenocarcinoma	Patient 1	Low UMI	0.0120737
Colorectal adenocarcinoma	Patient 1	Medium UMI	0.514639
Colorectal adenocarcinoma	Patient 1	Low UMI	0.0579027
Colorectal adenocarcinoma	Patient 1	Low UMI	-0.0036625
Colorectal adenocarcinoma	Patient 1	Low UMI	-0.114082
Colorectal adenocarcinoma	Patient 1	Low UMI	-0.236889
Colorectal adenocarcinoma	Patient 1	Low UMI	-0.122401
Colorectal adenocarcinoma	Patient 1	Low UMI	-0.264808
Colorectal adenocarcinoma	Patient 1	Low UMI	-0.0758799
Colorectal adenocarcinoma	Patient 1	Low UMI	-0.0334079
Colorectal adenocarcinoma	Patient 1	High UMI	-0.0149758
Colorectal adenocarcinoma	Patient 1	Low UMI	0.104402
Colorectal adenocarcinoma	Patient 1	Low UMI	0.071504
Colorectal adenocarcinoma	Patient 1	Low UMI	-0.0549552
Colorectal adenocarcinoma	Patient 1	Low UMI	0.104146
Colorectal adenocarcinoma	Patient 1	High UMI	-0.220644
Colorectal adenocarcinoma	Patient 1	Low UMI	-0.0875699
Colorectal adenocarcinoma	Patient 1	Low UMI	0.0719236
Colorectal adenocarcinoma	Patient 1	Low UMI	-0.0933416
Colorectal adenocarcinoma	Patient 1	High UMI	-0.0482705
Colorectal adenocarcinoma	Patient 1	Low UMI	0.00332638
Colorectal adenocarcinoma	Patient 1	Low UMI	-0.144025
Colorectal adenocarcinoma	Patient 1	Low UMI	-0.0241773
Colorectal adenocarcinoma	Patient 1	Low UMI	-0.157002
Colorectal adenocarcinoma	Patient 1	Low UMI	0.21122
Colorectal adenocarcinoma	Patient 1	High UMI	0.0897313
Colorectal adenocarcinoma	Patient 1	High UMI	-0.308391
Colorectal adenocarcinoma	Patient 1	Low UMI	-0.123156
Colorectal adenocarcinoma	Patient 1	Low UMI	-0.144815
Colorectal adenocarcinoma	Patient 1	High UMI	-0.326025
Colorectal adenocarcinoma	Patient 1	Low UMI	-0.0690497
Colorectal adenocarcinoma	Patient 1	High UMI	-0.165111
Colorectal adenocarcinoma	Patient 1	Medium UMI	-0.258564
Colorectal adenocarcinoma	Patient 1	Low UMI	-0.108839
Colorectal adenocarcinoma	Patient 1	High UMI	0.355661
Colorectal adenocarcinoma	Patient 1	Low UMI	-0.11748
Colorectal adenocarcinoma	Patient 1	Low UMI	0.354561
Colorectal adenocarcinoma	Patient 1	Low UMI	-0.155519
Colorectal adenocarcinoma	Patient 1	Low UMI	-0.131522
Colorectal adenocarcinoma	Patient 1	Low UMI	-0.0845717
Colorectal adenocarcinoma	Patient 1	Low UMI	0.0124071
Colorectal adenocarcinoma	Patient 1	Low UMI	0.0119873
Colorectal adenocarcinoma	Patient 1	Low UMI	-0.164617
Colorectal adenocarcinoma	Patient 1	Medium UMI	0.345432
Colorectal adenocarcinoma	Patient 1	Low UMI	-0.0490052
Colorectal adenocarcinoma	Patient 1	Low UMI	-0.0896646
Colorectal adenocarcinoma	Patient 1	Low UMI	-0.0505288
Colorectal adenocarcinoma	Patient 1	High UMI	-0.180936
Colorectal adenocarcinoma	Patient 1	Low UMI	-0.212994
Colorectal adenocarcinoma	Patient 1	Low UMI	-0.153567
Colorectal adenocarcinoma	Patient 1	Low UMI	0.0041921
Colorectal adenocarcinoma	Patient 1	Low UMI	0.256875
Colorectal adenocarcinoma	Patient 1	Low UMI	-0.0742351
Colorectal adenocarcinoma	Patient 1	Low UMI	-0.0292924
Colorectal adenocarcinoma	Patient 1	High UMI	-0.281534
Colorectal adenocarcinoma	Patient 1	Low UMI	-0.0948308
Colorectal adenocarcinoma	Patient 1	Low UMI	-0.137276
Colorectal adenocarcinoma	Patient 1	Low UMI	-0.0607048
Colorectal adenocarcinoma	Patient 1	High UMI	-0.354445
Colorectal adenocarcinoma	Patient 1	Low UMI	-0.206559
Colorectal adenocarcinoma	Patient 1	Low UMI	-0.0861212
Colorectal adenocarcinoma	Patient 1	Medium UMI	-0.259892
Colorectal adenocarcinoma	Patient 1	Low UMI	-0.0577481
Colorectal adenocarcinoma	Patient 1	Medium UMI	-0.248861
Colorectal adenocarcinoma	Patient 1	Low UMI	-0.0964152
Colorectal adenocarcinoma	Patient 1	Low UMI	-0.144481
Colorectal adenocarcinoma	Patient 1	High UMI	0.0326926
Colorectal adenocarcinoma	Patient 1	High UMI	-0.26937
Colorectal adenocarcinoma	Patient 1	Low UMI	0.417799
Colorectal adenocarcinoma	Patient 1	High UMI	-0.280217
Colorectal adenocarcinoma	Patient 1	Low UMI	-0.099305
Colorectal adenocarcinoma	Patient 1	High UMI	-0.125385
Colorectal adenocarcinoma	Patient 1	Low UMI	-0.168699
Colorectal adenocarcinoma	Patient 1	Medium UMI	-0.191602
Colorectal adenocarcinoma	Patient 1	Low UMI	-0.0228607
Colorectal adenocarcinoma	Patient 1	High UMI	0.154786
Colorectal adenocarcinoma	Patient 1	Low UMI	-0.00333629
Colorectal adenocarcinoma	Patient 1	Low UMI	-0.0272835
Colorectal adenocarcinoma	Patient 1	Low UMI	-0.0205125
Colorectal adenocarcinoma	Patient 1	High UMI	-0.301392
Colorectal adenocarcinoma	Patient 1	High UMI	0.442709
Colorectal adenocarcinoma	Patient 1	Low UMI	-0.121567
Colorectal adenocarcinoma	Patient 1	High UMI	-0.210883
Colorectal adenocarcinoma	Patient 1	High UMI	-0.222947
Colorectal adenocarcinoma	Patient 1	Low UMI	0.0461614
Colorectal adenocarcinoma	Patient 1	Low UMI	-0.148585
Colorectal adenocarcinoma	Patient 1	High UMI	-0.192193
Colorectal adenocarcinoma	Patient 1	High UMI	-0.154434
Colorectal adenocarcinoma	Patient 1	Low UMI	0.325088
Colorectal adenocarcinoma	Patient 1	Low UMI	-0.126752
Colorectal adenocarcinoma	Patient 1	Medium UMI	-0.0185883
Colorectal adenocarcinoma	Patient 1	Low UMI	0.0523253
Colorectal adenocarcinoma	Patient 1	Low UMI	0.133763
Colorectal adenocarcinoma	Patient 1	Low UMI	0.172647
Colorectal adenocarcinoma	Patient 1	Low UMI	0.222286
Colorectal adenocarcinoma	Patient 1	High UMI	-0.164467
Colorectal adenocarcinoma	Patient 1	Low UMI	-0.0615806
Colorectal adenocarcinoma	Patient 1	Low UMI	-0.0318726
Colorectal adenocarcinoma	Patient 1	Low UMI	-0.24192
Colorectal adenocarcinoma	Patient 1	High UMI	-0.303183
Colorectal adenocarcinoma	Patient 1	High UMI	-0.323949
Colorectal adenocarcinoma	Patient 1	Low UMI	-0.0211217
Colorectal adenocarcinoma	Patient 1	Low UMI	-0.0884914
Colorectal adenocarcinoma	Patient 1	Low UMI	0.0369236
Colorectal adenocarcinoma	Patient 1	Low UMI	0.106179
Colorectal adenocarcinoma	Patient 1	High UMI	-0.29412
Colorectal adenocarcinoma	Patient 1	High UMI	-0.344754
Colorectal adenocarcinoma	Patient 1	Low UMI	-0.0727443
Colorectal adenocarcinoma	Patient 1	Low UMI	-0.0732846
Colorectal adenocarcinoma	Patient 1	Low UMI	0.334948
Colorectal adenocarcinoma	Patient 1	Low UMI	-0.000539455
Colorectal adenocarcinoma	Patient 1	Medium UMI	-0.163921
Colorectal adenocarcinoma	Patient 1	Low UMI	0.0212433
Colorectal adenocarcinoma	Patient 1	Low UMI	-0.112854
Colorectal adenocarcinoma	Patient 1	Low UMI	0.122399
Colorectal adenocarcinoma	Patient 1	Low UMI	0.292672
Colorectal adenocarcinoma	Patient 1	Low UMI	0.235301
Colorectal adenocarcinoma	Patient 1	Low UMI	-0.186389
Colorectal adenocarcinoma	Patient 1	Low UMI	0.266198
Colorectal adenocarcinoma	Patient 1	Low UMI	-0.148042
Colorectal adenocarcinoma	Patient 1	High UMI	-0.194038
Colorectal adenocarcinoma	Patient 1	High UMI	-0.141574
Colorectal adenocarcinoma	Patient 1	Low UMI	-0.0641375
Colorectal adenocarcinoma	Patient 1	Low UMI	-0.205374
Colorectal adenocarcinoma	Patient 1	Low UMI	0.0252637
Colorectal adenocarcinoma	Patient 1	Low UMI	-0.0418227
Colorectal adenocarcinoma	Patient 1	High UMI	0.318426
Colorectal adenocarcinoma	Patient 1	Medium UMI	-0.0946823
Colorectal adenocarcinoma	Patient 1	Low UMI	-0.0451828
Colorectal adenocarcinoma	Patient 1	Low UMI	-0.0572777
Colorectal adenocarcinoma	Patient 1	High UMI	-0.302681
Colorectal adenocarcinoma	Patient 1	Medium UMI	0.47915
Colorectal adenocarcinoma	Patient 1	Low UMI	-0.0657587
Colorectal adenocarcinoma	Patient 1	High UMI	-0.262784
Colorectal adenocarcinoma	Patient 1	Low UMI	-0.0797242
Colorectal adenocarcinoma	Patient 1	High UMI	-0.330445
Colorectal adenocarcinoma	Patient 1	Low UMI	-0.0530373
Colorectal adenocarcinoma	Patient 1	Low UMI	-0.0209644
Colorectal adenocarcinoma	Patient 1	High UMI	-0.230487
Colorectal adenocarcinoma	Patient 1	Low UMI	-0.106847
Colorectal adenocarcinoma	Patient 1	Low UMI	-0.00452352
Colorectal adenocarcinoma	Patient 1	High UMI	0.516393
Colorectal adenocarcinoma	Patient 1	Low UMI	-0.0458653
Colorectal adenocarcinoma	Patient 1	High UMI	-0.230308
Colorectal adenocarcinoma	Patient 1	Low UMI	-0.235448
Colorectal adenocarcinoma	Patient 1	High UMI	0.228822
Colorectal adenocarcinoma	Patient 1	Low UMI	0.0507163
Colorectal adenocarcinoma	Patient 1	High UMI	-0.224896
Colorectal adenocarcinoma	Patient 1	Low UMI	0.0444976
Colorectal adenocarcinoma	Patient 1	High UMI	-0.066553
Colorectal adenocarcinoma	Patient 1	Low UMI	-0.142073
Colorectal adenocarcinoma	Patient 1	Low UMI	-0.00906247
Colorectal adenocarcinoma	Patient 1	Low UMI	-0.144228
Colorectal adenocarcinoma	Patient 1	High UMI	-0.139255
Colorectal adenocarcinoma	Patient 1	Low UMI	-0.0195708
Colorectal adenocarcinoma	Patient 1	Low UMI	-0.0302677
Colorectal adenocarcinoma	Patient 1	High UMI	-0.274653
Colorectal adenocarcinoma	Patient 1	Low UMI	-0.038371
Colorectal adenocarcinoma	Patient 1	Low UMI	0.0528464
Colorectal adenocarcinoma	Patient 1	Medium UMI	0.572256
Colorectal adenocarcinoma	Patient 1	High UMI	-0.337136
Colorectal adenocarcinoma	Patient 1	Low UMI	-0.10148
Colorectal adenocarcinoma	Patient 1	High UMI	0.583107
Colorectal adenocarcinoma	Patient 1	Low UMI	-0.0969364
Colorectal adenocarcinoma	Patient 1	High UMI	0.0477883
Colorectal adenocarcinoma	Patient 1	Low UMI	0.182198
Colorectal adenocarcinoma	Patient 1	High UMI	0.156952
Colorectal adenocarcinoma	Patient 1	Low UMI	-0.104039
Colorectal adenocarcinoma	Patient 1	Low UMI	0.295981
Colorectal adenocarcinoma	Patient 1	Low UMI	-0.0511698
Colorectal adenocarcinoma	Patient 1	High UMI	-0.318426
Colorectal adenocarcinoma	Patient 1	Low UMI	0.0210463
Colorectal adenocarcinoma	Patient 1	Low UMI	-0.108476
Colorectal adenocarcinoma	Patient 1	Low UMI	0.224547
Colorectal adenocarcinoma	Patient 1	High UMI	-0.0384293
Colorectal adenocarcinoma	Patient 1	High UMI	-0.327289
Colorectal adenocarcinoma	Patient 1	Low UMI	0.0714086
Colorectal adenocarcinoma	Patient 1	Low UMI	0.109094
Colorectal adenocarcinoma	Patient 1	Low UMI	-0.0488755
Colorectal adenocarcinoma	Patient 1	Low UMI	0.301096
Colorectal adenocarcinoma	Patient 1	Low UMI	-0.00761725
Colorectal adenocarcinoma	Patient 1	Low UMI	0.0487983
Colorectal adenocarcinoma	Patient 1	Low UMI	-0.0764196
Colorectal adenocarcinoma	Patient 1	Low UMI	0.112378
Colorectal adenocarcinoma	Patient 1	Low UMI	-0.0164899
Colorectal adenocarcinoma	Patient 1	Low UMI	0.115918
Colorectal adenocarcinoma	Patient 1	Low UMI	-0.0788316
Colorectal adenocarcinoma	Patient 1	Medium UMI	-0.320434
Colorectal adenocarcinoma	Patient 1	Low UMI	0.00842785
Colorectal adenocarcinoma	Patient 1	Low UMI	0.019103
Colorectal adenocarcinoma	Patient 1	Low UMI	0.013843
Colorectal adenocarcinoma	Patient 1	Low UMI	-0.0217957
Colorectal adenocarcinoma	Patient 1	Medium UMI	-0.272302
Colorectal adenocarcinoma	Patient 1	Low UMI	0.103299
Colorectal adenocarcinoma	Patient 1	Low UMI	-0.0910201
Colorectal adenocarcinoma	Patient 1	High UMI	-0.0975803
Colorectal adenocarcinoma	Patient 1	Low UMI	-0.172612
Colorectal adenocarcinoma	Patient 1	Low UMI	-0.163538
Colorectal adenocarcinoma	Patient 1	Low UMI	0.103458
Colorectal adenocarcinoma	Patient 1	Low UMI	0.183775
Colorectal adenocarcinoma	Patient 1	Low UMI	-0.0597623
Colorectal adenocarcinoma	Patient 1	Low UMI	-0.141761
Colorectal adenocarcinoma	Patient 1	Low UMI	0.0485786
Colorectal adenocarcinoma	Patient 1	Low UMI	-0.0265353
Colorectal adenocarcinoma	Patient 1	High UMI	-0.294854
Colorectal adenocarcinoma	Patient 1	Medium UMI	0.425901
Colorectal adenocarcinoma	Patient 1	High UMI	-0.155269
Colorectal adenocarcinoma	Patient 1	Low UMI	0.0447367
Colorectal adenocarcinoma	Patient 1	Low UMI	0.00480398
Colorectal adenocarcinoma	Patient 1	High UMI	0.357841
Colorectal adenocarcinoma	Patient 1	Low UMI	-0.122252
Colorectal adenocarcinoma	Patient 1	Low UMI	-0.146176
Colorectal adenocarcinoma	Patient 1	Low UMI	-0.0571157
Colorectal adenocarcinoma	Patient 1	Low UMI	0.187034
Colorectal adenocarcinoma	Patient 1	Low UMI	-0.101275
Colorectal adenocarcinoma	Patient 1	Low UMI	-0.0897826
Colorectal adenocarcinoma	Patient 1	Low UMI	0.147326
Colorectal adenocarcinoma	Patient 1	Low UMI	0.116339
Colorectal adenocarcinoma	Patient 1	Low UMI	0.264295
Colorectal adenocarcinoma	Patient 1	Low UMI	-0.160594
Colorectal adenocarcinoma	Patient 1	Medium UMI	0.316646
Colorectal adenocarcinoma	Patient 1	Low UMI	-0.144682
Colorectal adenocarcinoma	Patient 1	Low UMI	-0.0351413
Colorectal adenocarcinoma	Patient 1	Low UMI	-0.0395096
Colorectal adenocarcinoma	Patient 1	Low UMI	-0.0518124
Colorectal adenocarcinoma	Patient 1	Low UMI	-0.156536
Colorectal adenocarcinoma	Patient 1	Low UMI	-0.000111036
Colorectal adenocarcinoma	Patient 1	High UMI	-0.20451
Colorectal adenocarcinoma	Patient 1	Medium UMI	-0.26043
Colorectal adenocarcinoma	Patient 1	Low UMI	0.0459655
Colorectal adenocarcinoma	Patient 1	Low UMI	0.293718
Colorectal adenocarcinoma	Patient 1	High UMI	-0.256878
Colorectal adenocarcinoma	Patient 1	High UMI	-0.250699
Colorectal adenocarcinoma	Patient 1	Low UMI	-0.184564
Colorectal adenocarcinoma	Patient 1	Low UMI	0.126971
Colorectal adenocarcinoma	Patient 1	Low UMI	-0.0207088
Colorectal adenocarcinoma	Patient 1	Low UMI	-0.193803
Colorectal adenocarcinoma	Patient 1	Low UMI	0.441406
Colorectal adenocarcinoma	Patient 1	Low UMI	-0.153366
Colorectal adenocarcinoma	Patient 1	Low UMI	0.235329
Colorectal adenocarcinoma	Patient 1	Low UMI	-0.0759377
Colorectal adenocarcinoma	Patient 1	Low UMI	-0.0916929
Colorectal adenocarcinoma	Patient 1	Low UMI	0.252594
Colorectal adenocarcinoma	Patient 1	High UMI	0.225688
Colorectal adenocarcinoma	Patient 1	Low UMI	-0.0981568
Colorectal adenocarcinoma	Patient 1	Low UMI	-0.0888617
Colorectal adenocarcinoma	Patient 1	Low UMI	-0.102561
Colorectal adenocarcinoma	Patient 1	High UMI	-0.279628
Colorectal adenocarcinoma	Patient 1	High UMI	-0.260614
Colorectal adenocarcinoma	Patient 1	Low UMI	-0.112744
Colorectal adenocarcinoma	Patient 1	Low UMI	-0.0843356
Colorectal adenocarcinoma	Patient 1	High UMI	-0.211933
Colorectal adenocarcinoma	Patient 1	Low UMI	-0.121791
Colorectal adenocarcinoma	Patient 1	Low UMI	0.0875056
Colorectal adenocarcinoma	Patient 1	Medium UMI	0.489315
Colorectal adenocarcinoma	Patient 1	Low UMI	0.167886
Colorectal adenocarcinoma	Patient 1	Low UMI	-0.0809487
Colorectal adenocarcinoma	Patient 1	Medium UMI	0.54237
Colorectal adenocarcinoma	Patient 1	Low UMI	-0.00349169
Colorectal adenocarcinoma	Patient 1	Low UMI	0.0888902
Colorectal adenocarcinoma	Patient 1	Low UMI	-0.0314311
Colorectal adenocarcinoma	Patient 1	High UMI	-0.235529
Colorectal adenocarcinoma	Patient 1	High UMI	-0.339737
Colorectal adenocarcinoma	Patient 1	Low UMI	-0.117248
Colorectal adenocarcinoma	Patient 1	Low UMI	-0.0746135
Colorectal adenocarcinoma	Patient 1	Low UMI	-0.0616553
Colorectal adenocarcinoma	Patient 1	Low UMI	-0.0857123
Colorectal adenocarcinoma	Patient 1	Low UMI	-0.188625
Colorectal adenocarcinoma	Patient 1	Low UMI	0.135332
Colorectal adenocarcinoma	Patient 1	Low UMI	0.142103
Colorectal adenocarcinoma	Patient 1	Low UMI	0.126068
Colorectal adenocarcinoma	Patient 1	Low UMI	-0.0501512
Colorectal adenocarcinoma	Patient 1	Low UMI	-0.115077
Colorectal adenocarcinoma	Patient 1	Low UMI	0.083067
Colorectal adenocarcinoma	Patient 1	Low UMI	-0.118358
Colorectal adenocarcinoma	Patient 1	Low UMI	0.164752
Colorectal adenocarcinoma	Patient 1	Low UMI	0.0282166
Colorectal adenocarcinoma	Patient 1	High UMI	-0.298978
Colorectal adenocarcinoma	Patient 1	Low UMI	0.0540553
Colorectal adenocarcinoma	Patient 1	Low UMI	-0.00558692
Colorectal adenocarcinoma	Patient 1	Low UMI	0.0616689
Colorectal adenocarcinoma	Patient 1	Low UMI	0.300998
Colorectal adenocarcinoma	Patient 1	Low UMI	-0.0632786
Colorectal adenocarcinoma	Patient 1	Medium UMI	0.677132
Colorectal adenocarcinoma	Patient 1	Low UMI	-0.180535
Colorectal adenocarcinoma	Patient 1	Medium UMI	-0.334881
Colorectal adenocarcinoma	Patient 1	High UMI	0.0798531
Colorectal adenocarcinoma	Patient 1	Low UMI	0.123763
Colorectal adenocarcinoma	Patient 1	Low UMI	-0.0731195
Colorectal adenocarcinoma	Patient 1	Low UMI	-0.124503
Colorectal adenocarcinoma	Patient 1	High UMI	-0.0669325
Colorectal adenocarcinoma	Patient 1	High UMI	-0.262522
Colorectal adenocarcinoma	Patient 1	High UMI	-0.284277
Colorectal adenocarcinoma	Patient 1	High UMI	-0.323888
Colorectal adenocarcinoma	Patient 1	Low UMI	-0.166989
Colorectal adenocarcinoma	Patient 1	Low UMI	-0.0651763
Colorectal adenocarcinoma	Patient 1	High UMI	0.329692
Colorectal adenocarcinoma	Patient 1	Low UMI	0.102477
Colorectal adenocarcinoma	Patient 1	Low UMI	0.237728
Colorectal adenocarcinoma	Patient 1	Low UMI	0.494609
Colorectal adenocarcinoma	Patient 1	Low UMI	-0.13297
Colorectal adenocarcinoma	Patient 1	High UMI	-0.0163251
Colorectal adenocarcinoma	Patient 1	Low UMI	0.271054
Colorectal adenocarcinoma	Patient 1	Low UMI	-0.164433
Colorectal adenocarcinoma	Patient 1	Low UMI	-0.205623
Colorectal adenocarcinoma	Patient 1	Low UMI	0.0576794
Colorectal adenocarcinoma	Patient 1	Low UMI	-0.0817082
Colorectal adenocarcinoma	Patient 1	High UMI	-0.226822
Colorectal adenocarcinoma	Patient 1	Low UMI	-0.11401
Colorectal adenocarcinoma	Patient 1	Medium UMI	-0.0604203
Colorectal adenocarcinoma	Patient 1	Low UMI	0.410702
Colorectal adenocarcinoma	Patient 1	Low UMI	0.419521
Colorectal adenocarcinoma	Patient 1	Low UMI	-0.0396376
Colorectal adenocarcinoma	Patient 1	Medium UMI	0.456145
Colorectal adenocarcinoma	Patient 1	High UMI	-0.236848
Colorectal adenocarcinoma	Patient 1	Low UMI	-0.0693031
Colorectal adenocarcinoma	Patient 1	Low UMI	-0.0934221
Colorectal adenocarcinoma	Patient 1	Low UMI	0.255606
Colorectal adenocarcinoma	Patient 1	Low UMI	-0.0848695
Colorectal adenocarcinoma	Patient 1	High UMI	-0.268501
Colorectal adenocarcinoma	Patient 1	High UMI	0.151428
Colorectal adenocarcinoma	Patient 1	High UMI	-0.0735904
Colorectal adenocarcinoma	Patient 1	Low UMI	-0.112857
Colorectal adenocarcinoma	Patient 1	Medium UMI	0.461364
Colorectal adenocarcinoma	Patient 1	Low UMI	-0.131093
Colorectal adenocarcinoma	Patient 1	Low UMI	-0.131808
Colorectal adenocarcinoma	Patient 1	Low UMI	-0.0212513
Colorectal adenocarcinoma	Patient 1	High UMI	-0.265611
Colorectal adenocarcinoma	Patient 1	Low UMI	-0.136999
Colorectal adenocarcinoma	Patient 1	Low UMI	0.0998431
Colorectal adenocarcinoma	Patient 1	Low UMI	-0.06435
Colorectal adenocarcinoma	Patient 1	Low UMI	0.181463
Colorectal adenocarcinoma	Patient 1	Low UMI	-0.0447792
Colorectal adenocarcinoma	Patient 1	Low UMI	-0.167691
Colorectal adenocarcinoma	Patient 1	High UMI	-0.262183
Colorectal adenocarcinoma	Patient 1	High UMI	0.417039
Colorectal adenocarcinoma	Patient 1	Low UMI	-0.00221756
Colorectal adenocarcinoma	Patient 1	Low UMI	-0.042295
Colorectal adenocarcinoma	Patient 1	Low UMI	0.198718
Colorectal adenocarcinoma	Patient 1	Low UMI	-0.128038
Colorectal adenocarcinoma	Patient 1	Low UMI	0.110712
Colorectal adenocarcinoma	Patient 1	Low UMI	-0.184466
Colorectal adenocarcinoma	Patient 1	High UMI	-0.294904
Colorectal adenocarcinoma	Patient 1	High UMI	-0.331555
Colorectal adenocarcinoma	Patient 1	High UMI	-0.297361
Colorectal adenocarcinoma	Patient 1	High UMI	0.278982
Colorectal adenocarcinoma	Patient 1	High UMI	-0.286821
Colorectal adenocarcinoma	Patient 1	Low UMI	0.0721145
Colorectal adenocarcinoma	Patient 1	Low UMI	-0.0787458
Colorectal adenocarcinoma	Patient 1	High UMI	-0.198003
Colorectal adenocarcinoma	Patient 1	Low UMI	0.07679
Colorectal adenocarcinoma	Patient 1	Low UMI	-0.124055
Colorectal adenocarcinoma	Patient 1	High UMI	-0.242265
Colorectal adenocarcinoma	Patient 1	Low UMI	-0.048995
Colorectal adenocarcinoma	Patient 1	Low UMI	0.0775557
Colorectal adenocarcinoma	Patient 1	Low UMI	-0.0863996
Colorectal adenocarcinoma	Patient 1	Low UMI	-0.0249367
Colorectal adenocarcinoma	Patient 1	Low UMI	-0.0713627
Colorectal adenocarcinoma	Patient 1	Low UMI	-0.076671
Colorectal adenocarcinoma	Patient 1	Low UMI	-0.0612755
Colorectal adenocarcinoma	Patient 1	Low UMI	0.0220306
Colorectal adenocarcinoma	Patient 1	High UMI	-0.316031
Colorectal adenocarcinoma	Patient 1	Low UMI	-0.0492624
Colorectal adenocarcinoma	Patient 1	High UMI	-0.242269
Colorectal adenocarcinoma	Patient 1	High UMI	-0.184499
Colorectal adenocarcinoma	Patient 1	High UMI	-0.340367
Colorectal adenocarcinoma	Patient 1	Low UMI	-0.0134609
Colorectal adenocarcinoma	Patient 1	High UMI	0.0664435
Colorectal adenocarcinoma	Patient 1	Low UMI	0.0375616
Colorectal adenocarcinoma	Patient 1	High UMI	-0.259149
Colorectal adenocarcinoma	Patient 1	Low UMI	-0.0427822
Colorectal adenocarcinoma	Patient 1	Low UMI	-0.132493
Colorectal adenocarcinoma	Patient 1	High UMI	-0.283457
Colorectal adenocarcinoma	Patient 1	Low UMI	-0.054364
Colorectal adenocarcinoma	Patient 1	Low UMI	-0.0522595
Colorectal adenocarcinoma	Patient 1	Low UMI	-0.0817436
Colorectal adenocarcinoma	Patient 1	Low UMI	-0.168479
Colorectal adenocarcinoma	Patient 1	Low UMI	-0.0789258
Colorectal adenocarcinoma	Patient 1	Low UMI	0.237859
Colorectal adenocarcinoma	Patient 1	Low UMI	-0.00547241
Colorectal adenocarcinoma	Patient 1	Low UMI	0.165685
Colorectal adenocarcinoma	Patient 1	Low UMI	-0.0956226
Colorectal adenocarcinoma	Patient 1	Low UMI	0.150799
Colorectal adenocarcinoma	Patient 1	Low UMI	-0.0628351
Colorectal adenocarcinoma	Patient 1	Low UMI	-0.100687
Colorectal adenocarcinoma	Patient 1	Medium UMI	-0.320111
Colorectal adenocarcinoma	Patient 1	High UMI	-0.284834
Colorectal adenocarcinoma	Patient 1	High UMI	-0.220926
Colorectal adenocarcinoma	Patient 1	Low UMI	-0.133413
Colorectal adenocarcinoma	Patient 1	High UMI	-0.277053
Colorectal adenocarcinoma	Patient 1	Low UMI	-0.10294
Colorectal adenocarcinoma	Patient 1	Low UMI	-0.0769344
Colorectal adenocarcinoma	Patient 1	Low UMI	0.415421
Colorectal adenocarcinoma	Patient 1	High UMI	-0.324659
Colorectal adenocarcinoma	Patient 1	Low UMI	0.185811
Colorectal adenocarcinoma	Patient 1	Low UMI	-0.0298997
Colorectal adenocarcinoma	Patient 1	Low UMI	-0.230737
Colorectal adenocarcinoma	Patient 1	Low UMI	0.0951861
Colorectal adenocarcinoma	Patient 1	Low UMI	-0.0697796
Colorectal adenocarcinoma	Patient 1	Low UMI	-0.0531403
Colorectal adenocarcinoma	Patient 1	Low UMI	-0.26052
Colorectal adenocarcinoma	Patient 1	High UMI	-0.244507
Colorectal adenocarcinoma	Patient 1	Low UMI	-0.0138333
Colorectal adenocarcinoma	Patient 1	Low UMI	-0.0351314
Colorectal adenocarcinoma	Patient 1	Low UMI	-0.13603
Colorectal adenocarcinoma	Patient 1	High UMI	-0.18418
Colorectal adenocarcinoma	Patient 1	High UMI	-0.289841
Colorectal adenocarcinoma	Patient 1	Low UMI	-0.0146697
Colorectal adenocarcinoma	Patient 1	Low UMI	-0.0656763
Colorectal adenocarcinoma	Patient 1	High UMI	-0.260031
Colorectal adenocarcinoma	Patient 1	Low UMI	0.314774
Colorectal adenocarcinoma	Patient 1	Low UMI	-0.0333829
Colorectal adenocarcinoma	Patient 1	Low UMI	-0.0433379
Colorectal adenocarcinoma	Patient 1	High UMI	-0.300765
Colorectal adenocarcinoma	Patient 1	Low UMI	-0.0663933
Colorectal adenocarcinoma	Patient 1	Low UMI	-0.0435281
Colorectal adenocarcinoma	Patient 1	Low UMI	-0.127964
Colorectal adenocarcinoma	Patient 1	Low UMI	-0.0769906
Colorectal adenocarcinoma	Patient 1	Low UMI	-0.099526
Colorectal adenocarcinoma	Patient 1	Medium UMI	-0.102177
Colorectal adenocarcinoma	Patient 1	Low UMI	-0.122239
Colorectal adenocarcinoma	Patient 1	Low UMI	-0.107819
Colorectal adenocarcinoma	Patient 1	Low UMI	-0.127834
Colorectal adenocarcinoma	Patient 1	Low UMI	-0.00928575
Colorectal adenocarcinoma	Patient 1	Low UMI	0.292741
Colorectal adenocarcinoma	Patient 1	Low UMI	-0.00244289
Colorectal adenocarcinoma	Patient 1	Low UMI	-0.266484
Colorectal adenocarcinoma	Patient 1	Low UMI	0.119476
Colorectal adenocarcinoma	Patient 1	Low UMI	0.0519003
Colorectal adenocarcinoma	Patient 1	High UMI	-0.170513
Colorectal adenocarcinoma	Patient 1	Low UMI	-0.152165
Colorectal adenocarcinoma	Patient 1	Low UMI	-0.0358173
Colorectal adenocarcinoma	Patient 1	Low UMI	-0.0410534
Colorectal adenocarcinoma	Patient 1	Low UMI	0.329753
Colorectal adenocarcinoma	Patient 1	Low UMI	-0.0577289
Colorectal adenocarcinoma	Patient 1	Low UMI	-0.088295
Colorectal adenocarcinoma	Patient 1	Low UMI	0.0562183
Colorectal adenocarcinoma	Patient 1	High UMI	0.299911
Colorectal adenocarcinoma	Patient 1	Low UMI	-0.268272
Colorectal adenocarcinoma	Patient 1	Low UMI	0.0783376
Colorectal adenocarcinoma	Patient 1	Low UMI	-0.186809
Colorectal adenocarcinoma	Patient 1	High UMI	-0.331092
Colorectal adenocarcinoma	Patient 1	Low UMI	-0.0773858
Colorectal adenocarcinoma	Patient 1	Low UMI	-0.0533702
Colorectal adenocarcinoma	Patient 1	Low UMI	0.561899
Colorectal adenocarcinoma	Patient 1	High UMI	-0.193567
Colorectal adenocarcinoma	Patient 1	Low UMI	0.255092
Colorectal adenocarcinoma	Patient 1	High UMI	-0.303485
Colorectal adenocarcinoma	Patient 1	High UMI	-0.21871
Colorectal adenocarcinoma	Patient 1	Low UMI	-0.122831
Colorectal adenocarcinoma	Patient 1	Low UMI	-0.115021
Colorectal adenocarcinoma	Patient 1	High UMI	-0.262266
Colorectal adenocarcinoma	Patient 1	Low UMI	-0.0292162
Colorectal adenocarcinoma	Patient 1	Low UMI	-0.00263824
Colorectal adenocarcinoma	Patient 1	Low UMI	0.115074
Colorectal adenocarcinoma	Patient 1	Low UMI	0.0332817
Colorectal adenocarcinoma	Patient 1	Low UMI	0.130969
Colorectal adenocarcinoma	Patient 1	Low UMI	0.0280149
Colorectal adenocarcinoma	Patient 1	Low UMI	0.0591578
Colorectal adenocarcinoma	Patient 1	High UMI	-0.208552
Colorectal adenocarcinoma	Patient 1	Low UMI	0.479842
Colorectal adenocarcinoma	Patient 1	High UMI	-0.0500135
Colorectal adenocarcinoma	Patient 1	Low UMI	-0.108323
Colorectal adenocarcinoma	Patient 1	Low UMI	0.001122
Colorectal adenocarcinoma	Patient 1	High UMI	-0.286855
Colorectal adenocarcinoma	Patient 1	Low UMI	0.0762231
Colorectal adenocarcinoma	Patient 1	Low UMI	0.0877062
Colorectal adenocarcinoma	Patient 1	Low UMI	0.0884244
Colorectal adenocarcinoma	Patient 1	High UMI	-0.0662446
Colorectal adenocarcinoma	Patient 1	Low UMI	0.00753376
Colorectal adenocarcinoma	Patient 1	High UMI	-0.287102
Colorectal adenocarcinoma	Patient 1	Low UMI	-0.0840196
Colorectal adenocarcinoma	Patient 1	Low UMI	0.124283
Colorectal adenocarcinoma	Patient 1	Low UMI	0.0142544
Colorectal adenocarcinoma	Patient 1	Low UMI	0.0473709
Colorectal adenocarcinoma	Patient 1	Low UMI	-0.202188
Colorectal adenocarcinoma	Patient 1	Low UMI	-0.113915
Colorectal adenocarcinoma	Patient 1	Low UMI	0.22888
Colorectal adenocarcinoma	Patient 1	Low UMI	-0.0623263
Colorectal adenocarcinoma	Patient 1	Low UMI	-0.026268
Colorectal adenocarcinoma	Patient 1	Low UMI	-0.0706541
Colorectal adenocarcinoma	Patient 1	Low UMI	0.0806995
Colorectal adenocarcinoma	Patient 1	High UMI	-0.0405437
Colorectal adenocarcinoma	Patient 1	Low UMI	0.129777
Colorectal adenocarcinoma	Patient 1	Low UMI	0.0153842
Colorectal adenocarcinoma	Patient 1	Low UMI	0.0490987
Colorectal adenocarcinoma	Patient 1	Low UMI	-0.109415
Colorectal adenocarcinoma	Patient 1	High UMI	-0.3053
Colorectal adenocarcinoma	Patient 1	Low UMI	-0.0224555
Colorectal adenocarcinoma	Patient 1	Low UMI	-0.0893559
Colorectal adenocarcinoma	Patient 1	High UMI	-0.318291
Colorectal adenocarcinoma	Patient 1	High UMI	-0.264062
Colorectal adenocarcinoma	Patient 1	Low UMI	-0.0994801
Colorectal adenocarcinoma	Patient 1	Low UMI	0.253449
Colorectal adenocarcinoma	Patient 1	Low UMI	-0.208858
Colorectal adenocarcinoma	Patient 1	High UMI	-0.323139
Colorectal adenocarcinoma	Patient 1	Low UMI	-0.0546815
Colorectal adenocarcinoma	Patient 1	Low UMI	-0.0845479
Colorectal adenocarcinoma	Patient 1	Low UMI	0.0672034
Colorectal adenocarcinoma	Patient 1	Low UMI	-0.09075
Colorectal adenocarcinoma	Patient 1	Medium UMI	-0.146096
Colorectal adenocarcinoma	Patient 1	Low UMI	0.0615958
Colorectal adenocarcinoma	Patient 1	Medium UMI	-0.191097
Colorectal adenocarcinoma	Patient 1	Low UMI	-0.146897
Colorectal adenocarcinoma	Patient 1	High UMI	0.279085
Colorectal adenocarcinoma	Patient 1	Low UMI	-0.183425
Colorectal adenocarcinoma	Patient 1	Low UMI	-0.05835
Colorectal adenocarcinoma	Patient 1	Low UMI	-0.139114
Colorectal adenocarcinoma	Patient 1	High UMI	-0.212599
Colorectal adenocarcinoma	Patient 1	High UMI	-0.298303
Colorectal adenocarcinoma	Patient 1	High UMI	-0.186014
Colorectal adenocarcinoma	Patient 1	Low UMI	0.0373136
Colorectal adenocarcinoma	Patient 1	Low UMI	0.00211261
Colorectal adenocarcinoma	Patient 1	Low UMI	-0.0826104
Colorectal adenocarcinoma	Patient 1	High UMI	-0.324018
Colorectal adenocarcinoma	Patient 1	Low UMI	0.0549722
Colorectal adenocarcinoma	Patient 1	Low UMI	0.0857025
Colorectal adenocarcinoma	Patient 1	Low UMI	0.0330472
Colorectal adenocarcinoma	Patient 1	High UMI	-0.275558
Colorectal adenocarcinoma	Patient 1	Low UMI	0.29457
Colorectal adenocarcinoma	Patient 1	Low UMI	0.0643414
Colorectal adenocarcinoma	Patient 1	Low UMI	0.132584
Colorectal adenocarcinoma	Patient 1	Low UMI	-0.0371301
Colorectal adenocarcinoma	Patient 1	High UMI	8.55456e-05
Colorectal adenocarcinoma	Patient 1	Medium UMI	-0.0293724
Colorectal adenocarcinoma	Patient 1	Low UMI	0.0870768
Colorectal adenocarcinoma	Patient 1	Medium UMI	-0.131284
Colorectal adenocarcinoma	Patient 1	Low UMI	-0.104204
Colorectal adenocarcinoma	Patient 1	Low UMI	0.178525
Colorectal adenocarcinoma	Patient 1	Low UMI	-0.121077
Colorectal adenocarcinoma	Patient 1	Low UMI	0.215045
Colorectal adenocarcinoma	Patient 1	Low UMI	-0.189767
Colorectal adenocarcinoma	Patient 1	Low UMI	-0.212541
Colorectal adenocarcinoma	Patient 1	Low UMI	-0.0567806
Colorectal adenocarcinoma	Patient 1	Low UMI	-0.118363
Colorectal adenocarcinoma	Patient 1	High UMI	-0.238779
Colorectal adenocarcinoma	Patient 1	Low UMI	0.0313442
Colorectal adenocarcinoma	Patient 1	Low UMI	-0.082516
Colorectal adenocarcinoma	Patient 1	High UMI	-0.192468
Colorectal adenocarcinoma	Patient 1	High UMI	-0.252245
Colorectal adenocarcinoma	Patient 1	Medium UMI	0.127251
Colorectal adenocarcinoma	Patient 1	Low UMI	0.223908
Colorectal adenocarcinoma	Patient 1	Low UMI	-0.0972051
Colorectal adenocarcinoma	Patient 1	Low UMI	0.226556
Colorectal adenocarcinoma	Patient 1	Low UMI	-0.0576056
Colorectal adenocarcinoma	Patient 1	Low UMI	0.0445341
Colorectal adenocarcinoma	Patient 1	Low UMI	-0.119521
Colorectal adenocarcinoma	Patient 1	Low UMI	-0.0754715
Colorectal adenocarcinoma	Patient 1	High UMI	0.333176
Colorectal adenocarcinoma	Patient 1	Low UMI	-0.107908
Colorectal adenocarcinoma	Patient 1	Low UMI	-0.163725
Colorectal adenocarcinoma	Patient 1	Low UMI	-0.047225
Colorectal adenocarcinoma	Patient 1	Low UMI	-0.0622043
Colorectal adenocarcinoma	Patient 1	High UMI	-0.143945
Colorectal adenocarcinoma	Patient 1	Low UMI	-0.0312538
Colorectal adenocarcinoma	Patient 1	Low UMI	-0.046665
Colorectal adenocarcinoma	Patient 1	Low UMI	-0.11064
Colorectal adenocarcinoma	Patient 1	High UMI	-0.234498
Colorectal adenocarcinoma	Patient 1	Medium UMI	-0.0446705
Colorectal adenocarcinoma	Patient 1	Low UMI	-0.1392
Colorectal adenocarcinoma	Patient 1	Low UMI	0.0501314
Colorectal adenocarcinoma	Patient 1	High UMI	-0.292523
Colorectal adenocarcinoma	Patient 1	Low UMI	-0.132858
Colorectal adenocarcinoma	Patient 1	Low UMI	-0.10811
Colorectal adenocarcinoma	Patient 1	Low UMI	-0.0754432
Colorectal adenocarcinoma	Patient 1	High UMI	-0.16845
Colorectal adenocarcinoma	Patient 1	High UMI	-0.296264
Colorectal adenocarcinoma	Patient 1	Medium UMI	-0.292376
Colorectal adenocarcinoma	Patient 1	Low UMI	0.04026
Colorectal adenocarcinoma	Patient 1	Low UMI	-0.032584
Colorectal adenocarcinoma	Patient 1	High UMI	-0.197216
Colorectal adenocarcinoma	Patient 1	High UMI	-0.174291
Colorectal adenocarcinoma	Patient 1	High UMI	-0.24829
Colorectal adenocarcinoma	Patient 1	High UMI	-0.283802
Colorectal adenocarcinoma	Patient 1	High UMI	-0.169149
Colorectal adenocarcinoma	Patient 1	High UMI	-0.26118
Colorectal adenocarcinoma	Patient 1	Low UMI	0.130073
Colorectal adenocarcinoma	Patient 1	Low UMI	-0.108823
Colorectal adenocarcinoma	Patient 1	Low UMI	-0.0345814
Colorectal adenocarcinoma	Patient 1	High UMI	-0.250759
Colorectal adenocarcinoma	Patient 1	Medium UMI	-0.0818977
Colorectal adenocarcinoma	Patient 1	Low UMI	0.268925
Colorectal adenocarcinoma	Patient 1	Low UMI	-0.121121
Colorectal adenocarcinoma	Patient 1	High UMI	-0.25391
Colorectal adenocarcinoma	Patient 1	Low UMI	-0.129874
Colorectal adenocarcinoma	Patient 1	Low UMI	-0.146414
Colorectal adenocarcinoma	Patient 1	Low UMI	-0.0745875
Colorectal adenocarcinoma	Patient 1	High UMI	-0.0924149
Colorectal adenocarcinoma	Patient 1	Low UMI	0.132798
Colorectal adenocarcinoma	Patient 1	Low UMI	0.278961
Colorectal adenocarcinoma	Patient 1	Low UMI	0.251663
Colorectal adenocarcinoma	Patient 1	Low UMI	-0.0238518
Colorectal adenocarcinoma	Patient 1	High UMI	-0.222747
Colorectal adenocarcinoma	Patient 1	Low UMI	-0.0493687
Colorectal adenocarcinoma	Patient 1	Low UMI	0.235617
Colorectal adenocarcinoma	Patient 1	High UMI	-0.201916
Colorectal adenocarcinoma	Patient 1	Low UMI	0.207944
Colorectal adenocarcinoma	Patient 1	Low UMI	-0.122581
Colorectal adenocarcinoma	Patient 1	Low UMI	-0.0367176
Colorectal adenocarcinoma	Patient 1	Low UMI	-0.0128129
Colorectal adenocarcinoma	Patient 1	Low UMI	-0.0377373
Colorectal adenocarcinoma	Patient 1	Low UMI	-0.146326
Colorectal adenocarcinoma	Patient 1	High UMI	-0.195398
Colorectal adenocarcinoma	Patient 1	Low UMI	-0.110728
Colorectal adenocarcinoma	Patient 1	Low UMI	-0.079648
Colorectal adenocarcinoma	Patient 1	Low UMI	0.26531
Colorectal adenocarcinoma	Patient 1	High UMI	-0.202785
Colorectal adenocarcinoma	Patient 1	Low UMI	-0.0343608
Colorectal adenocarcinoma	Patient 1	Low UMI	-0.111161
Colorectal adenocarcinoma	Patient 1	Low UMI	-0.111085
Colorectal adenocarcinoma	Patient 1	Low UMI	-0.127322
Colorectal adenocarcinoma	Patient 1	Low UMI	-0.0876768
Colorectal adenocarcinoma	Patient 1	Low UMI	-0.101559
Colorectal adenocarcinoma	Patient 1	Low UMI	-0.0786266
Colorectal adenocarcinoma	Patient 1	High UMI	-0.347106
Colorectal adenocarcinoma	Patient 1	Medium UMI	0.562652
Colorectal adenocarcinoma	Patient 1	High UMI	-0.116467
Colorectal adenocarcinoma	Patient 1	Low UMI	-0.0117233
Colorectal adenocarcinoma	Patient 1	Low UMI	-0.0995606
Colorectal adenocarcinoma	Patient 1	Low UMI	0.00718165
Colorectal adenocarcinoma	Patient 1	Low UMI	0.0252526
Colorectal adenocarcinoma	Patient 1	Low UMI	0.0678744
Colorectal adenocarcinoma	Patient 1	Low UMI	0.438643
Colorectal adenocarcinoma	Patient 1	Low UMI	0.0695012
Colorectal adenocarcinoma	Patient 1	Low UMI	-0.0387629
Colorectal adenocarcinoma	Patient 1	High UMI	-0.107612
Colorectal adenocarcinoma	Patient 1	Low UMI	0.17111
Colorectal adenocarcinoma	Patient 1	High UMI	-0.19782
Colorectal adenocarcinoma	Patient 1	High UMI	0.289766
Colorectal adenocarcinoma	Patient 1	Low UMI	0.0763851
Colorectal adenocarcinoma	Patient 1	High UMI	-0.362815
Colorectal adenocarcinoma	Patient 1	High UMI	-0.362584
Colorectal adenocarcinoma	Patient 1	Low UMI	0.144737
Colorectal adenocarcinoma	Patient 1	High UMI	-0.309013
Colorectal adenocarcinoma	Patient 1	Low UMI	-0.141932
Colorectal adenocarcinoma	Patient 1	Low UMI	0.067713
Colorectal adenocarcinoma	Patient 1	Low UMI	0.0273464
Colorectal adenocarcinoma	Patient 1	Low UMI	-0.126199
Colorectal adenocarcinoma	Patient 1	High UMI	0.266194
Colorectal adenocarcinoma	Patient 1	High UMI	0.223824
Colorectal adenocarcinoma	Patient 1	Low UMI	0.045029
Colorectal adenocarcinoma	Patient 1	High UMI	0.433789
Colorectal adenocarcinoma	Patient 1	High UMI	0.471464
Colorectal adenocarcinoma	Patient 1	Low UMI	0.062949
Colorectal adenocarcinoma	Patient 1	High UMI	-0.113358
Colorectal adenocarcinoma	Patient 1	High UMI	-0.358502
Colorectal adenocarcinoma	Patient 1	High UMI	-0.339577
Colorectal adenocarcinoma	Patient 1	Low UMI	-0.0624494
Colorectal adenocarcinoma	Patient 1	Low UMI	-0.14927
Colorectal adenocarcinoma	Patient 1	Low UMI	-0.00974139
Colorectal adenocarcinoma	Patient 1	Low UMI	0.233277
Colorectal adenocarcinoma	Patient 1	Low UMI	-0.168373
Colorectal adenocarcinoma	Patient 1	Low UMI	0.253538
Colorectal adenocarcinoma	Patient 1	Low UMI	-0.0400883
Colorectal adenocarcinoma	Patient 1	High UMI	-0.253579
Colorectal adenocarcinoma	Patient 1	Low UMI	-0.193314
Colorectal adenocarcinoma	Patient 1	High UMI	-0.338348
Colorectal adenocarcinoma	Patient 1	Low UMI	0.0277277
Colorectal adenocarcinoma	Patient 1	Low UMI	0.0278695
Colorectal adenocarcinoma	Patient 1	Low UMI	-0.047617
Colorectal adenocarcinoma	Patient 1	Low UMI	-0.0644139
Colorectal adenocarcinoma	Patient 1	Low UMI	0.173267
Colorectal adenocarcinoma	Patient 1	High UMI	-0.15668
Colorectal adenocarcinoma	Patient 1	Medium UMI	0.317594
Colorectal adenocarcinoma	Patient 1	Low UMI	0.0525279
Colorectal adenocarcinoma	Patient 1	Low UMI	0.103858
Colorectal adenocarcinoma	Patient 1	Low UMI	-0.144323
Colorectal adenocarcinoma	Patient 1	High UMI	-0.271019
Colorectal adenocarcinoma	Patient 1	Low UMI	-0.0939546
Colorectal adenocarcinoma	Patient 1	High UMI	-0.276406
Colorectal adenocarcinoma	Patient 1	Low UMI	-0.139139
Colorectal adenocarcinoma	Patient 1	Low UMI	0.178686
Colorectal adenocarcinoma	Patient 1	Low UMI	-0.101131
Colorectal adenocarcinoma	Patient 1	Low UMI	0.00485065
Colorectal adenocarcinoma	Patient 1	Medium UMI	-0.241214
Colorectal adenocarcinoma	Patient 1	Low UMI	0.0623026
Colorectal adenocarcinoma	Patient 1	Low UMI	-0.0287903
Colorectal adenocarcinoma	Patient 1	Low UMI	0.209646
Colorectal adenocarcinoma	Patient 1	Medium UMI	0.336164
Colorectal adenocarcinoma	Patient 1	Low UMI	-0.0284698
Colorectal adenocarcinoma	Patient 1	Low UMI	-0.0119546
Colorectal adenocarcinoma	Patient 1	Low UMI	-0.0276395
Colorectal adenocarcinoma	Patient 1	Low UMI	0.013078
Colorectal adenocarcinoma	Patient 1	Low UMI	-0.138749
Colorectal adenocarcinoma	Patient 1	Low UMI	-0.0979756
Colorectal adenocarcinoma	Patient 1	Medium UMI	-0.184707
Colorectal adenocarcinoma	Patient 1	High UMI	-0.205177
Colorectal adenocarcinoma	Patient 1	Low UMI	-0.0821037
Colorectal adenocarcinoma	Patient 1	Medium UMI	0.816872
Colorectal adenocarcinoma	Patient 1	High UMI	-0.205923
Colorectal adenocarcinoma	Patient 1	Low UMI	-0.142352
Colorectal adenocarcinoma	Patient 1	Low UMI	-0.111812
Colorectal adenocarcinoma	Patient 1	Low UMI	-0.200261
Colorectal adenocarcinoma	Patient 1	Low UMI	-0.0743795
Colorectal adenocarcinoma	Patient 1	Low UMI	-0.0932075
Colorectal adenocarcinoma	Patient 1	Low UMI	-0.11427
Colorectal adenocarcinoma	Patient 1	High UMI	-0.299323
Colorectal adenocarcinoma	Patient 1	Low UMI	-0.0308909
Colorectal adenocarcinoma	Patient 1	Low UMI	0.0119635
Colorectal adenocarcinoma	Patient 1	High UMI	-0.207872
Colorectal adenocarcinoma	Patient 1	High UMI	-0.229726
Colorectal adenocarcinoma	Patient 1	Low UMI	0.211382
Colorectal adenocarcinoma	Patient 1	High UMI	0.407058
Colorectal adenocarcinoma	Patient 1	Low UMI	0.0345148
Colorectal adenocarcinoma	Patient 1	High UMI	-0.285608
Colorectal adenocarcinoma	Patient 1	Low UMI	0.0970509
Colorectal adenocarcinoma	Patient 1	High UMI	-0.272087
Colorectal adenocarcinoma	Patient 1	Low UMI	-0.111932
Colorectal adenocarcinoma	Patient 1	Medium UMI	0.476575
Colorectal adenocarcinoma	Patient 1	Low UMI	-0.0908028
Colorectal adenocarcinoma	Patient 1	Low UMI	-0.0679952
Colorectal adenocarcinoma	Patient 1	Low UMI	-0.0893058
Colorectal adenocarcinoma	Patient 1	Low UMI	0.0141211
Colorectal adenocarcinoma	Patient 1	Low UMI	-0.00518661
Colorectal adenocarcinoma	Patient 1	High UMI	-0.26178
Colorectal adenocarcinoma	Patient 1	High UMI	-0.318141
Colorectal adenocarcinoma	Patient 1	Low UMI	-0.0268342
Colorectal adenocarcinoma	Patient 1	Low UMI	-0.0102372
Colorectal adenocarcinoma	Patient 1	Low UMI	0.281067
Colorectal adenocarcinoma	Patient 1	Low UMI	0.172776
Colorectal adenocarcinoma	Patient 1	High UMI	-0.22844
Colorectal adenocarcinoma	Patient 1	Low UMI	-0.0984408
Colorectal adenocarcinoma	Patient 1	Low UMI	0.0766797
Colorectal adenocarcinoma	Patient 1	Low UMI	-0.178492
Colorectal adenocarcinoma	Patient 1	Low UMI	0.0531608
Colorectal adenocarcinoma	Patient 1	Low UMI	-0.0949654
Colorectal adenocarcinoma	Patient 1	Low UMI	-0.0261431
Colorectal adenocarcinoma	Patient 1	Low UMI	-0.155248
Colorectal adenocarcinoma	Patient 1	Low UMI	0.199576
Colorectal adenocarcinoma	Patient 1	Low UMI	-0.00623439
Colorectal adenocarcinoma	Patient 1	Low UMI	-0.105495
Colorectal adenocarcinoma	Patient 1	High UMI	-0.272711
Colorectal adenocarcinoma	Patient 1	High UMI	-0.205355
Colorectal adenocarcinoma	Patient 1	Low UMI	-0.0754252
Colorectal adenocarcinoma	Patient 1	Low UMI	-0.231257
Colorectal adenocarcinoma	Patient 1	Low UMI	0.0672126
Colorectal adenocarcinoma	Patient 1	Low UMI	0.0712767
Colorectal adenocarcinoma	Patient 1	Low UMI	-0.0119728
Colorectal adenocarcinoma	Patient 1	Low UMI	-0.0436918
Colorectal adenocarcinoma	Patient 1	Low UMI	-0.0237644
Colorectal adenocarcinoma	Patient 1	Low UMI	-0.0514064
Colorectal adenocarcinoma	Patient 1	Low UMI	-0.17521
Colorectal adenocarcinoma	Patient 1	Low UMI	0.0762294
Colorectal adenocarcinoma	Patient 1	High UMI	-0.359464
Colorectal adenocarcinoma	Patient 1	Low UMI	-0.0795978
Colorectal adenocarcinoma	Patient 1	Low UMI	-0.0647703
Colorectal adenocarcinoma	Patient 1	Low UMI	-0.0964115
Colorectal adenocarcinoma	Patient 1	Low UMI	0.198595
Colorectal adenocarcinoma	Patient 1	Low UMI	0.114974
Colorectal adenocarcinoma	Patient 1	Low UMI	-0.0207096
Colorectal adenocarcinoma	Patient 1	High UMI	-0.320282
Colorectal adenocarcinoma	Patient 1	Low UMI	-0.0622813
Colorectal adenocarcinoma	Patient 1	Low UMI	-0.0738483
Colorectal adenocarcinoma	Patient 1	Low UMI	0.0765998
Colorectal adenocarcinoma	Patient 1	Low UMI	0.0104909
Colorectal adenocarcinoma	Patient 1	Low UMI	0.279401
Colorectal adenocarcinoma	Patient 1	Low UMI	0.227955
Colorectal adenocarcinoma	Patient 1	Low UMI	-0.0697411
Colorectal adenocarcinoma	Patient 1	Low UMI	-0.121675
Colorectal adenocarcinoma	Patient 1	Low UMI	-0.00276923
Colorectal adenocarcinoma	Patient 1	High UMI	-0.328516
Colorectal adenocarcinoma	Patient 1	Low UMI	-0.23154
Colorectal adenocarcinoma	Patient 1	Low UMI	0.195984
Colorectal adenocarcinoma	Patient 1	Low UMI	0.210311
Colorectal adenocarcinoma	Patient 1	Low UMI	-0.131766
Colorectal adenocarcinoma	Patient 1	Low UMI	0.104636
Colorectal adenocarcinoma	Patient 1	Low UMI	-0.183237
Colorectal adenocarcinoma	Patient 1	High UMI	-0.26665
Colorectal adenocarcinoma	Patient 1	Low UMI	-0.056233
Colorectal adenocarcinoma	Patient 1	Low UMI	0.0398285
Colorectal adenocarcinoma	Patient 1	Low UMI	-0.12056
Colorectal adenocarcinoma	Patient 1	Low UMI	-0.0466482
Colorectal adenocarcinoma	Patient 1	Low UMI	-0.184062
Colorectal adenocarcinoma	Patient 1	Low UMI	0.313213
Colorectal adenocarcinoma	Patient 1	Low UMI	-0.143833
[truncated: 13,494 more rows]
