# Supplementary material for: Estimation of tumor cell total mRNA expression in 15 cancer types predicts disease progression
Source: Nat Biotechnol. 2022 Jun 13;40(11):1624–33. doi: 10.1038/s41587-022-01342-x (PMC9646498; doi:10.1038/s41587-022-01342-x)
Supplement: Source Data Extended Data Fig. 3 — Statistical Source Data [file 41587_2022_1342_MOESM17_ESM.xlsx]

## Sheet: EDFig.3c-e
Cancer.type	pi	ASCAT.purity	ABSOLUTE.purity
KICH	0.816122	0.86	0.92
KICH	0.888054	0.86	0.92
KICH	0.874926	0.88	0.96
KICH	0.885016	0.62	0.82
KICH	0.905578	0.76	0.94
KICH	0.775721	0.76	0.82
KICH	0.860687	0.87	0.97
KICH	0.866561	0.68	0.94
KICH	0.864566	0.56	0.76
KICH	0.78378	0.78	0.8
KICH	0.878017	0.58	0.89
KICH	0.826391	0.81	0.85
KICH	0.86001	0.87	0.94
KICH	0.889804	0.78	0.82
KICH	0.904728	0.78	0.91
KICH	0.810031	0.78	0.81
KICH	0.890683	0.8	0.96
KICH	0.83927	0.7	0.75
KICH	0.633249	0.68	0.74
KICH	0.868583	0.81	0.89
KICH	0.868129	0.66	0.72
KICH	0.746682	0.75	0.67
KICH	0.850875	0.85	0.91
KICH	0.657245	0.37	0.59
KICH	0.800416	0.86	0.94
KICH	0.875297	0.81	0.88
KICH	0.925695	0.84	0.88
KICH	0.841588	0.49	0.65
KICH	0.643793	0.61	0.62
KICH	0.817616	0.76	0.93
KICH	0.903904	0.9	0.96
KICH	0.832168	0.72	0.86
KICH	0.778974	0.67	0.85
KICH	0.747802	0.63	0.66
KICH	0.873879	0.71	0.87
KICH	0.918556	0.75	0.78
KICH	0.789661	0.85	0.87
KICH	0.913695	0.82	0.85
KICH	0.818912	0.86	0.89
KICH	0.772482	0.64	0.81
KICH	0.823499	0.89	0.95
KICH	0.886323	0.82	0.97
KICH	0.652851	0.52	0.72
KICH	0.723613	0.77	0.76
KICH	0.920145	0.68	0.71
KICH	0.755294	0.34	0.42
KICH	0.784506	0.87	0.92
KICH	0.76533	0.82	0.85
KICH	0.909201	0.83	0.86
KICH	0.910025	0.78	0.9
KICH	0.858091	0.65	0.77
KICH	0.823842	0.86	0.91
KICH	0.745589	0.67	0.81
KICH	0.905899	0.75	0.91
KICH	0.88262	0.72	0.88
KICH	0.84754	0.87	0.91
KICH	0.80453	0.85	0.93
KIRP	0.717802	0.7	0.73
KIRP	0.90097	0.6	0.59
KIRP	0.821074	0.82	0.9
KIRP	0.882189	0.59	0.59
KIRP	0.726426	0.83	0.76
KIRP	0.86264	0.8	0.94
KIRP	0.806257	0.81	0.86
KIRP	0.567147	0.79	0.78
KIRP	0.827091	0.79	0.94
KIRP	0.849155	0.33	0.43
KIRP	0.73137	0.64	0.8
KIRP	0.676996	0.51	0.48
KIRP	0.651039	0.66	0.65
KIRP	0.872276	0.78	0.78
KIRP	0.525795	0.8	0.85
KIRP	0.917476	0.65	0.58
KIRP	0.873623	0.84	0.87
KIRP	0.864095	0.77	0.82
KIRP	0.521558	0.48	0.48
KIRP	0.779298	0.61	0.64
KIRP	0.639418	0.76	0.76
KIRP	0.890183	0.56	0.76
KIRP	0.624097	0.79	0.64
KIRP	0.849967	0.76	0.8
KIRP	0.868086	0.54	0.78
KIRP	0.544729	0.31	0.62
KIRP	0.736084	0.54	0.56
KIRP	0.908167	0.59	0.61
KIRP	0.683002	0.89	0.91
KIRP	0.776323	0.72	0.76
KIRP	0.57392	0.27	0.39
KIRP	0.898574	0.67	0.68
KIRP	0.528918	0.69	0.67
KIRP	0.670794	0.72	0.71
KIRP	0.855559	0.77	0.85
KIRP	0.723691	0.76	0.82
KIRP	0.55817	0.84	0.92
KIRP	0.542343	0.78	0.87
KIRP	0.625048	0.8	0.82
KIRP	0.892458	0.61	0.83
KIRP	0.796783	0.89	0.9
KIRP	0.692091	0.75	0.71
KIRP	0.757881	0.89	0.95
KIRP	0.894473	0.56	0.77
KIRP	0.861974	0.83	0.69
KIRP	0.702256	0.33	0.51
KIRP	0.908302	0.61	0.64
KIRP	0.823661	0.9	0.89
KIRP	0.909732	0.34	0.32
KIRP	0.840316	0.4	0.56
KIRP	0.884373	0.23	0.36
KIRP	0.896627	0.86	0.89
KIRP	0.711149	0.61	0.67
KIRP	0.900892	0.38	0.59
KIRP	0.663009	0.7	0.72
KIRP	0.898952	0.87	0.94
KIRP	0.653939	0.87	0.79
KIRP	0.571502	0.77	0.7
KIRP	0.839635	0.81	0.74
KIRP	0.898764	0.69	0.82
KIRP	0.73919	0.5	0.48
KIRP	0.909626	0.78	0.8
KIRP	0.582024	0.79	0.8
KIRP	0.79637	0.56	0.55
KIRP	0.689097	0.86	0.88
KIRP	0.744589	0.58	0.58
KIRP	0.744849	0.76	0.76
KIRP	0.704629	0.69	0.66
KIRP	0.911972	0.54	0.82
KIRP	0.76797	0.69	0.72
KIRP	0.89457	0.72	0.75
KIRP	0.725097	0.5	0.34
KIRP	0.895224	0.66	0.66
KIRP	0.882506	0.5	0.66
KIRP	0.525591	0.39	0.6
KIRP	0.875909	0.66	0.74
KIRP	0.84728	0.73	0.65
KIRP	0.859001	0.3	0.45
KIRP	0.866437	0.42	0.42
KIRP	0.884732	0.75	0.75
KIRP	0.850737	0.83	0.94
KIRP	0.677263	0.63	0.61
KIRP	0.868586	0.81	0.8
KIRP	0.815	0.51	0.36
KIRP	0.798352	0.83	0.89
KIRP	0.701868	0.77	0.8
KIRP	0.468326	0.25	0.32
KIRP	0.453483	0.73	0.56
KIRP	0.887956	0.78	0.82
KIRP	0.855729	0.82	0.83
KIRP	0.589117	0.79	0.79
KIRP	0.678675	0.89	0.92
KIRP	0.780523	0.81	0.85
KIRP	0.676072	0.69	0.61
KIRP	0.592523	0.26	0.41
KIRP	0.507722	0.53	0.45
KIRP	0.609707	0.62	0.62
KIRP	0.89079	0.73	0.74
KIRP	0.891268	0.67	0.87
KIRP	0.898142	0.84	0.85
KIRP	0.901185	0.47	0.74
KIRP	0.765884	0.48	0.47
KIRP	0.893575	0.57	0.79
KIRP	0.672634	0.75	0.79
KIRP	0.883825	0.29	0.43
KIRP	0.873179	0.88	0.95
KIRP	0.858404	0.83	0.88
KIRP	0.655481	0.83	0.83
KIRP	0.907179	0.84	0.9
KIRP	0.540059	0.74	0.82
KIRP	0.643049	0.85	0.89
KIRP	0.616773	0.62	0.79
KIRP	0.867142	0.76	0.78
KIRP	0.822764	0.82	0.9
KIRP	0.804258	0.5	0.71
KIRP	0.56516	0.82	0.84
KIRP	0.503012	0.74	0.88
KIRP	0.804043	0.78	0.9
KIRP	0.805333	0.7	0.78
KIRP	0.677341	0.77	0.83
KIRP	0.88787	0.71	0.78
KIRP	0.70002	0.29	0.5
KIRP	0.918379	0.29	0.48
KIRP	0.790574	0.31	0.49
KIRP	0.863846	0.81	0.81
KIRP	0.883983	0.41	0.4
KIRP	0.845841	0.74	0.73
KIRP	0.809372	0.78	0.83
KIRP	0.837031	0.76	0.88
KIRP	0.877448	0.58	0.75
KIRP	0.649645	0.44	0.68
KIRP	0.877057	0.77	0.85
KIRP	0.543644	0.65	0.64
KIRP	0.792994	0.76	0.79
KIRP	0.891057	0.83	0.81
KIRP	0.895909	0.25	0.47
KIRP	0.604372	0.45	0.8
KIRP	0.614271	0.71	0.75
KIRP	0.873557	0.84	0.9
KIRP	0.910852	0.86	0.92
KIRP	0.706157	0.3	0.45
KIRP	0.791702	0.76	0.88
KIRP	0.87952	0.88	0.88
KIRP	0.607881	0.74	0.65
KIRP	0.637234	0.65	0.72
KIRP	0.86156	0.87	0.92
KIRP	0.730292	0.73	0.78
KIRP	0.554236	0.71	0.89
KIRP	0.636379	0.9	0.86
KIRP	0.824864	0.78	0.84
KIRP	0.848586	0.72	0.91
KIRP	0.59371	0.42	0.74
KIRP	0.822817	0.65	0.53
KIRP	0.65454	0.48	0.52
KIRP	0.632902	0.81	0.84
KIRP	0.638959	0.79	0.83
KIRP	0.606421	0.8	0.84
KIRP	0.792771	0.83	0.75
KIRP	0.670642	0.7	0.84
KIRP	0.630828	0.36	0.43
KIRP	0.894581	0.57	0.57
KIRP	0.704592	0.76	0.81
KIRP	0.780278	0.56	0.58
KIRP	0.842645	0.78	0.8
CRC	0.671708	0.4	0.39
CRC	0.573708	0.77	0.72
CRC	0.867135	0.64	0.68
CRC	0.830059	0.57	0.83
CRC	0.670483	0.31	0.25
CRC	0.810534	0.6	0.43
CRC	0.794655	0.75	0.65
CRC	0.875996	0.68	0.73
CRC	0.658971	0.27	0.25
CRC	0.456819	0.41	0.42
CRC	0.723335	0.75	0.82
CRC	0.864076	0.44	0.72
CRC	0.909119	0.8	0.85
CRC	0.705657	0.38	0.36
CRC	0.820518	0.53	0.56
CRC	0.751076	0.44	0.52
CRC	0.660695	0.53	0.6
CRC	0.721967	0.65	0.55
CRC	0.681509	0.53	0.43
CRC	0.867569	0.71	0.8
CRC	0.673393	0.22	0.32
CRC	0.749615	0.55	0.85
CRC	0.641119	0.54	0.88
CRC	0.593479	0.5	0.66
CRC	0.432119	0.4	0.41
CRC	0.657058	0.66	0.72
CRC	0.891656	0.59	0.85
CRC	0.742438	0.69	0.69
CRC	0.410199	0.59	0.46
CRC	0.647504	0.62	0.62
CRC	0.399555	0.33	0.48
CRC	0.675432	0.38	0.45
CRC	0.757943	0.5	0.46
CRC	0.470276	0.4	0.35
CRC	0.836729	0.8	0.84
CRC	0.574372	0.82	0.81
CRC	0.558625	0.33	0.32
CRC	0.472906	0.49	0.5
CRC	0.541147	0.47	0.65
CRC	0.400318	0.26	0.39
CRC	0.784729	0.58	0.73
CRC	0.826007	0.62	0.72
CRC	0.51994	0.33	0.31
CRC	0.895356	0.82	0.81
CRC	0.669255	0.6	0.73
CRC	0.714506	0.83	0.81
CRC	0.860323	0.68	0.64
CRC	0.70879	0.56	0.58
CRC	0.537173	0.5	0.52
CRC	0.916543	0.92	0.79
CRC	0.803046	0.71	0.79
CRC	0.776596	0.55	0.67
CRC	0.617793	0.7	0.69
CRC	0.655201	0.65	0.7
CRC	0.622702	0.47	0.44
CRC	0.842666	0.77	0.8
CRC	0.753425	0.71	0.74
CRC	0.723408	0.59	0.6
CRC	0.681244	0.69	0.79
CRC	0.643371	0.4	0.38
CRC	0.707647	0.77	0.78
CRC	0.67029	0.66	0.72
CRC	0.884961	0.67	0.73
CRC	0.884998	0.57	0.62
CRC	0.807995	0.71	0.75
CRC	0.908994	0.53	0.84
CRC	0.875067	0.7	0.82
CRC	0.616779	0.79	0.87
CRC	0.646109	0.66	0.76
CRC	0.801749	0.7	0.79
CRC	0.784457	0.8	0.87
CRC	0.818618	0.78	0.82
CRC	0.898168	0.66	0.84
CRC	0.613713	0.68	0.75
CRC	0.622038	0.8	0.77
CRC	0.659064	0.63	0.65
CRC	0.822346	0.78	0.78
CRC	0.455796	0.58	0.63
CRC	0.593549	0.55	0.57
CRC	0.912485	0.26	0.3
CRC	0.880126	0.62	0.6
CRC	0.740906	0.66	0.73
CRC	0.692359	0.64	0.82
CRC	0.801989	0.86	0.9
CRC	0.603701	0.4	0.43
CRC	0.745336	0.64	0.65
CRC	0.593272	0.56	0.56
CRC	0.91309	0.42	0.42
CRC	0.641051	0.57	0.6
CRC	0.665273	0.74	0.81
CRC	0.662353	0.71	0.73
CRC	0.511363	0.49	0.73
CRC	0.603575	0.65	0.61
CRC	0.524592	0.22	0.4
CRC	0.688468	0.54	0.53
CRC	0.901516	0.62	0.65
CRC	0.749099	0.68	0.74
CRC	0.67888	0.74	0.83
CRC	0.700731	0.54	0.6
CRC	0.901184	0.74	0.86
CRC	0.422351	0.47	0.23
CRC	0.675905	0.57	0.59
CRC	0.701793	0.67	0.65
CRC	0.523615	0.85	0.88
CRC	0.623079	0.41	0.63
CRC	0.641965	0.55	0.55
CRC	0.859496	0.55	0.6
CRC	0.737492	0.71	0.75
CRC	0.646785	0.41	0.5
CRC	0.596435	0.52	0.59
CRC	0.636116	0.35	0.35
CRC	0.555492	0.52	0.55
CRC	0.729484	0.45	0.29
CRC	0.886482	0.34	0.39
CRC	0.859072	0.68	0.74
CRC	0.800998	0.66	0.76
CRC	0.489723	0.49	0.35
CRC	0.651614	0.54	0.51
CRC	0.6742	0.65	0.71
CRC	0.556196	0.49	0.54
CRC	0.80259	0.83	0.92
CRC	0.745756	0.72	0.79
CRC	0.793189	0.64	0.68
CRC	0.765724	0.69	0.73
CRC	0.892232	0.82	0.92
CRC	0.62213	0.32	0.54
CRC	0.737353	0.78	0.62
CRC	0.453208	0.55	0.58
CRC	0.682506	0.49	0.55
CRC	0.79588	0.77	0.76
CRC	0.667338	0.61	0.61
CRC	0.876231	0.57	0.63
CRC	0.739513	0.59	0.58
CRC	0.82599	0.56	0.6
CRC	0.686026	0.55	0.4
CRC	0.904712	0.47	0.72
CRC	0.68437	0.56	0.54
CRC	0.520185	0.29	0.38
CRC	0.897566	0.67	0.63
CRC	0.886548	0.85	0.9
CRC	0.794745	0.83	0.8
CRC	0.875934	0.62	0.62
CRC	0.883572	0.8	0.81
CRC	0.818586	0.67	0.71
CRC	0.505226	0.72	0.73
CRC	0.83051	0.82	0.88
CRC	0.811972	0.62	0.68
CRC	0.874362	0.86	0.94
CRC	0.742904	0.72	0.73
CRC	0.906831	0.72	0.76
CRC	0.903024	0.8	0.8
CRC	0.845943	0.74	0.66
CRC	0.785264	0.66	0.72
CRC	0.688562	0.78	0.75
CRC	0.874564	0.45	0.45
CRC	0.633117	0.59	0.53
CRC	0.619273	0.56	0.53
CRC	0.878848	0.51	0.57
CRC	0.690901	0.88	0.88
CRC	0.785618	0.58	0.61
CRC	0.644376	0.57	0.56
CRC	0.679201	0.47	0.57
CRC	0.889522	0.29	0.35
CRC	0.549731	0.54	0.5
CRC	0.735161	0.72	0.76
CRC	0.640146	0.7	0.68
CRC	0.841361	0.77	0.84
CRC	0.88073	0.72	0.77
CRC	0.691079	0.57	0.62
CRC	0.488831	0.52	0.46
CRC	0.825507	0.32	0.31
CRC	0.669969	0.62	0.6
CRC	0.768868	0.66	0.7
CRC	0.507802	0.39	0.38
CRC	0.617215	0.78	0.8
CRC	0.472322	0.8	0.69
CRC	0.731133	0.36	0.44
CRC	0.75649	0.63	0.63
CRC	0.55475	0.77	0.94
CRC	0.689327	0.54	0.57
CRC	0.891104	0.69	0.69
CRC	0.886276	0.7	0.66
CRC	0.618956	0.65	0.65
CRC	0.888435	0.5	0.51
CRC	0.762848	0.45	0.38
CRC	0.601585	0.37	0.73
CRC	0.504437	0.85	0.85
CRC	0.551274	0.5	0.51
CRC	0.586209	0.7	0.63
CRC	0.478671	0.31	0.27
CRC	0.640509	0.59	0.8
CRC	0.682699	0.35	0.52
CRC	0.758792	0.68	0.72
CRC	0.664397	0.3	0.27
CRC	0.902577	0.68	0.66
CRC	0.491454	0.69	0.84
CRC	0.679298	0.55	0.64
CRC	0.778749	0.83	0.88
CRC	0.612519	0.56	0.73
CRC	0.71356	0.43	0.48
CRC	0.707184	0.59	0.57
CRC	0.488043	0.44	0.44
CRC	0.634272	0.64	0.6
CRC	0.794679	0.87	0.85
CRC	0.806912	0.66	0.81
CRC	0.609255	0.69	0.7
CRC	0.798404	0.54	0.77
CRC	0.688193	0.85	0.88
CRC	0.672282	0.61	0.58
CRC	0.711723	0.84	0.85
CRC	0.4782	0.8	0.8
CRC	0.611699	0.71	0.72
CRC	0.5817	0.61	0.67
CRC	0.779283	0.44	0.42
CRC	0.899273	0.83	0.81
CRC	0.900621	0.6	0.59
CRC	0.887357	0.64	0.67
CRC	0.540977	0.35	0.5
CRC	0.78923	0.45	0.38
CRC	0.914031	0.53	0.51
CRC	0.727471	0.55	0.54
CRC	0.596209	0.53	0.57
CRC	0.688769	0.53	0.51
CRC	0.65585	0.52	0.56
CRC	0.650018	0.69	0.74
CRC	0.865591	0.71	0.86
CRC	0.705798	0.55	0.81
CRC	0.713478	0.51	0.69
CRC	0.67408	0.42	0.66
CRC	0.481816	0.52	0.49
CRC	0.654238	0.45	0.47
CRC	0.640497	0.36	0.43
CRC	0.455264	0.7	0.76
CRC	0.839222	0.75	0.73
CRC	0.317058	0.33	0.27
CRC	0.450496	0.47	0.35
CRC	0.557525	0.67	0.68
CRC	0.676651	0.69	0.78
CRC	0.750259	0.8	0.77
CRC	0.585665	0.55	0.74
CRC	0.747244	0.84	0.93
CRC	0.670624	0.41	0.55
CRC	0.755881	0.51	0.49
CRC	0.611888	0.67	0.66
CRC	0.537453	0.62	0.39
CRC	0.419272	0.69	0.75
CRC	0.718154	0.69	0.71
CRC	0.582115	0.66	0.69
CRC	0.632173	0.58	0.55
CRC	0.908862	0.78	0.89
CRC	0.692229	0.59	0.78
CRC	0.550387	0.4	0.39
CRC	0.486291	0.73	0.73
CRC	0.770826	0.65	0.62
CRC	0.802547	0.71	0.78
CRC	0.767326	0.69	0.69
CRC	0.364865	0.22	0.33
CRC	0.641302	0.6	0.61
CRC	0.777393	0.58	0.74
CRC	0.883527	0.75	0.8
CRC	0.751307	0.91	0.92
CRC	0.306618	0.29	0.23
CRC	0.555433	0.72	0.76
CRC	0.610826	0.6	0.58
CRC	0.647172	0.56	0.58
CRC	0.386238	0.27	0.41
CRC	0.679909	0.66	0.6
CRC	0.686731	0.45	0.64
CRC	0.604192	0.48	0.5
CRC	0.661336	0.46	0.5
CRC	0.683481	0.53	0.49
CRC	0.562546	0.57	0.31
CRC	0.748828	0.47	0.48
CRC	0.648082	0.46	0.44
CRC	0.587481	0.51	0.48
CRC	0.766549	0.62	0.62
CRC	0.52099	0.66	0.67
CRC	0.814704	0.68	0.66
CRC	0.838894	0.45	0.59
CRC	0.895005	0.81	0.85
CRC	0.829757	0.77	0.81
CRC	0.85744	0.85	0.9
CRC	0.721363	0.46	0.72
CRC	0.775827	0.67	0.75
CRC	0.793767	0.78	0.81
CRC	0.887788	0.86	0.92
CRC	0.901617	0.75	0.83
CRC	0.657737	0.38	0.39
CRC	0.717223	0.71	0.79
CRC	0.782846	0.67	0.87
CRC	0.579047	0.82	0.8
CRC	0.683903	0.77	0.92
CRC	0.760865	0.66	0.7
CRC	0.516481	0.68	0.79
CRC	0.897904	0.72	0.74
CRC	0.881795	0.8	0.88
CRC	0.802962	0.55	0.76
CRC	0.606046	0.47	0.63
CRC	0.63931	0.63	0.6
CRC	0.479521	0.58	0.59
CRC	0.538546	0.6	0.57
CRC	0.462349	0.41	0.4
CRC	0.501382	0.7	0.59
CRC	0.608688	0.52	0.5
CRC	0.479474	0.42	0.45
CRC	0.480239	0.48	0.71
CRC	0.49174	0.53	0.55
CRC	0.87079	0.57	0.56
CRC	0.563057	0.38	0.54
CRC	0.689713	0.47	0.66
CRC	0.550208	0.59	0.6
CRC	0.449931	0.63	0.61
CRC	0.626207	0.81	0.81
CRC	0.839656	0.67	0.69
CRC	0.586805	0.3	0.48
CRC	0.888661	0.4	0.6
CRC	0.725799	0.57	0.54
CRC	0.237447	0.39	0.21
CRC	0.667372	0.73	0.68
CRC	0.744332	0.76	0.74
CRC	0.889538	0.71	0.7
CRC	0.775207	0.8	0.81
CRC	0.634868	0.43	0.41
CRC	0.679892	0.55	0.37
CRC	0.894606	0.78	0.76
CRC	0.708702	0.3	0.44
CRC	0.681916	0.84	0.88
CRC	0.444615	0.63	0.6
CRC	0.766598	0.69	0.66
CRC	0.696392	0.5	0.61
CRC	0.872154	0.6	0.6
CRC	0.739798	0.45	0.51
CRC	0.873121	0.63	0.75
CRC	0.773626	0.72	0.83
CRC	0.62793	0.61	0.62
CRC	0.672223	0.48	0.79
CRC	0.819609	0.76	0.8
CRC	0.790951	0.51	0.69
CRC	0.743843	0.78	0.78
CRC	0.803412	0.73	0.87
CRC	0.80456	0.54	0.7
CRC	0.705811	0.62	0.59
CRC	0.68675	0.61	0.61
CRC	0.575985	0.81	0.87
CRC	0.539586	0.57	0.8
CRC	0.454779	0.6	0.5
CRC	0.738652	0.58	0.59
CRC	0.884159	0.71	0.72
CRC	0.844374	0.73	0.81
CRC	0.833126	0.68	0.68
CRC	0.611029	0.25	0.24
CRC	0.767338	0.8	0.78
CRC	0.58769	0.42	0.43
CRC	0.860629	0.81	0.79
CRC	0.698414	0.72	0.74
CRC	0.718287	0.82	0.86
CRC	0.841905	0.69	0.74
CRC	0.70992	0.54	0.71
CRC	0.494651	0.58	0.55
CRC	0.90119	0.49	0.42
CRC	0.736138	0.84	0.89
CRC	0.828564	0.76	0.81
CRC	0.785944	0.69	0.72
CRC	0.816316	0.83	0.84
CRC	0.446914	0.33	0.47
CRC	0.785372	0.49	0.5
CRC	0.668427	0.62	0.63
CRC	0.90067	0.62	0.64
CRC	0.673961	0.81	0.81
CRC	0.436959	0.51	0.33
CRC	0.49919	0.4	0.37
CRC	0.878131	0.83	0.88
CRC	0.624152	0.73	0.79
CRC	0.686198	0.58	0.61
CRC	0.849247	0.72	0.87
CRC	0.621432	0.56	0.56
CRC	0.851069	0.6	0.7
CRC	0.649337	0.49	0.58
CRC	0.607323	0.64	0.65
CRC	0.867675	0.62	0.61
CRC	0.753097	0.69	0.69
CRC	0.59055	0.72	0.72
CRC	0.477294	0.58	0.57
CRC	0.71027	0.28	0.23
CRC	0.892251	0.66	0.71
CRC	0.805997	0.54	0.53
CRC	0.632201	0.65	0.67
CRC	0.703992	0.65	0.66
CRC	0.771617	0.54	0.59
CRC	0.664566	0.58	0.55
CRC	0.684287	0.51	0.53
CRC	0.50637	0.27	0.42
CRC	0.643404	0.47	0.44
CRC	0.143883	0.23	0.36
CRC	0.87433	0.66	0.7
CRC	0.769151	0.71	0.75
CRC	0.711485	0.81	0.83
CRC	0.746349	0.48	0.5
CRC	0.786204	0.8	0.83
CRC	0.766934	0.62	0.61
CRC	0.612804	0.68	0.72
CRC	0.827186	0.77	0.79
CRC	0.761994	0.75	0.8
CRC	0.779836	0.62	0.63
CRC	0.683515	0.6	0.57
CRC	0.861032	0.85	0.87
CRC	0.724297	0.76	0.79
CRC	0.547141	0.57	0.6
CRC	0.78807	0.42	0.45
CRC	0.526904	0.31	0.45
CRC	0.526957	0.72	0.76
CRC	0.567315	0.63	0.64
CRC	0.872898	0.84	0.92
CRC	0.784906	0.69	0.69
CRC	0.650502	0.62	0.61
CRC	0.814883	0.8	0.84
CRC	0.815112	0.67	0.67
CRC	0.623769	0.52	0.55
CRC	0.493367	0.45	0.42
CRC	0.716616	0.63	0.65
CRC	0.568332	0.48	0.48
CRC	0.674463	0.77	0.79
CRC	0.646624	0.63	0.63
CRC	0.735635	0.76	0.79
CRC	0.888992	0.64	0.62
CRC	0.467757	0.5	0.49
CRC	0.865877	0.47	0.59
CRC	0.657583	0.75	0.81
CRC	0.602002	0.54	0.54
CRC	0.743806	0.72	0.71
CRC	0.498819	0.46	0.63
CRC	0.783053	0.59	0.56
CRC	0.787178	0.69	0.67
CRC	0.869336	0.78	0.87
CRC	0.851447	0.73	0.77
CRC	0.711384	0.63	0.65
CRC	0.789262	0.57	0.55
CRC	0.898593	0.78	0.87
CRC	0.656734	0.87	0.87
CRC	0.736554	0.53	0.52
CRC	0.840667	0.8	0.8
CRC	0.898338	0.63	0.67
CRC	0.599102	0.52	0.77
CRC	0.828151	0.77	0.83
CRC	0.611342	0.48	0.3
CRC	0.486938	0.52	0.56
CRC	0.681097	0.71	0.5
CRC	0.847157	0.73	0.74
CRC	0.812911	0.57	0.55
CRC	0.725806	0.77	0.77
CRC	0.74746	0.67	0.7
CRC	0.790954	0.62	0.67
CRC	0.444448	0.45	0.44
CRC	0.674885	0.76	0.8
CRC	0.73843	0.46	0.48
CRC	0.893923	0.87	0.92
CRC	0.84593	0.83	0.83
CRC	0.865194	0.69	0.72
CRC	0.817636	0.59	0.64
CRC	0.909831	0.83	0.89
CRC	0.914111	0.55	0.56
CRC	0.592641	0.51	0.5
CRC	0.617638	0.44	0.62
CRC	0.860595	0.49	0.48
CRC	0.784074	0.75	0.84
CRC	0.734299	0.49	0.72
CRC	0.833978	0.72	0.77
CRC	0.741055	0.65	0.75
CRC	0.654571	0.57	0.46
CRC	0.664577	0.66	0.71
CRC	0.714215	0.72	0.72
CRC	0.771665	0.73	0.78
CRC	0.901416	0.7	0.8
CRC	0.613769	0.64	0.83
CRC	0.9102	0.82	0.89
CRC	0.733259	0.65	0.64
CRC	0.758282	0.44	0.46
BRCA	0.720231	0.78	0.81
BRCA	0.837482	0.6	0.64
BRCA	0.808247	0.53	0.53
BRCA	0.521478	0.62	0.61
BRCA	0.434763	0.47	0.47
BRCA	0.40285	0.54	0.53
BRCA	0.898054	0.77	0.83
BRCA	0.370917	0.53	0.51
BRCA	0.433082	0.48	0.47
BRCA	0.578169	0.45	0.44
BRCA	0.525194	0.61	0.64
BRCA	0.404733	0.44	0.44
BRCA	0.546649	0.49	0.54
BRCA	0.612565	0.61	0.61
BRCA	0.904104	0.86	0.95
BRCA	0.579934	0.56	0.6
BRCA	0.65391	0.47	0.51
BRCA	0.831294	0.61	0.63
BRCA	0.390761	0.67	0.72
BRCA	0.869868	0.55	0.6
BRCA	0.650498	0.25	0.2
BRCA	0.684295	0.83	0.88
BRCA	0.884057	0.61	0.61
BRCA	0.898136	0.77	0.82
BRCA	0.560003	0.81	0.84
BRCA	0.8533	0.29	0.3
BRCA	0.818765	0.57	0.59
BRCA	0.734592	0.57	0.6
BRCA	0.499528	0.52	0.69
BRCA	0.454852	0.3	0.14
BRCA	0.78755	0.36	0.38
BRCA	0.473734	0.47	0.47
BRCA	0.736213	0.7	0.8
BRCA	0.778571	0.27	0.23
BRCA	0.637768	0.38	0.54
BRCA	0.8161	0.72	0.8
BRCA	0.617076	0.52	0.57
BRCA	0.418166	0.34	0.46
BRCA	0.875529	0.51	0.58
BRCA	0.742594	0.37	0.45
BRCA	0.862096	0.68	0.76
BRCA	0.880904	0.53	0.53
BRCA	0.502377	0.72	0.7
BRCA	0.780312	0.67	0.72
BRCA	0.420143	0.7	0.72
BRCA	0.341556	0.3	0.42
BRCA	0.377216	0.47	0.47
BRCA	0.682071	0.25	0.38
BRCA	0.506675	0.59	0.77
BRCA	0.645577	0.79	0.81
BRCA	0.621187	0.63	0.66
BRCA	0.524463	0.44	0.45
BRCA	0.410113	0.5	0.61
BRCA	0.77246	0.48	0.51
BRCA	0.506276	0.38	0.56
BRCA	0.746011	0.63	0.63
BRCA	0.782459	0.37	0.52
BRCA	0.596742	0.57	0.57
BRCA	0.375763	0.64	0.65
BRCA	0.886713	0.57	0.56
BRCA	0.62965	0.22	0.19
BRCA	0.886228	0.82	0.7
BRCA	0.758715	0.64	0.51
BRCA	0.444028	0.5	0.49
BRCA	0.492681	0.65	0.6
BRCA	0.194587	0.55	0.55
BRCA	0.457294	0.49	0.49
BRCA	0.371234	0.62	0.66
BRCA	0.34601	0.52	0.5
BRCA	0.894573	0.64	0.66
BRCA	0.56124	0.73	0.81
BRCA	0.72705	0.5	0.6
BRCA	0.600694	0.4	0.43
BRCA	0.305051	0.3	0.44
BRCA	0.183153	0.36	0.33
BRCA	0.862331	0.58	0.58
BRCA	0.700579	0.55	0.59
BRCA	0.764127	0.76	0.9
BRCA	0.805613	0.79	0.85
BRCA	0.579163	0.72	0.72
BRCA	0.385069	0.49	0.48
BRCA	0.321963	0.35	0.51
BRCA	0.823717	0.28	0.42
BRCA	0.538588	0.74	0.78
BRCA	0.388753	0.44	0.44
BRCA	0.6197	0.65	0.66
BRCA	0.633146	0.54	0.57
BRCA	0.759071	0.68	0.66
BRCA	0.373064	0.49	0.49
BRCA	0.484439	0.34	0.5
BRCA	0.811921	0.53	0.43
BRCA	0.892907	0.36	0.4
BRCA	0.904337	0.8	0.9
BRCA	0.895655	0.64	0.66
BRCA	0.860815	0.42	0.55
BRCA	0.691008	0.27	0.39
BRCA	0.740317	0.29	0.27
BRCA	0.903097	0.42	0.63
BRCA	0.594581	0.5	0.49
BRCA	0.672816	0.35	0.37
BRCA	0.849201	0.52	0.45
BRCA	0.622082	0.58	0.56
BRCA	0.860068	0.54	0.58
BRCA	0.579209	0.8	0.86
BRCA	0.836717	0.7	0.73
BRCA	0.332071	0.39	0.39
BRCA	0.35322	0.79	0.78
BRCA	0.806519	0.75	0.81
BRCA	0.715861	0.74	0.8
BRCA	0.801122	0.51	0.55
BRCA	0.538879	0.44	0.61
BRCA	0.84749	0.53	0.55
BRCA	0.87564	0.69	0.83
BRCA	0.715927	0.67	0.65
BRCA	0.487514	0.45	0.44
BRCA	0.666733	0.36	0.38
BRCA	0.478825	0.41	0.63
BRCA	0.637523	0.59	0.55
BRCA	0.510953	0.46	0.43
BRCA	0.634754	0.84	0.9
BRCA	0.528751	0.64	0.87
BRCA	0.448563	0.55	0.55
BRCA	0.73823	0.75	0.74
BRCA	0.724732	0.33	0.48
BRCA	0.663046	0.43	0.43
BRCA	0.720913	0.61	0.67
BRCA	0.78141	0.49	0.48
BRCA	0.826664	0.46	0.49
BRCA	0.832415	0.73	0.77
BRCA	0.897352	0.72	0.77
BRCA	0.331103	0.32	0.57
BRCA	0.259448	0.37	0.39
BRCA	0.737679	0.53	0.53
BRCA	0.903528	0.71	0.76
BRCA	0.712589	0.63	0.8
BRCA	0.868639	0.57	0.59
BRCA	0.768326	0.79	0.83
BRCA	0.748715	0.73	0.64
BRCA	0.446446	0.47	0.65
BRCA	0.872652	0.73	0.78
BRCA	0.792276	0.51	0.57
BRCA	0.699144	0.64	0.68
BRCA	0.831687	0.64	0.67
BRCA	0.808579	0.56	0.58
BRCA	0.830775	0.79	0.83
BRCA	0.641609	0.53	0.52
BRCA	0.716192	0.54	0.58
BRCA	0.734992	0.64	0.73
BRCA	0.444738	0.51	0.52
BRCA	0.595653	0.69	0.68
BRCA	0.543193	0.48	0.48
BRCA	0.651593	0.68	0.71
BRCA	0.442417	0.6	0.59
BRCA	0.763136	0.77	0.81
BRCA	0.864815	0.55	0.55
BRCA	0.749121	0.76	0.77
BRCA	0.7038	0.24	0.19
BRCA	0.663855	0.66	0.68
BRCA	0.782671	0.68	0.88
BRCA	0.74664	0.67	0.69
BRCA	0.524392	0.77	0.78
BRCA	0.712159	0.82	0.84
BRCA	0.507273	0.72	0.72
BRCA	0.551032	0.68	0.7
BRCA	0.832764	0.47	0.66
BRCA	0.523727	0.86	0.9
BRCA	0.891419	0.68	0.69
BRCA	0.639147	0.63	0.65
BRCA	0.788373	0.6	0.63
BRCA	0.830774	0.57	0.75
BRCA	0.43322	0.56	0.75
BRCA	0.808009	0.52	0.48
BRCA	0.421937	0.78	0.78
BRCA	0.643619	0.38	0.35
BRCA	0.296015	0.63	0.62
BRCA	0.586287	0.47	0.59
BRCA	0.546514	0.75	0.76
BRCA	0.731263	0.7	0.71
BRCA	0.550251	0.77	0.78
BRCA	0.82101	0.42	0.58
BRCA	0.456922	0.69	0.65
BRCA	0.288909	0.46	0.63
BRCA	0.603569	0.52	0.53
BRCA	0.710767	0.83	0.86
BRCA	0.530016	0.4	0.36
BRCA	0.505085	0.65	0.69
BRCA	0.589889	0.56	0.57
BRCA	0.650407	0.6	0.61
BRCA	0.783841	0.57	0.59
BRCA	0.661186	0.62	0.78
BRCA	0.697136	0.67	0.83
BRCA	0.619424	0.66	0.49
BRCA	0.570133	0.52	0.52
BRCA	0.539509	0.61	0.63
BRCA	0.3913	0.73	0.83
BRCA	0.809706	0.72	0.73
BRCA	0.745299	0.3	0.3
BRCA	0.75714	0.82	0.85
BRCA	0.377521	0.64	0.62
BRCA	0.540207	0.61	0.65
BRCA	0.674891	0.64	0.63
BRCA	0.442924	0.47	0.31
BRCA	0.590047	0.65	0.75
BRCA	0.637445	0.74	0.83
BRCA	0.551161	0.56	0.76
BRCA	0.582107	0.49	0.48
BRCA	0.363915	0.54	0.5
BRCA	0.573845	0.4	0.22
BRCA	0.695789	0.62	0.67
BRCA	0.310059	0.35	0.53
BRCA	0.899813	0.69	0.86
BRCA	0.684045	0.55	0.58
BRCA	0.27527	0.45	0.23
BRCA	0.39668	0.24	0.37
BRCA	0.747672	0.66	0.89
BRCA	0.252651	0.41	0.38
BRCA	0.418708	0.57	0.58
BRCA	0.44428	0.29	0.27
BRCA	0.742536	0.66	0.7
BRCA	0.291348	0.3	0.48
BRCA	0.612261	0.44	0.43
BRCA	0.894504	0.52	0.44
BRCA	0.733923	0.76	0.77
BRCA	0.588973	0.46	0.48
BRCA	0.513216	0.59	0.58
BRCA	0.503193	0.72	0.75
BRCA	0.685088	0.57	0.42
BRCA	0.731426	0.31	0.48
BRCA	0.693637	0.62	0.78
BRCA	0.905311	0.67	0.79
BRCA	0.660596	0.46	0.55
BRCA	0.884817	0.38	0.54
BRCA	0.423845	0.48	0.5
BRCA	0.611425	0.71	0.77
BRCA	0.832162	0.83	0.88
BRCA	0.815393	0.65	0.84
BRCA	0.627994	0.4	0.42
BRCA	0.797529	0.23	0.22
BRCA	0.545829	0.82	0.84
BRCA	0.436101	0.32	0.46
BRCA	0.774351	0.53	0.56
BRCA	0.783606	0.65	0.67
BRCA	0.521082	0.59	0.61
BRCA	0.602731	0.56	0.39
BRCA	0.704154	0.67	0.69
BRCA	0.600107	0.56	0.56
BRCA	0.888451	0.62	0.64
BRCA	0.905783	0.83	0.91
BRCA	0.882255	0.65	0.64
BRCA	0.796412	0.64	0.69
BRCA	0.754994	0.73	0.78
BRCA	0.84777	0.36	0.34
BRCA	0.904977	0.85	0.91
BRCA	0.631168	0.49	0.56
BRCA	0.904523	0.5	0.64
BRCA	0.614243	0.75	0.76
BRCA	0.506318	0.66	0.74
BRCA	0.861038	0.67	0.81
BRCA	0.764043	0.51	0.7
BRCA	0.904459	0.86	0.94
BRCA	0.746291	0.57	0.55
BRCA	0.771703	0.64	0.65
BRCA	0.696891	0.49	0.5
BRCA	0.723484	0.67	0.74
BRCA	0.370247	0.51	0.52
BRCA	0.435107	0.5	0.47
BRCA	0.485198	0.68	0.67
BRCA	0.440815	0.68	0.58
BRCA	0.6363	0.82	0.85
BRCA	0.3801	0.65	0.45
BRCA	0.614404	0.63	0.81
BRCA	0.858782	0.6	0.61
BRCA	0.339611	0.56	0.52
BRCA	0.518698	0.56	0.51
BRCA	0.662039	0.46	0.51
BRCA	0.709205	0.66	0.65
BRCA	0.823706	0.7	0.78
BRCA	0.740383	0.62	0.62
BRCA	0.816004	0.56	0.53
BRCA	0.667067	0.53	0.73
BRCA	0.902364	0.64	0.66
BRCA	0.840389	0.83	0.89
BRCA	0.665016	0.4	0.45
BRCA	0.464751	0.46	0.64
BRCA	0.879188	0.65	0.66
BRCA	0.751173	0.7	0.87
BRCA	0.525968	0.71	0.74
BRCA	0.61758	0.43	0.38
BRCA	0.577458	0.64	0.66
BRCA	0.883726	0.71	0.73
BRCA	0.893833	0.43	0.62
BRCA	0.675115	0.47	0.48
BRCA	0.196362	0.45	0.42
BRCA	0.485816	0.53	0.54
BRCA	0.711818	0.77	0.8
BRCA	0.306265	0.35	0.51
BRCA	0.689659	0.57	0.55
BRCA	0.745189	0.9	0.96
BRCA	0.683401	0.54	0.74
BRCA	0.698607	0.27	0.27
BRCA	0.864942	0.34	0.53
BRCA	0.606327	0.34	0.3
BRCA	0.852636	0.68	0.77
BRCA	0.681183	0.66	0.68
BRCA	0.474961	0.39	0.74
BRCA	0.900676	0.82	0.9
BRCA	0.902557	0.67	0.64
BRCA	0.736358	0.58	0.74
BRCA	0.59117	0.44	0.45
BRCA	0.633646	0.49	0.5
BRCA	0.750739	0.81	0.89
BRCA	0.329215	0.57	0.59
BRCA	0.354536	0.32	0.26
BRCA	0.851637	0.9	0.93
BRCA	0.636005	0.56	0.33
BRCA	0.592557	0.74	0.75
BRCA	0.494962	0.36	0.39
BRCA	0.766244	0.59	0.61
BRCA	0.878696	0.46	0.48
BRCA	0.618444	0.42	0.41
BRCA	0.864042	0.71	0.76
BRCA	0.770863	0.82	0.86
BRCA	0.866208	0.41	0.4
BRCA	0.844698	0.56	0.67
BRCA	0.729792	0.77	0.79
BRCA	0.794138	0.44	0.42
BRCA	0.884234	0.59	0.85
BRCA	0.841482	0.39	0.38
BRCA	0.572376	0.29	0.19
BRCA	0.413002	0.48	0.47
BRCA	0.390063	0.46	0.45
BRCA	0.53356	0.54	0.55
BRCA	0.618591	0.67	0.7
BRCA	0.785796	0.5	0.46
BRCA	0.810883	0.54	0.54
BRCA	0.59856	0.8	0.77
BRCA	0.434541	0.52	0.51
BRCA	0.529974	0.59	0.65
BRCA	0.411167	0.3	0.26
BRCA	0.414471	0.34	0.19
BRCA	0.888973	0.74	0.79
BRCA	0.85129	0.69	0.75
BRCA	0.727495	0.73	0.78
BRCA	0.596243	0.55	0.59
BRCA	0.376992	0.63	0.69
BRCA	0.517387	0.73	0.77
BRCA	0.386126	0.62	0.64
BRCA	0.70259	0.55	0.54
BRCA	0.596807	0.52	0.57
BRCA	0.560289	0.48	0.46
BRCA	0.564349	0.31	0.31
BRCA	0.402209	0.41	0.52
BRCA	0.380096	0.69	0.72
BRCA	0.679698	0.74	0.81
BRCA	0.8636	0.65	0.68
BRCA	0.559796	0.44	0.45
BRCA	0.503987	0.44	0.44
BRCA	0.887236	0.7	0.73
BRCA	0.345229	0.7	0.74
BRCA	0.698557	0.44	0.4
BRCA	0.605342	0.62	0.76
BRCA	0.29452	0.55	0.57
BRCA	0.0648946	0.27	0.42
BRCA	0.381556	0.22	0.33
BRCA	0.553092	0.24	0.38
BRCA	0.453675	0.5	0.6
BRCA	0.429088	0.22	0.37
BRCA	0.903336	0.75	0.78
BRCA	0.903442	0.46	0.46
BRCA	0.819537	0.64	0.64
BRCA	0.81631	0.59	0.61
BRCA	0.904646	0.83	0.91
BRCA	0.837063	0.62	0.74
BRCA	0.876682	0.57	0.59
BRCA	0.85196	0.7	0.72
BRCA	0.864712	0.41	0.4
BRCA	0.782789	0.53	0.52
BRCA	0.551435	0.76	0.78
BRCA	0.737017	0.62	0.59
BRCA	0.874081	0.61	0.67
BRCA	0.434387	0.6	0.75
BRCA	0.880493	0.58	0.54
BRCA	0.867369	0.6	0.64
BRCA	0.644338	0.74	0.9
BRCA	0.866568	0.62	0.66
BRCA	0.45573	0.73	0.75
BRCA	0.474314	0.79	0.83
BRCA	0.449415	0.75	0.79
BRCA	0.834898	0.53	0.52
BRCA	0.386305	0.53	0.55
BRCA	0.751501	0.48	0.51
BRCA	0.620705	0.53	0.51
BRCA	0.41366	0.43	0.46
BRCA	0.454848	0.51	0.53
BRCA	0.347791	0.67	0.66
BRCA	0.594922	0.62	0.64
BRCA	0.705765	0.68	0.73
BRCA	0.660725	0.35	0.34
BRCA	0.421314	0.28	0.25
BRCA	0.65996	0.77	0.63
BRCA	0.529838	0.65	0.67
BRCA	0.871034	0.7	0.74
BRCA	0.605946	0.85	0.89
BRCA	0.339599	0.56	0.59
BRCA	0.763076	0.74	0.82
BRCA	0.841832	0.77	0.81
BRCA	0.440645	0.55	0.31
BRCA	0.73972	0.48	0.56
BRCA	0.573037	0.68	0.69
BRCA	0.625569	0.21	0.13
BRCA	0.816609	0.49	0.55
BRCA	0.721348	0.26	0.3
BRCA	0.896243	0.59	0.72
BRCA	0.626206	0.63	0.57
BRCA	0.861594	0.59	0.25
BRCA	0.689411	0.59	0.63
BRCA	0.639277	0.66	0.72
BRCA	0.69978	0.45	0.46
BRCA	0.686241	0.33	0.56
BRCA	0.731563	0.45	0.45
BRCA	0.559757	0.43	0.42
BRCA	0.405623	0.5	0.51
BRCA	0.511386	0.54	0.55
BRCA	0.75072	0.44	0.61
BRCA	0.683416	0.57	0.55
BRCA	0.422555	0.51	0.48
BRCA	0.573964	0.25	0.25
BRCA	0.890421	0.59	0.62
BRCA	0.527581	0.48	0.48
BRCA	0.582847	0.57	0.59
BRCA	0.528868	0.66	0.68
BRCA	0.438753	0.44	0.43
BRCA	0.613469	0.48	0.54
BRCA	0.467544	0.36	0.38
BRCA	0.451224	0.62	0.6
BRCA	0.615196	0.51	0.49
BRCA	0.414641	0.41	0.4
BRCA	0.695583	0.55	0.54
BRCA	0.868017	0.64	0.66
BRCA	0.533626	0.55	0.54
BRCA	0.794436	0.57	0.54
BRCA	0.734228	0.33	0.41
BRCA	0.702211	0.28	0.27
BRCA	0.412848	0.36	0.39
BRCA	0.605833	0.8	0.79
BRCA	0.347204	0.55	0.55
BRCA	0.526991	0.42	0.42
BRCA	0.675646	0.74	0.76
BRCA	0.363774	0.36	0.34
BRCA	0.513123	0.54	0.52
BRCA	0.712186	0.35	0.5
BRCA	0.392452	0.42	0.42
BRCA	0.436073	0.62	0.63
BRCA	0.535741	0.67	0.63
BRCA	0.271187	0.47	0.41
BRCA	0.53368	0.24	0.39
BRCA	0.748719	0.49	0.65
BRCA	0.871845	0.55	0.57
BRCA	0.477037	0.72	0.74
BRCA	0.624988	0.71	0.71
BRCA	0.870398	0.37	0.35
BRCA	0.395475	0.77	0.81
BRCA	0.256322	0.53	0.54
BRCA	0.45337	0.43	0.41
BRCA	0.880534	0.45	0.49
BRCA	0.292386	0.41	0.67
BRCA	0.69721	0.48	0.48
BRCA	0.713674	0.68	0.7
BRCA	0.730329	0.82	0.87
BRCA	0.268684	0.52	0.53
BRCA	0.443154	0.75	0.71
BRCA	0.671514	0.61	0.63
BRCA	0.670721	0.4	0.34
BRCA	0.603573	0.73	0.74
BRCA	0.814962	0.65	0.65
BRCA	0.41057	0.65	0.71
BRCA	0.494369	0.73	0.78
BRCA	0.482276	0.66	0.67
BRCA	0.392054	0.48	0.5
BRCA	0.510394	0.75	0.53
BRCA	0.895574	0.77	0.83
BRCA	0.661047	0.8	0.89
BRCA	0.590309	0.57	0.6
BRCA	0.751685	0.66	0.75
BRCA	0.479931	0.72	0.78
BRCA	0.261674	0.56	0.55
BRCA	0.225701	0.22	0.33
BRCA	0.510468	0.48	0.56
BRCA	0.697883	0.57	0.6
BRCA	0.512781	0.49	0.32
BRCA	0.87014	0.66	0.77
BRCA	0.600255	0.29	0.31
BRCA	0.314576	0.53	0.72
BRCA	0.696346	0.52	0.51
BRCA	0.636111	0.57	0.58
BRCA	0.727634	0.67	0.83
BRCA	0.321319	0.39	0.41
BRCA	0.465496	0.77	0.76
BRCA	0.643758	0.68	0.72
BRCA	0.7685	0.54	0.52
BRCA	0.533075	0.67	0.89
BRCA	0.882573	0.61	0.7
BRCA	0.865529	0.57	0.55
BRCA	0.84273	0.67	0.7
BRCA	0.507976	0.45	0.48
BRCA	0.4672	0.73	0.83
BRCA	0.403181	0.64	0.66
BRCA	0.671568	0.57	0.6
BRCA	0.581927	0.33	0.38
BRCA	0.468088	0.36	0.64
BRCA	0.622437	0.53	0.51
BRCA	0.497931	0.26	0.19
BRCA	0.79861	0.47	0.52
BRCA	0.771699	0.46	0.44
BRCA	0.882667	0.47	0.5
BRCA	0.843106	0.7	0.78
BRCA	0.654667	0.77	0.85
BRCA	0.567637	0.84	0.93
BRCA	0.447351	0.76	0.82
BRCA	0.89985	0.67	0.7
BRCA	0.752011	0.59	0.7
BRCA	0.459154	0.25	0.22
BRCA	0.354288	0.53	0.56
BRCA	0.687826	0.45	0.46
BRCA	0.843362	0.38	0.37
BRCA	0.871375	0.7	0.89
BRCA	0.491069	0.29	0.31
BRCA	0.852421	0.29	0.25
BRCA	0.384613	0.62	0.66
BRCA	0.476854	0.23	0.34
BRCA	0.851598	0.74	0.76
BRCA	0.88101	0.69	0.71
BRCA	0.798592	0.48	0.51
BRCA	0.857263	0.61	0.72
BRCA	0.727864	0.83	0.87
BRCA	0.487956	0.22	0.35
BRCA	0.137037	0.4	0.29
BRCA	0.442006	0.57	0.6
BRCA	0.793297	0.5	0.53
BRCA	0.82916	0.53	0.54
BRCA	0.753745	0.61	0.69
BRCA	0.4483	0.69	0.76
BRCA	0.547784	0.39	0.37
BRCA	0.804076	0.44	0.44
BRCA	0.71349	0.48	0.51
BRCA	0.669175	0.68	0.7
BRCA	0.882232	0.61	0.62
BRCA	0.717488	0.44	0.44
BRCA	0.755342	0.65	0.73
BRCA	0.81191	0.52	0.76
BRCA	0.78142	0.68	0.71
BRCA	0.818011	0.52	0.56
BRCA	0.772464	0.28	0.27
BRCA	0.439683	0.45	0.28
BRCA	0.849245	0.59	0.65
BRCA	0.748908	0.26	0.25
BRCA	0.74727	0.73	0.75
BRCA	0.722688	0.44	0.43
BRCA	0.394903	0.71	0.8
BRCA	0.770907	0.54	0.55
BRCA	0.803299	0.49	0.49
BRCA	0.712505	0.35	0.39
BRCA	0.875269	0.76	0.76
BRCA	0.821044	0.71	0.76
BRCA	0.728137	0.65	0.69
BRCA	0.838134	0.38	0.42
BRCA	0.84682	0.69	0.72
BRCA	0.634728	0.8	0.81
BRCA	0.658886	0.73	0.77
BRCA	0.665444	0.63	0.64
BRCA	0.719337	0.26	0.27
BRCA	0.864765	0.44	0.48
BRCA	0.72906	0.72	0.76
BRCA	0.73107	0.69	0.75
BRCA	0.6557	0.7	0.79
BRCA	0.699206	0.52	0.55
BRCA	0.762695	0.26	0.25
BRCA	0.745892	0.7	0.76
BRCA	0.873334	0.6	0.61
BRCA	0.716096	0.65	0.67
BRCA	0.668281	0.6	0.61
BRCA	0.427076	0.24	0.26
BRCA	0.884887	0.87	0.92
BRCA	0.772178	0.34	0.38
BRCA	0.57873	0.67	0.7
BRCA	0.318908	0.25	0.28
BRCA	0.850349	0.53	0.72
BRCA	0.251789	0.43	0.38
BRCA	0.804343	0.57	0.57
BRCA	0.889586	0.7	0.69
BRCA	0.713223	0.5	0.69
BRCA	0.314201	0.28	0.28
BRCA	0.614584	0.7	0.74
BRCA	0.56505	0.45	0.5
BRCA	0.57711	0.3	0.55
BRCA	0.802438	0.49	0.49
BRCA	0.585408	0.69	0.89
BRCA	0.669534	0.44	0.43
BRCA	0.732611	0.38	0.41
BRCA	0.771427	0.42	0.42
BRCA	0.725638	0.79	0.94
BRCA	0.592152	0.65	0.68
BRCA	0.856232	0.88	0.91
BRCA	0.879819	0.76	0.88
BRCA	0.739123	0.57	0.57
BRCA	0.598822	0.63	0.66
BRCA	0.496872	0.74	0.76
BRCA	0.33992	0.55	0.59
BRCA	0.644046	0.76	0.75
BRCA	0.798495	0.68	0.84
BRCA	0.297839	0.6	0.63
BRCA	0.492588	0.86	0.88
BRCA	0.785799	0.7	0.78
BRCA	0.572734	0.76	0.83
BRCA	0.736938	0.61	0.61
BRCA	0.89312	0.52	0.46
BRCA	0.884375	0.59	0.56
BRCA	0.386514	0.53	0.52
BRCA	0.379143	0.64	0.65
BRCA	0.795625	0.45	0.48
BRCA	0.543519	0.61	0.87
BRCA	0.506219	0.75	0.76
BRCA	0.684326	0.56	0.56
BRCA	0.630466	0.49	0.67
BRCA	0.670273	0.66	0.64
BRCA	0.59235	0.44	0.45
BRCA	0.748585	0.69	0.66
BRCA	0.511211	0.57	0.56
BRCA	0.535597	0.61	0.6
BRCA	0.53347	0.27	0.43
BRCA	0.891723	0.68	0.71
BRCA	0.33798	0.4	0.47
BRCA	0.890101	0.71	0.77
BRCA	0.448852	0.34	0.53
BRCA	0.766592	0.68	0.75
BRCA	0.323019	0.59	0.54
BRCA	0.297322	0.42	0.45
BRCA	0.548964	0.46	0.45
BRCA	0.700875	0.56	0.58
BRCA	0.236754	0.62	0.65
BRCA	0.805639	0.38	0.4
BRCA	0.357043	0.65	0.51
BRCA	0.483045	0.43	0.64
BRCA	0.754157	0.43	0.44
BRCA	0.582357	0.59	0.6
BRCA	0.437398	0.27	0.26
BRCA	0.553175	0.66	0.7
BRCA	0.744769	0.56	0.45
BRCA	0.271785	0.24	0.2
BRCA	0.679246	0.69	0.68
BRCA	0.519816	0.66	0.82
BRCA	0.528963	0.71	0.41
BRCA	0.830189	0.45	0.5
BRCA	0.342307	0.51	0.52
BRCA	0.883208	0.2	0.22
BRCA	0.893112	0.61	0.7
BRCA	0.845465	0.48	0.48
BRCA	0.533406	0.35	0.6
BRCA	0.891368	0.76	0.79
BRCA	0.68767	0.61	0.55
BRCA	0.660752	0.5	0.5
BRCA	0.870764	0.53	0.71
BRCA	0.64995	0.43	0.38
BRCA	0.821772	0.7	0.78
BRCA	0.595634	0.6	0.41
BRCA	0.756551	0.45	0.53
BRCA	0.556419	0.41	0.58
BRCA	0.392707	0.63	0.34
BRCA	0.443868	0.66	0.62
BRCA	0.755489	0.78	0.82
BRCA	0.697245	0.32	0.5
BRCA	0.646604	0.4	0.58
BRCA	0.315211	0.61	0.75
BRCA	0.406356	0.56	0.57
BRCA	0.6044	0.44	0.63
BRCA	0.357886	0.36	0.46
BRCA	0.612563	0.54	0.54
BRCA	0.306908	0.59	0.63
BRCA	0.511648	0.77	0.89
BRCA	0.538222	0.67	0.7
BRCA	0.488868	0.31	0.28
BRCA	0.693605	0.73	0.79
BRCA	0.441675	0.62	0.61
BRCA	0.79085	0.8	0.88
BRCA	0.815397	0.69	0.73
BRCA	0.639649	0.83	0.87
BRCA	0.749413	0.5	0.48
BRCA	0.629292	0.3	0.45
BRCA	0.537449	0.76	0.8
BRCA	0.241424	0.57	0.56
BRCA	0.642438	0.71	0.68
BRCA	0.622857	0.72	0.71
BRCA	0.628024	0.23	0.35
BRCA	0.49543	0.73	0.76
BRCA	0.516265	0.44	0.44
BRCA	0.889996	0.47	0.47
BRCA	0.291554	0.4	0.39
BRCA	0.383867	0.73	0.77
BRCA	0.504966	0.57	0.6
BRCA	0.5687	0.32	0.55
BRCA	0.344408	0.65	0.66
BRCA	0.316911	0.35	0.48
BRCA	0.740277	0.49	0.78
BRCA	0.601102	0.58	0.57
BRCA	0.485066	0.64	0.59
BRCA	0.726011	0.56	0.56
BRCA	0.744773	0.5	0.67
BRCA	0.751222	0.52	0.52
BRCA	0.888518	0.7	0.78
BRCA	0.844056	0.33	0.32
BRCA	0.876882	0.36	0.3
BRCA	0.880747	0.7	0.67
BRCA	0.840445	0.43	0.46
BRCA	0.812946	0.56	0.6
BRCA	0.661711	0.76	0.86
BRCA	0.830054	0.72	0.78
BRCA	0.582632	0.41	0.61
BRCA	0.842055	0.3	0.36
BRCA	0.892579	0.78	0.8
BRCA	0.459712	0.62	0.78
BRCA	0.376246	0.65	0.64
BRCA	0.459959	0.43	0.66
BRCA	0.889157	0.86	0.95
BRCA	0.686058	0.5	0.48
BRCA	0.705798	0.53	0.61
BRCA	0.806639	0.43	0.41
BRCA	0.687774	0.37	0.37
BRCA	0.421027	0.24	0.24
BRCA	0.538777	0.46	0.47
BRCA	0.314736	0.35	0.34
BRCA	0.431512	0.65	0.57
BRCA	0.64303	0.63	0.66
BRCA	0.372783	0.5	0.52
BRCA	0.596555	0.65	0.67
BRCA	0.490668	0.48	0.47
BRCA	0.649185	0.4	0.39
BRCA	0.592876	0.69	0.7
BRCA	0.715526	0.59	0.65
BRCA	0.840749	0.64	0.65
BRCA	0.509003	0.33	0.38
BRCA	0.888923	0.58	0.57
BRCA	0.69829	0.8	0.8
BRCA	0.723371	0.73	0.77
BRCA	0.691301	0.48	0.49
BRCA	0.903613	0.66	0.7
BRCA	0.898815	0.37	0.43
BRCA	0.387099	0.57	0.59
BRCA	0.89373	0.59	0.63
BRCA	0.479494	0.56	0.56
BRCA	0.704249	0.59	0.74
BRCA	0.387093	0.59	0.59
BRCA	0.656716	0.43	0.4
BRCA	0.798224	0.48	0.5
BRCA	0.736814	0.39	0.38
BRCA	0.548566	0.43	0.41
BRCA	0.884332	0.83	0.9
BRCA	0.595399	0.72	0.69
BRCA	0.664461	0.24	0.21
BRCA	0.880439	0.46	0.46
BRCA	0.887634	0.64	0.72
BRCA	0.606526	0.32	0.27
BRCA	0.586197	0.51	0.69
BRCA	0.378574	0.58	0.62
BRCA	0.621999	0.45	0.47
BRCA	0.84412	0.59	0.64
BRCA	0.854099	0.68	0.75
BRCA	0.83106	0.27	0.3
BRCA	0.884561	0.22	0.23
BRCA	0.663846	0.77	0.77
BRCA	0.902607	0.32	0.35
BRCA	0.763232	0.81	0.92
BRCA	0.882998	0.62	0.62
BRCA	0.526362	0.39	0.57
BRCA	0.192268	0.37	0.55
BRCA	0.847254	0.46	0.55
BRCA	0.609992	0.33	0.3
BRCA	0.690571	0.45	0.74
BRCA	0.747713	0.7	0.79
BRCA	0.503754	0.7	0.61
BRCA	0.878557	0.65	0.78
BRCA	0.605769	0.31	0.31
BRCA	0.63922	0.86	0.94
BRCA	0.700776	0.63	0.81
BRCA	0.827241	0.58	0.63
BRCA	0.582488	0.77	0.83
BRCA	0.640168	0.62	0.68
BRCA	0.784296	0.44	0.42
BRCA	0.615888	0.55	0.65
BRCA	0.481518	0.71	0.75
BRCA	0.835337	0.69	0.69
BRCA	0.634178	0.64	0.64
BRCA	0.884043	0.35	0.52
BRCA	0.543937	0.56	0.61
BRCA	0.416477	0.51	0.69
BRCA	0.842899	0.69	0.75
BRCA	0.544328	0.24	0.23
BRCA	0.785178	0.55	0.55
BRCA	0.585076	0.57	0.4
BRCA	0.772723	0.74	0.87
BRCA	0.690296	0.27	0.26
BRCA	0.880621	0.65	0.69
BRCA	0.573806	0.53	0.75
BRCA	0.853373	0.9	0.88
BRCA	0.891447	0.22	0.21
BRCA	0.449576	0.61	0.63
BRCA	0.792909	0.55	0.54
BRCA	0.523814	0.44	0.48
BRCA	0.73537	0.63	0.81
BRCA	0.646062	0.72	0.73
BRCA	0.691669	0.51	0.52
BRCA	0.879683	0.31	0.31
BRCA	0.848121	0.7	0.7
BRCA	0.730573	0.32	0.32
BRCA	0.820303	0.41	0.36
BRCA	0.711625	0.34	0.38
BRCA	0.740711	0.49	0.49
BRCA	0.532019	0.57	0.54
BRCA	0.296718	0.73	0.72
BRCA	0.38729	0.23	0.39
BRCA	0.672684	0.29	0.36
BRCA	0.587344	0.5	0.53
BRCA	0.831491	0.7	0.75
BRCA	0.452144	0.29	0.38
BRCA	0.521986	0.57	0.62
BRCA	0.579884	0.49	0.52
BRCA	0.891045	0.83	0.88
BRCA	0.24138	0.4	0.42
BRCA	0.650671	0.29	0.34
BRCA	0.748169	0.53	0.58
BRCA	0.748069	0.43	0.48
BRCA	0.374439	0.21	0.39
BRCA	0.376406	0.54	0.59
BRCA	0.66538	0.21	0.22
BRCA	0.806811	0.75	0.78
BRCA	0.888105	0.5	0.56
BRCA	0.902374	0.7	0.79
BRCA	0.856724	0.24	0.34
BRCA	0.781806	0.4	0.43
BRCA	0.892238	0.89	0.91
BRCA	0.900037	0.73	0.79
BRCA	0.493746	0.49	0.5
BRCA	0.517138	0.24	0.23
BRCA	0.614823	0.57	0.54
BRCA	0.879738	0.54	0.6
BRCA	0.863993	0.42	0.52
BRCA	0.900454	0.68	0.53
BRCA	0.691577	0.78	0.84
BRCA	0.426157	0.24	0.22
BRCA	0.425054	0.4	0.34
BRCA	0.681957	0.52	0.5
BRCA	0.886669	0.56	0.62
BRCA	0.750178	0.72	0.79
BRCA	0.527931	0.65	0.68
BRCA	0.448282	0.42	0.43
BRCA	0.397675	0.51	0.46
BRCA	0.891588	0.77	0.79
BRCA	0.353323	0.28	0.43
BRCA	0.891895	0.66	0.88
BRCA	0.90336	0.41	0.46
BRCA	0.558028	0.49	0.67
BRCA	0.748773	0.28	0.28
BRCA	0.483019	0.57	0.61
BRCA	0.610753	0.44	0.57
BRCA	0.864514	0.6	0.58
BRCA	0.791565	0.38	0.38
BRCA	0.891458	0.68	0.74
BRCA	0.883724	0.29	0.23
BRCA	0.875026	0.52	0.71
BRCA	0.134933	0.44	0.39
BRCA	0.539858	0.73	0.78
BRCA	0.570303	0.7	0.67
BRCA	0.703788	0.72	0.74
BRCA	0.548043	0.44	0.36
BRCA	0.836001	0.49	0.48
BRCA	0.774483	0.6	0.57
BRCA	0.402083	0.27	0.65
BRCA	0.703737	0.25	0.25
BRCA	0.671134	0.56	0.58
BRCA	0.518334	0.66	0.67
BRCA	0.757186	0.67	0.71
BRCA	0.809814	0.57	0.38
BRCA	0.496974	0.64	0.6
BRCA	0.671743	0.77	0.94
BRCA	0.502345	0.66	0.66
BRCA	0.639549	0.36	0.35
BRCA	0.859312	0.83	0.91
BRCA	0.874004	0.59	0.61
BRCA	0.473304	0.5	0.33
BRCA	0.894696	0.72	0.61
BRCA	0.251742	0.38	0.38
BRCA	0.414478	0.27	0.34
BRCA	0.636588	0.41	0.18
BRCA	0.71377	0.78	0.8
LUAD	0.72877	0.47	0.44
LUAD	0.594352	0.47	0.49
LUAD	0.346953	0.47	0.49
LUAD	0.735336	0.42	0.48
LUAD	0.710676	0.62	0.57
LUAD	0.741376	0.67	0.82
LUAD	0.806648	0.32	0.33
LUAD	0.643129	0.4	0.44
LUAD	0.455982	0.47	0.46
LUAD	0.484795	0.3	0.38
LUAD	0.55792	0.24	0.24
LUAD	0.854615	0.62	0.67
LUAD	0.402753	0.37	0.4
LUAD	0.828675	0.48	0.55
LUAD	0.862356	0.55	0.59
LUAD	0.714339	0.62	0.62
LUAD	0.465416	0.62	0.61
LUAD	0.58148	0.66	0.7
LUAD	0.544178	0.3	0.2
LUAD	0.749635	0.41	0.36
LUAD	0.389942	0.55	0.62
LUAD	0.8384	0.59	0.59
LUAD	0.715327	0.43	0.71
LUAD	0.804751	0.6	0.82
LUAD	0.634411	0.73	0.73
LUAD	0.807196	0.62	0.69
LUAD	0.827263	0.49	0.5
LUAD	0.865284	0.36	0.37
LUAD	0.600527	0.34	0.32
LUAD	0.767501	0.31	0.33
LUAD	0.627383	0.3	0.32
LUAD	0.415952	0.21	0.34
LUAD	0.646518	0.47	0.42
LUAD	0.540872	0.52	0.56
LUAD	0.596475	0.26	0.24
LUAD	0.49358	0.57	0.51
LUAD	0.772487	0.4	0.57
LUAD	0.343079	0.54	0.54
LUAD	0.51328	0.21	0.31
LUAD	0.618963	0.65	0.7
LUAD	0.356971	0.42	0.45
LUAD	0.409675	0.44	0.27
LUAD	0.509466	0.62	0.65
LUAD	0.299433	0.34	0.34
LUAD	0.752244	0.39	0.6
LUAD	0.442107	0.58	0.56
LUAD	0.636807	0.43	0.33
LUAD	0.846254	0.48	0.5
LUAD	0.517213	0.58	0.58
LUAD	0.433232	0.32	0.21
LUAD	0.701344	0.59	0.66
LUAD	0.680329	0.48	0.55
LUAD	0.564151	0.37	0.54
LUAD	0.598584	0.2	0.36
LUAD	0.604359	0.54	0.34
LUAD	0.611559	0.57	0.5
LUAD	0.576248	0.32	0.25
LUAD	0.577661	0.51	0.59
LUAD	0.829053	0.73	0.73
LUAD	0.665938	0.2	0.17
LUAD	0.8623	0.56	0.45
LUAD	0.718437	0.25	0.26
LUAD	0.863619	0.28	0.46
LUAD	0.640031	0.43	0.43
LUAD	0.685409	0.48	0.45
LUAD	0.877579	0.22	0.25
LUAD	0.885466	0.38	0.35
LUAD	0.706602	0.62	0.64
LUAD	0.682534	0.31	0.32
LUAD	0.88521	0.35	0.35
LUAD	0.682475	0.47	0.49
LUAD	0.401767	0.36	0.37
LUAD	0.525815	0.33	0.24
LUAD	0.755879	0.27	0.29
LUAD	0.839033	0.34	0.43
LUAD	0.795941	0.29	0.25
LUAD	0.869378	0.65	0.69
LUAD	0.564123	0.24	0.22
LUAD	0.874194	0.58	0.75
LUAD	0.824482	0.46	0.42
LUAD	0.44758	0.47	0.43
LUAD	0.521683	0.32	0.28
LUAD	0.848624	0.56	0.62
LUAD	0.629822	0.26	0.22
LUAD	0.410344	0.22	0.26
LUAD	0.664648	0.52	0.59
LUAD	0.779229	0.38	0.4
LUAD	0.839207	0.74	0.86
LUAD	0.755468	0.81	0.84
LUAD	0.639169	0.31	0.3
LUAD	0.522872	0.63	0.39
LUAD	0.558798	0.43	0.6
LUAD	0.51678	0.37	0.38
LUAD	0.43547	0.26	0.27
LUAD	0.238041	0.72	0.69
LUAD	0.416572	0.6	0.57
LUAD	0.518671	0.32	0.31
LUAD	0.611977	0.27	0.22
LUAD	0.532647	0.34	0.35
LUAD	0.731211	0.45	0.44
LUAD	0.304793	0.43	0.6
LUAD	0.189808	0.31	0.29
LUAD	0.508117	0.26	0.42
LUAD	0.352234	0.28	0.42
LUAD	0.857448	0.37	0.36
LUAD	0.861327	0.39	0.47
LUAD	0.714274	0.48	0.49
LUAD	0.864898	0.52	0.55
LUAD	0.861486	0.58	0.63
LUAD	0.387756	0.61	0.65
LUAD	0.440476	0.29	0.37
LUAD	0.575111	0.31	0.29
LUAD	0.656071	0.29	0.56
LUAD	0.440573	0.24	0.23
LUAD	0.875335	0.7	0.83
LUAD	0.575856	0.45	0.46
LUAD	0.530987	0.3	0.26
LUAD	0.410552	0.34	0.33
LUAD	0.457119	0.28	0.31
LUAD	0.651478	0.24	0.26
LUAD	0.581143	0.23	0.25
LUAD	0.500813	0.25	0.27
LUAD	0.382517	0.23	0.39
LUAD	0.557085	0.39	0.4
LUAD	0.540216	0.37	0.42
LUAD	0.586141	0.47	0.47
LUAD	0.40633	0.31	0.33
LUAD	0.282029	0.26	0.19
LUAD	0.738548	0.46	0.47
LUAD	0.883508	0.62	0.61
LUAD	0.755566	0.27	0.26
LUAD	0.870428	0.3	0.56
LUAD	0.645885	0.45	0.42
LUAD	0.733445	0.66	0.64
LUAD	0.61407	0.41	0.39
LUAD	0.68533	0.24	0.23
LUAD	0.820283	0.33	0.35
LUAD	0.615707	0.57	0.56
LUAD	0.756598	0.53	0.56
LUAD	0.527936	0.76	0.82
LUAD	0.560732	0.21	0.33
LUAD	0.475925	0.33	0.41
LUAD	0.414189	0.54	0.6
LUAD	0.747373	0.37	0.38
LUAD	0.580601	0.24	0.25
LUAD	0.502318	0.62	0.64
LUAD	0.653284	0.54	0.38
LUAD	0.641375	0.35	0.34
LUAD	0.67528	0.22	0.22
LUAD	0.351895	0.41	0.46
LUAD	0.475632	0.52	0.57
LUAD	0.52819	0.36	0.26
LUAD	0.672699	0.24	0.46
LUAD	0.589742	0.34	0.32
LUAD	0.799548	0.41	0.45
LUAD	0.635572	0.53	0.64
LUAD	0.597658	0.36	0.38
LUAD	0.479159	0.37	0.28
LUAD	0.720196	0.36	0.19
LUAD	0.276441	0.23	0.35
LUAD	0.0965793	0.44	0.5
LUAD	0.847147	0.51	0.54
LUAD	0.625115	0.3	0.32
LUAD	0.667752	0.49	0.57
LUAD	0.652089	0.32	0.39
LUAD	0.803966	0.56	0.62
LUAD	0.429046	0.31	0.28
LUAD	0.646803	0.23	0.36
LUAD	0.558998	0.44	0.41
LUAD	0.744283	0.25	0.45
LUAD	0.876423	0.64	0.54
LUAD	0.739238	0.24	0.26
LUAD	0.786377	0.68	0.81
LUAD	0.816681	0.38	0.42
LUAD	0.6741	0.39	0.41
LUAD	0.749876	0.44	0.53
LUAD	0.48402	0.59	0.65
LUAD	0.782287	0.58	0.69
LUAD	0.656668	0.44	0.5
LUAD	0.77034	0.28	0.5
LUAD	0.728736	0.39	0.5
LUAD	0.872218	0.76	0.82
LUAD	0.792505	0.64	0.7
LUAD	0.671913	0.36	0.42
LUAD	0.524508	0.59	0.45
LUAD	0.705906	0.51	0.52
LUAD	0.479938	0.46	0.48
LUAD	0.627986	0.54	0.59
LUAD	0.822534	0.41	0.46
LUAD	0.672695	0.39	0.4
LUAD	0.881835	0.33	0.32
LUAD	0.600588	0.29	0.26
LUAD	0.64689	0.6	0.61
LUAD	0.519675	0.37	0.31
LUAD	0.730677	0.73	0.76
LUAD	0.817517	0.74	0.71
LUAD	0.853385	0.41	0.59
LUAD	0.807942	0.26	0.38
LUAD	0.886317	0.49	0.65
LUAD	0.704554	0.44	0.46
LUAD	0.77005	0.43	0.45
LUAD	0.74846	0.5	0.7
LUAD	0.435885	0.46	0.48
LUAD	0.67787	0.55	0.69
LUAD	0.404538	0.59	0.56
LUAD	0.49764	0.53	0.25
LUAD	0.852185	0.64	0.65
LUAD	0.493194	0.25	0.23
LUAD	0.404823	0.38	0.35
LUAD	0.658834	0.58	0.8
LUAD	0.550306	0.41	0.41
LUAD	0.681447	0.54	0.55
LUAD	0.681128	0.38	0.39
LUAD	0.417479	0.26	0.41
LUAD	0.862286	0.39	0.37
LUAD	0.757975	0.59	0.63
LUAD	0.386251	0.21	0.29
LUAD	0.576204	0.35	0.33
LUAD	0.625781	0.49	0.48
LUAD	0.836416	0.45	0.45
LUAD	0.782962	0.47	0.53
LUAD	0.705931	0.56	0.57
LUAD	0.804071	0.52	0.77
LUAD	0.632803	0.43	0.47
LUAD	0.452079	0.62	0.62
LUAD	0.876107	0.5	0.38
LUAD	0.860644	0.61	0.61
LUAD	0.446372	0.31	0.32
LUAD	0.498243	0.33	0.24
LUAD	0.753231	0.55	0.58
LUAD	0.880634	0.41	0.4
LUAD	0.413842	0.2	0.27
LUAD	0.850317	0.67	0.64
LUAD	0.808865	0.4	0.39
LUAD	0.446845	0.43	0.43
LUAD	0.810997	0.45	0.64
LUAD	0.405359	0.32	0.34
LUAD	0.830088	0.54	0.62
LUAD	0.743994	0.45	0.49
LUAD	0.773695	0.63	0.63
LUAD	0.82595	0.57	0.62
LUAD	0.542211	0.59	0.6
LUAD	0.692546	0.56	0.6
LUAD	0.840164	0.46	0.46
LUAD	0.511227	0.57	0.55
LUAD	0.700528	0.61	0.57
LUAD	0.791549	0.45	0.5
LUAD	0.872472	0.78	0.82
LUAD	0.644724	0.77	0.8
LUAD	0.695812	0.83	0.9
LUAD	0.549449	0.3	0.29
LUAD	0.698543	0.71	0.75
LUAD	0.322855	0.28	0.27
LUAD	0.883095	0.52	0.68
LUAD	0.817717	0.6	0.63
LUAD	0.728638	0.72	0.84
LUAD	0.85551	0.57	0.6
LUAD	0.857708	0.71	0.78
LUAD	0.513847	0.53	0.74
LUAD	0.614754	0.54	0.52
LUAD	0.564119	0.56	0.59
LUAD	0.826291	0.35	0.35
LUAD	0.581849	0.7	0.75
LUAD	0.836817	0.32	0.35
LUAD	0.540294	0.62	0.46
LUAD	0.646039	0.33	0.33
LUAD	0.858269	0.7	0.79
LUAD	0.438416	0.34	0.49
LUAD	0.6218	0.42	0.48
LUAD	0.766066	0.23	0.4
LUAD	0.491218	0.44	0.46
LUAD	0.572294	0.44	0.32
LUAD	0.804786	0.59	0.65
LUAD	0.276055	0.68	0.67
LUAD	0.852539	0.69	0.74
LUAD	0.524021	0.34	0.28
LUAD	0.571022	0.54	0.37
LUAD	0.725942	0.38	0.43
LUAD	0.703893	0.39	0.51
LUAD	0.576789	0.29	0.3
LUAD	0.427714	0.28	0.24
LUAD	0.665933	0.55	0.56
LUAD	0.762295	0.46	0.5
LUAD	0.446096	0.44	0.45
LUAD	0.630749	0.47	0.54
LUAD	0.830824	0.59	0.72
LUAD	0.674406	0.37	0.44
LUAD	0.668711	0.27	0.29
LUAD	0.547114	0.38	0.41
LUAD	0.629841	0.55	0.57
LUAD	0.689703	0.35	0.32
LUAD	0.834213	0.37	0.4
LUAD	0.708958	0.38	0.58
LUAD	0.509329	0.35	0.36
LUAD	0.834341	0.58	0.79
LUAD	0.66173	0.4	0.25
LUAD	0.461907	0.53	0.37
LUAD	0.632029	0.3	0.49
LUAD	0.539453	0.24	0.21
LUAD	0.736027	0.58	0.62
LUAD	0.828308	0.72	0.85
LUAD	0.412328	0.6	0.62
LUAD	0.48432	0.35	0.32
LUAD	0.737885	0.44	0.5
LUAD	0.265838	0.31	0.45
LUAD	0.860156	0.69	0.77
LUAD	0.612533	0.23	0.22
LUAD	0.645996	0.58	0.55
LUAD	0.334406	0.32	0.3
LUAD	0.443229	0.23	0.45
LUAD	0.827374	0.3	0.32
LUAD	0.571809	0.38	0.37
LUAD	0.717297	0.61	0.41
LUAD	0.868762	0.71	0.76
LUAD	0.827487	0.48	0.55
LUAD	0.677474	0.52	0.53
LUAD	0.755102	0.66	0.66
LUAD	0.583647	0.27	0.47
LUAD	0.807935	0.45	0.53
LUAD	0.614959	0.37	0.57
LUAD	0.723993	0.36	0.3
LUAD	0.431052	0.53	0.67
LUAD	0.59431	0.56	0.55
LUAD	0.274966	0.28	0.29
LUAD	0.525843	0.27	0.29
LUAD	0.791134	0.38	0.59
LUAD	0.47407	0.61	0.61
LUAD	0.384424	0.24	0.36
LUAD	0.849172	0.78	0.82
LUAD	0.386741	0.33	0.32
LUAD	0.423362	0.47	0.3
LUAD	0.610947	0.45	0.43
LUAD	0.716841	0.49	0.53
LUAD	0.579328	0.41	0.25
LUAD	0.624217	0.37	0.48
LUAD	0.514433	0.49	0.48
LUAD	0.370898	0.39	0.27
LUAD	0.427044	0.27	0.2
LUAD	0.571912	0.68	0.55
LUAD	0.512887	0.23	0.36
LUAD	0.297733	0.22	0.37
LUAD	0.61564	0.64	0.69
LUAD	0.415774	0.28	0.25
LUAD	0.512568	0.44	0.43
LUAD	0.434371	0.25	0.37
LUAD	0.509114	0.35	0.36
LUAD	0.615416	0.39	0.43
LUAD	0.416069	0.24	0.18
LUAD	0.602979	0.3	0.31
LUAD	0.86521	0.27	0.29
LUAD	0.444711	0.37	0.41
LUAD	0.627602	0.37	0.44
LUAD	0.706507	0.3	0.57
LUAD	0.427761	0.48	0.52
LUAD	0.830089	0.65	0.66
LUAD	0.671486	0.34	0.48
LUAD	0.626073	0.42	0.37
LUAD	0.631507	0.74	0.76
LUAD	0.829989	0.5	0.53
LUAD	0.400648	0.21	0.09
LUAD	0.863461	0.72	0.83
LUAD	0.674139	0.38	0.32
LUAD	0.823014	0.55	0.48
LUAD	0.620249	0.39	0.34
LUAD	0.678281	0.37	0.38
LUAD	0.599294	0.28	0.36
LUAD	0.549838	0.42	0.46
LUAD	0.631329	0.34	0.35
LUAD	0.559569	0.27	0.34
LUAD	0.690513	0.54	0.59
LUAD	0.787411	0.67	0.68
LUAD	0.818007	0.29	0.29
LUAD	0.33842	0.25	0.4
LUAD	0.462293	0.25	0.22
LUAD	0.465643	0.34	0.34
LUAD	0.788629	0.82	0.87
LUAD	0.859493	0.56	0.55
LUAD	0.517488	0.3	0.32
LUAD	0.637297	0.4	0.58
LUAD	0.707957	0.46	0.23
LUAD	0.654599	0.33	0.29
LUAD	0.705595	0.4	0.23
LUAD	0.582588	0.59	0.62
LUAD	0.733046	0.49	0.5
LUAD	0.400166	0.22	0.32
LUSC	0.88863	0.3	0.48
LUSC	0.553412	0.29	0.29
LUSC	0.793458	0.6	0.65
LUSC	0.867381	0.51	0.53
LUSC	0.872389	0.52	0.78
LUSC	0.75428	0.71	0.77
LUSC	0.831115	0.46	0.48
LUSC	0.818701	0.47	0.51
LUSC	0.868656	0.3	0.31
LUSC	0.872223	0.44	0.47
LUSC	0.83692	0.57	0.68
LUSC	0.681069	0.44	0.39
LUSC	0.841428	0.74	0.85
LUSC	0.786792	0.24	0.29
LUSC	0.863851	0.8	0.75
LUSC	0.851422	0.71	0.77
LUSC	0.851888	0.4	0.49
LUSC	0.804577	0.45	0.69
LUSC	0.880271	0.52	0.48
LUSC	0.731045	0.56	0.57
LUSC	0.818483	0.56	0.58
LUSC	0.806395	0.51	0.5
LUSC	0.719535	0.23	0.4
[truncated: 2,898 more rows]

## Sheet: EDFig.3f-h
TmS.ASCAT	TmS.ABSOLUTE	Cancer.type	ASCAT.Purity	ASCAT.Ploidy	ABSOLUTE.Purity	ABSOLUTE.Ploidy	cook.status
-0.238584	-1.13055	KICH	0.86	1.70493	0.92	1.69	Accept
0.800682	-0.120675	KICH	0.86	1.48273	0.92	1.5	Accept
0.212609	-1.47458	KICH	0.88	1.64638	0.96	1.62	Accept
1.2581	0.79317	KICH	0.62	3.94468	0.82	1.95	Accept
0.921461	-0.340251	KICH	0.76	3.19811	0.94	1.55	Accept
0.456255	-0.0933814	KICH	0.76	1.5922	0.82	1.62	Accept
0.267596	-2.02933	KICH	0.87	1.53375	0.97	1.56	Accept
0.365515	-0.902769	KICH	0.68	4.74414	0.94	1.55	Accept
1.66656	1.39789	KICH	0.56	3.15996	0.76	1.53	Accept
0.346188	0.144256	KICH	0.78	1.60859	0.8	1.64	Accept
1.09105	0.144203	KICH	0.58	4.89343	0.89	1.61	Accept
0.561262	0.125548	KICH	0.81	1.5134	0.85	1.54	Accept
0.141437	-1.05547	KICH	0.87	1.66449	0.94	1.63	Accept
1.44909	1.10332	KICH	0.78	1.66827	0.82	1.65	Accept
0.700707	-0.790946	KICH	0.78	3.29593	0.91	3.25	Accept
0.539551	0.286593	KICH	0.78	1.65484	0.81	1.64	Accept
0.363013	-1.24563	KICH	0.8	3.16758	0.96	1.61	Accept
1.1811	0.888798	KICH	0.7	1.97384	0.75	1.88	Accept
-0.242485	-0.624082	KICH	0.68	1.92251	0.74	1.87	Accept
0.905983	0.00334406	KICH	0.81	1.65475	0.89	1.63	Accept
1.14125	0.714665	KICH	0.66	3.07503	0.72	3.12	Accept
-0.0256421	0.53785	KICH	0.75	2.00031	0.67	2	Accept
0.271957	-0.547909	KICH	0.85	1.66783	0.91	1.65	Accept
1.70597	0.414164	KICH	0.37	2.00154	0.59	2	Accept
-0.29888	-1.6258	KICH	0.86	1.60628	0.94	1.58	Accept
0.0710805	-0.690794	KICH	0.81	3.1346	0.88	3.09	Accept
1.56657	1.10462	KICH	0.84	1.60228	0.88	1.58	Accept
2.43415	1.51635	KICH	0.49	2.04627	0.65	2	Accept
0.106119	0.0772254	KICH	0.61	2.14716	0.62	2.1	Accept
-0.193201	-1.28982	KICH	0.76	3.23706	0.93	1.65	Accept
0.353428	-1.0912	KICH	0.9	1.6361	0.96	1.67	Accept
0.389472	0.185054	KICH	0.72	2.94407	0.86	1.42	Accept
0.0687168	-0.398839	KICH	0.67	3.31026	0.85	1.64	Accept
0.215203	0.0901203	KICH	0.63	3.00023	0.66	2.87	Accept
0.84817	0.436594	KICH	0.71	3.1442	0.87	1.53	Accept
3.18194	3.156	KICH	0.55	2.77171	0.56	2.71	Accept
1.29451	1.15856	KICH	0.75	3.06528	0.78	2.85	Accept
-0.254187	-0.521052	KICH	0.85	1.5803	0.87	1.61	Accept
1.52929	1.19683	KICH	0.82	1.61025	0.85	1.63	Accept
-0.0453193	-0.471549	KICH	0.86	1.51932	0.89	1.55	Accept
3.04755	2.95322	KICH	0.36	5.42242	0.71	1.33	Accept
0.188983	-0.0420939	KICH	0.64	3.35071	0.81	1.64	Accept
-0.511845	-1.73071	KICH	0.89	1.64448	0.95	1.63	Accept
0.158213	-1.6466	KICH	0.82	3.06748	0.97	1.51	Accept
0.795435	-0.451373	KICH	0.52	2.00039	0.72	2	Accept
-0.0407068	0.0118678	KICH	0.77	1.60883	0.76	1.64	Accept
2.44179	2.28603	KICH	0.68	1.99605	0.71	1.93	Accept
1.39644	1.51634	KICH	0.34	4.55194	0.42	2.98	Accept
-0.564181	-1.37312	KICH	0.87	1.60861	0.92	1.64	Accept
-0.220335	-0.519521	KICH	0.82	1.66804	0.85	1.65	Accept
1.36034	1.04502	KICH	0.83	1.59762	0.86	1.58	Accept
0.89073	0.583422	KICH	0.78	3.07718	0.9	1.5	Accept
1.18539	1.31689	KICH	0.65	2.86333	0.77	1.45	Accept
-0.104898	-0.808361	KICH	0.86	1.6375	0.91	1.62	Accept
0.0538299	-0.0261291	KICH	0.67	2.78118	0.81	1.4	Accept
1.14509	0.353888	KICH	0.75	2.90194	0.91	1.49	Accept
0.946797	0.403866	KICH	0.72	3.03403	0.88	1.55	Accept
0.0524443	-0.52294	KICH	0.87	1.60203	0.91	1.58	Accept
-0.111693	-1.36868	KICH	0.85	1.56959	0.93	1.6	Accept
-0.0501581	-0.257987	KIRP	0.7	2.25737	0.73	2.25	Accept
2.4811	2.52295	KIRP	0.6	2.1727	0.59	2.2	Accept
-0.237155	-1.21056	KIRP	0.82	2.37459	0.9	2.36	Accept
2.14649	2.1654	KIRP	0.59	2.35061	0.59	2.32	Accept
-1.02567	-0.404638	KIRP	0.83	2.2145	0.76	2.22	Accept
0.499935	-1.44976	KIRP	0.8	2.22046	0.94	2.19	Accept
0.0486929	-0.472546	KIRP	0.81	1.88751	0.86	1.88	Accept
-1.58861	-1.49963	KIRP	0.79	2.09506	0.78	2.09	Accept
-0.756698	-1.8092	KIRP	0.79	4.29683	0.94	2.14	Accept
2.95743	3.19472	KIRP	0.33	2.94289	0.43	1.63	Accept
0.684293	-0.51849	KIRP	0.64	1.90609	0.8	1.95	Accept
1.00048	1.20488	KIRP	0.51	2.01307	0.48	1.97	Accept
-0.219772	-0.130909	KIRP	0.66	2.23848	0.65	2.2	Accept
0.851991	0.848178	KIRP	0.78	2.13435	0.78	2.14	Accept
-1.95158	-2.45785	KIRP	0.8	2.1444	0.85	2.15	Accept
2.46477	2.8848	KIRP	0.65	2.16886	0.58	2.18	Accept
-0.0990254	-0.443796	KIRP	0.84	2.82057	0.87	2.81	Accept
0.97617	0.52491	KIRP	0.77	1.9308	0.82	1.94	Accept
0.244444	0.276486	KIRP	0.48	1.99379	0.48	1.95	Accept
1.1413	0.989997	KIRP	0.61	2.04689	0.64	2	Accept
1.90026	-0.118405	KIRP	0.39	4.79026	0.85	2.19	Outlier
-0.904757	-0.900036	KIRP	0.76	2.09685	0.76	2.09	Accept
1.77988	1.47633	KIRP	0.56	3.70943	0.76	1.84	Accept
-1.30754	-0.23617	KIRP	0.79	2.18477	0.64	2.2	Accept
0.973612	0.638191	KIRP	0.76	1.82204	0.8	1.82	Accept
1.83807	1.2142	KIRP	0.54	3.13583	0.78	1.6	Accept
0.299761	-0.483081	KIRP	0.31	4.32703	0.62	2.05	Accept
1.17991	1.06148	KIRP	0.54	2.09733	0.56	2.1	Accept
2.2677	2.20637	KIRP	0.59	2.8542	0.61	2.74	Accept
-1.96676	-2.30084	KIRP	0.89	2.08186	0.91	2.1	Accept
0.498744	0.221542	KIRP	0.72	1.91047	0.76	1.88	Accept
0.788379	1.03944	KIRP	0.27	4.2172	0.39	2.05	Accept
2.14265	2.07424	KIRP	0.67	1.97639	0.68	1.98	Accept
-1.04738	-0.952242	KIRP	0.69	2.0851	0.67	2.14	Accept
-0.47607	-0.382585	KIRP	0.72	2.20438	0.71	2.17	Accept
0.784792	0.0282663	KIRP	0.77	2.05391	0.85	2.05	Accept
-0.393955	-0.922864	KIRP	0.76	2.17359	0.82	2.18	Accept
-0.471524	-4.36135	KIRP	0.4	2.04628	0.91	2	Outlier
-2.16354	-3.30404	KIRP	0.84	2.15612	0.92	2.17	Accept
0.926488	-1.41909	KIRP	0.61	2.05708	0.88	2.23	Outlier
-1.73051	-2.6866	KIRP	0.78	2.21834	0.87	2.28	Accept
-1.46306	-1.69525	KIRP	0.8	2.29791	0.82	2.37	Accept
1.35571	0.736731	KIRP	0.61	4.14632	0.83	2.04	Accept
-1.30422	-1.45577	KIRP	0.89	2.39342	0.9	2.39	Accept
-0.616446	-0.362098	KIRP	0.75	2.2973	0.71	2.36	Accept
-1.39767	-2.63024	KIRP	0.89	2.03867	0.95	2.04	Accept
1.271	0.956152	KIRP	0.56	5.51938	0.77	2.61	Accept
0.231096	1.35745	KIRP	0.83	2.17955	0.69	2.19	Accept
1.9286	1.00389	KIRP	0.33	2.51581	0.51	2.26	Accept
1.77925	1.60629	KIRP	0.61	3.69001	0.64	3.66	Accept
-1.00203	-0.856103	KIRP	0.9	2.07888	0.89	2.09	Accept
4.24758	4.44976	KIRP	0.34	2.0598	0.32	1.96	Accept
1.92912	1.95694	KIRP	0.4	4.14553	0.56	2.13	Accept
-3.25845	-1.21449	KIRP	0.95	2.38285	0.82	2.41	Outlier
3.54787	3.69487	KIRP	0.23	4.37881	0.36	2.1	Accept
3.30481	-0.114117	KIRP	0.3	1.78204	0.74	2.87	Outlier
-1.66195	1.05791	KIRP	0.97	2.14878	0.83	2.16	Outlier
0.425566	0.0230997	KIRP	0.86	2.10259	0.89	2.11	Accept
0.724304	0.314657	KIRP	0.61	1.90552	0.67	1.95	Accept
2.76556	2.56159	KIRP	0.38	4.36201	0.59	2.14	Accept
-2.782	-0.487864	KIRP	0.89	2.22534	0.62	2.25	Outlier
-0.37075	-0.490588	KIRP	0.7	2.18053	0.72	2.15	Accept
0.751525	-0.429963	KIRP	0.87	1.57917	0.94	1.53	Accept
-2.0911	-1.27429	KIRP	0.87	2.40614	0.79	2.43	Accept
-1.45173	-0.937852	KIRP	0.77	2.17947	0.7	2.19	Accept
0.201866	0.781782	KIRP	0.81	2.13557	0.74	2.14	Accept
2.00974	0.999115	KIRP	0.69	1.98088	0.82	1.95	Accept
0.121173	0.276437	KIRP	0.5	5.21177	0.48	5.07	Accept
4.14838	-0.614163	KIRP	0.2	1.72676	0.83	2.4	Outlier
-3.17308	-0.345413	KIRP	0.93	2.2229	0.65	2.24	Outlier
0.569822	0.390185	KIRP	0.78	3.8251	0.8	3.84	Accept
-1.5322	-1.62668	KIRP	0.79	2.14116	0.8	2.15	Accept
1.687	1.79046	KIRP	0.56	1.90867	0.55	1.85	Accept
-1.74084	-2.00123	KIRP	0.86	2.41191	0.88	2.42	Accept
1.09634	1.15958	KIRP	0.58	1.97468	0.58	1.89	Accept
-0.123052	-0.12456	KIRP	0.76	2.0079	0.76	2.01	Accept
-0.87648	-0.669763	KIRP	0.69	3.93534	0.66	3.91	Accept
1.69636	1.32139	KIRP	0.54	5.44625	0.82	1.82	Accept
0.658969	0.445782	KIRP	0.69	1.88353	0.72	1.89	Accept
-1.31471	-3.45213	KIRP	0.78	1.99861	0.94	1.99	Outlier
1.88633	1.6762	KIRP	0.72	1.78511	0.75	1.77	Accept
1.22774	2.21214	KIRP	0.5	2.25248	0.34	2.21	Accept
2.01514	2.00707	KIRP	0.66	2.17779	0.66	2.19	Accept
2.19512	2.26503	KIRP	0.5	3.28048	0.66	1.61	Accept
0.794039	-0.437152	KIRP	0.39	1.99876	0.6	2	Accept
1.89	1.33951	KIRP	0.66	1.96217	0.74	1.96	Accept
0.958401	1.4948	KIRP	0.73	2.112	0.65	2.12	Accept
2.44754	2.64552	KIRP	0.3	5.21195	0.45	2.38	Accept
3.27508	3.23723	KIRP	0.42	1.8508	0.42	1.9	Accept
3.1986	1.03233	KIRP	0.22	2.09409	0.57	2	Outlier
1.28252	1.31264	KIRP	0.75	2.10347	0.75	2.06	Accept
-0.166632	-0.859313	KIRP	0.83	2.62062	0.94	1.32	Accept
0.246381	0.395456	KIRP	0.63	2.07794	0.61	2.04	Accept
0.455115	0.56105	KIRP	0.81	2.26186	0.8	2.24	Accept
2.36169	2.48392	KIRP	0.51	1.64703	0.36	2.8	Accept
-0.282997	-1.01661	KIRP	0.83	1.9733	0.89	1.98	Accept
-0.522035	-0.764752	KIRP	0.77	2.01958	0.8	2	Accept
1.41131	0.911666	KIRP	0.25	1.98704	0.32	1.99	Accept
-1.71417	-0.631496	KIRP	0.73	2.01394	0.56	2.02	Accept
1.20974	0.850194	KIRP	0.78	1.93283	0.82	1.93	Accept
0.370875	0.266441	KIRP	0.82	2.01373	0.83	2.02	Accept
-1.44655	-1.44822	KIRP	0.79	2.0776	0.79	2.08	Accept
-2.07487	-2.58892	KIRP	0.89	2.19963	0.92	2.21	Accept
-0.40043	-0.783157	KIRP	0.81	2.2021	0.85	2.16	Accept
-0.215638	0.285237	KIRP	0.69	2.17771	0.61	2.19	Accept
0.922228	0.994854	KIRP	0.26	4.36789	0.41	2.1	Accept
-0.256474	0.229737	KIRP	0.53	2.18512	0.45	2.15	Accept
-0.219628	-0.187037	KIRP	0.62	2.22981	0.62	2.18	Accept
1.88591	1.78778	KIRP	0.73	1.63255	0.74	1.66	Accept
1.42518	0.679052	KIRP	0.67	3.00677	0.87	1.53	Accept
0.641168	0.493842	KIRP	0.84	2.15383	0.85	2.21	Accept
2.15837	1.46588	KIRP	0.47	4.60749	0.74	2.32	Accept
1.76177	1.86175	KIRP	0.48	2.09016	0.47	2.03	Accept
2.15793	1.55421	KIRP	0.57	2.83863	0.79	1.52	Accept
-3.2055	-0.472509	KIRP	0.94	2.34672	0.7	2.37	Outlier
-0.531147	-0.858046	KIRP	0.75	1.97945	0.79	1.98	Accept
3.19154	3.07259	KIRP	0.6	1.88308	0.62	1.88	Accept
3.22663	3.37803	KIRP	0.29	3.97951	0.43	1.94	Accept
-0.0527534	-1.4205	KIRP	0.88	1.94769	0.95	1.94	Accept
0.466489	-0.114548	KIRP	0.83	1.79728	0.88	1.79	Accept
2.51946	-0.0792099	KIRP	0.24	1.88299	0.56	2.83	Outlier
-1.4837	-1.49053	KIRP	0.83	2.17966	0.83	2.19	Accept
1.96882	1.61167	KIRP	0.65	3.11973	0.83	1.52	Accept
0.955818	0.170335	KIRP	0.84	1.91949	0.9	1.93	Accept
-1.33364	-2.01946	KIRP	0.74	2.07959	0.82	2.09	Accept
-1.79614	-2.31766	KIRP	0.85	2.20815	0.89	2.22	Accept
-0.997525	-1.18098	KIRP	0.62	3.93892	0.79	1.94	Accept
1.45228	1.25749	KIRP	0.76	1.50644	0.78	1.54	Accept
0.0462916	-0.933312	KIRP	0.82	1.97368	0.9	1.97	Accept
0.803167	0.514282	KIRP	0.5	4.7094	0.71	2.35	Accept
-1.87098	-2.08453	KIRP	0.82	2.08713	0.84	2.1	Accept
-2.48903	-2.85709	KIRP	0.74	3.99278	0.88	2	Accept
0.794162	-1.81111	KIRP	0.45	2.2039	0.84	2.09	Outlier
0.0683732	-1.25752	KIRP	0.78	2.20746	0.9	2.18	Accept
0.688987	0.0851036	KIRP	0.7	2.19953	0.78	2.2	Accept
-0.700219	-1.24627	KIRP	0.77	2.0376	0.83	2.04	Accept
1.05028	0.503856	KIRP	0.71	3.12343	0.78	3.15	Accept
2.23557	1.1182	KIRP	0.29	2.42626	0.5	2.15	Accept
4.55528	3.5167	KIRP	0.29	2.34334	0.48	2.13	Accept
2.86627	1.89011	KIRP	0.31	2.3046	0.49	2.12	Accept
1.49713	-2.19612	KIRP	0.35	2.48586	0.89	2.14	Outlier
0.497917	0.489551	KIRP	0.81	2.10774	0.81	2.12	Accept
3.69886	3.7748	KIRP	0.41	1.6887	0.4	1.67	Accept
0.702303	0.764018	KIRP	0.74	2.36961	0.73	2.39	Accept
0.047966	-0.428038	KIRP	0.78	2.31676	0.83	2.34	Accept
0.564871	-0.644713	KIRP	0.76	2.19292	0.88	2.19	Accept
1.2854	1.17771	KIRP	0.58	4.25411	0.75	2.11	Accept
1.17069	-0.218108	KIRP	0.44	2.09662	0.68	2.03	Accept
1.04292	0.28255	KIRP	0.77	2.06843	0.85	2.07	Accept
-0.631422	-0.570343	KIRP	0.65	1.98734	0.64	1.99	Accept
0.258103	0.0118147	KIRP	0.76	2.0231	0.79	2.02	Accept
0.69912	0.890393	KIRP	0.83	2.06372	0.81	2.07	Accept
-4.13306	-1.19008	KIRP	0.95	2.22952	0.71	2.25	Outlier
2.11179	1.81459	KIRP	0.74	1.93635	0.78	1.91	Accept
4.00627	3.54766	KIRP	0.25	3.21364	0.47	1.66	Accept
-0.371351	-2.13717	KIRP	0.45	4.83043	0.8	3.36	Accept
3.14539	3.14213	KIRP	0.63	1.98551	0.63	1.99	Accept
-0.727452	-1.0247	KIRP	0.71	2.15394	0.75	2.16	Accept
0.252206	-0.532075	KIRP	0.84	2.20975	0.9	2.22	Accept
0.722065	-0.184983	KIRP	0.86	2.01665	0.92	2.02	Accept
1.59715	1.63606	KIRP	0.3	3.70683	0.45	1.89	Accept
0.0513272	-1.16849	KIRP	0.76	2.31662	0.88	2.33	Accept
3.00196	2.76641	KIRP	0.67	1.73751	0.7	1.78	Accept
-0.124764	-0.130877	KIRP	0.88	2.17078	0.88	2.18	Accept
-1.01861	-0.411146	KIRP	0.74	2.20701	0.65	2.22	Accept
-0.319785	-0.770117	KIRP	0.65	2.36114	0.72	2.33	Accept
-0.111735	-0.893066	KIRP	0.87	2.00962	0.92	2.01	Accept
-0.00176678	-0.39609	KIRP	0.73	2.00542	0.78	2.01	Accept
-2.55401	-0.809587	KIRP	0.91	2.19704	0.75	2.21	Outlier
-1.94354	-2.67294	KIRP	0.71	3.90682	0.89	1.96	Accept
-3.38173	0.183292	KIRP	0.95	2.24609	0.62	2.21	Outlier
-2.5914	-2.05025	KIRP	0.9	2.34391	0.86	2.36	Accept
0.153549	-0.413645	KIRP	0.78	2.3886	0.84	2.39	Accept
1.80892	-2.2714	KIRP	0.51	2.30937	0.95	2.14	Outlier
0.499622	-0.502069	KIRP	0.72	3.08308	0.91	1.57	Accept
1.80129	-3.55983	KIRP	0.25	2.3785	0.94	2.08	Outlier
-0.21855	-1.09927	KIRP	0.42	4.6961	0.74	2.2	Accept
1.15686	1.89796	KIRP	0.65	2.24293	0.53	2.21	Accept
0.995973	0.799293	KIRP	0.48	2.05832	0.52	2.01	Accept
-1.39314	-1.69735	KIRP	0.81	2.12437	0.84	2.13	Accept
-1.17747	-1.56162	KIRP	0.79	2.12811	0.83	2.14	Accept
-1.51196	-1.9127	KIRP	0.8	2.19714	0.84	2.21	Accept
-2.8804	-1.29576	KIRP	0.91	2.24437	0.77	2.26	Outlier
-0.530855	0.161682	KIRP	0.83	2.26413	0.75	2.28	Accept
-1.33356	-1.51048	KIRP	0.7	4.39864	0.84	2.21	Accept
0.798953	0.817812	KIRP	0.36	3.49206	0.43	2.57	Accept
4.24666	4.83719	KIRP	0.3	2.078	0.23	1.98	Outlier
2.54587	2.60121	KIRP	0.57	2.1925	0.57	2.11	Accept
-0.558812	-0.981887	KIRP	0.76	2.21903	0.81	2.21	Accept
1.53185	1.43665	KIRP	0.56	1.92991	0.58	1.9	Accept
0.640564	0.464851	KIRP	0.78	1.93774	0.8	1.94	Accept
5.14192	5.41292	KIRP	0.31	2.00536	0.28	1.92	Outlier
0.692641	0.874964	CRC	0.4	3.79783	0.39	3.49	Accept
1.44918	1.14571	CRC	0.82	1.85461	0.85	1.84	Accept
-2.12525	-1.73732	CRC	0.77	3.50763	0.72	3.49	Accept
1.18831	1.01477	CRC	0.64	3.2219	0.68	3.04	Accept
0.461672	0.152608	CRC	0.57	5.35128	0.83	1.8	Accept
2.10753	2.51896	CRC	0.31	2.10182	0.25	2.13	Accept
1.38991	1.52537	CRC	0.6	2.17659	0.43	3.94	Accept
-0.453724	-0.104305	CRC	0.75	3.53336	0.65	4.48	Accept
0.843753	0.549673	CRC	0.68	3.7046	0.73	3.57	Accept
1.76595	1.88452	CRC	0.27	3.07227	0.25	3.14	Accept
-0.538707	-0.510979	CRC	0.41	3.51613	0.42	3.31	Accept
-0.0783721	-0.680807	CRC	0.75	1.84029	0.82	1.84	Accept
2.10185	1.33494	CRC	0.44	3.76967	0.72	1.96	Accept
0.346378	-0.136141	CRC	0.8	3.93411	0.85	3.88	Accept
1.8223	1.97385	CRC	0.38	2.21214	0.36	2.17	Accept
1.28638	1.11359	CRC	0.53	3.32415	0.56	3.32	Accept
1.24767	0.813292	CRC	0.44	3.23441	0.52	3.17	Accept
0.0711271	-0.283487	CRC	0.53	3.28739	0.6	3.16	Accept
-0.0879632	0.571155	CRC	0.65	2.97225	0.55	2.86	Accept
0.229689	0.660121	CRC	0.53	3.23656	0.43	3.59	Accept
1.19402	0.614124	CRC	0.71	2.33909	0.8	2.14	Accept
1.66211	2.0405	CRC	0.22	4.61957	0.32	2.13	Accept
-0.112865	-0.891349	CRC	0.55	5.29769	0.85	1.96	Accept
-0.313504	-2.69273	CRC	0.54	3.7823	0.88	3.15	Accept
-0.445744	-0.425422	CRC	0.5	3.9768	0.66	2.02	Accept
-0.0416579	-2.70839	CRC	0.75	2.05464	0.95	2.06	Outlier
0.145007	0.109454	CRC	0.4	2.06451	0.41	2.03	Accept
-0.00757924	-0.417282	CRC	0.66	1.9844	0.72	1.99	Accept
1.36972	-0.525131	CRC	0.59	4.42619	0.85	4.18	Accept
-0.338991	-0.305051	CRC	0.69	3.27617	0.69	3.2	Accept
-1.22756	-0.390192	CRC	0.59	2.26352	0.46	2.14	Accept
0.112597	0.128369	CRC	0.62	2.08264	0.62	2.06	Accept
0.369119	-0.472159	CRC	0.33	2.09208	0.48	2	Accept
0.509995	0.498799	CRC	0.38	4.76859	0.45	3.6	Accept
0.941075	1.20904	CRC	0.5	3.2618	0.46	3.18	Accept
0.843196	-1.4964	CRC	0.54	2.02277	0.78	3.39	Outlier
0.554611	0.22055	CRC	0.4	1.8133	0.35	2.83	Accept
0.108607	-0.261334	CRC	0.8	2.37658	0.84	2.34	Accept
-1.74212	-1.6523	CRC	0.82	1.98189	0.81	1.99	Accept
0.905244	0.994376	CRC	0.33	2.74408	0.32	2.7	Accept
-0.152827	-0.156507	CRC	0.49	2.07633	0.5	2	Accept
-0.875653	-0.786026	CRC	0.47	4.88032	0.65	2.19	Accept
-0.144725	-0.00810757	CRC	0.26	4.20086	0.39	2.1	Accept
0.53261	0.567166	CRC	0.58	3.64967	0.73	1.82	Accept
0.836137	0.201977	CRC	0.62	3.25965	0.72	3.21	Accept
1.05269	1.19907	CRC	0.33	2.12011	0.31	2.1	Accept
0.91306	1.00505	CRC	0.82	1.99486	0.81	2	Accept
0.339292	-0.562144	CRC	0.6	2.13256	0.73	2.21	Accept
-1.0479	-0.859292	CRC	0.83	2.11962	0.81	2.13	Accept
1.34941	1.66178	CRC	0.68	2.27507	0.64	2.19	Accept
0.902845	0.817638	CRC	0.56	2.04561	0.58	2	Accept
-0.747275	-0.807455	CRC	0.5	3.89653	0.52	3.75	Accept
-0.116705	1.49601	CRC	0.92	2.07088	0.79	2.07	Accept
-0.240344	-0.798401	CRC	0.71	3.93457	0.79	3.77	Accept
0.475443	-0.138747	CRC	0.55	4.09131	0.67	3.77	Accept
-0.486576	-0.417618	CRC	0.7	1.9412	0.69	1.94	Accept
-0.893733	-1.15618	CRC	0.65	3.80219	0.7	3.63	Accept
1.0511	1.27167	CRC	0.47	1.79635	0.44	1.74	Accept
0.559985	0.32352	CRC	0.77	2.17034	0.8	2.14	Accept
0.278346	0.0952317	CRC	0.71	2.05812	0.74	2.01	Accept
1.66946	1.66472	CRC	0.77	2.06321	0.77	2.07	Accept
0.715763	0.645044	CRC	0.59	2.21329	0.6	2.23	Accept
-0.079029	-0.764348	CRC	0.69	2.02851	0.79	1.93	Accept
0.590815	0.75014	CRC	0.4	3.59346	0.38	3.5	Accept
-0.748882	-0.837531	CRC	0.77	2.43004	0.78	2.44	Accept
-0.0523193	-0.402486	CRC	0.66	2.17193	0.72	2.09	Accept
1.76889	1.37763	CRC	0.67	2.22362	0.73	2.19	Accept
1.62272	1.30795	CRC	0.57	3.77027	0.62	3.81	Accept
0.681486	0.502736	CRC	0.71	2.14347	0.75	1.98	Accept
1.85307	1.06397	CRC	0.53	4.90357	0.84	1.82	Accept
0.494153	-0.446343	CRC	0.7	4.26247	0.82	4.19	Accept
-1.30013	-2.03412	CRC	0.79	2.10708	0.87	1.97	Accept
-0.299482	-1.01482	CRC	0.66	2.31502	0.76	2.33	Accept
0.725636	0.033974	CRC	0.7	2.09623	0.79	2.1	Accept
-0.315095	-1.00311	CRC	0.8	2.2639	0.87	2.18	Accept
-0.211822	-0.524425	CRC	0.78	2.94857	0.82	2.85	Accept
1.02528	0.591429	CRC	0.66	4.46476	0.84	2.23	Accept
-0.292145	-0.952696	CRC	0.68	1.83093	0.75	2.05	Accept
-1.3517	-1.08796	CRC	0.8	2.1001	0.77	2.09	Accept
0.192957	0.0506371	CRC	0.63	1.98637	0.65	2.01	Accept
0.0543449	0.0685624	CRC	0.78	2.51466	0.78	2.49	Accept
-1.71302	-2.01997	CRC	0.58	3.97677	0.63	3.99	Accept
0.0587123	-0.0619759	CRC	0.55	2.29432	0.57	2.3	Accept
4.14153	4.3658	CRC	0.26	3.36285	0.3	2.36	Accept
1.67662	1.85294	CRC	0.62	2.81532	0.6	2.71	Accept
-0.577371	-0.944154	CRC	0.66	4.39618	0.73	4.07	Accept
-0.527464	-0.988207	CRC	0.64	3.64941	0.82	1.96	Accept
-0.728537	-1.28286	CRC	0.86	2.18499	0.9	2.19	Accept
1.1615	0.978246	CRC	0.4	2.04303	0.43	2.05	Accept
-0.000998254	0.000856486	CRC	0.64	3.29486	0.65	3.15	Accept
0.129001	0.161079	CRC	0.56	2.09609	0.56	2.05	Accept
3.53038	3.57786	CRC	0.42	2.51131	0.42	2.43	Accept
0.0481884	-0.121257	CRC	0.57	2.60601	0.6	2.59	Accept
-0.73265	-1.26446	CRC	0.74	2.32076	0.81	2.24	Accept
-0.295842	-0.433706	CRC	0.71	1.96722	0.73	1.96	Accept
0.12434	-1.36935	CRC	0.49	1.99856	0.73	2	Accept
-0.32006	-0.0388483	CRC	0.65	2.04693	0.61	2	Accept
1.96748	0.741489	CRC	0.22	2.00072	0.4	1.98	Accept
0.382816	0.548442	CRC	0.54	2.88759	0.53	2.68	Accept
1.73645	1.75041	CRC	0.62	3.36751	0.65	2.93	Accept
-0.0549424	-0.481877	CRC	0.68	2.91909	0.74	2.93	Accept
-0.630054	-1.39023	CRC	0.74	2.29912	0.83	2.27	Accept
-2.47967	0.303067	CRC	0.91	2.04693	0.59	2.09	Outlier
0.281515	-0.0712417	CRC	0.54	3.282	0.6	3.28	Accept
1.74934	0.63652	CRC	0.74	1.90614	0.86	1.91	Accept
-0.306412	0.863865	CRC	0.47	2.03918	0.23	2.69	Accept
-0.0471219	-0.156218	CRC	0.57	3.25104	0.59	3.23	Accept
0.0276079	0.178148	CRC	0.67	2.27431	0.65	2.24	Accept
-2.43858	-2.80159	CRC	0.85	2.10301	0.88	2.09	Accept
0.19877	-0.126738	CRC	0.41	4.14529	0.63	2.12	Accept
-0.22528	-0.173945	CRC	0.55	3.4299	0.55	3.31	Accept
1.20162	0.933686	CRC	0.55	4.35224	0.6	4.27	Accept
0.198732	-0.0946955	CRC	0.71	1.99968	0.75	2	Accept
0.374402	-0.0608361	CRC	0.41	4.06548	0.5	3.82	Accept
-0.437205	-0.809523	CRC	0.52	3.69428	0.59	3.6	Accept
0.709725	0.724365	CRC	0.35	3.97008	0.35	3.93	Accept
0.168017	-0.010596	CRC	0.52	2.05347	0.55	2.06	Accept
3.71572	2.12579	CRC	0.54	2.00655	0.78	2	Outlier
1.7309	1.6979	CRC	0.45	1.98587	0.29	4.07	Accept
3.84985	3.52644	CRC	0.34	2.10272	0.39	2.12	Accept
1.58913	1.2191	CRC	0.68	1.9069	0.74	1.84	Accept
0.314921	-0.341009	CRC	0.66	3.33379	0.76	3.22	Accept
-0.180284	-0.257083	CRC	0.49	2.2637	0.35	4.26	Accept
-0.188862	-0.0103763	CRC	0.54	3.63226	0.51	3.62	Accept
-0.36044	-0.758593	CRC	0.65	2.86105	0.71	2.86	Accept
0.105971	-0.107289	CRC	0.49	2.42404	0.54	2.3	Accept
-0.360043	-1.52866	CRC	0.83	2.13752	0.92	2.04	Accept
-0.0359697	-0.483301	CRC	0.72	2.339	0.79	2.18	Accept
0.356922	0.142602	CRC	0.64	3.36909	0.68	3.27	Accept
0.535557	0.273678	CRC	0.69	2.02613	0.73	2	Accept
0.877968	-0.466847	CRC	0.82	1.97779	0.92	1.99	Accept
0.903901	0.688912	CRC	0.32	3.73961	0.54	1.74	Accept
-0.462433	0.671928	CRC	0.78	2.18206	0.62	2.16	Accept
-0.634035	-0.779127	CRC	0.55	2.10484	0.58	2.06	Accept
0.244191	-0.0729194	CRC	0.49	3.77804	0.55	3.7	Accept
0.0848438	0.156119	CRC	0.77	2.19628	0.76	2.21	Accept
3.85451	4.18159	CRC	0.57	2.49838	0.55	2.16	Accept
0.35094	0.388171	CRC	0.61	2.01124	0.61	1.96	Accept
2.28683	2.01319	CRC	0.57	2.18889	0.63	2.06	Accept
0.916643	0.976197	CRC	0.59	2.09018	0.58	2.09	Accept
0.848413	1.07223	CRC	0.56	4.14284	0.6	3.01	Accept
0.877613	0.959835	CRC	0.55	1.94599	0.4	3.37	Accept
3.03358	1.71459	CRC	0.47	2.61505	0.72	2.25	Accept
1.00388	1.06146	CRC	0.56	1.69906	0.54	1.77	Accept
0.409181	0.837317	CRC	0.29	3.9976	0.38	1.98	Accept
2.00981	2.29999	CRC	0.67	2.14327	0.63	2.09	Accept
0.379131	-0.274193	CRC	0.85	2.12063	0.9	2.1	Accept
1.85682	1.61084	CRC	0.67	3.70129	0.71	3.64	Accept
-0.334079	-0.0469273	CRC	0.83	1.99941	0.8	2	Accept
1.56127	1.56255	CRC	0.62	2.93259	0.62	2.93	Accept
0.846838	0.824786	CRC	0.8	2.10974	0.81	2.01	Accept
1.05296	0.771047	CRC	0.67	2.14235	0.71	2.16	Accept
-1.33166	-1.40478	CRC	0.72	1.99896	0.73	2	Accept
-0.0611419	-0.764367	CRC	0.82	2.24437	0.88	2.27	Accept
0.39468	0.0744226	CRC	0.62	4.02653	0.68	3.86	Accept
0.337924	-1.04252	CRC	0.86	1.79268	0.94	1.83	Accept
-0.439186	-0.479379	CRC	0.72	3.04721	0.73	2.98	Accept
1.78772	1.50892	CRC	0.72	2.19257	0.76	2.16	Accept
0.971244	1.04913	CRC	0.8	2.37481	0.8	2.25	Accept
0.920919	1.46454	CRC	0.74	2.03801	0.66	2.05	Accept
0.389342	0.00724348	CRC	0.66	2.87655	0.72	2.83	Accept
-0.90035	-0.577827	CRC	0.78	2.32788	0.75	2.2	Accept
1.84264	1.84251	CRC	0.78	1.99982	0.78	2	Accept
2.24357	2.45885	CRC	0.45	3.59888	0.45	3.1	Accept
0.113565	0.52297	CRC	0.59	2.21683	0.53	2.13	Accept
0.259093	0.471904	CRC	0.56	2.13584	0.53	2.08	Accept
1.82992	1.6407	CRC	0.51	3.92084	0.57	3.51	Accept
-1.7137	-1.71406	CRC	0.88	1.9995	0.88	2	Accept
0.747324	0.638544	CRC	0.58	3.1616	0.61	3.01	Accept
0.418084	0.509627	CRC	0.57	2.04605	0.56	2	Accept
0.685544	0.23194	CRC	0.47	2.96896	0.57	2.72	Accept
3.08554	3.16684	CRC	0.29	4.64441	0.35	3.33	Accept
0.0325917	0.295167	CRC	0.54	2.03358	0.5	1.99	Accept
-0.86507	-1.09306	CRC	0.72	3.93249	0.76	3.74	Accept
-0.381647	-0.249244	CRC	0.7	1.98652	0.68	1.99	Accept
0.252683	-0.330163	CRC	0.77	2.65935	0.84	2.54	Accept
1.58613	1.19264	CRC	0.72	1.9129	0.77	1.93	Accept
3.6787	2.16001	CRC	0.37	2.16571	0.64	2.05	Outlier
0.303589	0.0657775	CRC	0.57	2.73473	0.62	2.62	Accept
-0.216806	0.131235	CRC	0.52	2.05176	0.46	2.05	Accept
2.13739	2.26222	CRC	0.32	4.56998	0.31	4.39	Accept
-0.480393	-0.268345	CRC	0.62	3.47163	0.6	3.26	Accept
0.803356	0.526123	CRC	0.66	1.96391	0.7	1.98	Accept
0.0368469	0.235283	CRC	0.39	3.146	0.38	2.86	Accept
-1.19401	-1.36735	CRC	0.78	2.08099	0.8	2.08	Accept
-2.19853	-1.35686	CRC	0.8	2.0543	0.69	2.06	Accept
1.01214	0.923269	CRC	0.36	4.79384	0.44	3.65	Accept
-0.0159438	-0.0316597	CRC	0.63	3.68959	0.63	3.73	Accept
-2.38984	-3.61588	CRC	0.77	3.90098	0.94	1.95	Accept
-0.0792275	-0.0967927	CRC	0.54	3.99361	0.57	3.58	Accept
1.84223	1.84269	CRC	0.69	2.05065	0.69	2.05	Accept
1.74104	2.00528	CRC	0.7	1.99832	0.66	2	Accept
1.19122	0.88188	CRC	0.72	3.7786	0.86	1.96	Accept
-0.224997	-0.221777	CRC	0.65	2.04456	0.65	2.04	Accept
2.3637	2.40459	CRC	0.5	3.09444	0.51	2.89	Accept
1.60012	1.70479	CRC	0.45	2.59362	0.38	3.22	Accept
1.17335	-0.94478	CRC	0.37	2.27991	0.73	2.15	Accept
-2.47212	-2.46967	CRC	0.85	1.99339	0.85	1.99	Accept
-0.42274	-0.336095	CRC	0.5	3.29362	0.51	2.98	Accept
-1.71386	-1.1837	CRC	0.7	3.98334	0.63	3.78	Accept
-0.0281914	0.337248	CRC	0.31	4.16801	0.27	3.93	Accept
-0.965589	-1.38086	CRC	0.59	4.83583	0.8	2.32	Accept
0.580213	0.153995	CRC	0.35	5.34529	0.52	3.57	Accept
-0.0728934	-0.35069	CRC	0.68	3.11419	0.72	3.12	Accept
1.24904	1.7512	CRC	0.3	3.88697	0.27	3.18	Accept
1.1865	1.35561	CRC	0.68	3.83111	0.66	3.73	Accept
-1.26243	-2.51203	CRC	0.69	2.08317	0.84	2.1	Accept
0.368126	-0.278333	CRC	0.55	2.68548	0.64	2.89	Accept
-0.635968	-1.16333	CRC	0.83	2.24057	0.88	2.15	Accept
-0.755006	-1.67735	CRC	0.56	4.19221	0.73	3.74	Accept
1.59619	1.36878	CRC	0.43	2.18439	0.48	2.09	Accept
-0.063285	0.160592	CRC	0.59	3.50711	0.57	3.26	Accept
0.0300946	0.121866	CRC	0.44	2.37646	0.44	2.23	Accept
-0.0669864	0.209367	CRC	0.64	2.04378	0.6	2	Accept
-0.931661	-0.63407	CRC	0.87	2.20634	0.85	2.12	Accept
0.0922226	-0.947153	CRC	0.66	4.03901	0.81	3.78	Accept
-0.581441	-0.617196	CRC	0.69	2.09643	0.7	2.05	Accept
0.500197	-0.552513	CRC	0.54	4.77045	0.77	3.47	Accept
-2.21771	-2.55606	CRC	0.85	3.62346	0.88	3.54	Accept
0.391049	0.570947	CRC	0.61	2.00031	0.58	2	Accept
-1.12531	-1.23427	CRC	0.84	2.05174	0.85	2.05	Accept
-2.12545	-2.12588	CRC	0.8	1.99941	0.8	2	Accept
-1.19608	-1.24794	CRC	0.71	2.94846	0.72	2.91	Accept
-0.164779	-0.54596	CRC	0.61	1.99333	0.67	2	Accept
2.10754	2.28561	CRC	0.44	2.08541	0.42	2	Accept
0.77351	0.97553	CRC	0.83	2.13942	0.81	2.13	Accept
1.87005	1.99489	CRC	0.6	3.30554	0.59	3.16	Accept
2.40229	1.14459	CRC	0.64	1.67644	0.67	3.51	Accept
0.0709767	0.208434	CRC	0.35	4.1673	0.5	2.04	Accept
1.27433	1.79138	CRC	0.45	3.78411	0.38	3.53	Accept
2.30613	2.44575	CRC	0.53	3.81291	0.51	3.75	Accept
0.726212	0.730981	CRC	0.55	2.64041	0.54	2.74	Accept
0.00407345	-0.166344	CRC	0.53	2.61136	0.57	2.5	Accept
0.911659	1.03869	CRC	0.53	2.08644	0.51	2.07	Accept
-0.0908814	-0.269595	CRC	0.52	3.74699	0.56	3.61	Accept
-0.368117	-0.699877	CRC	0.69	2.15396	0.74	2.12	Accept
0.889535	-0.396527	CRC	0.71	2.83972	0.86	2.76	Accept
-0.27952	-1.72478	CRC	0.55	4.76494	0.81	3.72	Accept
1.03991	0.274369	CRC	0.51	2.3272	0.69	1.85	Accept
0.224028	-0.207188	CRC	0.42	4.89069	0.66	2.46	Accept
-0.215218	-0.0472645	CRC	0.52	1.99275	0.49	2	Accept
0.403081	0.518057	CRC	0.45	3.49784	0.47	2.98	Accept
0.852776	0.428344	CRC	0.36	3.50761	0.43	3.51	Accept
-1.54808	-1.92182	CRC	0.7	2.09484	0.76	2	Accept
0.599314	0.766351	CRC	0.75	2.29692	0.73	2.27	Accept
-0.373287	0.00023038	CRC	0.33	2.44183	0.27	2.51	Accept
-0.20858	0.488777	CRC	0.47	2.13657	0.35	2.17	Accept
-0.870879	-0.831267	CRC	0.67	2.26989	0.68	2.11	Accept
0.172934	-0.663686	CRC	0.69	1.66793	0.78	1.87	Accept
-0.46546	-0.198917	CRC	0.8	2.074	0.77	2.06	Accept
-0.709939	-0.965789	CRC	0.55	3.78348	0.74	1.94	Accept
-0.759793	-2.04767	CRC	0.84	1.90701	0.93	1.84	Accept
0.215408	0.067237	CRC	0.41	5.0471	0.55	3.18	Accept
0.548442	0.735957	CRC	0.51	4.06828	0.49	3.87	Accept
-0.74354	-0.538924	CRC	0.67	2.60023	0.66	2.36	Accept
-0.305623	-0.465812	CRC	0.62	1.76039	0.39	5.02	Accept
-1.59821	-2.02579	CRC	0.69	1.96415	0.75	1.96	Accept
-0.332503	-0.417462	CRC	0.69	2.88299	0.71	2.78	Accept
-0.51107	-0.661632	CRC	0.66	2.04533	0.69	1.98	Accept
-0.59282	-0.348172	CRC	0.58	3.75406	0.55	3.58	Accept
1.56409	0.375642	CRC	0.78	1.90248	0.89	1.9	Accept
-0.754585	-0.901466	CRC	0.59	5.27396	0.78	2.37	Accept
0.420701	0.493493	CRC	0.4	2.74352	0.39	2.72	Accept
-1.50953	-1.50684	CRC	0.73	1.99372	0.73	1.99	Accept
-0.598613	-0.295442	CRC	0.65	5.485	0.62	5.06	Accept
0.601271	0.154459	CRC	0.71	2.18864	0.78	2.06	Accept
0.741026	-0.240157	CRC	0.69	1.77297	0.69	3.5	Accept
-0.0173961	0.144752	CRC	0.22	4.12292	0.33	2.11	Accept
-0.356157	-0.420631	CRC	0.6	3.05131	0.61	3.06	Accept
0.317748	0.266564	CRC	0.58	4.05791	0.74	2.04	Accept
0.998315	0.672322	CRC	0.75	2.53152	0.8	2.38	Accept
-2.5986	-2.79246	CRC	0.91	3.61945	0.92	3.64	Accept
-0.576158	-0.269909	CRC	0.29	3.22817	0.23	3.57	Accept
-1.09867	-1.39834	CRC	0.72	2.08105	0.76	2.08	Accept
0.02992	0.184681	CRC	0.6	2.04977	0.58	2	Accept
-0.211669	-0.304175	CRC	0.56	3.33787	0.58	3.28	Accept
-0.249753	-0.157452	CRC	0.27	4.04602	0.41	2.02	Accept
-0.592403	-0.180678	CRC	0.66	3.29969	0.6	3.21	Accept
0.224158	0.177941	CRC	0.45	4.58745	0.64	2.18	Accept
-0.244861	-0.112259	CRC	0.48	3.91916	0.5	3.3	Accept
0.106052	-0.00899872	CRC	0.46	4.25986	0.5	3.93	Accept
0.904837	1.16832	CRC	0.53	2.04548	0.49	2	Accept
-0.107029	1.39947	CRC	0.57	2.08962	0.31	2.17	Accept
1.35192	1.30739	CRC	0.47	2.63422	0.48	2.61	Accept
1.08062	1.22886	CRC	0.46	2.04435	0.44	2	Accept
0.28523	0.568974	CRC	0.51	2.24565	0.48	2.08	Accept
0.0921379	0.152999	CRC	0.62	3.77598	0.62	3.62	Accept
-1.01068	-1.05106	CRC	0.66	2.25785	0.67	2.22	Accept
0.898692	1.12988	CRC	0.68	2.21958	0.66	2.07	Accept
1.6399	1.84103	CRC	0.45	4.08429	0.59	2.02	Accept
0.9493	0.567588	CRC	0.81	2.07103	0.85	2.03	Accept
0.521258	0.171693	CRC	0.77	2.02878	0.81	2.03	Accept
0.0800241	-0.507461	CRC	0.85	2.00825	0.9	1.9	Accept
1.6178	-0.0258584	CRC	0.46	1.98049	0.72	2.05	Accept
0.0772688	-0.412075	CRC	0.67	3.23141	0.75	3.07	Accept
0.289431	0.028769	CRC	0.78	1.7765	0.81	1.77	Accept
-0.0116077	-0.849909	CRC	0.86	2.59672	0.92	2.48	Accept
1.45856	0.915684	CRC	0.75	2.223	0.83	1.99	Accept
0.255875	-0.146733	CRC	0.91	1.93831	0.93	1.95	Accept
-1.90357	-0.395832	CRC	0.89	2.00063	0.74	2	Outlier
1.54951	1.53116	CRC	0.38	2.1423	0.39	2.08	Accept
0.0147552	-0.568709	CRC	0.71	2.05087	0.79	2	Accept
1.7721	0.518854	CRC	0.66	3.49242	0.83	3.31	Accept
-0.120189	-0.841093	CRC	0.67	3.85975	0.87	1.93	Accept
-1.79603	-1.58961	CRC	0.82	2.09714	0.8	2.07	Accept
-0.721557	-2.47364	CRC	0.77	2.13134	0.92	2.09	Accept
0.318078	0.166464	CRC	0.66	2.62953	0.7	2.43	Accept
-1.03519	-1.83067	CRC	0.68	2.06032	0.79	2.02	Accept
1.63476	1.58498	CRC	0.72	2.20276	0.74	2.06	Accept
0.74894	-0.119363	CRC	0.8	2.21947	0.88	2.21	Accept
0.824185	-0.397393	CRC	0.55	3.76635	0.76	3.39	Accept
-0.550704	-0.439206	CRC	0.47	5.08215	0.63	2.45	Accept
-0.465411	-0.254901	CRC	0.63	2.87456	0.6	2.82	Accept
-0.536493	-0.599392	CRC	0.58	1.93534	0.59	1.94	Accept
-0.456147	-0.25413	CRC	0.6	2.13475	0.57	2.1	Accept
0.059753	0.256244	CRC	0.41	2.37454	0.4	2.16	Accept
-1.25209	-0.580618	CRC	0.7	2.05291	0.59	2.09	Accept
-0.513027	-0.222583	CRC	0.52	4.09805	0.5	3.63	Accept
0.319437	0.142419	CRC	0.42	2.03878	0.45	2.04	Accept
-0.996497	-1.42021	CRC	0.48	3.99413	0.71	2.02	Accept
-0.254631	-0.315375	CRC	0.53	2.04716	0.55	1.97	Accept
1.41403	1.48249	CRC	0.57	3.81574	0.56	3.79	Accept
0.125715	0.193405	CRC	0.38	3.85409	0.54	1.92	Accept
0.32166	0.181104	CRC	0.47	4.01128	0.66	2.02	Accept
1.71427	-1.08198	CRC	0.29	1.96368	0.65	3	Outlier
-0.256487	-0.279744	CRC	0.59	2.03089	0.6	1.98	Accept
-1.16012	-1.03958	CRC	0.63	2.14709	0.61	2.15	Accept
-1.61049	-1.50457	CRC	0.81	2.39989	0.81	2.23	Accept
0.898416	0.754033	CRC	0.67	2.76737	0.69	2.79	Accept
0.254221	0.0805136	CRC	0.3	5.55669	0.48	2.91	Accept
2.55934	2.42622	CRC	0.4	4.06233	0.6	1.98	Accept
0.59432	0.772473	CRC	0.57	2.64523	0.54	2.64	Accept
-1.03719	0.192609	CRC	0.39	1.99903	0.21	2.05	Accept
-1.18595	-0.818404	CRC	0.73	3.37664	0.68	3.33	Accept
-0.455276	-0.187669	CRC	0.76	2.52098	0.74	2.33	Accept
0.917049	0.988024	CRC	0.71	3.48386	0.7	3.48	Accept
-0.21424	-0.305934	CRC	0.8	2.00032	0.81	2	Accept
0.773527	0.972634	CRC	0.43	2.69659	0.41	2.55	Accept
0.797917	0.998581	CRC	0.55	1.99906	0.37	3.62	Accept
0.339215	0.473895	CRC	0.78	3.78495	0.76	3.86	Accept
2.19337	1.43526	CRC	0.3	2.48235	0.44	2.29	Accept
3.18007	3.1798	CRC	0.57	1.99963	0.57	2	Accept
-1.22046	-1.70028	CRC	0.84	1.90307	0.88	1.9	Accept
-1.16351	-0.93446	CRC	0.63	2.10636	0.6	2.04	Accept
0.541235	0.737243	CRC	0.69	2.02805	0.66	2.03	Accept
1.2003	0.552352	CRC	0.5	1.99638	0.61	2	Accept
1.35837	1.41545	CRC	0.6	3.54761	0.6	3.41	Accept
1.68671	1.3932	CRC	0.45	2.1589	0.51	2.08	Accept
0.95185	0.144659	CRC	0.63	4.17871	0.75	4.15	Accept
-0.113488	-0.984531	CRC	0.72	2.87557	0.83	2.77	Accept
0.151535	0.107653	CRC	0.61	1.94283	0.62	1.92	Accept
1.15311	-0.875236	CRC	0.48	1.99805	0.79	2	Accept
0.616543	0.273072	CRC	0.76	1.87163	0.8	1.88	Accept
0.641458	0.621374	CRC	0.51	4.66079	0.69	2.21	Accept
-1.03016	-1.05777	CRC	0.78	3.34535	0.78	3.41	Accept
-0.195078	-1.38961	CRC	0.73	3.4608	0.87	3.2	Accept
0.873622	0.900696	CRC	0.54	3.82783	0.7	1.89	Accept
-0.383071	-0.192346	CRC	0.62	3.8353	0.59	3.81	Accept
-0.368087	-0.235328	CRC	0.61	3.61808	0.61	3.3	Accept
-1.73675	-2.41162	CRC	0.81	2.12394	0.87	2.16	Accept
-1.2552	-1.82071	CRC	0.57	4.22074	0.8	2.07	Accept
-0.879195	-0.261674	CRC	0.6	2.04565	0.5	2	Accept
0.161706	0.174743	CRC	0.58	3.65926	0.59	3.48	Accept
0.790121	0.745837	CRC	0.71	3.60568	0.72	3.54	Accept
0.0778671	-0.523964	CRC	0.73	3.80263	0.81	3.66	Accept
0.289196	0.356536	CRC	0.68	3.84536	0.68	3.67	Accept
2.07712	2.17704	CRC	0.25	2.23368	0.24	2.2	Accept
-0.837188	-1.08384	BRCA	0.78	2.59448	0.81	2.56	Accept
1.16278	0.92658	BRCA	0.6	3.0689	0.64	3.05	Accept
0.891325	0.938739	BRCA	0.53	4.0303	0.53	3.9	Accept
-0.623122	-0.556937	BRCA	0.62	2.05748	0.61	2.05	Accept
-1.20676	-1.20169	BRCA	0.47	4.00406	0.47	3.99	Accept
-0.798897	-0.741181	BRCA	0.54	1.99961	0.53	2	Accept
0.723167	0.209873	BRCA	0.77	3.18789	0.83	3.12	Accept
-0.842618	-0.760974	BRCA	0.53	1.87532	0.51	1.92	Accept
-0.304307	-0.243737	BRCA	0.48	2.04384	0.47	2.04	Accept
-0.0180474	0.0978801	BRCA	0.45	3.39258	0.44	3.26	Accept
-0.533453	-0.754952	BRCA	0.61	2.04717	0.64	2.1	Accept
-0.247205	-0.244264	BRCA	0.44	2.05418	0.44	2.05	Accept
0.349957	0.0751894	BRCA	0.49	1.96939	0.54	1.95	Accept
-0.831861	-0.754201	BRCA	0.61	3.59859	0.61	3.41	Accept
-0.28537	-1.8985	BRCA	0.86	3.74096	0.95	3.7	Accept
0.0192695	-0.190081	BRCA	0.56	2.14069	0.6	2.1	Accept
0.208548	0.246699	BRCA	0.47	3.68772	0.51	3.06	Accept
1.7598	1.63772	BRCA	0.61	1.86052	0.63	1.86	Accept
-1.77314	-2.1009	BRCA	0.67	2.15954	0.72	2.14	Accept
1.55618	1.45099	BRCA	0.55	3.71958	0.6	3.26	Accept
2.65296	2.86062	BRCA	0.25	1.77553	0.2	2.05	Accept
-1.12841	-1.7219	BRCA	0.83	1.9411	0.88	1.95	Accept
1.54009	1.55421	BRCA	0.61	3.35266	0.61	3.32	Accept
1.24921	0.665784	BRCA	0.77	2.21585	0.82	2.44	Accept
-1.72901	-2.03714	BRCA	0.81	1.97936	0.84	1.99	Accept
3.07345	3.11181	BRCA	0.29	3.38346	0.3	3.14	Accept
1.81439	1.70939	BRCA	0.57	1.93801	0.59	1.92	Accept
0.918659	0.799703	BRCA	0.57	2.20908	0.6	2.12	Accept
-1.1116	-1.14982	BRCA	0.52	3.98174	0.69	1.99	Accept
1.12872	1.56272	BRCA	0.3	1.78067	0.14	3.47	Accept
1.38053	1.30963	BRCA	0.36	5.06229	0.38	4.88	Accept
-0.0127436	-0.0210292	BRCA	0.47	2.0482	0.47	2.06	Accept
0.251483	-0.526447	BRCA	0.7	2.00955	0.8	2.01	Accept
3.32266	3.65417	BRCA	0.27	1.90034	0.23	1.87	Accept
0.718987	-0.263203	BRCA	0.38	3.49042	0.54	3.6	Accept
-0.173804	-0.832024	BRCA	0.72	3.89349	0.8	3.95	Accept
-0.0325772	-0.293545	BRCA	0.52	3.043	0.57	2.98	Accept
-0.628335	-0.858741	BRCA	0.34	4.31312	0.46	3.06	Accept
1.82766	1.44564	BRCA	0.51	3.80783	0.58	3.74	Accept
0.98172	1.03144	BRCA	0.37	4.97478	0.45	3.45	Accept
1.90586	1.73909	BRCA	0.66	2.96221	0.69	2.9	Accept
0.598458	0.0704873	BRCA	0.68	3.88594	0.76	3.76	Accept
3.02719	3.0536	BRCA	0.53	1.60919	0.53	1.58	Accept
-1.47275	-1.32637	BRCA	0.72	2.17935	0.7	2.17	Accept
-0.146717	-0.405816	BRCA	0.67	3.87345	0.72	3.66	Accept
-1.74368	-1.88397	BRCA	0.7	2.07983	0.72	2.08	Accept
0.237951	-0.459468	BRCA	0.3	2.05268	0.42	1.97	Accept
-1.44991	-1.4569	BRCA	0.47	3.73188	0.47	3.75	Accept
1.30431	1.39606	BRCA	0.25	5.21212	0.38	2.66	Accept
-1.49849	-1.7119	BRCA	0.59	4.03319	0.77	2.01	Accept
-1.73426	-1.89583	BRCA	0.79	3.2219	0.81	3.18	Accept
-1.17488	-1.34437	BRCA	0.63	4.34875	0.66	4.29	Accept
-0.224323	-0.313374	BRCA	0.44	3.27962	0.45	3.35	Accept
-0.591211	-1.24014	BRCA	0.5	2.09477	0.61	2.1	Accept
1.12259	0.99193	BRCA	0.48	3.37814	0.51	3.28	Accept
-0.296446	-0.333183	BRCA	0.38	4.10942	0.56	2.03	Accept
0.801626	0.830548	BRCA	0.63	1.97928	0.63	1.94	Accept
1.44383	1.56775	BRCA	0.37	4.50249	0.52	2.24	Accept
0.260928	0.302787	BRCA	0.57	1.86328	0.57	1.81	Accept
-1.5844	-1.64684	BRCA	0.64	2.03081	0.65	2.03	Accept
2.52263	2.57094	BRCA	0.57	2.05514	0.56	2.07	Accept
1.7179	2.05435	BRCA	0.22	3.66477	0.19	3.49	Accept
1.17388	1.14459	BRCA	0.82	1.51573	0.7	3.02	Accept
0.520138	0.27318	BRCA	0.64	2.46675	0.51	5	Accept
-0.233332	-0.169687	BRCA	0.5	1.8777	0.49	1.87	Accept
-1.07024	-0.738233	BRCA	0.65	2.19606	0.6	2.16	Accept
-2.33423	-2.33159	BRCA	0.55	1.99366	0.55	1.99	Accept
-0.0959843	-0.167526	BRCA	0.49	1.87469	0.49	1.97	Accept
-1.48521	-1.7386	BRCA	0.62	2.02616	0.66	2.03	Accept
-1.13278	-1.01607	BRCA	0.52	2.14184	0.5	2.14	Accept
1.60994	1.59695	BRCA	0.64	3.12735	0.66	2.89	Accept
-1.03866	-1.69279	BRCA	0.73	1.94384	0.81	1.94	Accept
0.519864	0.00879021	BRCA	0.5	3.7155	0.6	3.53	Accept
0.334556	0.354215	BRCA	0.4	3.57897	0.43	3.12	Accept
-0.976897	-0.854286	BRCA	0.3	4.03183	0.44	2.02	Accept
2.23431	2.04429	BRCA	0.51	4.81288	0.56	4.49	Accept
-1.31062	-1.12082	BRCA	0.36	1.9775	0.33	1.98	Accept
1.3722	1.37402	BRCA	0.58	3.50443	0.58	3.5	Accept
-0.178557	-0.280574	BRCA	0.55	4.33316	0.59	3.95	Accept
-0.0910624	-1.61817	BRCA	0.76	2.17935	0.9	2.21	Accept
-0.83691	-1.37734	BRCA	0.79	3.93566	0.85	3.8	Accept
-0.965112	-0.916218	BRCA	0.72	2.08963	0.72	2.02	Accept
-0.733769	-0.664164	BRCA	0.49	2.16772	0.48	2.15	Accept
-1.46687	-1.41907	BRCA	0.35	4.87528	0.51	2.44	Accept
2.14573	2.25162	BRCA	0.28	5.43054	0.42	2.71	Accept
-1.35303	-1.67323	BRCA	0.74	2.09527	0.78	2.1	Accept
-0.424425	-0.442483	BRCA	0.44	2.17263	0.44	2.2	Accept
-0.134156	-0.193604	BRCA	0.65	1.92586	0.66	1.92	Accept
0.49896	0.310317	BRCA	0.54	2.08067	0.57	2.1	Accept
0.493372	0.621451	BRCA	0.68	2.10642	0.66	2.11	Accept
-0.741615	-0.726802	BRCA	0.49	2.07116	0.49	2.05	Accept
-0.203047	-0.16022	BRCA	0.34	4.1993	0.5	2.1	Accept
1.28694	1.13812	BRCA	0.53	3.13775	0.43	5.2	Accept
2.90618	2.7649	BRCA	0.36	3.9546	0.4	3.68	Accept
1.07115	-0.0467909	BRCA	0.8	2.24962	0.9	2.17	Accept
2.2651	2.13029	BRCA	0.64	2.0089	0.66	2.02	Accept
1.83722	1.73038	BRCA	0.42	4.78043	0.55	3.05	Accept
1.61255	1.56158	BRCA	0.27	3.95455	0.39	2.37	Accept
2.61811	2.7764	BRCA	0.29	2.27372	0.27	2.25	Accept
2.96738	2.64509	BRCA	0.42	3.29107	0.63	1.75	Accept
0.603816	0.669071	BRCA	0.5	1.93006	0.49	1.92	Accept
1.10328	0.967978	BRCA	0.35	3.55517	0.37	3.58	Accept
2.15257	-0.340311	BRCA	0.24	2.00021	0.64	2	Outlier
2.20037	2.0518	BRCA	0.52	2.26205	0.45	3.32	Accept
0.0384027	0.182073	BRCA	0.58	2.32135	0.56	2.28	Accept
2.56656	2.32219	BRCA	0.54	1.76767	0.58	1.78	Accept
-2.33859	-2.94453	BRCA	0.8	3.48116	0.86	3.45	Accept
0.620684	0.391363	BRCA	0.7	2.85659	0.73	2.89	Accept
-0.388529	-0.355635	BRCA	0.39	2.03589	0.39	1.99	Accept
-2.86625	-2.74831	BRCA	0.79	2.11709	0.78	2.07	Accept
-0.33328	-0.864286	BRCA	0.75	3.50116	0.81	3.56	Accept
-0.379914	-0.804421	BRCA	0.74	2.30375	0.8	2.2	Accept
1.40165	1.21474	BRCA	0.51	2.92974	0.55	2.84	Accept
-0.665295	-0.671481	BRCA	0.44	4.71754	0.61	2.38	Accept
1.61539	1.58547	BRCA	0.53	3.21669	0.55	3.03	Accept
0.963372	-0.189848	BRCA	0.69	3.24477	0.83	3.29	Accept
-0.700315	-0.399495	BRCA	0.67	4.03388	0.65	3.58	Accept
0.212753	0.268658	BRCA	0.45	2.0065	0.44	2.01	Accept
1.50773	1.78831	BRCA	0.36	2.50146	0.38	1.89	Accept
-0.78525	-1.08544	BRCA	0.41	4.55696	0.63	2.29	Accept
-0.719548	-0.419778	BRCA	0.59	4.02515	0.55	3.85	Accept
0.303991	0.45549	BRCA	0.46	1.98695	0.43	2.02	Accept
-1.55992	-2.33607	BRCA	0.84	1.95198	0.9	1.95	Accept
-1.87701	-2.7399	BRCA	0.64	4.6365	0.87	2.24	Accept
-0.473557	-0.474916	BRCA	0.55	1.84826	0.55	1.85	Accept
-0.0877437	-0.0132445	BRCA	0.75	1.99799	0.74	2	Accept
0.99722	1.13914	BRCA	0.33	5.35575	0.48	2.59	Accept
1.38547	1.41233	BRCA	0.43	1.99683	0.43	1.96	Accept
0.0267249	-0.307936	BRCA	0.61	3.24237	0.67	3.15	Accept
1.47296	1.53649	BRCA	0.49	2.68069	0.48	2.67	Accept
1.77737	1.62888	BRCA	0.46	3.26638	0.49	3.21	Accept
0.357686	0.0837538	BRCA	0.73	2.86748	0.77	2.8	Accept
2.84193	2.76112	BRCA	0.45	3.86243	0.64	1.88	Accept
1.41829	1.03991	BRCA	0.72	2.54401	0.77	2.54	Accept
0.0295649	-1.43549	BRCA	0.32	2.06107	0.57	2.02	Accept
-0.748461	-0.896389	BRCA	0.37	2.00435	0.39	2.04	Accept
0.871115	0.782272	BRCA	0.53	2.7268	0.53	2.9	Accept
2.1592	1.78202	BRCA	0.71	1.71288	0.76	1.72	Accept
-0.188553	-1.3454	BRCA	0.63	3.31884	0.8	3.15	Accept
2.56046	2.42613	BRCA	0.57	1.6913	0.59	1.71	Accept
-0.918976	-1.30642	BRCA	0.79	3.33372	0.83	3.36	Accept
0.124402	-0.0989685	BRCA	0.73	2.02196	0.64	3.59	Accept
-1.15518	-1.23895	BRCA	0.47	4.05098	0.65	2.05	Accept
0.591184	0.232577	BRCA	0.73	3.36478	0.78	3.29	Accept
0.474542	0.332513	BRCA	0.51	5.27465	0.57	4.57	Accept
-0.383695	-0.623693	BRCA	0.64	3.41087	0.68	3.37	Accept
0.440772	0.297701	BRCA	0.64	4.09553	0.67	3.96	Accept
1.08648	0.943951	BRCA	0.56	3.12582	0.58	3.18	Accept
-0.195447	-0.567374	BRCA	0.79	2.98866	0.83	2.98	Accept
-0.117498	-0.0450897	BRCA	0.53	3.44457	0.52	3.41	Accept
0.066334	-0.126618	BRCA	0.54	4.10612	0.58	3.99	Accept
-0.350437	-0.937774	BRCA	0.64	3.97803	0.73	3.93	Accept
1.45841	1.25632	BRCA	0.7	3.98688	0.74	3.76	Accept
-0.375778	-0.413886	BRCA	0.51	1.99702	0.52	1.97	Accept
-1.2442	-1.14212	BRCA	0.69	3.13561	0.68	3.06	Accept
0.283453	0.358161	BRCA	0.48	2.11683	0.48	2.01	Accept
-0.209835	-0.395766	BRCA	0.68	2.03576	0.71	2.01	Accept
-0.917106	-0.866063	BRCA	0.6	1.99774	0.59	2.01	Accept
-0.0752336	-0.418398	BRCA	0.77	2.02776	0.81	2.02	Accept
2.29812	2.31071	BRCA	0.55	2.12849	0.55	2.11	Accept
-0.0872687	-0.150519	BRCA	0.76	2.00348	0.77	1.98	Accept
2.64239	2.87585	BRCA	0.24	2.41023	0.19	2.76	Accept
-0.896072	-0.941603	BRCA	0.66	3.78666	0.68	3.57	Accept
-0.120087	-0.370773	BRCA	0.68	3.68368	0.88	1.27	Accept
-0.018394	-0.0805301	BRCA	0.67	2.94022	0.69	2.8	Accept
-1.61793	-1.69229	BRCA	0.77	2.02171	0.78	2.01	Accept
-0.913734	-1.07089	BRCA	0.82	2.04632	0.84	1.98	Accept
-1.58377	-1.55326	BRCA	0.72	2.40023	0.72	2.35	Accept
-0.833798	-0.955437	BRCA	0.68	2.05888	0.7	2.04	Accept
1.11518	0.511089	BRCA	0.47	5.18438	0.66	3.6	Accept
-2.79027	-3.31978	BRCA	0.86	2.47665	0.9	2.44	Accept
1.08765	1.07565	BRCA	0.68	3.63569	0.69	3.5	Accept
-0.556402	-0.619248	BRCA	0.63	3.05953	0.65	2.93	Accept
0.630489	0.442471	BRCA	0.6	3.20852	0.63	3.22	Accept
0.984776	0.830841	BRCA	0.57	3.74278	0.75	1.84	Accept
-1.50593	-1.82065	BRCA	0.56	3.4113	0.75	1.8	Accept
1.61418	1.67279	BRCA	0.52	2.53797	0.48	2.86	Accept
-2.45387	-2.43721	BRCA	0.78	2.25589	0.78	2.23	Accept
1.30384	1.34533	BRCA	0.38	2.38702	0.35	2.64	Accept
-2.05872	-1.97762	BRCA	0.63	2.05768	0.62	2.03	Accept
-0.661516	-0.878106	BRCA	0.47	5.05539	0.59	3.62	Accept
-2.12586	-2.1887	BRCA	0.75	3.50666	0.76	3.47	Accept
-0.598269	-0.583095	BRCA	0.7	3.53098	0.71	3.33	Accept
-2.2872	-2.34647	BRCA	0.77	3.56757	0.78	3.51	Accept
1.90527	1.96633	BRCA	0.42	3.38208	0.58	1.7	Accept
-1.5592	-1.34393	BRCA	0.69	2.22787	0.65	2.3	Accept
-2.07355	-2.06724	BRCA	0.46	4.01516	0.63	2	Accept
-0.394182	-0.378351	BRCA	0.52	3.69393	0.53	3.51	Accept
-0.912612	-1.27037	BRCA	0.83	1.89498	0.86	1.93	Accept
0.08946	0.237966	BRCA	0.4	3.17978	0.36	3.4	Accept
-1.61873	-1.84307	BRCA	0.65	3.37525	0.69	3.29	Accept
-0.000227588	0.0474152	BRCA	0.56	2.26064	0.57	2.1	Accept
0.390424	0.331942	BRCA	0.6	1.89248	0.61	1.89	Accept
0.484109	0.396032	BRCA	0.57	3.91153	0.59	3.83	Accept
-0.629569	-0.83226	BRCA	0.62	3.70087	0.78	1.96	Accept
-0.592456	-0.900382	BRCA	0.67	3.4189	0.83	1.76	Accept
-0.584078	-0.701592	BRCA	0.66	2.51384	0.49	5.51	Accept
-0.35225	-0.372552	BRCA	0.52	3.1257	0.52	3.17	Accept
-1.2945	-1.43853	BRCA	0.61	3.67472	0.63	3.73	Accept
-2.12512	-2.96768	BRCA	0.73	2.07445	0.83	2.06	Accept
0.671885	0.604603	BRCA	0.72	2.07731	0.73	2.07	Accept
1.86666	1.989	BRCA	0.3	3.74444	0.3	3.44	Accept
-0.531642	-0.847565	BRCA	0.82	1.97856	0.85	1.98	Accept
-1.55771	-1.39121	BRCA	0.64	2.00857	0.62	1.95	Accept
-1.33699	-1.59035	BRCA	0.61	3.79521	0.65	3.81	Accept
0.324671	0.367521	BRCA	0.64	1.86476	0.63	1.89	Accept
-0.223272	-0.0756645	BRCA	0.47	2.09331	0.31	3.73	Accept
-1.70563	-2.26749	BRCA	0.65	5.0557	0.75	4.62	Accept
-1.6454	-2.34532	BRCA	0.74	3.86504	0.83	3.66	Accept
-0.954313	-1.28508	BRCA	0.56	3.73903	0.76	1.89	Accept
0.41946	0.523237	BRCA	0.49	2.16806	0.48	2.1	Accept
-1.82222	-1.57961	BRCA	0.54	3.44685	0.5	3.42	Accept
1.00061	1.48972	BRCA	0.4	2.019	0.22	3.4	Accept
-0.567005	-0.610523	BRCA	0.62	4.15347	0.67	3.44	Accept
-1.34978	-1.4045	BRCA	0.35	4.25434	0.53	2.11	Accept
1.01623	-0.415453	BRCA	0.69	3.98995	0.86	3.9	Accept
-0.00998961	-0.158646	BRCA	0.55	3.56736	0.58	3.5	Accept
-1.04781	0.361129	BRCA	0.45	1.91949	0.23	1.98	Accept
0.0174475	0.120236	BRCA	0.24	4.11409	0.37	2.06	Accept
-0.228736	-1.47067	BRCA	0.66	3.5774	0.89	2.03	Accept
-1.06813	-0.851137	BRCA	0.41	2.04002	0.38	1.99	Accept
-0.90967	-0.967549	BRCA	0.57	2.04164	0.58	2.04	Accept
3.49537	2.75717	BRCA	0.31	4.3034	0.53	2.86	Accept
0.0808615	0.220627	BRCA	0.29	3.70125	0.27	3.71	Accept
-0.414017	-0.661468	BRCA	0.66	3.95912	0.7	3.91	Accept
-1.0912	-1.20248	BRCA	0.3	4.08763	0.48	2.05	Accept
1.02041	1.03712	BRCA	0.44	1.98148	0.43	2.04	Accept
2.95668	3.41746	BRCA	0.52	2.01633	0.44	2.02	Accept
-0.195637	-0.279443	BRCA	0.76	1.99509	0.77	2	Accept
-0.0158506	-0.131089	BRCA	0.46	3.40144	0.48	3.4	Accept
-1.32972	0.991374	BRCA	0.73	1.96492	0.36	1.89	Outlier
-0.358156	-0.330488	BRCA	0.59	1.8782	0.58	1.92	Accept
-2.25794	-2.51139	BRCA	0.72	3.76798	0.75	3.85	Accept
0.868218	0.792071	BRCA	0.57	1.79813	0.42	3.47	Accept
1.60314	1.56087	BRCA	0.31	3.99055	0.48	2	Accept
-0.287942	-0.737886	BRCA	0.62	3.38842	0.78	2.13	Accept
1.73917	1.7481	BRCA	0.64	3.44989	0.66	3.14	Accept
1.31278	0.509751	BRCA	0.67	3.79121	0.79	3.57	Accept
0.366627	-0.00229677	BRCA	0.46	3.54421	0.55	3.19	Accept
3.32583	3.13482	BRCA	0.38	2.49994	0.54	1.49	Accept
-0.272389	-0.406393	BRCA	0.48	1.92512	0.5	1.95	Accept
-0.815559	-1.18686	BRCA	0.71	2.26227	0.77	2.14	Accept
0.0282773	-0.528145	BRCA	0.83	1.99162	0.88	1.95	Accept
0.16844	-0.256475	BRCA	0.65	4.23251	0.84	2.01	Accept
0.354308	0.257614	BRCA	0.4	3.96159	0.42	3.9	Accept
2.68006	2.8074	BRCA	0.23	4.11526	0.22	3.99	Accept
-1.89832	-2.1053	BRCA	0.82	1.96688	0.84	1.97	Accept
-0.279049	-0.132216	BRCA	0.32	3.9882	0.46	1.99	Accept
1.56509	1.46751	BRCA	0.53	2.05693	0.56	1.95	Accept
0.00615795	-0.0132266	BRCA	0.65	3.88314	0.67	3.6	Accept
-1.36354	-1.46846	BRCA	0.59	3.89111	0.61	3.85	Accept
0.251359	0.313161	BRCA	0.56	2.00294	0.39	3.82	Accept
0.181344	0.047088	BRCA	0.67	2.06767	0.69	2.07	Accept
-0.387772	-0.347278	BRCA	0.56	3.0854	0.56	3	Accept
1.36577	1.33572	BRCA	0.62	3.78837	0.64	3.55	Accept
0.866984	-0.190451	BRCA	0.83	2.15928	0.91	2.17	Accept
1.17625	1.3227	BRCA	0.65	3.57065	0.64	3.37	Accept
0.239851	-0.101034	BRCA	0.64	3.72679	0.69	3.77	Accept
0.248015	-0.143429	BRCA	0.73	1.91945	0.78	1.92	Accept
2.30563	2.65615	BRCA	0.36	4.00518	0.34	3.43	Accept
0.802411	-0.0349412	BRCA	0.85	1.92735	0.91	1.93	Accept
-0.077486	-0.396615	BRCA	0.49	3.75877	0.56	3.54	Accept
2.40145	2.59828	BRCA	0.5	3.58626	0.64	1.76	Accept
-0.799521	-0.917847	BRCA	0.75	1.84763	0.76	1.9	Accept
-0.980891	-1.52914	BRCA	0.66	2.08554	0.74	2.08	Accept
0.797507	0.715713	BRCA	0.67	3.51173	0.81	1.77	Accept
0.919045	-0.2188	BRCA	0.51	3.29064	0.7	3.23	Accept
0.548262	-0.776389	BRCA	0.86	2.10774	0.94	2.07	Accept
0.683827	0.812883	BRCA	0.57	2.76277	0.55	2.74	Accept
0.102918	0.0321744	BRCA	0.64	3.54097	0.65	3.56	Accept
0.474694	0.456935	BRCA	0.49	3.44408	0.5	3.35	Accept
-0.494037	-0.95329	BRCA	0.67	3.62993	0.74	3.56	Accept
-0.963721	-1.03233	BRCA	0.51	2.20337	0.52	2.22	Accept
-1.11703	-0.930108	BRCA	0.5	3.34133	0.47	3.31	Accept
-1.21623	-1.14978	BRCA	0.68	2.06098	0.67	2.06	Accept
-1.46461	-1.74992	BRCA	0.68	2.04769	0.58	3.84	Accept
-1.41655	-1.73117	BRCA	0.82	2.05037	0.85	2.05	Accept
-1.66678	-1.33453	BRCA	0.65	2.09659	0.45	3.78	Accept
-0.900793	-1.20223	BRCA	0.63	3.49445	0.81	1.72	Accept
1.12783	1.11504	BRCA	0.6	3.7104	0.61	3.59	Accept
-1.3184	-1.07491	BRCA	0.56	2.01537	0.52	2	Accept
-0.28801	0.0793814	BRCA	0.56	2.06772	0.51	1.96	Accept
0.561961	0.284736	BRCA	0.46	3.11541	0.51	3.09	Accept
-0.580308	-0.458884	BRCA	0.66	3.75699	0.65	3.61	Accept
-0.15535	-0.626857	BRCA	0.7	4.46017	0.78	4.07	Accept
0.775708	0.762977	BRCA	0.62	2.0419	0.62	2.06	Accept
1.81023	2.00472	BRCA	0.56	1.98722	0.53	1.96	Accept
-0.271574	-0.495838	BRCA	0.53	4.2896	0.73	2.09	Accept
1.56787	1.48575	BRCA	0.64	3.50709	0.66	3.4	Accept
-0.458053	-1.13076	BRCA	0.83	2.96283	0.89	2.85	Accept
0.619829	0.517515	BRCA	0.4	3.87562	0.45	3.39	Accept
-0.94742	-1.01202	BRCA	0.46	3.93127	0.64	1.97	Accept
1.99965	1.93563	BRCA	0.65	1.95976	0.66	1.96	Accept
-0.270099	-0.844492	BRCA	0.7	3.12036	0.87	1.62	Accept
-1.13872	-1.35179	BRCA	0.71	1.99578	0.74	1.99	Accept
0.734071	0.688444	BRCA	0.43	2.57401	0.38	3.27	Accept
-0.224661	-0.346271	BRCA	0.64	1.79652	0.66	1.79	Accept
1.65396	1.51294	BRCA	0.71	1.97295	0.73	1.97	Accept
2.65425	2.51141	BRCA	0.43	3.54564	0.62	1.81	Accept
1.18608	1.13506	BRCA	0.47	2.05973	0.48	2.05	Accept
-1.7546	-1.58172	BRCA	0.45	2.01541	0.42	2.02	Accept
-0.171865	-0.239202	BRCA	0.53	1.88773	0.54	1.9	Accept
-0.393374	-0.636579	BRCA	0.77	1.93814	0.8	1.92	Accept
-1.23205	-1.20079	BRCA	0.35	3.85181	0.51	1.95	Accept
-0.0348778	0.0843107	BRCA	0.57	3.43492	0.55	3.43	Accept
1.23574	0.904489	BRCA	0.76	2.86145	0.8	2.85	Accept
-1.82896	-3.12764	BRCA	0.9	2.30892	0.96	2.13	Accept
-0.0634698	-0.347539	BRCA	0.54	3.84296	0.74	1.93	Accept
2.08198	2.22554	BRCA	0.27	2.96041	0.27	2.68	Accept
2.42112	2.60266	BRCA	0.34	4.64231	0.53	1.87	Accept
0.635799	1.07995	BRCA	0.34	3.84832	0.3	3.4	Accept
0.0706837	-0.594725	BRCA	0.68	5.18521	0.77	5.22	Accept
0.0708807	-0.0347911	BRCA	0.66	2.0958	0.68	2.06	Accept
0.502072	-1.65363	BRCA	0.39	1.99812	0.74	2	Accept
0.924715	-0.0247494	BRCA	0.82	2.09719	0.9	2.05	Accept
3.11675	3.164	BRCA	0.41	3.39953	0.41	3.29	Accept
1.34069	1.59053	BRCA	0.67	3.60251	0.64	3.46	Accept
0.000867382	-0.0557581	BRCA	0.58	4.04263	0.74	2.04	Accept
0.996873	0.941875	BRCA	0.44	1.84436	0.45	1.84	Accept
0.168822	0.205478	BRCA	0.49	3.2028	0.5	3	Accept
-0.393938	-1.35165	BRCA	0.81	1.85661	0.89	1.9	Accept
-1.55697	-1.68285	BRCA	0.57	2.17878	0.59	2.19	Accept
1.32275	0.0130381	BRCA	0.8	2.94695	0.91	2.89	Accept
1.6562	1.62776	BRCA	0.73	2.51841	0.74	2.44	Accept
0.221711	0.651838	BRCA	0.32	2.00186	0.26	1.99	Accept
-0.636969	-1.21789	BRCA	0.9	1.98365	0.93	2.01	Accept
0.321389	0.76677	BRCA	0.56	2.19742	0.33	4.17	Accept
-1.93865	-2.04461	BRCA	0.74	3.91767	0.75	4	Accept
0.374892	0.402139	BRCA	0.36	2.68721	0.39	2.32	Accept
0.205035	0.1529	BRCA	0.59	3.95225	0.61	3.77	Accept
2.31829	2.26292	BRCA	0.46	3.40999	0.48	3.27	Accept
1.1422	1.22184	BRCA	0.42	2.02822	0.41	2	Accept
1.49309	1.14899	BRCA	0.71	1.84432	0.76	1.81	Accept
-0.28423	-0.684224	BRCA	0.82	1.79859	0.86	1.76	Accept
2.59446	2.63814	BRCA	0.41	3.08518	0.4	3.12	Accept
1.54803	0.880642	BRCA	0.56	2.92291	0.67	2.91	Accept
-0.168939	-0.285402	BRCA	0.77	1.81394	0.79	1.75	Accept
2.45307	2.45732	BRCA	0.44	1.79324	0.42	1.94	Accept
1.00758	0.656726	BRCA	0.59	5.28006	0.85	1.71	Accept
2.40726	2.45007	BRCA	0.39	3.13042	0.38	3.17	Accept
1.70011	1.80767	BRCA	0.29	2.0171	0.19	3.26	Accept
-0.567203	-0.516567	BRCA	0.48	2.25867	0.47	2.27	Accept
-0.399473	-0.333641	BRCA	0.46	1.98047	0.45	1.97	Accept
-0.0228692	-0.0737429	BRCA	0.54	1.98	0.55	1.97	Accept
-0.230095	-0.473346	BRCA	0.67	1.8739	0.7	1.93	Accept
2.11831	2.3325	BRCA	0.5	1.6898	0.46	1.71	Accept
2.02702	2.03701	BRCA	0.54	1.79238	0.54	1.78	Accept
-1.57041	-1.27794	BRCA	0.8	2.21411	0.77	2.16	Accept
-0.507585	-0.459127	BRCA	0.52	2.01695	0.51	2.03	Accept
-1.24822	-1.54365	BRCA	0.59	3.72261	0.65	3.54	Accept
1.01045	0.886542	BRCA	0.3	1.61755	0.26	2.15	Accept
0.402635	1.48912	BRCA	0.34	2.07891	0.19	2.15	Accept
1.65602	1.21792	BRCA	0.74	1.78533	0.79	1.83	Accept
0.459826	0.0485671	BRCA	0.69	3.73989	0.75	3.69	Accept
-0.858474	-1.26131	BRCA	0.73	3.58058	0.78	3.61	Accept
0.302114	0.103751	BRCA	0.55	1.95992	0.59	1.91	Accept
-1.6101	-1.99007	BRCA	0.63	2.1698	0.69	2.16	Accept
-1.46498	-1.74718	BRCA	0.73	2.18922	0.77	2.15	Accept
-1.38057	-1.50614	BRCA	0.62	2.00754	0.64	2.01	Accept
0.255755	0.269055	BRCA	0.55	3.23769	0.54	3.34	Accept
-0.784235	-0.848029	BRCA	0.52	4.70616	0.57	4.02	Accept
-0.360759	-0.246876	BRCA	0.48	3.54517	0.46	3.55	Accept
1.4241	1.46424	BRCA	0.31	2.14896	0.31	2.09	Accept
-1.0736	-1.60556	BRCA	0.41	4.07556	0.52	3.78	Accept
-1.93312	-2.11089	BRCA	0.69	2.10397	0.72	2.06	Accept
-1.13506	-1.70245	BRCA	0.74	3.27503	0.81	3.24	Accept
1.30436	1.08963	BRCA	0.65	2.76078	0.68	2.8	Accept
-0.124737	-0.120788	BRCA	0.44	3.52931	0.45	3.38	Accept
-0.281812	-0.194666	BRCA	0.44	3.14431	0.44	2.96	Accept
1.12271	0.90881	BRCA	0.7	3.09708	0.73	3.1	Accept
-2.14298	-2.43245	BRCA	0.7	1.99606	0.74	2	Accept
1.51438	1.7831	BRCA	0.44	2.06484	0.4	2.02	Accept
-0.679444	-1.64513	BRCA	0.62	3.01117	0.76	3.03	Accept
-1.6255	-1.70951	BRCA	0.55	2.10782	0.57	2.06	Accept
-3.46839	-3.42594	BRCA	0.27	4.15361	0.42	2.06	Accept
0.172512	0.339446	BRCA	0.22	3.88176	0.33	1.98	Accept
0.632943	0.709301	BRCA	0.24	5.05449	0.38	2.47	Accept
-0.272902	-0.845833	BRCA	0.5	2.00667	0.6	1.99	Accept
0.25563	0.198791	BRCA	0.22	4.46404	0.37	2.23	Accept
2.60975	3.78575	BRCA	0.47	1.94613	0.29	1.87	Outlier
1.52191	1.2872	BRCA	0.75	2.16946	0.78	2.16	Accept
2.87466	2.88197	BRCA	0.46	2.99514	0.46	2.98	Accept
1.1425	1.1389	BRCA	0.64	2.31421	0.64	2.32	Accept
0.966857	0.897701	BRCA	0.59	3.15994	0.61	3.05	Accept
0.814429	-0.209572	BRCA	0.83	2.20991	0.91	2.17	Accept
1.03785	0.238472	BRCA	0.62	3.06714	0.74	3.06	Accept
-2.94872	-4.29688	BRCA	0.86	1.99354	0.94	1.99	Outlier
2.30689	2.20024	BRCA	0.57	2.16768	0.59	2.15	Accept
1.45844	1.33847	BRCA	0.7	1.79497	0.72	1.77	Accept
-4.04194	-0.617397	BRCA	0.8	3.97059	0.26	4.21	Outlier
2.52748	2.57409	BRCA	0.41	3.19053	0.4	3.22	Accept
1.79253	1.86221	BRCA	0.53	1.84506	0.52	1.83	Accept
-1.45758	-1.5916	BRCA	0.76	2.13241	0.78	2.09	Accept
0.678833	0.837309	BRCA	0.62	2.14597	0.59	2.18	Accept
1.26825	1.01229	BRCA	0.61	3.68504	0.67	3.39	Accept
-0.968758	-1.9658	BRCA	0.6	2.00411	0.75	2	Accept
1.85661	2.05057	BRCA	0.58	2.94637	0.54	3.03	Accept
1.48666	1.30384	BRCA	0.6	3.11148	0.64	2.98	Accept
-1.68157	-2.38986	BRCA	0.74	4.08367	0.9	2.11	Accept
1.95877	1.72792	BRCA	0.62	2.04792	0.66	2.02	Accept
-1.6992	-1.85546	BRCA	0.73	2.01128	0.75	2.02	Accept
1.51457	0.125719	BRCA	0.8	1.82438	0.91	1.89	Accept
-2.18442	-2.54696	BRCA	0.79	2.18041	0.83	2.16	Accept
-1.94491	-2.24702	BRCA	0.75	2.09511	0.79	2.06	Accept
1.52085	1.5766	BRCA	0.53	3.12544	0.52	3.13	Accept
-1.76991	-1.90589	BRCA	0.53	3.80738	0.55	3.86	Accept
0.816382	0.715067	BRCA	0.48	3.72084	0.51	3.54	Accept
0.859401	0.974801	BRCA	0.53	1.59976	0.51	1.6	Accept
-0.109758	-0.300537	BRCA	0.43	2.01823	0.46	2.04	Accept
-0.31759	-0.412799	BRCA	0.51	1.99806	0.53	1.97	Accept
-1.97852	-1.90669	BRCA	0.67	2.07011	0.66	2.06	Accept
-0.909806	-1.01974	BRCA	0.62	3.38238	0.64	3.35	Accept
0.0559798	-0.136194	BRCA	0.68	2.17162	0.73	1.95	Accept
0.852801	1.00014	BRCA	0.35	4.00521	0.34	3.78	Accept
0.248102	0.476314	BRCA	0.28	3.15269	0.25	3.14	Accept
-0.95697	0.00615843	BRCA	0.77	2.25078	0.63	2.27	Accept
-0.797922	-0.926547	BRCA	0.65	2.10998	0.67	2.11	Accept
1.88158	1.64265	BRCA	0.7	1.57108	0.74	1.52	Accept
-1.87299	-2.38827	BRCA	0.85	1.98797	0.89	1.99	Accept
-1.34859	-1.52724	BRCA	0.56	2.05789	0.59	2.06	Accept
-0.838971	-1.41479	BRCA	0.74	4.04841	0.82	3.77	Accept
-0.0785809	-0.371387	BRCA	0.77	3.35759	0.81	3.23	Accept
-1.27412	-0.568332	BRCA	0.55	3.11765	0.31	5.2	Accept
0.676119	0.299025	BRCA	0.48	3.85378	0.56	3.63	Accept
-0.693292	-0.758382	BRCA	0.68	2.04251	0.69	2.04	Accept
2.60721	2.86004	BRCA	0.21	2.06297	0.13	3.08	Accept
1.65895	1.6082	BRCA	0.49	2.93526	0.55	2.39	Accept
2.00314	1.81642	BRCA	0.26	3.67592	0.3	3.43	Accept
1.75945	1.06554	BRCA	0.59	3.54587	0.72	3.21	Accept
-0.830843	-0.440439	BRCA	0.63	3.50014	0.57	3.43	Accept
2.53943	2.61899	BRCA	0.59	1.48821	0.25	6.08	Accept
0.606289	0.368177	BRCA	0.59	2.02648	0.63	2.02	Accept
-0.190566	-0.565591	BRCA	0.66	2.08375	0.72	2.04	Accept
0.749057	0.703748	BRCA	0.45	3.39011	0.46	3.36	Accept
1.30659	0.97378	BRCA	0.33	3.59044	0.56	1.75	Accept
0.914405	0.936821	BRCA	0.45	3.53449	0.45	3.48	Accept
-0.146369	-0.0557327	BRCA	0.43	3.73082	0.42	3.65	Accept
-0.541728	-0.601722	BRCA	0.5	1.98686	0.51	1.99	Accept
-0.0393586	-0.0877278	BRCA	0.54	1.83242	0.55	1.82	Accept
1.50771	1.50157	BRCA	0.44	2.69583	0.61	1.36	Accept
0.591877	0.69634	BRCA	0.57	2.16096	0.55	2.18	Accept
-1.43481	-1.23811	BRCA	0.51	3.80144	0.48	3.74	Accept
1.72364	2.00059	BRCA	0.25	2.4475	0.25	2.02	Accept
2.60894	2.40552	BRCA	0.59	1.85124	0.62	1.88	Accept
-0.305776	-0.343436	BRCA	0.48	2.9909	0.48	3.07	Accept
0.12293	-0.0280533	BRCA	0.57	1.93587	0.59	1.98	Accept
-0.956056	-1.06473	BRCA	0.66	2.24374	0.68	2.21	Accept
0.15572	0.163874	BRCA	0.44	1.7863	0.43	1.85	Accept
-0.124135	-0.334693	BRCA	0.48	3.74773	0.54	3.41	Accept
0.0203316	-0.0901	BRCA	0.36	3.07841	0.38	3.05	Accept
0.468416	-4.06368	BRCA	0.34	3.02856	0.91	3.57	Outlier
-0.969677	-0.845533	BRCA	0.62	1.97388	0.6	1.97	Accept
0.0664029	0.178819	BRCA	0.51	2.93386	0.49	2.94	Accept
0.00613283	0.0731494	BRCA	0.41	2.03003	0.4	2.02	Accept
1.06526	1.14527	BRCA	0.55	1.78684	0.54	1.76	Accept
1.06705	0.940772	BRCA	0.64	3.53143	0.66	3.53	Accept
-0.952298	-0.876944	BRCA	0.55	3.62287	0.54	3.58	Accept
1.66617	1.83149	BRCA	0.57	1.83725	0.54	1.85	Accept
1.68378	1.25995	BRCA	0.33	3.49175	0.41	3.32	Accept
1.92956	1.97211	BRCA	0.28	3.18352	0.27	3.25	Accept
0.34959	0.196104	BRCA	0.36	1.96205	0.39	1.92	Accept
-2.10171	-1.99622	BRCA	0.8	3.29852	0.79	3.26	Accept
-1.10388	-1.10339	BRCA	0.55	1.87063	0.55	1.87	Accept
0.489549	0.544332	BRCA	0.42	2.19166	0.42	2.11	Accept
-0.348329	-0.507302	BRCA	0.74	1.8635	0.76	1.87	Accept
-0.0392444	0.121865	BRCA	0.36	2.08901	0.34	2.04	Accept
-0.0572135	0.0266966	BRCA	0.54	1.86818	0.52	1.91	Accept
1.38248	1.35852	BRCA	0.35	3.52524	0.5	1.93	Accept
-0.916463	-0.900339	BRCA	0.42	3.36743	0.42	3.33	Accept
-1.12117	-1.16024	BRCA	0.62	2.06189	0.63	2.03	Accept
-1.24015	-0.93973	BRCA	0.67	2.68526	0.63	2.6	Accept
-1.42618	-1.0775	BRCA	0.47	2.25518	0.41	2.26	Accept
0.881578	0.854489	BRCA	0.24	3.93412	0.39	1.98	Accept
0.635204	0.725978	BRCA	0.49	3.99344	0.65	1.94	Accept
1.87463	1.81359	BRCA	0.55	3.03574	0.57	2.92	Accept
-1.52859	-1.67724	BRCA	0.72	2.04686	0.74	2.05	Accept
-0.493705	-0.488445	BRCA	0.71	1.91698	0.71	1.91	Accept
2.871	3.04135	BRCA	0.37	3.12621	0.35	3.03	Accept
-2.42349	-2.76072	BRCA	0.77	2.09661	0.81	2.08	Accept
-1.75808	-1.81768	BRCA	0.53	2.06769	0.54	2.07	Accept
-0.691861	-0.608722	BRCA	0.43	3.55195	0.41	3.64	Accept
2.14357	1.88291	BRCA	0.45	4.07758	0.49	4.16	Accept
-1.77301	-2.30398	BRCA	0.41	4.06433	0.67	2.01	Accept
0.400398	0.495004	BRCA	0.48	3.77992	0.48	3.54	Accept
0.329144	0.207692	BRCA	0.68	1.86736	0.7	1.85	Accept
-0.745365	-1.31952	BRCA	0.82	1.99319	0.87	2.02	Accept
-1.60968	-1.66755	BRCA	0.52	2.06998	0.53	2.07	Accept
-2.08461	-1.82913	BRCA	0.75	2.25039	0.71	2.31	Accept
-0.50378	-0.623767	BRCA	0.61	3.70643	0.63	3.7	Accept
1.58837	2.01248	BRCA	0.4	2.03213	0.34	1.96	Accept
-0.76519	-0.836112	BRCA	0.73	1.91418	0.74	1.91	Accept
1.19026	1.22435	BRCA	0.65	2.07853	0.65	2.03	Accept
-1.41646	-1.81346	BRCA	0.65	2.00234	0.71	2	Accept
-1.53301	-1.90111	BRCA	0.73	2.09301	0.78	2.06	Accept
-1.07407	-1.13838	BRCA	0.66	2.02065	0.67	2.02	Accept
-0.506313	-0.618391	BRCA	0.48	1.98467	0.5	1.98	Accept
-1.72013	-0.92481	BRCA	0.75	2.28969	0.53	3.51	Accept
1.5905	0.886751	BRCA	0.77	1.70126	0.83	1.9	Accept
-1.93887	-2.95181	BRCA	0.8	3.7387	0.89	3.73	Accept
-0.546023	-0.754022	BRCA	0.57	3.17407	0.6	3.24	Accept
-0.0391136	-0.674066	BRCA	0.66	3.20459	0.75	3.22	Accept
-2.35399	-2.80578	BRCA	0.72	3.66942	0.78	3.64	Accept
-1.79305	-1.77149	BRCA	0.56	1.93006	0.55	1.98	Accept
-1.05088	-0.834023	BRCA	0.22	4.28227	0.33	2.11	Accept
0.0437102	-0.378359	BRCA	0.48	2.1919	0.56	2.13	Accept
0.175491	0.0379497	BRCA	0.57	3.08604	0.6	3	Accept
0.298236	0.277612	BRCA	0.49	1.78169	0.32	3.69	Accept
1.6958	0.89673	BRCA	0.66	2.13105	0.77	2.15	Accept
0.970186	1.01836	BRCA	0.29	3.75309	0.31	3.3	Accept
-2.25265	-2.50764	BRCA	0.53	3.87912	0.72	2.03	Accept
1.15451	1.21366	BRCA	0.52	1.90183	0.51	1.9	Accept
-0.293025	-0.324369	BRCA	0.57	3.23144	0.58	3.17	Accept
-0.714558	-1.8663	BRCA	0.67	4.31849	0.83	3.99	Accept
-0.530194	-0.684565	BRCA	0.39	2.1388	0.41	2.19	Accept
-2.78005	-2.71839	BRCA	0.77	3.57363	0.76	3.62	Accept
-0.827794	-1.11298	BRCA	0.68	3.01884	0.72	3.04	Accept
1.34125	1.47151	BRCA	0.54	2.23219	0.52	2.21	Accept
-1.85631	-2.83951	BRCA	0.67	4.07207	0.89	2.02	Accept
1.47854	0.922019	BRCA	0.61	3.44873	0.7	3.4	Accept
1.4953	1.59355	BRCA	0.57	3.44466	0.55	3.49	Accept
0.59329	0.438149	BRCA	0.67	3.49876	0.7	3.39	Accept
-0.572605	-0.61249	BRCA	0.45	3.75325	0.48	3.42	Accept
-2.56472	-2.42573	BRCA	0.73	3.83766	0.83	1.93	Accept
-1.41913	-1.51557	BRCA	0.64	2.0324	0.66	1.99	Accept
-0.28671	-0.380844	BRCA	0.57	3.76336	0.6	3.55	Accept
0.495948	0.417817	BRCA	0.33	4.00785	0.38	3.4	Accept
-0.719406	-1.29544	BRCA	0.36	5.15178	0.64	2.43	Accept
0.724213	0.856141	BRCA	0.53	1.7699	0.51	1.75	Accept
1.68412	1.88463	BRCA	0.26	1.7568	0.19	2.29	Accept
1.22381	1.15393	BRCA	0.47	3.82914	0.52	3.29	Accept
1.35473	1.44054	BRCA	0.46	3.10307	0.44	3.17	Accept
2.12386	1.80954	BRCA	0.59	3.26941	0.78	1.65	Accept
2.1639	1.91126	BRCA	0.47	3.78605	0.5	4	Accept
1.36898	0.736012	BRCA	0.7	1.7833	0.78	1.82	Accept
-1.39709	0.174058	BRCA	0.66	2.00015	0.25	3.92	Outlier
-0.95087	-1.70406	BRCA	0.77	2.18922	0.85	2.18	Accept
-2.06886	-3.3747	BRCA	0.84	2.09837	0.93	2.05	Accept
-1.99182	-2.51407	BRCA	0.76	2.0334	0.82	2.03	Accept
1.34697	1.1881	BRCA	0.67	3.47943	0.7	3.38	Accept
-0.0647701	-0.668054	BRCA	0.59	4.40811	0.7	4.13	Accept
1.00345	1.09404	BRCA	0.25	2.54078	0.22	2.82	Accept
-1.0599	-1.22109	BRCA	0.53	2.02876	0.56	2.01	Accept
0.519625	0.535097	BRCA	0.45	3.75699	0.46	3.57	Accept
2.24847	2.40161	BRCA	0.38	3.6974	0.37	3.47	Accept
0.532412	-0.227036	BRCA	0.7	4.01476	0.89	1.96	Accept
0.554328	0.484543	BRCA	0.29	3.21739	0.31	3.07	Accept
3.00354	3.25905	BRCA	0.29	3.52665	0.25	3.62	Accept
-1.40494	-1.64937	BRCA	0.62	2.02874	0.66	2.02	Accept
0.551532	0.752877	BRCA	0.23	4.16417	0.34	2.1	Accept
1.17538	0.993764	BRCA	0.74	1.78543	0.76	1.82	Accept
1.93793	1.83102	BRCA	0.69	1.73636	0.71	1.7	Accept
1.28496	1.22033	BRCA	0.48	3.52558	0.51	3.27	Accept
1.56571	0.978924	BRCA	0.61	2.59428	0.72	2.37	Accept
-0.953258	-1.40722	BRCA	0.83	2.12141	0.87	2.12	Accept
0.794268	0.867509	BRCA	0.22	3.89651	0.35	1.94	Accept
-2.08268	-1.37016	BRCA	0.4	2.01798	0.29	2.01	Accept
-0.725115	-0.899344	BRCA	0.57	1.97562	0.6	1.97	Accept
2.14394	1.96788	BRCA	0.5	1.73671	0.53	1.74	Accept
1.28915	1.29493	BRCA	0.53	3.52231	0.54	3.37	Accept
-0.147874	-0.583052	BRCA	0.61	4.33629	0.69	4.12	Accept
-1.5261	-2.01202	BRCA	0.69	2.10286	0.76	2.07	Accept
0.136945	0.262016	BRCA	0.39	3.44616	0.37	3.44	Accept
1.88585	2.01759	BRCA	0.44	2.82669	0.44	2.58	Accept
1.28892	1.17453	BRCA	0.48	2.20818	0.51	2.12	Accept
-0.131606	-0.269579	BRCA	0.68	2.0856	0.7	2.09	Accept
1.57226	1.56203	BRCA	0.61	3.22124	0.62	3.11	Accept
0.697045	0.747704	BRCA	0.44	3.98759	0.44	3.85	Accept
-0.228598	-0.711611	BRCA	0.65	3.89569	0.73	3.74	Accept
0.944208	0.404287	BRCA	0.52	4.14167	0.76	2.06	Accept
0.698742	0.546173	BRCA	0.68	2.07302	0.71	2	Accept
1.13077	1.04635	BRCA	0.52	3.78956	0.56	3.42	Accept
1.90369	2.05426	BRCA	0.28	4.66623	0.27	4.42	Accept
0.128138	0.205437	BRCA	0.45	1.75515	0.28	3.5	Accept
2.04829	1.6825	BRCA	0.59	1.89288	0.65	1.89	Accept
2.1952	2.32966	BRCA	0.26	3.70735	0.25	3.56	Accept
0.118792	-0.00642761	BRCA	0.73	2.01434	0.75	1.98	Accept
0.906073	0.9894	BRCA	0.44	3.53991	0.43	3.48	Accept
-1.86441	-2.57173	BRCA	0.71	1.94123	0.8	1.94	Accept
0.706109	0.662031	BRCA	0.54	3.51419	0.55	3.48	Accept
1.305	1.37836	BRCA	0.49	3.44057	0.49	3.27	Accept
1.26652	1.16392	BRCA	0.35	3.82624	0.39	3.46	Accept
1.30416	1.29994	BRCA	0.76	1.79475	0.76	1.8	Accept
0.0928423	-0.264193	BRCA	0.71	3.51433	0.76	3.48	Accept
-0.419702	-0.655197	BRCA	0.65	3.85825	0.69	3.79	Accept
1.69592	1.67133	BRCA	0.38	5.21523	0.42	4.49	Accept
0.534562	0.412723	BRCA	0.69	3.42935	0.72	3.23	Accept
-1.23157	-1.28025	BRCA	0.8	2.04024	0.81	1.98	Accept
-0.438524	-0.734557	BRCA	0.73	1.93638	0.77	1.92	Accept
0.311245	0.266692	BRCA	0.63	1.88295	0.64	1.86	Accept
2.06115	2.01877	BRCA	0.26	3.49598	0.27	3.42	Accept
2.38683	2.20736	BRCA	0.44	3.11221	0.48	3	Accept
-0.637058	-0.912975	BRCA	0.72	3.25476	0.76	3.2	Accept
0.18663	-0.239791	BRCA	0.69	2.14626	0.75	2.14	Accept
-0.952138	-1.6097	BRCA	0.7	3.15823	0.79	3.09	Accept
0.908672	0.776873	BRCA	0.52	2.28595	0.55	2.22	Accept
2.21892	2.32073	BRCA	0.26	3.9298	0.25	3.86	Accept
-0.603523	-0.965428	BRCA	0.7	3.82287	0.76	3.62	Accept
1.66804	1.60411	BRCA	0.6	2.89287	0.61	2.9	Accept
0.388592	0.249552	BRCA	0.65	2.07495	0.67	2.09	Accept
0.554739	0.47763	BRCA	0.6	1.82866	0.61	1.85	Accept
1.27807	1.19764	BRCA	0.24	1.94671	0.26	1.85	Accept
0.411296	-0.38848	BRCA	0.87	1.72744	0.92	1.75	Accept
1.53017	1.35961	BRCA	0.34	4.55606	0.38	4.31	Accept
-0.645295	-0.841491	BRCA	0.67	2.11659	0.7	2.11	Accept
0.270145	0.104362	BRCA	0.25	2.32964	0.28	2.24	Accept
1.008	0.839373	BRCA	0.53	5.01107	0.72	2.47	Accept
-1.18939	-0.82102	BRCA	0.43	2.03465	0.38	1.94	Accept
0.77627	0.875839	BRCA	0.57	3.62151	0.57	3.38	Accept
2.19026	2.23296	BRCA	0.7	1.51316	0.69	1.54	Accept
0.365096	0.145739	BRCA	0.5	3.86194	0.69	2.02	Accept
1.91486	1.94331	BRCA	0.77	1.95824	0.77	1.92	Accept
0.274448	0.47945	BRCA	0.28	1.94804	0.28	1.69	Accept
-0.466698	-0.769395	BRCA	0.7	1.88884	0.74	1.91	Accept
-0.593323	-0.759972	BRCA	0.45	4.79112	0.5	4.4	Accept
0.280347	-0.336638	BRCA	0.3	5.24379	0.55	2.82	Accept
1.24685	1.2318	BRCA	0.49	3.56264	0.49	3.6	Accept
-1.50767	-2.33412	BRCA	0.69	3.60774	0.89	1.76	Accept
0.457442	0.522241	BRCA	0.44	3.75584	0.43	3.74	Accept
1.0879	0.908811	BRCA	0.38	4.20609	0.41	4.2	Accept
1.90621	1.8814	BRCA	0.42	2.48686	0.42	2.53	Accept
2.1209	1.09952	BRCA	0.74	1.81458	0.85	1.85	Accept
-0.468816	-2.52251	BRCA	0.79	1.94602	0.94	1.94	Accept
-0.404541	-0.606109	BRCA	0.65	2.06966	0.68	2.08	Accept
-0.306398	-0.770806	BRCA	0.88	2.0086	0.91	2.01	Accept
0.910642	-0.271498	BRCA	0.76	2.45956	0.88	2.41	Accept
0.402485	0.408758	BRCA	0.57	3.23403	0.57	3.22	Accept
-1.25285	-1.3934	BRCA	0.63	4.17828	0.66	4.04	Accept
-1.65326	-1.78535	BRCA	0.74	2.18282	0.76	2.15	Accept
-1.18545	-1.45339	BRCA	0.55	1.91653	0.59	1.96	Accept
-0.793474	-0.714993	BRCA	0.76	1.98066	0.75	1.98	Accept
0.235978	-0.137033	BRCA	0.68	3.1668	0.84	1.66	Accept
-1.91835	-2.0051	BRCA	0.6	2.13778	0.63	2	Accept
-2.69471	-2.95989	BRCA	0.86	2.0463	0.88	2.06	Accept
-0.100003	-0.733186	BRCA	0.7	3.37013	0.78	3.44	Accept
-1.27594	-1.86484	BRCA	0.76	2.05012	0.83	2	Accept
-0.0823922	-0.015183	BRCA	0.61	3.79263	0.61	3.62	Accept
2.48835	2.69012	BRCA	0.52	2.74926	0.46	3.04	Accept
1.65358	1.84743	BRCA	0.59	3.37885	0.56	3.34	Accept
-0.812245	-0.767488	BRCA	0.53	1.96211	0.52	1.98	Accept
-1.42362	-1.49213	BRCA	0.64	1.84297	0.65	1.85	Accept
1.17667	1.13149	BRCA	0.45	4.20965	0.48	3.85	Accept
-1.34085	-2.47623	BRCA	0.61	3.85649	0.87	1.98	Accept
-1.71435	-1.77763	BRCA	0.75	2.24277	0.76	2.22	Accept
0.848426	0.842327	BRCA	0.56	1.89198	0.56	1.9	Accept
0.196149	0.135487	BRCA	0.49	3.10002	0.67	1.53	Accept
1.9607	-1.10055	BRCA	0.22	1.95705	0.69	2.07	Outlier
-0.25712	-0.128529	BRCA	0.66	2.50301	0.64	2.5	Accept
0.0118185	-0.0073011	BRCA	0.44	3.66858	0.45	3.57	Accept
-0.376777	-0.210657	BRCA	0.69	3.47387	0.66	3.55	Accept
-0.408525	-0.374072	BRCA	0.57	2.0945	0.56	2.13	Accept
-0.995853	-0.939907	BRCA	0.61	2.94096	0.6	2.95	Accept
0.467751	0.443018	BRCA	0.27	4.47108	0.43	2.23	Accept
1.36535	1.2493	BRCA	0.68	3.00853	0.71	2.83	Accept
-0.385451	-0.796607	BRCA	0.4	2.00066	0.47	2	Accept
1.98585	1.50903	BRCA	0.71	1.67038	0.77	1.7	Accept
-0.308383	-0.476727	BRCA	0.34	3.91528	0.53	2.01	Accept
0.518442	0.0263074	BRCA	0.68	2.15801	0.75	2.15	Accept
-1.67903	-1.38968	BRCA	0.59	2.1235	0.54	2.13	Accept
-0.822518	-1.00096	BRCA	0.42	2.06672	0.45	2.07	Accept
0.692	0.72498	BRCA	0.46	1.76883	0.45	1.8	Accept
0.811492	0.734174	BRCA	0.56	2.09797	0.58	2.04	Accept
-2.40986	-2.5962	BRCA	0.62	2.02066	0.65	2.02	Accept
1.89417	1.82488	BRCA	0.38	3.63886	0.4	3.51	Accept
-1.65715	-1.6548	BRCA	0.65	1.88614	0.51	3.36	Accept
-0.826501	-1.11699	BRCA	0.43	4.39312	0.64	2.28	Accept
0.774599	0.766554	BRCA	0.43	4.75403	0.44	4.59	Accept
-0.224359	-0.281649	BRCA	0.59	2.26405	0.6	2.26	Accept
-3.28704	-1.28479	BRCA	0.43	2.01297	0.16	1.99	Outlier
1.19082	1.28191	BRCA	0.27	1.84159	0.26	1.82	Accept
-0.633049	-0.899868	BRCA	0.66	1.97814	0.7	1.98	Accept
-0.201051	3.45672	BRCA	0.74	2.02507	0.1	4.11	Outlier
1.29018	0.750434	BRCA	0.56	1.875	0.45	4.24	Accept
0.451088	0.690579	BRCA	0.24	1.72905	0.2	1.85	Accept
-1.07728	-0.942337	BRCA	0.69	4.01505	0.68	3.83	Accept
-1.85424	-2.05871	BRCA	0.66	4.03264	0.82	1.98	Accept
-0.62987	-0.612092	BRCA	0.71	1.41955	0.41	4.94	Accept
1.8882	1.71905	BRCA	0.45	3.22839	0.5	2.97	Accept
-0.99996	-1.05037	BRCA	0.51	2.00017	0.52	1.99	Accept
4.30123	4.24398	BRCA	0.2	3.06859	0.22	2.83	Accept
1.67368	1.25538	BRCA	0.61	3.34899	0.7	3	Accept
2.16251	2.16675	BRCA	0.48	2.64777	0.48	2.64	Accept
0.110835	-0.34795	BRCA	0.35	3.93215	0.6	1.94	Accept
0.605693	0.398278	BRCA	0.76	3.40561	0.79	3.31	Accept
-0.177426	0.16208	BRCA	0.61	3.18377	0.55	3.22	Accept
0.284058	0.334159	BRCA	0.5	3.19919	0.5	3.09	Accept
1.53167	1.48966	BRCA	0.53	4.13326	0.71	1.96	Accept
0.320079	0.688305	BRCA	0.43	3.94306	0.38	3.76	Accept
0.891616	0.288191	BRCA	0.7	2.13023	0.78	2.13	Accept
0.37436	0.378985	BRCA	0.6	1.51513	0.41	3.26	Accept
1.05477	0.86317	BRCA	0.45	3.65673	0.53	3.03	Accept
-0.313538	-0.874213	BRCA	0.41	4.48653	0.58	3.33	Accept
-1.43048	-1.14709	BRCA	0.63	2.0473	0.34	5.56	Accept
-2.45995	-2.24569	BRCA	0.66	4.52439	0.62	4.64	Accept
-0.113181	-0.501225	BRCA	0.78	1.8852	0.82	1.92	Accept
-3.15996	-4.39422	BRCA	0.71	3.99318	0.92	2	Outlier
1.67888	1.56197	BRCA	0.32	3.05696	0.5	1.56	Accept
0.851287	-0.312154	BRCA	0.4	3.04253	0.58	3.29	Accept
-1.83635	-2.78155	BRCA	0.61	2.10187	0.75	2.11	Accept
-1.10981	-1.14882	BRCA	0.56	2.32146	0.57	2.29	Accept
-2.85972	-1.12488	BRCA	0.62	3.57701	0.33	3.56	Outlier
0.067384	-0.0594018	BRCA	0.44	3.7115	0.63	1.87	Accept
-0.613603	-0.898883	BRCA	0.36	3.03217	0.46	2.44	Accept
-0.442813	-0.430401	BRCA	0.54	3.66136	0.54	3.63	Accept
-1.78267	-2.02713	BRCA	0.59	2.11747	0.63	2.12	Accept
-1.80327	-3.01257	BRCA	0.77	2.18446	0.89	2.09	Accept
-0.817586	-1.03702	BRCA	0.67	2.02355	0.7	2.05	Accept
-1.85647	-3.49951	BRCA	0.64	2.16362	0.85	2.12	Outlier
0.486624	0.597881	BRCA	0.31	3.0387	0.28	3.25	Accept
-0.367435	-0.830353	BRCA	0.73	2.16028	0.79	2.14	Accept
-0.898942	-0.839443	BRCA	0.62	1.8082	0.61	1.81	Accept
-0.162581	-1.00523	BRCA	0.8	2.11616	0.88	2.07	Accept
-0.0385439	-0.266391	BRCA	0.69	4.07639	0.73	3.93	Accept
-1.47379	-1.9361	BRCA	0.83	2.01963	0.87	2.03	Accept
0.735174	1.30636	BRCA	0.5	3.59321	0.48	2.62	Accept
0.723606	0.630718	BRCA	0.3	4.79733	0.45	2.68	Accept
-1.44652	-1.78349	BRCA	0.76	2.0001	0.8	2	Accept
-2.00002	-1.94075	BRCA	0.57	1.92075	0.56	1.92	Accept
-1.41499	-1.28824	BRCA	0.71	3.91386	0.68	4.13	Accept
-0.582153	-0.509085	BRCA	0.72	1.92302	0.71	1.92	Accept
1.42924	1.58519	BRCA	0.23	4.19771	0.35	2.09	Accept
-1.50553	-1.72496	BRCA	0.73	2.06224	0.76	2.05	Accept
-0.473195	-0.289365	BRCA	0.44	3.77117	0.44	3.32	Accept
3.38668	3.40717	BRCA	0.47	1.7446	0.47	1.72	Accept
-0.774362	-0.726415	BRCA	0.4	2.11173	0.39	2.13	Accept
-2.12611	-2.43306	BRCA	0.73	2.01187	0.77	2.01	Accept
-1.53021	-1.66064	BRCA	0.57	4.44518	0.6	4.3	Accept
0.618084	0.229761	BRCA	0.32	3.65115	0.55	1.84	Accept
-1.81624	-1.88561	BRCA	0.65	1.99236	0.66	2	Accept
-1.25057	-1.03517	BRCA	0.35	4.1001	0.48	2.06	Accept
0.154492	-0.225613	BRCA	0.49	5.33066	0.78	1.88	Accept
-0.298147	-0.22646	BRCA	0.58	2.68342	0.57	2.66	Accept
-1.01487	-0.715634	BRCA	0.64	2.14145	0.59	2.15	Accept
1.08763	1.10935	BRCA	0.56	1.95927	0.56	1.93	Accept
0.598367	0.589754	BRCA	0.5	3.8548	0.67	1.91	Accept
1.38667	1.38129	BRCA	0.52	2.13203	0.52	2.14	Accept
1.07478	0.48604	BRCA	0.7	3.24318	0.78	3.21	Accept
2.88007	2.91497	BRCA	0.33	2.98544	0.32	3.05	Accept
2.83824	2.82208	BRCA	0.36	3.54105	0.3	4.7	Accept
1.10207	0.841534	BRCA	0.7	2.94904	0.67	4.06	Accept
2.15679	2.08741	BRCA	0.43	3.13168	0.46	2.91	Accept
1.05048	0.870258	BRCA	0.56	3.29733	0.6	3.17	Accept
-0.698251	-1.65096	BRCA	0.76	2.00449	0.86	2	Accept
0.177273	-0.260303	BRCA	0.72	3.3596	0.78	3.3	Accept
-0.178134	-0.308119	BRCA	0.41	4.54566	0.61	2.21	Accept
2.8073	2.8772	BRCA	0.3	3.55435	0.36	2.58	Accept
1.20228	0.680489	BRCA	0.66	4.77931	0.75	4.44	Accept
1.33811	1.15941	BRCA	0.78	1.85398	0.8	1.86	Accept
-0.958568	-2.04447	BRCA	0.62	2.02694	0.78	1.98	Accept
-1.472	-1.40737	BRCA	0.65	1.80202	0.64	1.8	Accept
-0.7844	-1.15197	BRCA	0.43	3.88917	0.66	1.95	Accept
0.496221	-1.1	BRCA	0.86	1.85162	0.95	1.81	Accept
-0.0593262	0.142333	BRCA	0.5	4.55408	0.48	4.29	Accept
0.0723869	-0.342654	BRCA	0.53	4.04666	0.61	3.89	Accept
2.59914	2.75384	BRCA	0.43	1.82526	0.41	1.78	Accept
1.37635	1.43729	BRCA	0.37	2.88951	0.37	2.77	Accept
1.17949	1.11253	BRCA	0.24	2.0334	0.24	2.13	Accept
-0.413844	-0.337964	BRCA	0.46	3.6538	0.47	3.33	Accept
-0.191269	-0.129059	BRCA	0.35	1.94779	0.34	1.95	Accept
-1.35369	-1.69966	BRCA	0.65	2.08909	0.57	3.72	Accept
-0.75049	-0.995371	BRCA	0.63	3.55969	0.66	3.7	Accept
-0.710031	-0.822161	BRCA	0.5	1.94451	0.52	1.94	Accept
-0.338952	-0.450181	BRCA	0.65	2.01412	0.67	1.99	Accept
-1.04883	-0.954348	BRCA	0.48	4.31824	0.47	4.21	Accept
0.709321	0.810787	BRCA	0.4	3.39535	0.39	3.3	Accept
-0.710535	-0.811059	BRCA	0.69	2.14128	0.7	2.19	Accept
0.0680766	-0.249438	BRCA	0.59	3.33466	0.65	3.22	Accept
1.53676	1.47871	BRCA	0.64	2.04702	0.65	2.04	Accept
0.438627	0.187764	BRCA	0.33	3.10593	0.38	2.97	Accept
1.84208	1.88018	BRCA	0.58	3.23275	0.57	3.28	Accept
-1.67485	-1.67296	BRCA	0.8	3.69484	0.8	3.69	Accept
-0.787137	-1.04798	BRCA	0.73	3.338	0.77	3.23	Accept
0.452567	0.425893	BRCA	0.48	3.54558	0.49	3.47	Accept
1.83224	1.5628	BRCA	0.66	2.7125	0.7	2.72	Accept
3.1083	2.83518	BRCA	0.37	3.50776	0.43	3.3	Accept
-1.05926	-1.17354	BRCA	0.57	1.98575	0.59	1.98	Accept
2.54244	2.29708	BRCA	0.59	2.00634	0.63	2.01	Accept
-0.479567	-0.487805	BRCA	0.56	2.01844	0.56	2.03	Accept
-0.259192	-0.228162	BRCA	0.59	3.96084	0.74	1.96	Accept
-1.11505	-1.11408	BRCA	0.59	1.90128	0.59	1.9	Accept
1.31423	1.49935	BRCA	0.43	2.03956	0.4	2.03	Accept
1.17989	1.081	BRCA	0.48	3.78326	0.5	3.74	Accept
1.37883	1.43446	BRCA	0.39	3.36759	0.38	3.38	Accept
-0.151047	0.062078	BRCA	0.43	3.57717	0.41	3.35	Accept
0.834589	-0.0752922	BRCA	0.83	1.75616	0.9	1.79	Accept
-0.79656	-0.596972	BRCA	0.72	1.98804	0.69	2	Accept
2.19114	2.33646	BRCA	0.24	2.74638	0.21	2.95	Accept
2.24062	2.20876	BRCA	0.46	3.65831	0.46	3.74	Accept
4.34936	4.86135	BRCA	0.31	2.07481	0.24	2.07	Outlier
0.901464	0.508159	BRCA	0.64	4.75756	0.72	4.32	Accept
1.17922	1.46469	BRCA	0.32	2.89297	0.27	3.02	Accept
-0.745792	-1.65908	BRCA	0.51	4.5647	0.69	4.02	Accept
-1.22041	-1.44985	BRCA	0.58	2.05586	0.62	2.04	Accept
0.198926	0.143391	BRCA	0.45	3.50424	0.47	3.36	Accept
1.13644	0.871414	BRCA	0.59	3.42351	0.64	3.33	Accept
-2.36933	-1.11211	BRCA	0.43	2.00123	0.24	2	Outlier
0.543731	0.076923	BRCA	0.68	3.77956	0.75	3.7	Accept
-4.34438	-2.16218	BRCA	0.91	2.02811	0.69	2.03	Outlier
3.74928	3.69708	BRCA	0.27	1.97807	0.3	1.77	Accept
3.67448	3.73619	BRCA	0.22	4.25547	0.23	3.85	Accept
-0.888032	-0.892427	BRCA	0.77	2.18334	0.77	2.19	Accept
1.47407	0.439857	BRCA	0.64	4.47145	0.88	2.22	Accept
3.60945	3.38282	BRCA	0.32	3.22704	0.35	3.3	Accept
-0.315716	-1.78351	BRCA	0.81	1.88223	0.92	1.93	Accept
1.03023	0.490874	BRCA	0.82	2.13076	0.79	3.75	Accept
2.19913	2.19526	BRCA	0.62	2.01458	0.62	2.02	Accept
-0.101524	-0.180353	BRCA	0.39	3.72988	0.57	1.9	Accept
-2.2704	-2.33112	BRCA	0.37	3.9108	0.55	1.96	Accept
2.60765	2.16068	BRCA	0.46	2.13664	0.55	2.03	Accept
1.70482	1.89683	BRCA	0.33	1.94823	0.3	1.96	Accept
0.073437	-1.19079	BRCA	0.45	5.18467	0.74	3.58	Accept
0.212474	-0.474974	BRCA	0.7	2.19247	0.79	2.19	Accept
-1.24712	-0.673303	BRCA	0.7	2.06536	0.61	2.07	Accept
1.32236	1.34183	BRCA	0.65	3.11539	0.78	1.61	Accept
0.816459	0.918064	BRCA	0.31	3.88414	0.31	3.62	Accept
-1.83604	-3.173	BRCA	0.86	2.05954	0.94	2.04	Accept
-0.125515	-1.41016	BRCA	0.63	3.00094	0.81	2.92	Accept
0.570649	0.46315	BRCA	0.58	4.66939	0.63	4.08	Accept
-1.46555	-1.98986	BRCA	0.77	2.30175	0.83	2.27	Accept
0.116013	-0.305969	BRCA	0.62	2.0123	0.68	2.07	Accept
1.62498	1.65446	BRCA	0.44	3.00069	0.42	3.19	Accept
-0.094427	-1.04787	BRCA	0.55	2.80123	0.65	3.57	Accept
-1.61266	-1.82917	BRCA	0.71	2.32011	0.75	2.2	Accept
1.52805	1.53774	BRCA	0.69	1.58058	0.69	1.57	Accept
0.0174855	0.037672	BRCA	0.64	1.92677	0.64	1.9	Accept
3.20691	3.21098	BRCA	0.35	3.06675	0.52	1.52	Accept
-0.197619	-0.426753	BRCA	0.56	2.14935	0.61	2.05	Accept
-1.43669	-1.54392	BRCA	0.51	3.71258	0.69	1.87	Accept
0.554937	0.133834	BRCA	0.69	3.28161	0.75	3.26	Accept
1.03631	1.15974	BRCA	0.24	3.68876	0.23	3.58	Accept
1.7254	1.65438	BRCA	0.55	1.80873	0.55	1.9	Accept
0.0158822	0.208894	BRCA	0.57	2.10419	0.4	3.66	Accept
0.247771	-0.918112	BRCA	0.74	2.01212	0.87	1.92	Accept
1.52561	1.69448	BRCA	0.27	4.18624	0.26	3.92	Accept
1.26182	1.04159	BRCA	0.65	3.31286	0.69	3.22	Accept
-0.649034	-1.11938	BRCA	0.53	3.74446	0.75	1.95	Accept
-1.43455	-1.14902	BRCA	0.9	3.49588	0.88	3.52	Accept
4.15799	4.31695	BRCA	0.22	3.26195	0.21	3.1	Accept
-0.915873	-1.038	BRCA	0.61	1.9705	0.63	1.97	Accept
0.805094	0.906475	BRCA	0.55	3.58578	0.54	3.48	Accept
-0.217655	-0.3746	BRCA	0.44	3.25602	0.48	3.09	Accept
0.188643	-0.36589	BRCA	0.63	2.86399	0.81	1.68	Accept
-0.507066	-0.573957	BRCA	0.72	2.01764	0.73	2.01	Accept
1.11902	1.07193	BRCA	0.51	1.98463	0.52	1.97	Accept
3.13422	3.31077	BRCA	0.31	3.70698	0.31	3.28	Accept
1.07283	1.06992	BRCA	0.7	2.2754	0.7	2.28	Accept
1.88999	1.90366	BRCA	0.32	3.10932	0.32	3.08	Accept
2.93775	3.22158	BRCA	0.41	1.71468	0.36	1.74	Accept
1.42063	1.25669	BRCA	0.34	3.57879	0.38	3.37	Accept
1.48374	1.53644	BRCA	0.49	2.12627	0.49	2.05	Accept
-0.169941	0.00510016	BRCA	0.57	1.92965	0.54	1.93	Accept
-2.67692	-2.60035	BRCA	0.73	1.99581	0.72	1.99	Accept
0.986373	-0.0660843	BRCA	0.23	2.13622	0.39	2.07	Accept
2.29604	1.8337	BRCA	0.29	2.04907	0.36	2.05	Accept
-0.590625	-0.713695	BRCA	0.5	4.28677	0.53	4.14	Accept
1.06434	0.703561	BRCA	0.7	2.02251	0.75	2.02	Accept
2.77073	2.40072	BRCA	0.56	2.22183	0.67	1.8	Accept
0.927883	0.318223	BRCA	0.29	2.12412	0.38	2.16	Accept
-0.253214	-0.550164	BRCA	0.57	1.96366	0.62	1.96	Accept
0.500418	0.335146	BRCA	0.49	2.03112	0.52	2.02	Accept
1.03768	0.461301	BRCA	0.83	1.63185	0.88	1.62	Accept
-1.08358	-1.20076	BRCA	0.4	2.02297	0.42	2.02	Accept
1.39022	1.31822	BRCA	0.29	3.4795	0.34	2.9	Accept
0.459891	0.175457	BRCA	0.53	3.83091	0.58	3.81	Accept
1.89251	1.58801	BRCA	0.43	2.12029	0.48	2.14	Accept
0.245474	-0.036194	BRCA	0.21	3.79886	0.39	1.92	Accept
-0.937186	-1.23891	BRCA	0.54	1.96911	0.59	1.98	Accept
2.36863	2.54859	BRCA	0.21	2.89686	0.22	2.41	Accept
0.447494	0.200624	BRCA	0.75	2.04169	0.78	2.05	Accept
3.00345	2.67718	BRCA	0.5	1.97949	0.56	1.95	Accept
2.08086	1.44893	BRCA	0.7	1.87272	0.79	1.8	Accept
3.37961	3.55877	BRCA	0.24	3.63861	0.34	1.97	Accept
1.65572	1.49508	BRCA	0.4	3.41159	0.43	3.37	Accept
-0.535863	-0.878058	BRCA	0.89	2.96727	0.91	3.01	Accept
1.00404	0.519202	BRCA	0.73	3.32081	0.79	3.34	Accept
2.61266	2.58868	BRCA	0.51	3.37787	0.53	3.17	Accept
-0.404576	-0.463699	BRCA	0.49	2.68738	0.5	2.69	Accept
1.50205	1.67224	BRCA	0.24	2.39472	0.23	2.25	Accept
0.171595	0.35247	BRCA	0.57	2.13825	0.54	2.13	Accept
3.71544	3.95074	BRCA	0.4	2.29349	0.28	3.34	Accept
1.66538	1.41409	BRCA	0.54	3.9291	0.6	3.66	Accept
1.99579	1.85142	BRCA	0.42	4.39911	0.52	3.25	Accept
2.00058	1.87626	BRCA	0.68	2.12753	0.53	4.37	Accept
-0.547577	-1.14572	BRCA	0.78	1.8488	0.84	1.89	Accept
0.301241	0.656851	BRCA	0.24	3.81704	0.22	3.34	Accept
0.113393	0.485525	BRCA	0.4	2.05023	0.34	2.05	Accept
1.08492	1.18973	BRCA	0.52	1.86614	0.5	1.88	Accept
2.79968	2.43784	BRCA	0.56	1.76571	0.62	1.77	Accept
0.134044	-0.409193	BRCA	0.72	2.12833	0.79	2.12	Accept
-0.831593	-1.00335	BRCA	0.65	2.14334	0.68	2.11	Accept
0.115808	0.0574679	BRCA	0.42	2.071	0.43	2.07	Accept
-0.739388	-0.381984	BRCA	0.51	2.11802	0.46	2.02	Accept
1.41313	0.28441	BRCA	0.77	1.84484	0.79	3.59	Accept
-0.597307	-0.556287	BRCA	0.28	4.25105	0.43	2.13	Accept
1.03958	-0.771132	BRCA	0.66	4.13513	0.88	3.84	Accept
3.18066	2.98084	BRCA	0.41	2.96707	0.46	2.78	Accept
0.323917	-0.720934	BRCA	0.49	2.0997	0.67	2.05	Accept
2.00213	2.16833	BRCA	0.28	3.82637	0.28	3.41	Accept
-0.421987	-0.699423	BRCA	0.57	1.88862	0.61	1.94	Accept
-0.0385452	-0.678922	BRCA	0.44	4.10212	0.57	3.79	Accept
2.1061	2.22258	BRCA	0.6	1.97613	0.58	1.98	Accept
1.56838	1.58524	BRCA	0.38	4.17855	0.38	4.13	Accept
0.989009	0.55804	BRCA	0.68	3.89449	0.74	3.92	Accept
4.11184	4.55824	BRCA	0.29	2.15244	0.23	2.16	Accept
1.56688	1.14856	BRCA	0.52	4.36306	0.71	2.58	Accept
-2.3183	-3.02073	BRCA	0.44	1.98021	0.39	3.96	Accept
-1.27807	-1.67954	BRCA	0.73	2.10472	0.78	2.12	Accept
-0.957758	-0.750789	BRCA	0.7	2.20958	0.67	2.2	Accept
0.00537438	-0.140208	BRCA	0.72	1.8411	0.74	1.84	Accept
0.127947	0.499368	BRCA	0.44	2.82466	0.36	3.05	Accept
1.72971	1.76486	BRCA	0.49	3.19944	0.48	3.25	Accept
0.343139	0.533411	BRCA	0.6	3.60974	0.57	3.58	Accept
0.828679	-1.46553	BRCA	0.27	2.04742	0.65	2	Accept
2.28087	2.37369	BRCA	0.25	2.93275	0.25	2.75	Accept
-0.0386109	-0.105589	BRCA	0.56	3.29388	0.58	3.18	Accept
-1.68892	-1.78374	BRCA	0.66	3.57474	0.67	3.65	Accept
-0.253309	-0.498964	BRCA	0.67	3.66144	0.71	3.6	Accept
1.55011	1.39398	BRCA	0.75	2.36349	0.77	2.36	Accept
2.02398	2.06961	BRCA	0.57	1.57961	0.38	3.31	Accept
-0.859687	-0.616783	BRCA	0.64	2.01691	0.6	2.02	Accept
-1.75907	-2.96511	BRCA	0.77	4.138	0.94	2.04	Accept
-0.823267	-0.823105	BRCA	0.66	1.84021	0.66	1.84	Accept
0.686431	0.768001	BRCA	0.36	3.92011	0.35	3.87	Accept
-0.43296	-1.43647	BRCA	0.83	3.37777	0.91	3.27	Accept
1.47465	1.42646	BRCA	0.59	3.469	0.61	3.3	Accept
2.3735	1.75687	BRCA	0.66	2.06627	0.75	2.05	Accept
-0.21939	-0.240195	BRCA	0.5	2.09244	0.33	4.31	Accept
3.30931	3.29316	BRCA	0.51	1.90851	0.51	1.93	Accept
1.66754	1.47802	BRCA	0.72	2.08019	0.61	3.9	Accept
-0.884354	-0.879676	BRCA	0.38	2.02656	0.38	2.02	Accept
-0.44711	-0.332269	BRCA	0.27	5.21844	0.34	3.46	Accept
1.10666	2.40183	BRCA	0.41	2.34109	0.18	3.02	Accept
-0.687782	-0.87075	BRCA	0.78	2.26592	0.8	2.28	Accept
0.436695	0.689806	LUAD	0.47	4.47716	0.44	4.24	Accept
-0.318881	-0.309579	LUAD	0.47	4.12189	0.49	3.78	Accept
-0.804004	-0.876213	LUAD	0.47	2.09201	0.49	2.03	Accept
0.981682	0.898186	LUAD	0.42	3.88583	0.48	3.23	Accept
-0.360305	-0.0698923	LUAD	0.62	3.86519	0.57	3.89	Accept
1.74759	1.81857	LUAD	0.62	3.2425	0.61	3.22	Accept
0.594978	-0.56358	LUAD	0.67	1.86953	0.82	1.86	Accept
1.87529	1.81038	LUAD	0.32	4.83288	0.33	4.83	Accept
0.795494	0.501634	LUAD	0.4	3.11487	0.44	3.24	Accept
-0.15385	-0.0659966	LUAD	0.47	2.10308	0.46	2.06	Accept
0.147097	-0.0640742	LUAD	0.3	3.96556	0.38	3.21	Accept
0.881711	0.832	LUAD	0.24	4.33792	0.24	4.49	Accept
0.940148	0.689718	LUAD	0.62	3.75544	0.67	3.59	Accept
-0.433751	-0.534369	LUAD	0.37	3.10189	0.4	2.93	Accept
2.23175	1.98456	LUAD	0.48	2.23117	0.55	2	Accept
1.492	1.31902	LUAD	0.55	3.64477	0.59	3.49	Accept
0.505468	0.573391	LUAD	0.62	2.1593	0.62	2.06	Accept
-0.842493	-0.816086	LUAD	0.62	1.91365	0.61	1.96	Accept
-0.550421	-0.740726	LUAD	0.66	2.09642	0.7	1.99	Accept
1.31682	1.45238	LUAD	0.3	2.23641	0.2	3.49	Accept
1.30009	1.63402	LUAD	0.41	3.49953	0.36	3.43	Accept
-0.911325	-1.27034	LUAD	0.55	1.96719	0.62	1.89	Accept
1.51815	1.61133	LUAD	0.59	2.51747	0.59	2.36	Accept
1.02738	0.926503	LUAD	0.43	3.26831	0.71	1.08	Accept
2.01164	1.78098	LUAD	0.57	3.65631	0.63	3.34	Accept
1.52026	-0.187044	LUAD	0.6	1.91588	0.82	2.06	Accept
-0.527913	-0.503683	LUAD	0.73	1.85083	0.73	1.82	Accept
1.27758	0.861821	LUAD	0.62	2.11687	0.69	2.07	Accept
0.899163	0.943621	LUAD	0.49	5.34548	0.5	4.98	Accept
2.31407	2.41102	LUAD	0.52	2.94042	0.49	3.1	Accept
2.38299	2.50247	LUAD	0.36	4.37818	0.37	3.86	Accept
0.561746	0.715821	LUAD	0.34	3.954	0.32	3.89	Accept
2.84655	2.68805	LUAD	0.31	2.04304	0.33	2.08	Accept
1.23993	1.19295	LUAD	0.3	3.32676	0.32	3.13	Accept
0.687297	0.693267	LUAD	0.21	3.32764	0.34	1.71	Accept
1.02572	0.50079	LUAD	0.47	2.02604	0.42	3.57	Accept
-0.215044	1.94641	LUAD	0.71	2.04803	0.26	3.19	Outlier
0.127731	-0.0601353	LUAD	0.52	1.99057	0.56	1.93	Accept
1.97818	2.13592	LUAD	0.26	2.1356	0.24	2.13	Accept
-0.438561	-0.0508198	LUAD	0.57	1.99293	0.51	1.94	Accept
1.30272	1.26608	LUAD	0.4	4.12903	0.57	2.13	Accept
-1.45141	-1.41947	LUAD	0.54	2.43328	0.54	2.38	Accept
1.31387	1.4998	LUAD	0.21	3.19153	0.31	1.66	Accept
-0.105692	-0.425508	LUAD	0.65	1.88234	0.7	1.87	Accept
-0.468724	-0.609203	LUAD	0.42	2.12183	0.45	2.07	Accept
-0.0147897	0.159448	LUAD	0.44	1.7847	0.27	3.36	Accept
-0.615375	-0.801924	LUAD	0.62	1.95036	0.65	1.95	Accept
-0.179573	-0.133299	LUAD	0.34	1.87932	0.34	1.82	Accept
1.72228	1.3574	LUAD	0.39	2.87854	0.6	1.58	Accept
-0.894818	-0.747018	LUAD	0.58	2.134	0.56	2.09	Accept
1.36253	1.33101	LUAD	0.43	1.80777	0.33	2.83	Accept
1.17479	1.1707	LUAD	0.48	5.28251	0.5	4.89	Accept
-0.965633	-0.965612	LUAD	0.58	3.03004	0.58	3.03	Accept
0.857509	1.03842	LUAD	0.32	1.79295	0.21	2.8	Accept
0.148677	-0.256364	LUAD	0.59	2.94419	0.66	2.89	Accept
-0.117946	-0.410875	LUAD	0.48	5.00395	0.55	4.63	Accept
0.332037	0.350153	LUAD	0.37	3.50166	0.54	1.73	Accept
1.70093	1.30892	LUAD	0.2	3.66935	0.36	2.14	Accept
0.288305	0.692363	LUAD	0.54	2.13107	0.34	3.67	Accept
0.46067	-0.0500756	LUAD	0.57	1.72608	0.5	3.26	Accept
1.60814	1.31035	LUAD	0.32	1.89578	0.25	3.29	Accept
0.313354	-0.1229	LUAD	0.51	2.11514	0.59	2.07	Accept
0.768544	0.786396	LUAD	0.73	2.1059	0.73	2.08	Accept
2.44294	2.61837	LUAD	0.2	2.93291	0.17	3.17	Accept
1.48044	1.62583	LUAD	0.56	3.52664	0.45	4.96	Accept
1.63141	1.49584	LUAD	0.25	4.94152	0.26	5.15	Accept
2.82275	2.85846	LUAD	0.28	4.603	0.46	2.05	Accept
0.718112	0.793286	LUAD	0.43	2.86549	0.43	2.72	Accept
0.624488	0.818447	LUAD	0.48	3.06201	0.45	3.02	Accept
4.04586	4.0098	LUAD	0.22	3.07755	0.25	2.67	Accept
3.27503	3.41614	LUAD	0.38	2.60611	0.35	2.69	Accept
-0.230901	-0.319062	LUAD	0.62	3.46455	0.64	3.38	Accept
0.989872	1.00273	LUAD	0.31	4.81906	0.32	4.56	Accept
3.99702	4.00014	LUAD	0.35	1.79388	0.35	1.79	Accept
0.371488	0.309622	LUAD	0.47	3.74703	0.49	3.61	Accept
0.282795	0.267479	LUAD	0.36	1.96283	0.37	1.9	Accept
0.984429	0.874727	LUAD	0.33	2.2758	0.24	3.83	Accept
2.3959	2.24877	LUAD	0.27	3.18125	0.29	3.19	Accept
2.2576	2.09259	LUAD	0.34	4.23186	0.43	3.24	Accept
3.24152	3.59258	LUAD	0.29	2.01939	0.25	1.94	Accept
-2.96578	1.43386	LUAD	0.91	3.54149	0.51	1.63	Outlier
1.87246	1.65425	LUAD	0.65	1.95754	0.69	1.9	Accept
2.03224	2.31835	LUAD	0.24	2.0039	0.22	1.84	Accept
1.22721	1.16915	LUAD	0.58	4.29865	0.75	2.06	Accept
1.92708	2.22245	LUAD	0.46	2.90013	0.42	2.78	Accept
-0.0300445	0.223299	LUAD	0.47	1.86575	0.43	1.84	Accept
0.601548	0.864847	LUAD	0.32	3.05489	0.28	3.08	Accept
2.25242	2.21216	LUAD	0.51	3.42125	0.52	3.38	Accept
1.69015	1.36388	LUAD	0.56	2.73002	0.62	2.67	Accept
2.27484	3.45196	LUAD	0.41	1.99255	0.23	2.05	Outlier
2.07548	2.44214	LUAD	0.26	2.29782	0.22	2.22	Accept
0.714581	1.04487	LUAD	0.22	3.00706	0.26	1.92	Accept
0.153056	-0.103773	LUAD	0.52	3.29067	0.59	2.96	Accept
4.33544	4.53968	LUAD	0.41	1.52349	0.24	2.91	Accept
2.04968	2.05396	LUAD	0.38	2.78193	0.4	2.55	Accept
-0.0852065	-0.176194	LUAD	0.74	3.89066	0.86	1.92	Accept
-0.334264	-0.620958	LUAD	0.81	1.82727	0.84	1.81	Accept
1.36654	1.55157	LUAD	0.31	3.05815	0.3	2.82	Accept
-1.33718	-0.761122	LUAD	0.63	3.25225	0.39	5.81	Accept
-0.0399019	0.0422302	LUAD	0.43	3.45196	0.6	1.64	Accept
0.952529	0.995784	LUAD	0.37	1.88187	0.38	1.75	Accept
0.509301	0.418912	LUAD	0.26	3.08492	0.27	3.12	Accept
-3.00364	-2.79631	LUAD	0.72	1.94877	0.69	1.95	Accept
-1.84815	-1.62813	LUAD	0.6	3.42762	0.57	3.33	Accept
0.669713	0.706306	LUAD	0.32	2.87895	0.31	2.94	Accept
2.05483	2.20235	LUAD	0.27	2.05259	0.22	2.43	Accept
0.137048	0.178712	LUAD	0.34	4.02377	0.35	3.74	Accept
1.08979	1.27572	LUAD	0.45	3.1243	0.44	2.86	Accept
-0.856168	-1.79605	LUAD	0.43	2.10407	0.6	2.03	Accept
-0.953589	-0.727957	LUAD	0.31	2.01977	0.29	1.9	Accept
0.556342	0.563907	LUAD	0.26	3.99866	0.42	1.93	Accept
-0.291946	-0.253233	LUAD	0.28	3.42375	0.42	1.79	Accept
2.5284	2.61128	LUAD	0.37	3.55039	0.36	3.5	Accept
2.59334	2.18528	LUAD	0.39	3.21959	0.47	3.08	Accept
0.741791	0.701488	LUAD	0.48	3.23896	0.49	3.2	Accept
1.76337	1.68411	LUAD	0.52	3.48134	0.55	3.26	Accept
1.32706	1.09498	LUAD	0.58	3.59024	0.63	3.42	Accept
-1.49582	-1.73473	LUAD	0.61	2.28395	0.65	2.27	Accept
0.156238	0.0386393	LUAD	0.29	3.45909	0.37	2.61	Accept
0.95509	0.971495	LUAD	0.31	3.10801	0.29	3.38	Accept
1.18075	1.14021	LUAD	0.29	4.12032	0.56	1.36	Accept
0.544883	0.684961	LUAD	0.24	3.41886	0.23	3.28	Accept
0.698599	-0.355499	LUAD	0.7	3.70839	0.83	3.68	Accept
0.977034	0.915457	LUAD	0.45	1.68603	0.46	1.69	Accept
1.37964	1.63843	LUAD	0.3	2.03045	0.26	2.07	Accept
0.612184	0.709122	LUAD	0.34	1.76902	0.33	1.73	Accept
0.712446	0.781932	LUAD	0.28	2.64278	0.31	2.18	Accept
1.55654	1.64595	LUAD	0.24	4.02473	0.26	3.4	Accept
1.51843	1.67335	LUAD	0.23	3.24278	0.25	2.61	Accept
1.38846	1.40401	LUAD	0.25	2.2993	0.27	2.05	Accept
0.11208	0.0591548	LUAD	0.23	3.83777	0.39	1.86	Accept
1.00657	0.944977	LUAD	0.39	1.95835	0.4	1.96	Accept
-0.0139779	0.0800061	LUAD	0.37	4.04008	0.42	3.07	Accept
-0.524049	-0.288033	LUAD	0.47	4.59317	0.47	3.9	Accept
-0.196036	-0.203388	LUAD	0.31	3.4903	0.33	3.2	Accept
0.410426	0.573913	LUAD	0.26	1.68238	0.19	2.25	Accept
1.14551	1.16559	LUAD	0.46	2.99792	0.47	2.84	Accept
2.21374	2.27768	LUAD	0.62	2.00417	0.61	2	Accept
2.05452	2.10502	LUAD	0.27	4.02371	0.26	4.09	Accept
3.07924	2.46647	LUAD	0.3	3.70921	0.56	1.91	Accept
1.15315	1.32553	LUAD	0.45	2.00475	0.42	2.01	Accept
4.15044	4.10153	LUAD	0.27	3.71498	0.29	3.48	Accept
0.580471	0.681576	LUAD	0.66	1.89586	0.64	1.93	Accept
0.324377	0.483522	LUAD	0.41	3.6573	0.39	3.56	Accept
1.75428	1.84826	LUAD	0.24	4.08871	0.23	4.05	Accept
2.5877	2.52767	LUAD	0.33	3.08313	0.35	2.94	Accept
0.40539	0.391006	LUAD	0.57	1.82516	0.56	1.92	Accept
1.31717	1.17057	LUAD	0.53	2.21252	0.56	2.17	Accept
-1.49756	-2.01175	LUAD	0.76	1.99443	0.82	1.98	Accept
1.41013	1.52591	LUAD	0.21	3.61387	0.33	1.8	Accept
-0.559849	-0.46994	LUAD	0.33	5.43584	0.41	3.62	Accept
-0.796008	-1.12775	LUAD	0.54	2.0915	0.6	2.06	Accept
1.53797	1.5751	LUAD	0.37	3.46939	0.38	3.24	Accept
1.1728	0.722884	LUAD	0.72	3.02026	0.79	2.82	Accept
1.6435	1.60528	LUAD	0.24	2.80633	0.25	2.73	Accept
-0.732814	-0.859343	LUAD	0.62	2.05612	0.64	2.06	Accept
0.732597	0.744448	LUAD	0.54	1.93192	0.38	3.67	Accept
1.77626	1.82477	LUAD	0.35	1.93928	0.34	1.96	Accept
2.01258	2.14674	LUAD	0.22	3.65453	0.22	3.33	Accept
-1.12093	-1.35905	LUAD	0.41	3.39858	0.46	3.27	Accept
-0.909617	-1.13712	LUAD	0.52	3.14576	0.57	3.01	Accept
1.30231	1.53436	LUAD	0.36	1.61398	0.26	2.2	Accept
1.47307	1.43879	LUAD	0.24	4.68886	0.46	1.78	Accept
1.59671	1.70797	LUAD	0.34	1.84519	0.32	1.87	Accept
1.51389	1.30724	LUAD	0.41	4.0198	0.45	3.94	Accept
-0.0247006	-0.471261	LUAD	0.53	3.14659	0.64	2.72	Accept
0.784908	0.72135	LUAD	0.36	3.06538	0.38	2.94	Accept
0.816847	0.681515	LUAD	0.37	1.77847	0.28	2.95	Accept
2.13644	2.78687	LUAD	0.36	2.08147	0.19	3.18	Accept
-0.666754	-0.451111	LUAD	0.23	4.06101	0.35	1.94	Accept
-2.8771	-3.22561	LUAD	0.44	1.99919	0.5	2	Accept
1.77157	1.59298	LUAD	0.51	3.11921	0.54	3.13	Accept
0.819057	0.807212	LUAD	0.3	4.4107	0.32	4.05	Accept
-0.40051	-0.786383	LUAD	0.49	5.52234	0.57	5.23	Accept
0.795286	0.584515	LUAD	0.32	4.5901	0.39	3.91	Accept
1.27153	1.02525	LUAD	0.56	2.66951	0.62	2.47	Accept
0.853626	1.11845	LUAD	0.31	1.8512	0.28	1.78	Accept
1.54477	1.73945	LUAD	0.23	4.20267	0.36	1.95	Accept
0.219609	0.282184	LUAD	0.44	2.77093	0.41	3	Accept
2.11497	1.76616	LUAD	0.5	3.62178	0.58	3.34	Accept
1.71275	1.46905	LUAD	0.25	5.32773	0.45	2.57	Accept
2.04058	1.66889	LUAD	0.64	1.93933	0.54	3.8	Accept
3.03431	3.14047	LUAD	0.24	2.19156	0.26	1.83	Accept
-0.197679	-1.09539	LUAD	0.68	3.97338	0.81	3.69	Accept
2.02772	1.88555	LUAD	0.38	3.56514	0.42	3.33	Accept
0.729445	0.686102	LUAD	0.39	3.90257	0.41	3.7	Accept
0.739271	2.72135	LUAD	0.3	3.33253	0.21	1.36	Outlier
1.15528	0.778408	LUAD	0.44	3.42631	0.53	3.1	Accept
-0.548604	-0.91133	LUAD	0.59	1.90695	0.65	1.9	Accept
0.604982	-0.0872688	LUAD	0.58	3.42149	0.69	3.43	Accept
0.318154	0.257489	LUAD	0.44	3.90502	0.5	3.2	Accept
1.80754	1.45912	LUAD	0.28	4.92809	0.5	2.44	Accept
0.745669	0.345043	LUAD	0.39	5.01193	0.5	4.23	Accept
0.572891	0.0324812	LUAD	0.76	2.89819	0.82	2.93	Accept
1.02173	0.67533	LUAD	0.64	2.1163	0.7	2.05	Accept
1.08172	0.973788	LUAD	0.36	3.44033	0.42	2.88	Accept
-0.561184	-0.513811	LUAD	0.59	2.26206	0.45	3.85	Accept
1.28384	1.20661	LUAD	0.51	1.89426	0.52	1.92	Accept
0.107439	-0.00755527	LUAD	0.46	2.01119	0.48	2.01	Accept
-0.143383	-0.349861	LUAD	0.54	3.17649	0.59	2.99	Accept
1.95021	1.80694	LUAD	0.41	3.45194	0.46	3.11	Accept
0.788958	0.788353	LUAD	0.39	3.721	0.4	3.57	Accept
3.28554	3.37781	LUAD	0.35	3.54425	0.51	1.72	Accept
3.58155	3.4966	LUAD	0.33	2.53126	0.32	2.81	Accept
1.19617	1.35766	LUAD	0.29	3.21339	0.26	3.34	Accept
-0.51213	-0.541702	LUAD	0.6	3.48358	0.61	3.41	Accept
-0.183992	-0.225207	LUAD	0.37	4.18555	0.31	5.63	Accept
-0.56849	-0.739082	LUAD	0.73	2.97616	0.76	2.86	Accept
-0.146307	0.11044	LUAD	0.74	3.48409	0.71	3.39	Accept
2.21275	2.2005	LUAD	0.41	3.61376	0.59	1.76	Accept
2.79217	2.8454	LUAD	0.26	3.45707	0.38	1.91	Accept
2.15628	2.22172	LUAD	0.49	3.64076	0.65	1.8	Accept
1.10424	0.959071	LUAD	0.44	2.82352	0.46	2.88	Accept
2.21621	2.15343	LUAD	0.43	1.91063	0.45	1.84	Accept
0.624181	0.379889	LUAD	0.5	3.86095	0.7	1.96	Accept
-0.0657711	-0.159603	LUAD	0.46	1.89876	0.48	1.87	Accept
-0.391425	-0.250889	LUAD	0.55	4.51674	0.69	2.25	Accept
-1.04898	-0.883853	LUAD	0.59	1.95362	0.56	1.97	Accept
-0.0332982	-0.0539294	LUAD	0.53	1.79794	0.25	6.17	Accept
0.905763	0.933852	LUAD	0.64	3.46184	0.65	3.25	Accept
0.586495	0.824238	LUAD	0.25	3.88843	0.23	3.68	Accept
-0.204737	-0.0634829	LUAD	0.38	2.55793	0.35	2.64	Accept
-0.404184	-0.898556	LUAD	0.58	3.70112	0.8	1.8	Accept
0.711232	0.802025	LUAD	0.41	2.15121	0.41	2.02	Accept
-0.0165381	-0.103168	LUAD	0.54	3.68658	0.55	3.76	Accept
1.08859	1.08952	LUAD	0.38	3.27757	0.39	3.14	Accept
-0.0136518	0.0810124	LUAD	0.26	4.11833	0.41	1.95	Accept
2.58487	2.70502	LUAD	0.39	3.2647	0.37	3.27	Accept
0.681877	0.451564	LUAD	0.59	2.71326	0.63	2.69	Accept
0.246409	0.526043	LUAD	0.21	3.99153	0.29	2.14	Accept
0.473066	0.65755	LUAD	0.35	3.63821	0.33	3.5	Accept
0.20984	0.272287	LUAD	0.49	3.00976	0.48	3	Accept
2.03296	1.96563	LUAD	0.45	3.05409	0.45	3.2	Accept
1.32601	1.0041	LUAD	0.47	3.2452	0.53	3.19	Accept
1.89415	1.85474	LUAD	0.61	2.95376	0.62	2.91	Accept
0.0902623	0.0869777	LUAD	0.56	3.54353	0.57	3.41	Accept
1.48226	0.9042	LUAD	0.52	2.71181	0.77	1.31	Accept
0.432785	0.266999	LUAD	0.43	3.38473	0.47	3.23	Accept
-0.970934	-0.990858	LUAD	0.62	1.98243	0.62	2.01	Accept
2.77043	2.84122	LUAD	0.5	2.07281	0.38	3.22	Accept
1.49186	1.50623	LUAD	0.61	2.80783	0.61	2.78	Accept
0.685355	0.873755	LUAD	0.31	2.23195	0.32	1.87	Accept
1.29904	1.45748	LUAD	0.33	1.63866	0.24	2.29	Accept
1.43526	1.31239	LUAD	0.55	1.84698	0.58	1.78	Accept
2.72179	2.75003	LUAD	0.41	3.21865	0.4	3.29	Accept
1.33446	1.4473	LUAD	0.2	2.23973	0.27	1.4	Accept
1.47044	1.75001	LUAD	0.67	2.01943	0.64	1.9	Accept
1.99172	2.09904	LUAD	0.4	3.19219	0.39	3.09	Accept
0.220236	-0.355458	LUAD	0.43	1.83844	0.43	2.74	Accept
0.980069	0.806548	LUAD	0.45	5.31743	0.64	2.76	Accept
-0.45958	-0.439869	LUAD	0.32	3.98402	0.34	3.59	Accept
1.24603	0.954603	LUAD	0.54	3.50916	0.62	3.09	Accept
0.736155	0.648229	LUAD	0.45	4.26476	0.49	3.86	Accept
0.170936	0.252921	LUAD	0.63	3.56706	0.63	3.37	Accept
1.18793	0.88493	LUAD	0.57	3.14268	0.62	3.15	Accept
-0.180035	-0.196781	LUAD	0.59	1.86492	0.6	1.81	Accept
0.0324921	-0.170444	LUAD	0.56	3.46085	0.6	3.38	Accept
1.99429	2.04526	LUAD	0.46	3.09751	0.46	2.99	Accept
-0.362774	-0.217474	LUAD	0.57	2.02925	0.55	1.99	Accept
-0.447346	-0.180601	LUAD	0.61	4.07849	0.57	4	Accept
1.18673	0.9914	LUAD	0.45	4.07769	0.5	3.82	Accept
0.622077	0.264739	LUAD	0.78	2.50749	0.82	2.5	Accept
-0.873529	-1.12576	LUAD	0.77	1.98624	0.8	1.98	Accept
-1.18326	-2.03969	LUAD	0.83	2.12789	0.9	2.09	Accept
1.42852	1.88207	LUAD	0.3	2.11428	0.29	1.62	Accept
-0.823732	-1.12103	LUAD	0.71	3.35047	0.75	3.36	Accept
0.127343	0.275506	LUAD	0.28	2.2449	0.27	2.13	Accept
1.39535	1.47363	LUAD	0.52	5.30152	0.68	2.56	Accept
1.51004	1.36902	LUAD	0.6	2.10003	0.63	2.04	Accept
-0.83156	-1.84704	LUAD	0.72	3.71658	0.84	3.68	Accept
1.62075	1.48516	LUAD	0.57	2.90482	0.6	2.82	Accept
0.64683	0.161589	LUAD	0.71	3.14495	0.78	3.04	Accept
-1.14471	-1.48567	LUAD	0.53	4.14483	0.74	2.08	Accept
-0.37063	-0.244473	LUAD	0.54	3.51503	0.52	3.49	Accept
0.0431104	-0.167384	LUAD	0.56	1.97387	0.59	2.02	Accept
1.84636	1.91348	LUAD	0.35	4.91336	0.35	4.69	Accept
-0.915372	-1.23927	LUAD	0.7	2.24949	0.75	2.19	Accept
2.79005	2.80789	LUAD	0.32	3.15105	0.35	2.72	Accept
-0.592763	-0.626494	LUAD	0.62	2.17276	0.46	4.26	Accept
1.85013	1.91887	LUAD	0.33	2.05564	0.33	1.96	Accept
0.935241	0.232639	LUAD	0.7	2.71442	0.79	2.74	Accept
-0.414317	-0.313843	LUAD	0.34	4.03913	0.49	2.02	Accept
0.440643	0.186619	LUAD	0.42	3.34574	0.48	3.13	Accept
2.75259	2.56515	LUAD	0.23	3.25351	0.4	1.66	Accept
-0.51383	-0.610132	LUAD	0.44	3.50902	0.46	3.46	Accept
0.780144	0.802731	LUAD	0.44	1.98332	0.32	3.26	Accept
0.550688	0.306484	LUAD	0.59	3.91164	0.65	3.59	Accept
-2.42918	-2.36122	LUAD	0.68	1.93294	0.67	1.93	Accept
0.794322	0.506409	LUAD	0.69	2.99548	0.74	2.86	Accept
0.531414	0.693944	LUAD	0.34	2.95723	0.28	3.5	Accept
0.226834	0.228137	LUAD	0.54	1.93789	0.37	3.87	Accept
2.10778	1.90127	LUAD	0.38	2.00536	0.43	1.88	Accept
0.435927	0.261728	LUAD	0.39	5.49699	0.51	3.81	Accept
0.614093	0.595237	LUAD	0.29	4.36003	0.3	4.21	Accept
0.769924	1.17937	LUAD	0.28	2.2541	0.24	2.09	Accept
0.84804	0.783379	LUAD	0.55	1.81214	0.56	1.82	Accept
0.581791	0.227005	LUAD	0.46	5.03055	0.5	5.48	Accept
-0.266449	-0.37892	LUAD	0.44	2.46586	0.45	2.56	Accept
0.78934	0.484557	LUAD	0.47	2.22909	0.54	2.08	Accept
0.640447	0.10563	LUAD	0.59	4.37864	0.72	3.55	Accept
1.07271	0.724908	LUAD	0.37	3.35348	0.44	3.19	Accept
1.77816	1.80937	LUAD	0.27	3.18231	0.29	2.82	Accept
-0.0613235	-0.176742	LUAD	0.38	4.11328	0.41	3.93	Accept
-0.506534	-0.511624	LUAD	0.55	3.95553	0.57	3.66	Accept
1.73457	1.78561	LUAD	0.35	2.48087	0.32	2.74	Accept
2.63702	2.5599	LUAD	0.37	2.75469	0.4	2.56	Accept
0.883073	0.741564	LUAD	0.38	4.30994	0.58	2.11	Accept
1.12886	1.06834	LUAD	0.35	1.76304	0.36	1.76	Accept
0.803938	0.357451	LUAD	0.58	4.17801	0.79	2.09	Accept
1.49356	1.70905	LUAD	0.4	2.08417	0.25	3.59	Accept
-0.231963	-0.660321	LUAD	0.53	1.78804	0.37	4.62	Accept
0.54639	0.432123	LUAD	0.3	5.48846	0.49	2.65	Accept
1.82951	2.14684	LUAD	0.24	2.08725	0.21	1.99	Accept
0.446428	0.26721	LUAD	0.58	2.96345	0.62	2.84	Accept
-0.00483994	-1.07614	LUAD	0.72	3.7649	0.85	3.59	Accept
-1.05583	-1.16609	LUAD	0.6	1.94483	0.62	1.93	Accept
-0.51701	-0.324982	LUAD	0.35	4.99186	0.32	5	Accept
1.62632	1.32327	LUAD	0.44	2.32108	0.5	2.25	Accept
-1.30842	-1.15424	LUAD	0.31	3.99222	0.45	1.97	Accept
0.951494	0.361541	LUAD	0.69	2.85791	0.77	2.86	Accept
1.96676	2.13619	LUAD	0.23	2.7079	0.22	2.55	Accept
0.414061	0.585487	LUAD	0.58	1.98349	0.55	1.99	Accept
0.14762	0.222155	LUAD	0.32	1.92759	0.3	2.01	Accept
0.522701	0.0886339	LUAD	0.23	3.71019	0.45	1.83	Accept
2.29507	2.21085	LUAD	0.3	4.5574	0.32	4.4	Accept
0.746966	0.812154	LUAD	0.38	2.59653	0.37	2.59	Accept
0.0675373	0.367576	LUAD	0.61	3.09602	0.41	5.66	Accept
0.486165	0.164634	LUAD	0.71	3.86065	0.76	3.73	Accept
1.20506	1.09282	LUAD	0.48	4.50787	0.55	3.68	Accept
0.511704	0.491428	LUAD	0.52	2.71993	0.53	2.65	Accept
0.610401	0.61793	LUAD	0.66	2.08083	0.66	2.07	Accept
0.942004	0.712019	LUAD	0.27	3.94554	0.47	1.93	Accept
1.338	1.04333	LUAD	0.45	4.06752	0.53	3.62	Accept
0.462495	0.254495	LUAD	0.37	3.94714	0.57	2.02	Accept
1.87783	2.16476	LUAD	0.36	2.5377	0.3	2.73	Accept
-0.357915	-1.30965	LUAD	0.53	1.72208	0.67	1.85	Accept
-0.619403	-0.512665	LUAD	0.56	3.53649	0.55	3.42	Accept
0.315111	0.366898	LUAD	0.28	1.56771	0.29	1.44	Accept
0.127396	0.059749	LUAD	0.27	5.49	0.29	5.21	Accept
1.1209	0.90056	LUAD	0.38	5.68325	0.59	2.82	Accept
-0.819452	-0.830729	LUAD	0.61	2.03404	0.61	2.05	Accept
0.00407456	0.172641	LUAD	0.24	3.94398	0.36	1.97	Accept
0.480227	0.161474	LUAD	0.78	2.27671	0.82	2.21	Accept
-0.603959	-0.548519	LUAD	0.33	3.89204	0.32	3.92	Accept
-0.213048	-0.07937	LUAD	0.47	1.91934	0.3	3.62	Accept
0.951135	1.00807	LUAD	0.45	1.98543	0.43	2.07	Accept
1.40288	1.23313	LUAD	0.49	1.99291	0.53	1.91	Accept
1.38691	1.40048	LUAD	0.41	1.51557	0.25	3.13	Accept
0.429854	0.346822	LUAD	0.37	4.19921	0.48	2.83	Accept
0.228218	0.288056	LUAD	0.49	1.88271	0.48	1.88	Accept
-0.18586	-0.17533	LUAD	0.39	2.09787	0.27	3.6	Accept
0.976223	1.75221	LUAD	0.27	2.04865	0.2	1.77	Accept
-0.577031	-0.790006	LUAD	0.68	1.87573	0.55	3.78	Accept
0.372425	0.398567	LUAD	0.23	5.44595	0.36	2.84	Accept
0.453149	-0.505801	LUAD	0.22	2.19591	0.37	2.05	Accept
-0.172636	-0.496179	LUAD	0.64	2.031	0.69	2.03	Accept
0.901486	1.22239	LUAD	0.28	1.95932	0.25	1.83	Accept
0.529193	0.639206	LUAD	0.44	1.85481	0.43	1.79	Accept
0.220193	0.365418	LUAD	0.25	3.95545	0.37	2.03	Accept
1.04927	0.971943	LUAD	0.35	1.86144	0.36	1.88	Accept
0.0889706	-0.0753866	LUAD	0.39	4.70641	0.43	4.47	Accept
1.08721	1.62827	LUAD	0.24	2.124	0.18	2.1	Accept
0.826079	0.854181	LUAD	0.3	3.9978	0.31	3.74	Accept
3.48191	3.37003	LUAD	0.27	3.10665	0.29	3.04	Accept
-0.164026	-0.259948	LUAD	0.37	3.05565	0.41	2.76	Accept
0.486386	0.343903	LUAD	0.37	4.09664	0.44	3.38	Accept
1.11649	0.996814	LUAD	0.3	5.18118	0.57	1.82	Accept
-0.551953	-0.659616	LUAD	0.48	2.37449	0.52	2.18	Accept
1.58107	1.50781	LUAD	0.65	1.75848	0.66	1.77	Accept
0.766756	0.323129	LUAD	0.34	4.66403	0.48	3.54	Accept
1.20588	1.04151	LUAD	0.42	2.00465	0.37	2.77	Accept
-0.665109	-0.826908	LUAD	0.74	1.90959	0.76	1.92	Accept
1.89442	1.71359	LUAD	0.5	2.62632	0.53	2.64	Accept
1.22159	1.06081	LUAD	0.21	2.15668	0.09	6.48	Accept
0.623262	-0.240289	LUAD	0.72	3.19317	0.83	3.06	Accept
1.65409	1.52744	LUAD	0.38	2.14499	0.32	3.05	Accept
1.00105	1.1001	LUAD	0.55	3.80193	0.48	4.7	Accept
0.583478	0.622079	LUAD	0.39	3.40971	0.34	4.12	Accept
1.04194	1.06426	LUAD	0.37	3.48694	0.38	3.29	Accept
0.604169	0.69271	LUAD	0.28	5.05995	0.36	3.29	Accept
0.489094	0.498405	LUAD	0.42	2.40349	0.46	2.03	Accept
1.53003	1.61951	LUAD	0.34	2.30211	0.35	2.07	Accept
0.683469	0.63785	LUAD	0.27	4.2778	0.34	3.17	Accept
-0.00997503	-0.0317849	LUAD	0.54	3.8276	0.59	3.17	Accept
0.181339	0.146234	LUAD	0.67	3.21767	0.68	3.15	Accept
2.2121	2.17904	LUAD	0.29	4.7499	0.29	4.86	Accept
-0.46081	-0.459384	LUAD	0.25	4.22417	0.4	2.11	Accept
1.19663	1.53072	LUAD	0.25	2.25062	0.22	2.11	Accept
0.48838	0.363291	LUAD	0.34	2.41157	0.34	2.63	Accept
-0.305996	-0.850131	LUAD	0.82	2.02502	0.87	2.01	Accept
1.58777	1.64076	LUAD	0.56	3.19796	0.55	3.21	Accept
0.928535	0.961916	LUAD	0.3	2.62956	0.32	2.34	Accept
0.0137562	-0.508477	LUAD	0.4	5.2212	0.58	3.62	Accept
1.40202	1.94689	LUAD	0.46	2.15365	0.23	4.21	Accept
2.11107	2.41502	LUAD	0.33	1.78134	0.29	1.74	Accept
1.7744	2.19691	LUAD	0.4	2.10176	0.23	3.5	Accept
-1.06501	-1.16637	LUAD	0.59	4.05844	0.62	3.84	Accept
0.648306	0.674904	LUAD	0.49	3.64703	0.5	3.44	Accept
-0.0397997	0.234465	LUAD	0.22	4.86286	0.32	2.41	Accept
3.28312	3.27982	LUSC	0.3	3.82508	0.48	1.78	Accept
0.770693	0.810406	LUSC	0.29	3.55656	0.29	3.46	Accept
1.78277	1.67167	LUSC	0.59	3.97305	0.76	1.95	Accept
0.643205	0.366065	LUSC	0.6	3.27968	0.65	3.21	Accept
1.55682	1.38548	LUSC	0.51	4.2718	0.53	4.44	Accept
1.1631	0.487814	LUSC	0.52	5.63586	0.78	2.75	Accept
0.132714	-0.269185	LUSC	0.71	2.28724	0.77	2.21	Accept
1.97287	1.91879	LUSC	0.46	2.94336	0.48	2.82	Accept
1.66579	1.53711	LUSC	0.47	3.20987	0.51	2.99	Accept
2.79536	2.99615	LUSC	0.3	4.44591	0.31	3.69	Accept
2.34017	2.26183	LUSC	0.44	3.43148	0.47	3.21	Accept
1.29574	0.756034	LUSC	0.57	3.15392	0.68	2.86	Accept
1.61247	1.93254	LUSC	0.44	1.7777	0.39	1.75	Accept
1.03592	0.0176749	LUSC	0.74	1.81852	0.85	1.85	Accept
2.1368	2.05447	LUSC	0.24	5.31431	0.29	4.35	Accept
0.823984	0.48131	LUSC	0.8	1.79204	0.75	3.03	Accept
1.29492	0.8647	LUSC	0.71	1.90788	0.77	1.88	Accept
2.4034	2.03079	LUSC	0.4	3.26151	0.49	2.93	Accept
1.37394	1.06355	LUSC	0.45	3.88306	0.69	1.77	Accept
2.76497	3.0228	LUSC	0.52	1.99685	0.48	1.96	Accept
0.28864	0.296121	LUSC	0.56	3.49679	0.57	3.34	Accept
1.12539	1.09365	LUSC	0.56	3.24797	0.58	3.06	Accept
1.53749	1.65238	LUSC	0.51	2.75714	0.5	2.65	Accept
2.13868	2.08027	LUSC	0.23	3.90085	0.4	1.82	Accept
2.45745	2.13965	LUSC	0.44	3.78589	0.66	1.91	Accept
0.775331	0.804137	LUSC	0.35	2.125	0.38	1.83	Accept
0.903565	1.4021	LUSC	0.38	1.98379	0.36	1.53	Accept
3.10159	3.06055	LUSC	0.43	2.08571	0.32	3.44	Accept
0.417461	0.532478	LUSC	0.35	2.55581	0.33	2.58	Accept
0.513167	0.0912808	LUSC	0.65	3.67308	0.73	3.38	Accept
0.749758	-0.321659	LUSC	0.58	3.12626	0.77	2.71	Accept
1.74911	1.79001	LUSC	0.41	2.32813	0.24	4.98	Accept
1.8915	2.00216	LUSC	0.47	1.68023	0.46	1.62	Accept
0.503705	-2.39005	LUSC	0.24	2.07695	0.69	2.19	Outlier
1.1676	1.19581	LUSC	0.48	3.2035	0.47	3.27	Accept
-0.128723	-0.478178	LUSC	0.73	1.94526	0.78	1.89	Accept
0.349168	-3.0122	LUSC	0.43	3.64991	0.84	5.39	Outlier
0.220334	0.293115	LUSC	0.26	3.24235	0.24	3.43	Accept
2.11487	2.03912	LUSC	0.61	1.87993	0.63	1.82	Accept
-0.062335	-0.0513648	LUSC	0.41	2.00551	0.42	1.91	Accept
1.10636	0.901193	LUSC	0.59	1.95718	0.62	1.99	Accept
2.0852	2.21707	LUSC	0.43	3.72035	0.44	3.26	Accept
-1.41033	-1.53437	LUSC	0.63	1.81152	0.65	1.81	Accept
0.752072	0.796655	LUSC	0.58	3.02196	0.58	2.93	Accept
0.280569	0.290194	LUSC	0.55	1.93285	0.55	1.92	Accept
0.64002	0.317895	LUSC	0.66	3.9105	0.73	3.51	Accept
0.985798	1.02568	LUSC	0.55	2.10279	0.4	3.75	Accept
2.23552	2.34731	LUSC	0.29	3.49798	0.28	3.4	Accept
0.554782	0.293824	LUSC	0.67	1.96236	0.71	1.95	Accept
1.21397	0.985881	LUSC	0.67	2.94357	0.7	3	Accept
[truncated: 3,296 more rows]

## Sheet: EDFig.3g
TmS.ASCAT	TmS.ABSOLUTE	Class
4.71744	1.68956	Ploidy-unadjusted
3.02866	0.612175	Ploidy-unadjusted
3.05604	0.414516	Ploidy-unadjusted
5.01575	2.0159	Ploidy-unadjusted
5.21223	0.889621	Ploidy-unadjusted
2.03693	0.339488	Ploidy-unadjusted
1.41567	0.337426	Ploidy-unadjusted
1.92824	0.80717	Ploidy-unadjusted
1.73587	0.621944	Ploidy-unadjusted
2.83012	1.03536	Ploidy-unadjusted
1.90984	0.79642	Ploidy-unadjusted
1.71151	0.24114	Ploidy-unadjusted
5.99152	4.26237	Ploidy-unadjusted
2.85272	1.1238	Ploidy-unadjusted
3.25596	1.80618	Ploidy-unadjusted
1.44345	0.687436	Ploidy-unadjusted
3.20896	0.95211	Ploidy-unadjusted
2.92418	1.02536	Ploidy-unadjusted
1.27154	0.305324	Ploidy-unadjusted
11.4293	7.46215	Ploidy-unadjusted
6.36906	2.55981	Ploidy-unadjusted
5.60578	1.85609	Ploidy-unadjusted
2.66316	0.733334	Ploidy-unadjusted
3.64183	2.10681	Ploidy-unadjusted
5.3057	1.69972	Ploidy-unadjusted
6.65991	2.53187	Ploidy-unadjusted
7.89356	4.13472	Ploidy-unadjusted
25.606	13.5974	Ploidy-unadjusted
14.8311	6.31681	Ploidy-unadjusted
8.82518	2.27415	Ploidy-unadjusted
7.51111	3.86936	Ploidy-unadjusted
14.2152	7.44606	Ploidy-unadjusted
1.16738	0.363802	Ploidy-unadjusted
4.23264	7.83183	Ploidy-unadjusted
4.13867	2.09252	Ploidy-unadjusted
4.0373	1.22483	Ploidy-unadjusted
10.2841	3.20428	Ploidy-unadjusted
6.33402	2.23192	Ploidy-unadjusted
18.6257	10.0846	Ploidy-unadjusted
0.98642	0.427821	Ploidy-unadjusted
4.10878	1.67823	Ploidy-unadjusted
0.35561	0.138016	Ploidy-unadjusted
5.18467	2.38659	Ploidy-unadjusted
25.821	9.70577	Ploidy-unadjusted
1.8671	0.381907	Ploidy-unadjusted
5.6074	2.93721	Ploidy-unadjusted
0.507842	0.153671	Ploidy-unadjusted
2.1795	0.554283	Ploidy-unadjusted
2.01798	0.513429	Ploidy-unadjusted
0.872663	0.38785	Ploidy-unadjusted
3.03781	2.26511	Ploidy-unadjusted
3.68472	1.00042	Ploidy-unadjusted
2.852	5.67084	Ploidy-unadjusted
1.28995	2.08377	Ploidy-unadjusted
8.09082	2.4722	Ploidy-unadjusted
7.30996	4.38129	Ploidy-unadjusted
2.44952	0.528328	Ploidy-unadjusted
1.4599	0.752067	Ploidy-unadjusted
3.39535	2.54347	Ploidy-unadjusted
1.33166	1.64873	Ploidy-unadjusted
1.3299	0.635034	Ploidy-unadjusted
1.89995	1.04412	Ploidy-unadjusted
2.63971	1.34827	Ploidy-unadjusted
8.85749	1.90252	Ploidy-unadjusted
4.54367	1.68001	Ploidy-unadjusted
29.6757	24.3287	Ploidy-unadjusted
1.26593	0.494022	Ploidy-unadjusted
0.824492	2.44778	Ploidy-unadjusted
2.37882	0.970854	Ploidy-unadjusted
3.29589	6.60211	Ploidy-unadjusted
0.998893	1.78234	Ploidy-unadjusted
3.49862	1.4025	Ploidy-unadjusted
3.72963	3.16453	Ploidy-unadjusted
1.78771	3.27747	Ploidy-unadjusted
2.65427	1.76886	Ploidy-unadjusted
19.7125	14.953	Ploidy-unadjusted
4.83433	3.46094	Ploidy-unadjusted
0.37216	0.0795273	Ploidy-unadjusted
3.93153	5.24831	Ploidy-unadjusted
1.23814	0.445428	Ploidy-unadjusted
3.99579	1.98607	Ploidy-unadjusted
4.61933	5.35256	Ploidy-unadjusted
3.37368	1.18298	Ploidy-unadjusted
4.43116	3.88002	Ploidy-unadjusted
2.18872	1.17854	Ploidy-unadjusted
1.96284	0.562733	Ploidy-unadjusted
2.39248	1.11876	Ploidy-unadjusted
2.85614	1.06546	Ploidy-unadjusted
1.15651	0.496638	Ploidy-unadjusted
2.92992	1.66586	Ploidy-unadjusted
0.712159	1.8174	Ploidy-unadjusted
1.56298	0.634381	Ploidy-unadjusted
1.48164	1.48164	Ploidy-unadjusted
2.03675	1.16635	Ploidy-unadjusted
2.52885	1.227	Ploidy-unadjusted
1.70143	0.905573	Ploidy-unadjusted
2.67929	1.23308	Ploidy-unadjusted
6.36422	3.61848	Ploidy-unadjusted
1.77561	0.538683	Ploidy-unadjusted
1.73476	0.903487	Ploidy-unadjusted
1.00096	0.377393	Ploidy-unadjusted
2.1025	1.09772	Ploidy-unadjusted
2.50658	1.14509	Ploidy-unadjusted
3.31371	1.53851	Ploidy-unadjusted
11.9724	5.32108	Ploidy-unadjusted
1.73777	3.61644	Ploidy-unadjusted
3.6352	1.69987	Ploidy-unadjusted
3.50678	1.76428	Ploidy-unadjusted
0.884109	0.29299	Ploidy-unadjusted
2.08475	0.999609	Ploidy-unadjusted
1.64056	0.91119	Ploidy-unadjusted
0.745635	1.57566	Ploidy-unadjusted
2.19075	0.841765	Ploidy-unadjusted
2.77348	1.41659	Ploidy-unadjusted
2.47897	1.36124	Ploidy-unadjusted
7.28001	4.48628	Ploidy-unadjusted
1.16838	0.584533	Ploidy-unadjusted
1.37945	0.44638	Ploidy-unadjusted
1.70403	3.67023	Ploidy-unadjusted
0.872348	2.13575	Ploidy-unadjusted
2.05587	0.990038	Ploidy-unadjusted
1.42953	2.22451	Ploidy-unadjusted
0.893882	0.325483	Ploidy-unadjusted
0.921336	0.448428	Ploidy-unadjusted
1.94685	5.12538	Ploidy-unadjusted
1.39513	0.843694	Ploidy-unadjusted
4.91215	3.526	Ploidy-unadjusted
6.43606	3.50032	Ploidy-unadjusted
0.713721	0.306785	Ploidy-unadjusted
1.67306	0.80569	Ploidy-unadjusted
6.12434	3.32015	Ploidy-unadjusted
1.70989	3.33835	Ploidy-unadjusted
1.76877	3.02117	Ploidy-unadjusted
1.02423	0.55867	Ploidy-unadjusted
0.881855	0.456223	Ploidy-unadjusted
12.0155	6.45276	Ploidy-unadjusted
1.82399	0.939633	Ploidy-unadjusted
3.82821	5.72243	Ploidy-unadjusted
8.54072	5.06017	Ploidy-unadjusted
6.04637	3.49785	Ploidy-unadjusted
12.8699	5.47342	Ploidy-unadjusted
5.19816	6.88275	Ploidy-unadjusted
1.48734	0.747156	Ploidy-unadjusted
3.55661	3.26413	Ploidy-unadjusted
1.32209	0.539579	Ploidy-unadjusted
0.631136	0.167658	Ploidy-unadjusted
5.34544	2.85223	Ploidy-unadjusted
1.10202	1.67599	Ploidy-unadjusted
0.909468	0.434274	Ploidy-unadjusted
1.69474	0.491089	Ploidy-unadjusted
5.61524	2.56523	Ploidy-unadjusted
3.70349	1.63642	Ploidy-unadjusted
0.600564	0.254785	Ploidy-unadjusted
1.59804	0.984787	Ploidy-unadjusted
6.33431	3.32156	Ploidy-unadjusted
0.476949	0.238615	Ploidy-unadjusted
1.19606	0.550416	Ploidy-unadjusted
1.13373	0.471456	Ploidy-unadjusted
0.83846	1.69403	Ploidy-unadjusted
0.896586	1.76971	Ploidy-unadjusted
0.964833	0.38778	Ploidy-unadjusted
2.01985	4.77419	Ploidy-unadjusted
0.8346	0.398525	Ploidy-unadjusted
2.08207	1.11952	Ploidy-unadjusted
1.52644	0.366226	Ploidy-unadjusted
0.959305	0.445392	Ploidy-unadjusted
1.64116	3.00425	Ploidy-unadjusted
6.0617	2.95032	Ploidy-unadjusted
1.38767	0.638592	Ploidy-unadjusted
12.5335	6.5438	Ploidy-unadjusted
2.37834	0.841317	Ploidy-unadjusted
1.64341	0.907867	Ploidy-unadjusted
1.19207	2.37303	Ploidy-unadjusted
9.47372	5.32897	Ploidy-unadjusted
3.05186	1.45343	Ploidy-unadjusted
0.370973	0.570851	Ploidy-unadjusted
0.330165	0.749423	Ploidy-unadjusted
0.9358	0.373758	Ploidy-unadjusted
1.77679	0.741061	Ploidy-unadjusted
1.0193	0.488413	Ploidy-unadjusted
1.2938	0.451095	Ploidy-unadjusted
2.14071	2.63487	Ploidy-unadjusted
11.1602	5.16011	Ploidy-unadjusted
0.819878	0.42416	Ploidy-unadjusted
1.83878	0.758416	Ploidy-unadjusted
12.4318	5.67924	Ploidy-unadjusted
2.02253	0.981331	Ploidy-unadjusted
1.37287	3.54754	Ploidy-unadjusted
5.30786	1.34791	Ploidy-unadjusted
3.27703	5.70625	Ploidy-unadjusted
1.62931	1.9874	Ploidy-unadjusted
0.187632	0.0958356	Ploidy-unadjusted
2.18741	1.25262	Ploidy-unadjusted
3.91906	2.01924	Ploidy-unadjusted
2.66471	1.27973	Ploidy-unadjusted
0.636528	0.201295	Ploidy-unadjusted
0.644541	1.75343	Ploidy-unadjusted
6.28509	11.181	Ploidy-unadjusted
4.63458	3.64322	Ploidy-unadjusted
4.32592	18.6753	Ploidy-unadjusted
4.4406	1.71848	Ploidy-unadjusted
3.83289	1.92542	Ploidy-unadjusted
4.59543	2.47446	Ploidy-unadjusted
3.62409	1.79004	Ploidy-unadjusted
3.10122	1.6044	Ploidy-unadjusted
0.594605	0.203517	Ploidy-unadjusted
0.347487	0.924446	Ploidy-unadjusted
1.03347	0.591816	Ploidy-unadjusted
1.09542	2.23648	Ploidy-unadjusted
0.406993	0.178481	Ploidy-unadjusted
0.562316	0.141105	Ploidy-unadjusted
0.324325	0.179602	Ploidy-unadjusted
1.56446	0.495005	Ploidy-unadjusted
2.82269	4.22802	Ploidy-unadjusted
2.90337	0.8373	Ploidy-unadjusted
3.05159	1.76941	Ploidy-unadjusted
3.37866	1.76977	Ploidy-unadjusted
3.98456	1.36314	Ploidy-unadjusted
0.959084	2.01781	Ploidy-unadjusted
5.03895	2.20975	Ploidy-unadjusted
2.48703	1.11736	Ploidy-unadjusted
3.18425	1.11656	Ploidy-unadjusted
0.634383	0.174518	Ploidy-unadjusted
1.86478	0.754791	Ploidy-unadjusted
0.761249	0.177917	Ploidy-unadjusted
1.77575	0.840325	Ploidy-unadjusted
3.09164	1.51578	Ploidy-unadjusted
1.58088	0.722199	Ploidy-unadjusted
0.299015	0.533536	Ploidy-unadjusted
1.23863	0.525603	Ploidy-unadjusted
2.29273	3.56647	Ploidy-unadjusted
0.55767	0.23763	Ploidy-unadjusted
0.458681	1.61599	Ploidy-unadjusted
2.12307	0.762129	Ploidy-unadjusted
5.97502	2.75206	Ploidy-unadjusted
0.982006	2.1197	Ploidy-unadjusted
1.80508	0.908343	Ploidy-unadjusted
0.37978	1.25527	Ploidy-unadjusted
4.89388	2.303	Ploidy-unadjusted
1.94448	0.897284	Ploidy-unadjusted
0.990856	0.654288	Ploidy-unadjusted
2.99062	3.23984	Ploidy-unadjusted
3.96092	2.07477	Ploidy-unadjusted
5.65229	3.1355	Ploidy-unadjusted
2.80196	1.07883	Ploidy-unadjusted
0.861597	0.502598	Ploidy-unadjusted
2.96659	0.803918	Ploidy-unadjusted
2.91808	1.43727	Ploidy-unadjusted
12.6619	16.6187	Ploidy-unadjusted
3.16524	3.63767	Ploidy-unadjusted
2.00883	0.892502	Ploidy-unadjusted
12.4397	9.4779	Ploidy-unadjusted
1.12901	0.438761	Ploidy-unadjusted
0.40872	0.572618	Ploidy-unadjusted
1.65475	0.836647	Ploidy-unadjusted
1.73821	0.838362	Ploidy-unadjusted
0.405301	0.194755	Ploidy-unadjusted
2.72771	0.784132	Ploidy-unadjusted
3.8954	2.04045	Ploidy-unadjusted
1.31188	0.863373	Ploidy-unadjusted
14.1587	7.03745	Ploidy-unadjusted
0.685739	0.32066	Ploidy-unadjusted
1.06374	2.11512	Ploidy-unadjusted
1.19393	0.448784	Ploidy-unadjusted
1.63203	0.651832	Ploidy-unadjusted
2.25174	0.936215	Ploidy-unadjusted
18.9352	11.6073	Ploidy-unadjusted
8.77256	5.86389	Ploidy-unadjusted
4.25677	8.0216	Ploidy-unadjusted
2.45655	2.18615	Ploidy-unadjusted
1.40494	0.724253	Ploidy-unadjusted
6.46308	2.85984	Ploidy-unadjusted
0.19852	0.243968	Ploidy-unadjusted
3.21218	6.94727	Ploidy-unadjusted
0.61126	0.130621	Ploidy-unadjusted
0.898629	1.82449	Ploidy-unadjusted
3.30411	5.43204	Ploidy-unadjusted
1.91389	1.37412	Ploidy-unadjusted
2.52073	7.97995	Ploidy-unadjusted
2.19561	1.53528	Ploidy-unadjusted
2.78563	4.77536	Ploidy-unadjusted
3.33093	1.02636	Ploidy-unadjusted
2.67919	1.38248	Ploidy-unadjusted
2.06248	2.52575	Ploidy-unadjusted
5.09303	2.56141	Ploidy-unadjusted
3.9672	2.34727	Ploidy-unadjusted
0.883251	1.87632	Ploidy-unadjusted
4.74898	2.02416	Ploidy-unadjusted
2.32422	3.55984	Ploidy-unadjusted
1.62433	2.87556	Ploidy-unadjusted
2.20393	1.10261	Ploidy-unadjusted
5.96473	2.65099	Ploidy-unadjusted
1.30124	2.96523	Ploidy-unadjusted
1.1877	1.57439	Ploidy-unadjusted
2.88973	4.07961	Ploidy-unadjusted
4.92026	7.65374	Ploidy-unadjusted
16.2833	7.4337	Ploidy-unadjusted
2.25137	3.51146	Ploidy-unadjusted
10.1183	6.90952	Ploidy-unadjusted
5.03186	2.31625	Ploidy-unadjusted
2.4673	1.98065	Ploidy-unadjusted
1.83376	0.849633	Ploidy-unadjusted
0.643608	1.71406	Ploidy-unadjusted
1.6789	0.844358	Ploidy-unadjusted
2.94008	1.42653	Ploidy-unadjusted
1.39826	0.750918	Ploidy-unadjusted
1.92736	1.34042	Ploidy-unadjusted
4.67027	1.49881	Ploidy-unadjusted
4.64494	4.16235	Ploidy-unadjusted
2.0739	0.968925	Ploidy-unadjusted
2.00057	1.62253	Ploidy-unadjusted
1.11801	1.67462	Ploidy-unadjusted
15.6746	5.27818	Ploidy-unadjusted
4.80213	2.59171	Ploidy-unadjusted
1.84376	1.30681	Ploidy-unadjusted
1.60507	3.07424	Ploidy-unadjusted
1.99022	3.18626	Ploidy-unadjusted
6.50842	2.41273	Ploidy-unadjusted
1.56644	2.36564	Ploidy-unadjusted
4.57587	10.9731	Ploidy-unadjusted
1.27906	0.709535	Ploidy-unadjusted
6.13081	3.25561	Ploidy-unadjusted
8.73174	3.55738	Ploidy-unadjusted
3.98932	6.04144	Ploidy-unadjusted
8.62525	3.35427	Ploidy-unadjusted
0.766549	1.34821	Ploidy-unadjusted
1.8422	2.40815	Ploidy-unadjusted
8.37595	4.04481	Ploidy-unadjusted
11.9731	6.86365	Ploidy-unadjusted
8.11461	4.19806	Ploidy-unadjusted
2.97551	1.27522	Ploidy-unadjusted
1.72173	0.945426	Ploidy-unadjusted
0.878459	2.97181	Ploidy-unadjusted
1.3984	0.482781	Ploidy-unadjusted
2.03977	1.03132	Ploidy-unadjusted
2.36748	1.54077	Ploidy-unadjusted
3.7882	1.22584	Ploidy-unadjusted
7.07148	11.5377	Ploidy-unadjusted
2.01609	3.14449	Ploidy-unadjusted
2.8241	1.90888	Ploidy-unadjusted
1.07082	1.07082	Ploidy-unadjusted
5.24447	2.41365	Ploidy-unadjusted
2.84551	2.98568	Ploidy-unadjusted
6.97291	3.55482	Ploidy-unadjusted
0.93731	0.371366	Ploidy-unadjusted
0.720348	1.3797	Ploidy-unadjusted
1.51543	0.812541	Ploidy-unadjusted
10.9632	4.91206	Ploidy-unadjusted
1.70298	2.84337	Ploidy-unadjusted
1.13392	2.26651	Ploidy-unadjusted
3.71811	2.28393	Ploidy-unadjusted
3.41273	1.90984	Ploidy-unadjusted
3.97441	1.76395	Ploidy-unadjusted
3.64711	1.33881	Ploidy-unadjusted
2.93433	5.86866	Ploidy-unadjusted
0.761235	1.46162	Ploidy-unadjusted
4.00775	1.78771	Ploidy-unadjusted
0.805958	0.442563	Ploidy-unadjusted
2.66511	0.972977	Ploidy-unadjusted
1.6222	3.65122	Ploidy-unadjusted
5.19639	3.92455	Ploidy-unadjusted
3.79007	1.58076	Ploidy-unadjusted
2.71943	1.20485	Ploidy-unadjusted
6.18004	2.63217	Ploidy-unadjusted
1.97757	1.11021	Ploidy-unadjusted
0.827917	1.71311	Ploidy-unadjusted
1.98175	4.13144	Ploidy-unadjusted
2.82837	1.79953	Ploidy-unadjusted
0.922145	1.59402	Ploidy-unadjusted
0.628691	1.09307	Ploidy-unadjusted
3.52496	1.87184	Ploidy-unadjusted
2.30383	1.30758	Ploidy-unadjusted
5.61688	1.81598	Ploidy-unadjusted
3.96778	2.21434	Ploidy-unadjusted
2.31215	2.85087	Ploidy-unadjusted
2.51472	6.75897	Ploidy-unadjusted
3.3754	4.39618	Ploidy-unadjusted
3.80469	5.03769	Ploidy-unadjusted
3.84582	2.65884	Ploidy-unadjusted
3.43507	2.46627	Ploidy-unadjusted
1.5346	0.767298	Ploidy-unadjusted
2.63561	1.27237	Ploidy-unadjusted
2.84575	8.11565	Ploidy-unadjusted
3.59503	8.02369	Ploidy-unadjusted
2.36527	1.41765	Ploidy-unadjusted
18.6178	8.64397	Ploidy-unadjusted
6.31043	1.92819	Ploidy-unadjusted
1.58622	2.11496	Ploidy-unadjusted
5.03202	1.84971	Ploidy-unadjusted
8.58889	3.84827	Ploidy-unadjusted
10.3969	4.20827	Ploidy-unadjusted
1.85553	2.02179	Ploidy-unadjusted
8.95148	14.3498	Ploidy-unadjusted
3.91302	8.61086	Ploidy-unadjusted
2.08219	3.81736	Ploidy-unadjusted
3.97637	1.74496	Ploidy-unadjusted
5.81428	2.52566	Ploidy-unadjusted
2.4794	5.26709	Ploidy-unadjusted
12.3678	5.65004	Ploidy-unadjusted
16.2545	8.02855	Ploidy-unadjusted
2.64002	1.17659	Ploidy-unadjusted
20.3023	10.9924	Ploidy-unadjusted
4.28206	1.47415	Ploidy-unadjusted
6.33073	3.87484	Ploidy-unadjusted
2.83875	1.5588	Ploidy-unadjusted
4.46148	3.14928	Ploidy-unadjusted
3.49963	1.48469	Ploidy-unadjusted
2.31174	1.21923	Ploidy-unadjusted
5.31844	2.22632	Ploidy-unadjusted
7.53601	2.16274	Ploidy-unadjusted
5.9176	3.52424	Ploidy-unadjusted
7.40241	2.35531	Ploidy-unadjusted
5.14165	2.68447	Ploidy-unadjusted
3.62926	2.68132	Ploidy-unadjusted
8.10969	4.2108	Ploidy-unadjusted
11.2441	8.13262	Ploidy-unadjusted
1.58566	3.17628	Ploidy-unadjusted
5.29899	3.00931	Ploidy-unadjusted
7.12342	2.22399	Ploidy-unadjusted
7.7906	3.78073	Ploidy-unadjusted
11.3681	3.85297	Ploidy-unadjusted
7.19541	2.30441	Ploidy-unadjusted
4.28839	1.9033	Ploidy-unadjusted
2.67799	1.51272	Ploidy-unadjusted
6.90134	3.6189	Ploidy-unadjusted
4.68047	8.98683	Ploidy-unadjusted
1.77974	0.440471	Ploidy-unadjusted
3.50907	1.52864	Ploidy-unadjusted
2.58757	4.06694	Ploidy-unadjusted
2.14172	1.19177	Ploidy-unadjusted
2.08547	3.24406	Ploidy-unadjusted
1.85919	3.01461	Ploidy-unadjusted
6.07174	2.58795	Ploidy-unadjusted
4.06687	1.02053	Ploidy-unadjusted
2.3686	4.49426	Ploidy-unadjusted
1.22749	0.568666	Ploidy-unadjusted
2.66351	4.01212	Ploidy-unadjusted
4.06277	0.893546	Ploidy-unadjusted
3.16625	1.37324	Ploidy-unadjusted
1.32693	1.07973	Ploidy-unadjusted
6.91393	3.35464	Ploidy-unadjusted
2.47812	0.571875	Ploidy-unadjusted
4.4685	8.42059	Ploidy-unadjusted
1.60499	3.30725	Ploidy-unadjusted
4.51124	1.97041	Ploidy-unadjusted
3.33576	2.84807	Ploidy-unadjusted
1.60701	0.940838	Ploidy-unadjusted
26.3638	12.1323	Ploidy-unadjusted
5.63831	2.68115	Ploidy-unadjusted
2.51881	1.26677	Ploidy-unadjusted
2.2879	1.72792	Ploidy-unadjusted
7.40257	5.55884	Ploidy-unadjusted
3.13394	5.05268	Ploidy-unadjusted
2.01922	2.83062	Ploidy-unadjusted
9.71133	3.34909	Ploidy-unadjusted
1.08273	1.3306	Ploidy-unadjusted
2.71367	1.50553	Ploidy-unadjusted
7.91643	3.96949	Ploidy-unadjusted
1.6576	2.98443	Ploidy-unadjusted
1.56434	3.39004	Ploidy-unadjusted
2.2474	0.444974	Ploidy-unadjusted
3.44825	2.57454	Ploidy-unadjusted
2.96896	1.5802	Ploidy-unadjusted
23.003	10.8706	Ploidy-unadjusted
5.3741	4.28568	Ploidy-unadjusted
16.3278	7.2146	Ploidy-unadjusted
1.85459	5.15222	Ploidy-unadjusted
1.89357	3.67324	Ploidy-unadjusted
5.40853	2.97225	Ploidy-unadjusted
9.7082	4.80507	Ploidy-unadjusted
9.78244	5.21974	Ploidy-unadjusted
4.45922	2.35013	Ploidy-unadjusted
3.89812	2.16241	Ploidy-unadjusted
1.1514	2.02508	Ploidy-unadjusted
0.834904	1.30015	Ploidy-unadjusted
2.18175	3.71191	Ploidy-unadjusted
2.62617	5.43403	Ploidy-unadjusted
3.56577	1.69561	Ploidy-unadjusted
10.636	7.50777	Ploidy-unadjusted
2.36537	5.41548	Ploidy-unadjusted
3.1311	4.45573	Ploidy-unadjusted
3.16262	1.34172	Ploidy-unadjusted
7.52827	2.07573	Ploidy-unadjusted
11.2193	4.80827	Ploidy-unadjusted
1.51414	0.854383	Ploidy-unadjusted
11.2747	6.12802	Ploidy-unadjusted
1.4324	3.1647	Ploidy-unadjusted
1.44351	1.2529	Ploidy-unadjusted
2.14701	1.07414	Ploidy-unadjusted
1.9591	4.06818	Ploidy-unadjusted
8.40215	17.0109	Ploidy-unadjusted
5.27722	3.05289	Ploidy-unadjusted
2.70661	1.50161	Ploidy-unadjusted
3.47048	2.10469	Ploidy-unadjusted
1.38957	2.855	Ploidy-unadjusted
1.30576	2.39753	Ploidy-unadjusted
4.99958	2.44878	Ploidy-unadjusted
3.28016	7.21819	Ploidy-unadjusted
4.04227	7.57572	Ploidy-unadjusted
1.08881	0.503429	Ploidy-unadjusted
1.24266	0.532571	Ploidy-unadjusted
2.44832	1.58421	Ploidy-unadjusted
1.48702	3.41352	Ploidy-unadjusted
4.48533	8.07565	Ploidy-unadjusted
0.339947	0.627064	Ploidy-unadjusted
2.91745	4.96756	Ploidy-unadjusted
5.18066	3.00391	Ploidy-unadjusted
3.46233	1.21406	Ploidy-unadjusted
3.43298	4.97145	Ploidy-unadjusted
3.55346	1.3819	Ploidy-unadjusted
10.6972	4.96657	Ploidy-unadjusted
1.69546	3.68427	Ploidy-unadjusted
1.08843	0.521538	Ploidy-unadjusted
3.98007	0.802604	Ploidy-unadjusted
1.08292	2.4859	Ploidy-unadjusted
1.20247	1.85836	Ploidy-unadjusted
6.50128	3.45234	Ploidy-unadjusted
0.957678	0.500961	Ploidy-unadjusted
2.71934	1.61184	Ploidy-unadjusted
0.754	0.327529	Ploidy-unadjusted
8.57765	3.82618	Ploidy-unadjusted
1.00222	0.641942	Ploidy-unadjusted
1.2298	0.566099	Ploidy-unadjusted
1.99473	1.39026	Ploidy-unadjusted
1.51875	0.614731	Ploidy-unadjusted
0.477328	0.207937	Ploidy-unadjusted
1.5218	0.866051	Ploidy-unadjusted
4.4465	1.81685	Ploidy-unadjusted
0.444718	0.213236	Ploidy-unadjusted
3.28338	1.60979	Ploidy-unadjusted
2.01982	1.0105	Ploidy-unadjusted
1.65245	0.854887	Ploidy-unadjusted
1.59657	0.77076	Ploidy-unadjusted
1.15212	1.15212	Ploidy-unadjusted
0.544212	0.272904	Ploidy-unadjusted
0.542214	0.212976	Ploidy-unadjusted
1.89786	0.741853	Ploidy-unadjusted
0.912795	0.497888	Ploidy-unadjusted
1.19579	0.667345	Ploidy-unadjusted
0.667976	0.267648	Ploidy-unadjusted
2.83379	1.36169	Ploidy-unadjusted
0.994108	1.21813	Ploidy-unadjusted
0.669142	0.540461	Ploidy-unadjusted
0.0384911	0.0201347	Ploidy-unadjusted
0.060411	0.0320579	Ploidy-unadjusted
0.992849	0.402976	Ploidy-unadjusted
0.963959	0.32642	Ploidy-unadjusted
0.534436	0.289362	Ploidy-unadjusted
0.593309	0.144588	Ploidy-unadjusted
0.923178	0.404845	Ploidy-unadjusted
1.83438	0.879558	Ploidy-unadjusted
2.6545	1.45337	Ploidy-unadjusted
1.22763	0.452612	Ploidy-unadjusted
3.06915	0.881588	Ploidy-unadjusted
1.22311	0.464985	Ploidy-unadjusted
0.74638	0.45848	Ploidy-unadjusted
2.54731	1.21076	Ploidy-unadjusted
1.03056	0.490057	Ploidy-unadjusted
3.04989	1.53475	Ploidy-unadjusted
1.47476	0.171584	Ploidy-unadjusted
0.809868	0.2455	Ploidy-unadjusted
1.12829	0.567443	Ploidy-unadjusted
1.42089	0.636632	Ploidy-unadjusted
0.809529	0.405003	Ploidy-unadjusted
0.758695	0.272945	Ploidy-unadjusted
1.97475	0.913056	Ploidy-unadjusted
1.95714	0.813726	Ploidy-unadjusted
0.817723	0.235823	Ploidy-unadjusted
1.43012	0.623661	Ploidy-unadjusted
2.2174	1.16275	Ploidy-unadjusted
0.707548	0.248895	Ploidy-unadjusted
0.752953	0.363606	Ploidy-unadjusted
1.58788	0.89144	Ploidy-unadjusted
0.607557	0.193314	Ploidy-unadjusted
4.92404	1.96338	Ploidy-unadjusted
3.15767	1.65581	Ploidy-unadjusted
4.22939	12.5288	Ploidy-unadjusted
0.894495	3.2365	Ploidy-unadjusted
41.6539	24.2981	Ploidy-unadjusted
3.81628	6.8194	Ploidy-unadjusted
5.03768	5.51474	Ploidy-unadjusted
1.01134	2.81119	Ploidy-unadjusted
6.04797	2.81681	Ploidy-unadjusted
7.68561	3.84281	Ploidy-unadjusted
1.74424	0.529411	Ploidy-unadjusted
10.6856	5.97986	Ploidy-unadjusted
9.74155	16.4421	Ploidy-unadjusted
14.9294	21.0637	Ploidy-unadjusted
11.5365	23.4225	Ploidy-unadjusted
6.52011	3.54603	Ploidy-unadjusted
6.64427	2.96119	Ploidy-unadjusted
4.41236	1.96105	Ploidy-unadjusted
17.1993	9.54206	Ploidy-unadjusted
19.6051	11.3677	Ploidy-unadjusted
1.37094	0.221394	Ploidy-unadjusted
0.698223	0.483605	Ploidy-unadjusted
16.1651	7.34587	Ploidy-unadjusted
5.00352	2.9344	Ploidy-unadjusted
0.333952	0.15318	Ploidy-unadjusted
2.99217	0.871067	Ploidy-unadjusted
2.19796	2.05689	Ploidy-unadjusted
4.08919	1.11238	Ploidy-unadjusted
4.16239	2.07628	Ploidy-unadjusted
0.23686	0.0915997	Ploidy-unadjusted
0.404457	0.218286	Ploidy-unadjusted
5.00871	1.08451	Ploidy-unadjusted
3.85847	1.07074	Ploidy-unadjusted
3.58724	2.59078	Ploidy-unadjusted
3.4915	7.1736	Ploidy-unadjusted
9.27433	3.90724	Ploidy-unadjusted
0.900946	0.795015	Ploidy-unadjusted
3.97281	1.89703	Ploidy-unadjusted
1.70739	0.831014	Ploidy-unadjusted
7.94815	2.33261	Ploidy-unadjusted
2.04702	0.515823	Ploidy-unadjusted
1.32121	0.972474	Ploidy-unadjusted
8.52552	4.12023	Ploidy-unadjusted
2.82904	1.59027	Ploidy-unadjusted
3.56232	8.12325	Ploidy-unadjusted
25.7961	11.2672	Ploidy-unadjusted
4.2803	2.53378	Ploidy-unadjusted
6.09522	1.76399	Ploidy-unadjusted
2.18753	0.892284	Ploidy-unadjusted
3.10579	1.56288	Ploidy-unadjusted
8.15749	3.39167	Ploidy-unadjusted
11.3146	5.24178	Ploidy-unadjusted
2.83464	10.8876	Ploidy-unadjusted
0.629905	0.251165	Ploidy-unadjusted
1.8582	1.95167	Ploidy-unadjusted
0.766134	0.242103	Ploidy-unadjusted
0.865127	0.229004	Ploidy-unadjusted
0.791136	0.357699	Ploidy-unadjusted
0.450028	0.11445	Ploidy-unadjusted
2.39635	3.22611	Ploidy-unadjusted
3.22104	13.4061	Ploidy-unadjusted
9.8481	5.0206	Ploidy-unadjusted
4.01057	5.40556	Ploidy-unadjusted
0.0981961	0.209994	Ploidy-unadjusted
0.598012	0.275276	Ploidy-unadjusted
0.460988	0.548463	Ploidy-unadjusted
0.11346	0.271881	Ploidy-unadjusted
1.42495	0.746403	Ploidy-unadjusted
0.421802	0.13421	Ploidy-unadjusted
2.61969	1.72254	Ploidy-unadjusted
0.565624	0.61524	Ploidy-unadjusted
11.3115	6.13226	Ploidy-unadjusted
0.108683	0.216748	Ploidy-unadjusted
2.74996	2.10367	Ploidy-unadjusted
1.67032	1.26092	Ploidy-unadjusted
0.121967	0.232595	Ploidy-unadjusted
0.244961	0.116485	Ploidy-unadjusted
1.18884	0.565068	Ploidy-unadjusted
0.31746	0.12949	Ploidy-unadjusted
0.263785	0.115216	Ploidy-unadjusted
0.273367	0.096163	Ploidy-unadjusted
0.457095	0.229199	Ploidy-unadjusted
2.27167	1.15537	Ploidy-unadjusted
0.415822	0.246099	Ploidy-unadjusted
0.0462381	0.0226473	Ploidy-unadjusted
0.568556	1.14872	Ploidy-unadjusted
0.264124	0.165815	Ploidy-unadjusted
0.564787	0.240103	Ploidy-unadjusted
0.223648	0.377481	Ploidy-unadjusted
0.355697	0.187598	Ploidy-unadjusted
0.769463	0.629254	Ploidy-unadjusted
0.357961	0.169395	Ploidy-unadjusted
0.879076	0.452857	Ploidy-unadjusted
0.341424	0.369972	Ploidy-unadjusted
0.481066	0.154113	Ploidy-unadjusted
0.733679	1.2394	Ploidy-unadjusted
0.298521	0.128194	Ploidy-unadjusted
0.608277	0.329762	Ploidy-unadjusted
2.0942	1.99588	Ploidy-unadjusted
1.83243	0.959845	Ploidy-unadjusted
0.200765	0.339592	Ploidy-unadjusted
2.05385	1.19089	Ploidy-unadjusted
0.301194	0.150685	Ploidy-unadjusted
0.608768	0.275197	Ploidy-unadjusted
0.0294548	0.013018	Ploidy-unadjusted
0.0326385	0.0151107	Ploidy-unadjusted
4.47623	2.28629	Ploidy-unadjusted
1.47416	1.05222	Ploidy-unadjusted
0.303009	0.140683	Ploidy-unadjusted
7.27394	3.60023	Ploidy-unadjusted
2.3734	1.13801	Ploidy-unadjusted
0.153631	0.120521	Ploidy-unadjusted
1.75792	1.00667	Ploidy-unadjusted
0.945129	0.436131	Ploidy-unadjusted
0.140631	0.046877	Ploidy-unadjusted
1.75261	1.10373	Ploidy-unadjusted
1.99569	1.06486	Ploidy-unadjusted
2.43618	2.0507	Ploidy-unadjusted
1.02598	0.353714	Ploidy-unadjusted
1.75219	1.60062	Ploidy-unadjusted
0.335652	0.6674	Ploidy-unadjusted
1.09852	1.53444	Ploidy-unadjusted
0.278049	0.118205	Ploidy-unadjusted
1.32711	0.66199	Ploidy-unadjusted
1.40616	0.8265	Ploidy-unadjusted
0.99808	0.508825	Ploidy-unadjusted
0.715639	1.46841	Ploidy-unadjusted
2.03901	1.05997	Ploidy-unadjusted
1.47823	0.638089	Ploidy-unadjusted
1.43833	1.11451	Ploidy-unadjusted
0.838712	0.557619	Ploidy-unadjusted
1.61744	0.852432	Ploidy-unadjusted
3.16189	1.68289	Ploidy-unadjusted
0.0658237	0.0414536	Ploidy-unadjusted
2.96161	5.74507	Ploidy-unadjusted
1.14553	1.86148	Ploidy-unadjusted
1.56907	0.81175	Ploidy-unadjusted
1.12688	2.47976	Ploidy-unadjusted
2.05662	1.12179	Ploidy-unadjusted
0.290601	0.142335	Ploidy-unadjusted
0.497753	0.268021	Ploidy-unadjusted
2.27953	1.04901	Ploidy-unadjusted
2.19707	1.10536	Ploidy-unadjusted
0.0742301	0.067485	Ploidy-unadjusted
0.61159	0.282778	Ploidy-unadjusted
0.452757	0.783052	Ploidy-unadjusted
0.682157	0.367315	Ploidy-unadjusted
0.82888	0.483513	Ploidy-unadjusted
4.23851	2.29487	Ploidy-unadjusted
4.90233	2.7692	Ploidy-unadjusted
0.489588	1.10196	Ploidy-unadjusted
6.62175	3.17503	Ploidy-unadjusted
2.50537	1.3134	Ploidy-unadjusted
10.1597	5.02856	Ploidy-unadjusted
1.49517	1.07041	Ploidy-unadjusted
4.69904	2.65436	Ploidy-unadjusted
2.3223	2.19663	Ploidy-unadjusted
1.99064	1.0595	Ploidy-unadjusted
4.13796	8.61627	Ploidy-unadjusted
2.47981	1.3174	Ploidy-unadjusted
2.42904	1.04851	Ploidy-unadjusted
10.204	5.1793	Ploidy-unadjusted
0.494435	0.254751	Ploidy-unadjusted
0.77328	1.36894	Ploidy-unadjusted
0.55901	0.943329	Ploidy-unadjusted
0.416161	0.159271	Ploidy-unadjusted
4.23889	4.23889	Ploidy-unadjusted
0.650057	0.595338	Ploidy-unadjusted
0.529184	0.353292	Ploidy-unadjusted
1.47697	0.748277	Ploidy-unadjusted
0.592376	0.46512	Ploidy-unadjusted
2.86208	2.51808	Ploidy-unadjusted
1.72068	0.860844	Ploidy-unadjusted
0.217887	0.0901565	Ploidy-unadjusted
0.499187	0.14396	Ploidy-unadjusted
0.290125	0.0738156	Ploidy-unadjusted
2.62108	1.06091	Ploidy-unadjusted
0.385173	0.34127	Ploidy-unadjusted
2.07748	1.12986	Ploidy-unadjusted
0.464932	1.44872	Ploidy-unadjusted
1.05717	0.364579	Ploidy-unadjusted
0.85114	1.17293	Ploidy-unadjusted
0.59504	0.262924	Ploidy-unadjusted
0.529465	0.350592	Ploidy-unadjusted
0.704457	1.09982	Ploidy-unadjusted
0.510557	0.275548	Ploidy-unadjusted
1.42855	0.695296	Ploidy-unadjusted
0.232354	0.0606141	Ploidy-unadjusted
1.6652	0.511596	Ploidy-unadjusted
1.00693	0.278293	Ploidy-unadjusted
0.845842	0.449163	Ploidy-unadjusted
0.662463	0.956456	Ploidy-unadjusted
0.443063	0.636822	Ploidy-unadjusted
0.52104	0.191529	Ploidy-unadjusted
1.48338	0.788048	Ploidy-unadjusted
0.750074	0.306368	Ploidy-unadjusted
3.46699	2.69311	Ploidy-unadjusted
9.54846	18.8119	Ploidy-unadjusted
0.471562	0.763853	Ploidy-unadjusted
1.6983	0.760925	Ploidy-unadjusted
2.03501	0.901615	Ploidy-unadjusted
0.599697	0.80649	Ploidy-unadjusted
5.29908	1.93783	Ploidy-unadjusted
2.71225	1.49052	Ploidy-unadjusted
0.949335	0.575728	Ploidy-unadjusted
4.25895	3.77498	Ploidy-unadjusted
2.73649	0.690941	Ploidy-unadjusted
1.37933	0.572031	Ploidy-unadjusted
0.254783	0.102088	Ploidy-unadjusted
2.62565	1.27962	Ploidy-unadjusted
3.58563	4.48926	Ploidy-unadjusted
5.30912	2.12728	Ploidy-unadjusted
3.6977	2.22598	Ploidy-unadjusted
0.657129	1.83057	Ploidy-unadjusted
3.07547	4.88457	Ploidy-unadjusted
1.9508	1.02812	Ploidy-unadjusted
0.494927	0.908745	Ploidy-unadjusted
2.24469	1.19773	Ploidy-unadjusted
1.3819	0.480817	Ploidy-unadjusted
1.82028	3.27734	Ploidy-unadjusted
10.4982	22.8128	Ploidy-unadjusted
2.39624	1.98715	Ploidy-unadjusted
2.43637	1.50408	Ploidy-unadjusted
2.53849	1.30771	Ploidy-unadjusted
0.453284	0.87976	Ploidy-unadjusted
1.82162	0.840591	Ploidy-unadjusted
0.66746	1.14422	Ploidy-unadjusted
0.545119	0.231263	Ploidy-unadjusted
0.544977	0.965809	Ploidy-unadjusted
0.562505	0.189471	Ploidy-unadjusted
1.88346	3.45826	Ploidy-unadjusted
9.7373	5.10049	Ploidy-unadjusted
4.90337	2.72849	Ploidy-unadjusted
5.14742	3.04643	Ploidy-unadjusted
2.62775	1.26268	Ploidy-unadjusted
4.55002	3.65258	Ploidy-unadjusted
22.5118	14.8154	Ploidy-unadjusted
3.53753	8.36143	Ploidy-unadjusted
1.08664	0.447442	Ploidy-unadjusted
16.6637	14.5328	Ploidy-unadjusted
0.723984	1.24628	Ploidy-unadjusted
6.30071	3.6081	Ploidy-unadjusted
1.82651	0.895507	Ploidy-unadjusted
2.35523	0.901386	Ploidy-unadjusted
1.15452	0.400546	Ploidy-unadjusted
4.42512	1.96056	Ploidy-unadjusted
2.16281	1.15114	Ploidy-unadjusted
6.9476	13.1826	Ploidy-unadjusted
0.898739	0.429151	Ploidy-unadjusted
1.51349	0.544298	Ploidy-unadjusted
1.98053	0.975483	Ploidy-unadjusted
1.10191	0.605073	Ploidy-unadjusted
0.815059	0.212205	Ploidy-unadjusted
2.36106	1.25666	Ploidy-unadjusted
0.766398	0.418667	Ploidy-unadjusted
3.80775	1.68289	Ploidy-unadjusted
0.579309	0.291454	Ploidy-unadjusted
0.842394	0.467878	Ploidy-unadjusted
2.62957	4.81603	Ploidy-unadjusted
3.67787	1.98039	Ploidy-unadjusted
2.08956	3.96481	Ploidy-unadjusted
2.02181	1.07609	Ploidy-unadjusted
1.48603	0.778397	Ploidy-unadjusted
5.60432	3.10925	Ploidy-unadjusted
2.01064	1.05319	Ploidy-unadjusted
17.2543	8.90336	Ploidy-unadjusted
11.6556	7.96714	Ploidy-unadjusted
1.83062	0.920997	Ploidy-unadjusted
1.55752	5.53079	Ploidy-unadjusted
1.40318	0.455085	Ploidy-unadjusted
0.652852	0.333453	Ploidy-unadjusted
1.16013	0.604215	Ploidy-unadjusted
4.9061	2.13017	Ploidy-unadjusted
9.21822	14.4504	Ploidy-unadjusted
1.79358	0.826109	Ploidy-unadjusted
10.3619	15.0294	Ploidy-unadjusted
2.66659	1.11281	Ploidy-unadjusted
22.0205	11.8258	Ploidy-unadjusted
14.1468	9.7173	Ploidy-unadjusted
0.864264	0.399606	Ploidy-unadjusted
3.03501	2.07253	Ploidy-unadjusted
2.97382	2.01383	Ploidy-unadjusted
4.81738	3.02431	Ploidy-unadjusted
1.15995	0.524452	Ploidy-unadjusted
1.77668	0.470916	Ploidy-unadjusted
6.84153	2.90961	Ploidy-unadjusted
6.81697	4.8994	Ploidy-unadjusted
3.17168	1.46647	Ploidy-unadjusted
7.03573	2.62882	Ploidy-unadjusted
1.55205	0.817974	Ploidy-unadjusted
1.0945	0.33443	Ploidy-unadjusted
2.03012	1.07804	Ploidy-unadjusted
1.07708	0.541063	Ploidy-unadjusted
6.36774	3.86174	Ploidy-unadjusted
1.87112	3.56924	Ploidy-unadjusted
0.448414	1.24915	Ploidy-unadjusted
1.96396	1.09605	Ploidy-unadjusted
0.421555	0.70465	Ploidy-unadjusted
5.28791	2.72452	Ploidy-unadjusted
1.88344	0.909247	Ploidy-unadjusted
0.636635	0.28137	Ploidy-unadjusted
3.89282	2.48331	Ploidy-unadjusted
1.77661	0.782702	Ploidy-unadjusted
6.18125	2.52567	Ploidy-unadjusted
4.2756	2.32861	Ploidy-unadjusted
2.07481	1.08681	Ploidy-unadjusted
4.69014	2.6247	Ploidy-unadjusted
16.1148	37.857	Ploidy-unadjusted
5.35057	3.8191	Ploidy-unadjusted
2.16838	0.324818	Ploidy-unadjusted
1.89572	0.736721	Ploidy-unadjusted
1.0926	2.50545	Ploidy-unadjusted
2.60782	2.48293	Ploidy-unadjusted
1.41757	0.760069	Ploidy-unadjusted
4.10543	0.723382	Ploidy-unadjusted
0.743179	1.14533	Ploidy-unadjusted
0.704858	0.174446	Ploidy-unadjusted
5.08507	4.41362	Ploidy-unadjusted
4.18595	2.72028	Ploidy-unadjusted
1.93552	1.58677	Ploidy-unadjusted
5.88694	3.16538	Ploidy-unadjusted
3.68637	1.67854	Ploidy-unadjusted
2.25903	1.0634	Ploidy-unadjusted
1.97286	0.976464	Ploidy-unadjusted
2.42725	1.09725	Ploidy-unadjusted
1.81883	1.8948	Ploidy-unadjusted
0.986028	0.303393	Ploidy-unadjusted
2.44678	2.3213	Ploidy-unadjusted
2.43202	0.618504	Ploidy-unadjusted
0.799243	0.713854	Ploidy-unadjusted
6.85786	2.99065	Ploidy-unadjusted
5.62009	9.25573	Ploidy-unadjusted
0.356874	0.172324	Ploidy-unadjusted
5.58306	9.53621	Ploidy-unadjusted
14.4249	7.84019	Ploidy-unadjusted
1.09455	0.455163	Ploidy-unadjusted
1.10109	0.439042	Ploidy-unadjusted
1.10476	0.476876	Ploidy-unadjusted
1.81804	0.52865	Ploidy-unadjusted
2.09073	1.14155	Ploidy-unadjusted
1.71161	1.07454	Ploidy-unadjusted
25.2283	13.4025	Ploidy-unadjusted
3.59096	1.19699	Ploidy-unadjusted
1.40766	0.665225	Ploidy-unadjusted
1.7219	0.240192	Ploidy-unadjusted
7.49927	1.50585	Ploidy-unadjusted
9.77134	4.87415	Ploidy-unadjusted
1.1506	0.469963	Ploidy-unadjusted
3.31302	1.5454	Ploidy-unadjusted
5.87764	3.33792	Ploidy-unadjusted
0.987432	0.514815	Ploidy-unadjusted
1.85025	1.01303	Ploidy-unadjusted
0.499237	0.203636	Ploidy-unadjusted
7.32947	3.19631	Ploidy-unadjusted
1.63608	2.87988	Ploidy-unadjusted
0.329871	0.242801	Ploidy-unadjusted
15.9261	8.08372	Ploidy-unadjusted
1.34153	0.516526	Ploidy-unadjusted
0.803245	1.34017	Ploidy-unadjusted
0.514784	0.344551	Ploidy-unadjusted
1.06386	0.525195	Ploidy-unadjusted
3.40101	5.93908	Ploidy-unadjusted
1.13733	2.09253	Ploidy-unadjusted
0.711369	0.500011	Ploidy-unadjusted
1.31397	0.773753	Ploidy-unadjusted
0.534261	0.301468	Ploidy-unadjusted
0.458947	1.05353	Ploidy-unadjusted
1.65543	0.863088	Ploidy-unadjusted
5.85808	2.86926	Ploidy-unadjusted
3.70391	1.20502	Ploidy-unadjusted
0.972104	0.451334	Ploidy-unadjusted
0.247813	0.110139	Ploidy-unadjusted
5.95695	5.66551	Ploidy-unadjusted
0.487203	0.462218	Ploidy-unadjusted
0.657422	0.199288	Ploidy-unadjusted
4.42181	2.10268	Ploidy-unadjusted
5.92264	7.33363	Ploidy-unadjusted
7.98002	6.08542	Ploidy-unadjusted
2.63719	1.46747	Ploidy-unadjusted
2.82762	1.45908	Ploidy-unadjusted
4.97438	2.67143	Ploidy-unadjusted
4.03903	3.26939	Ploidy-unadjusted
1.00485	2.09486	Ploidy-unadjusted
2.29489	3.2511	Ploidy-unadjusted
2.83642	1.10305	Ploidy-unadjusted
2.64352	4.75955	Ploidy-unadjusted
1.70332	0.770129	Ploidy-unadjusted
3.19667	2.61419	Ploidy-unadjusted
0.471335	0.939914	Ploidy-unadjusted
0.982056	0.654704	Ploidy-unadjusted
0.727963	1.18011	Ploidy-unadjusted
0.930587	1.88937	Ploidy-unadjusted
0.614147	0.230305	Ploidy-unadjusted
0.504411	0.244788	Ploidy-unadjusted
2.3918	1.73288	Ploidy-adjusted
1.89403	0.789904	Ploidy-adjusted
1.28834	0.534859	Ploidy-adjusted
3.17457	2.63517	Ploidy-adjusted
2.1303	1.10512	Ploidy-adjusted
1.28611	0.421724	Ploidy-adjusted
0.874663	0.409001	Ploidy-adjusted
1.30991	1.13686	Ploidy-adjusted
1.04878	0.758469	Ploidy-adjusted
1.80022	1.35341	Ploidy-adjusted
1.13996	0.971244	Ploidy-adjusted
1.1159	0.319391	Ploidy-adjusted
2.63252	2.86065	Ploidy-adjusted
1.85411	1.4984	Ploidy-adjusted
2.27425	2.49129	Ploidy-adjusted
1.03802	0.982052	Ploidy-adjusted
2.2116	1.278	Ploidy-adjusted
1.92759	1.32305	Ploidy-adjusted
0.591849	0.285349	Ploidy-adjusted
7.76738	9.15601	Ploidy-adjusted
3.43399	2.78241	Ploidy-adjusted
3.57531	2.32012	Ploidy-adjusted
1.23094	0.715448	Ploidy-adjusted
1.72713	2.05543	Ploidy-adjusted
2.55923	1.6664	Ploidy-adjusted
2.41328	1.94013	Ploidy-adjusted
3.80823	3.88237	Ploidy-adjusted
11.6954	12.9499	Ploidy-adjusted
6.80013	5.90356	Ploidy-adjusted
3.24083	2.49906	Ploidy-adjusted
4.57927	4.80666	Ploidy-adjusted
5.45485	6.25719	Ploidy-adjusted
0.89092	0.551215	Ploidy-adjusted
5.13973	5.59416	Ploidy-adjusted
1.89504	1.99288	Ploidy-adjusted
2.68548	1.60109	Ploidy-adjusted
4.46409	2.76231	Ploidy-adjusted
4.46273	2.93673	Ploidy-adjusted
9.36082	10.3965	Ploidy-adjusted
0.500858	0.441053	Ploidy-adjusted
1.74493	1.42828	Ploidy-adjusted
0.178126	0.138016	Ploidy-adjusted
2.43749	2.26217	Ploidy-adjusted
16.0696	11.6937	Ploidy-adjusted
0.773058	0.227326	Ploidy-adjusted
3.02544	3.10816	Ploidy-adjusted
0.259977	0.156807	Ploidy-adjusted
1.41384	0.706093	Ploidy-adjusted
0.859429	0.466754	Ploidy-adjusted
0.396787	0.350996	Ploidy-adjusted
1.73984	1.76273	Ploidy-adjusted
1.37714	1.11158	Ploidy-adjusted
2.62062	2.8786	Ploidy-adjusted
0.730156	0.930253	Ploidy-adjusted
4.29259	2.52265	Ploidy-adjusted
3.16478	4.11388	Ploidy-adjusted
0.92475	0.53911	Ploidy-adjusted
0.734206	0.744621	Ploidy-adjusted
1.42405	1.41304	Ploidy-adjusted
1.46877	1.16518	Ploidy-adjusted
0.545007	0.57994	Ploidy-adjusted
0.904552	0.994396	Ploidy-adjusted
1.44654	1.48161	Ploidy-adjusted
3.61267	2.09068	Ploidy-adjusted
2.03535	1.50674	Ploidy-adjusted
17.6491	20.6175	Ploidy-adjusted
0.693773	0.504104	Ploidy-adjusted
0.808651	1.81991	Ploidy-adjusted
1.14772	0.9159	Ploidy-adjusted
3.31934	3.24428	Ploidy-adjusted
0.882529	0.836778	Ploidy-adjusted
1.87112	1.61207	Ploidy-adjusted
1.80052	2.10268	Ploidy-adjusted
1.83733	1.94509	Ploidy-adjusted
1.32793	1.78672	Ploidy-adjusted
8.48871	8.98076	Ploidy-adjusted
2.01689	1.89641	Ploidy-adjusted
0.190803	0.0815664	Ploidy-adjusted
3.03169	3.25982	Ploidy-adjusted
0.512069	0.38399	Ploidy-adjusted
1.49507	1.11265	Ploidy-adjusted
2.37683	3.36639	Ploidy-adjusted
1.41441	0.681832	Ploidy-adjusted
5.2864	2.21084	Ploidy-adjusted
1.05043	1.15543	Ploidy-adjusted
0.823865	0.302545	Ploidy-adjusted
2.0561	1.20947	Ploidy-adjusted
1.16799	0.866224	Ploidy-adjusted
0.611346	0.511998	Ploidy-adjusted
1.16103	1.04771	Ploidy-adjusted
0.809093	0.724064	Ploidy-adjusted
0.592717	0.535343	Ploidy-adjusted
1.67136	0.846653	Ploidy-adjusted
0.988014	1.10554	Ploidy-adjusted
1.24638	1.20294	Ploidy-adjusted
0.84104	0.896607	Ploidy-adjusted
1.1681	1.13127	Ploidy-adjusted
3.11644	3.58266	Ploidy-adjusted
0.920067	0.558221	Ploidy-adjusted
0.682687	0.73754	Ploidy-adjusted
0.501216	0.373657	Ploidy-adjusted
1.09105	1.14346	Ploidy-adjusted
1.24977	1.13375	Ploidy-adjusted
1.19269	1.05739	Ploidy-adjusted
5.89436	5.37483	Ploidy-adjusted
1.73859	1.99803	Ploidy-adjusted
1.5599	1.53834	Ploidy-adjusted
1.83226	1.86697	Ploidy-adjusted
0.418935	0.283082	Ploidy-adjusted
1.25569	1.18297	Ploidy-adjusted
0.635338	0.723167	Ploidy-adjusted
0.693874	0.856335	Ploidy-adjusted
1.08957	0.850268	Ploidy-adjusted
1.20671	1.28781	Ploidy-adjusted
1.20632	1.33454	Ploidy-adjusted
2.89003	2.43819	Ploidy-adjusted
0.461345	0.467626	Ploidy-adjusted
0.521568	0.450889	Ploidy-adjusted
1.69552	1.91158	Ploidy-adjusted
0.483415	0.683439	Ploidy-adjusted
0.819275	0.811506	Ploidy-adjusted
1.35003	1.30854	Ploidy-adjusted
0.445738	0.323864	Ploidy-adjusted
0.462781	0.450682	Ploidy-adjusted
2.18665	2.95411	Ploidy-adjusted
0.646923	0.551434	Ploidy-adjusted
1.97482	2.04406	Ploidy-adjusted
2.46965	2.63182	Ploidy-adjusted
0.353923	0.305258	Ploidy-adjusted
0.814256	0.793783	Ploidy-adjusted
2.72043	2.96442	Ploidy-adjusted
2.25618	2.21083	Ploidy-adjusted
1.43409	1.20847	Ploidy-adjusted
0.508071	0.553139	Ploidy-adjusted
0.361765	0.373954	Ploidy-adjusted
4.42515	4.76219	Ploidy-adjusted
0.868714	0.894889	Ploidy-adjusted
2.4401	2.20093	Ploidy-adjusted
3.5732	3.31815	Ploidy-adjusted
3.05793	2.95177	Ploidy-adjusted
7.82112	6.25533	Ploidy-adjusted
4.59598	4.14623	Ploidy-adjusted
0.63056	0.627862	Ploidy-adjusted
2.84363	3.45411	Ploidy-adjusted
0.580252	0.471248	Ploidy-adjusted
0.272247	0.149695	Ploidy-adjusted
1.99615	2.2025	Ploidy-adjusted
1.09006	0.9337	Ploidy-adjusted
0.449011	0.423682	Ploidy-adjusted
0.920132	0.773368	Ploidy-adjusted
2.16622	1.42513	Ploidy-adjusted
1.97901	1.77872	Ploidy-adjusted
0.352103	0.283094	Ploidy-adjusted
0.632214	0.544081	Ploidy-adjusted
3.7458	3.90772	Ploidy-adjusted
0.237574	0.238615	Ploidy-adjusted
0.646369	0.561649	Ploidy-adjusted
0.663213	0.535745	Ploidy-adjusted
0.667075	0.614893	Ploidy-adjusted
0.85662	0.948905	Ploidy-adjusted
0.516087	0.410349	Ploidy-adjusted
2.00085	2.80835	Ploidy-adjusted
0.392352	0.377749	Ploidy-adjusted
1.01217	1.08691	Ploidy-adjusted
0.853382	0.360813	Ploidy-adjusted
0.46937	0.434528	Ploidy-adjusted
1.82541	1.73156	Ploidy-adjusted
3.03803	2.95032	Ploidy-adjusted
0.81907	0.599617	Ploidy-adjusted
10.0271	8.78362	Ploidy-adjusted
1.12384	0.837131	Ploidy-adjusted
0.824134	0.912429	Ploidy-adjusted
1.19033	1.24243	Ploidy-adjusted
5.28334	6.05565	Ploidy-adjusted
1.73809	1.64229	Ploidy-adjusted
0.362333	0.297318	Ploidy-adjusted
0.314955	0.39652	Ploidy-adjusted
0.535592	0.434602	Ploidy-adjusted
0.828415	0.709149	Ploidy-adjusted
0.518559	0.495851	Ploidy-adjusted
0.829263	0.556907	Ploidy-adjusted
1.66333	1.61154	Ploidy-adjusted
6.29518	5.70178	Ploidy-adjusted
0.425711	0.435036	Ploidy-adjusted
0.95696	0.785923	Ploidy-adjusted
5.35586	6.07406	Ploidy-adjusted
1.0006	0.962089	Ploidy-adjusted
1.24953	1.70146	Ploidy-adjusted
2.01053	1.5765	Ploidy-adjusted
3.24925	3.50077	Ploidy-adjusted
2.01453	1.84874	Ploidy-adjusted
0.0903465	0.0930442	Ploidy-adjusted
1.12702	1.26527	Ploidy-adjusted
1.55072	1.63501	Ploidy-adjusted
1.19386	1.14774	Ploidy-adjusted
0.311743	0.190801	Ploidy-adjusted
0.413478	0.674396	Ploidy-adjusted
6.09325	7.26038	Ploidy-adjusted
3.15786	3.04872	Ploidy-adjusted
5.81358	6.1432	Ploidy-adjusted
2.47357	1.96398	Ploidy-adjusted
2.84357	2.83151	Ploidy-adjusted
2.60716	2.56421	Ploidy-adjusted
1.84239	1.80812	Ploidy-adjusted
1.55316	1.65402	Ploidy-adjusted
0.292597	0.202504	Ploidy-adjusted
0.303522	0.52675	Ploidy-adjusted
0.482674	0.560963	Ploidy-adjusted
1.22964	1.21219	Ploidy-adjusted
0.209838	0.175843	Ploidy-adjusted
0.276182	0.139708	Ploidy-adjusted
0.169022	0.186116	Ploidy-adjusted
0.607347	0.407412	Ploidy-adjusted
3.21345	3.69259	Ploidy-adjusted
1.44635	0.854388	Ploidy-adjusted
1.46564	1.68515	Ploidy-adjusted
1.7342	1.82451	Ploidy-adjusted
1.92413	1.32343	Ploidy-adjusted
1.09288	1.15304	Ploidy-adjusted
2.01112	1.78927	Ploidy-adjusted
1.28797	1.1063	Ploidy-adjusted
1.21449	0.791884	Ploidy-adjusted
0.351679	0.198316	Ploidy-adjusted
1.17771	0.909387	Ploidy-adjusted
0.394788	0.179714	Ploidy-adjusted
1.14564	1.09846	Ploidy-adjusted
1.38295	1.35945	Ploidy-adjusted
0.807546	0.718606	Ploidy-adjusted
0.317066	0.317581	Ploidy-adjusted
0.563895	0.461055	Ploidy-adjusted
2.44559	1.6823	Ploidy-adjusted
0.276579	0.24003	Ploidy-adjusted
0.646235	0.654247	Ploidy-adjusted
1.07985	0.7857	Ploidy-adjusted
2.89119	2.80822	Ploidy-adjusted
1.29626	1.30043	Ploidy-adjusted
0.804666	0.545551	Ploidy-adjusted
0.371006	0.451535	Ploidy-adjusted
3.2018	2.95257	Ploidy-adjusted
1.04781	0.959662	Ploidy-adjusted
0.653562	0.536302	Ploidy-adjusted
1.6646	2.47316	Ploidy-adjusted
1.6513	1.54834	Ploidy-adjusted
2.69304	3.00048	Ploidy-adjusted
1.53484	1.17264	Ploidy-adjusted
0.420281	0.48796	Ploidy-adjusted
1.11303	0.855232	Ploidy-adjusted
1.514	1.50499	Ploidy-adjusted
7.15148	7.07179	Ploidy-adjusted
2.14662	1.79195	Ploidy-adjusted
0.883845	0.807694	Ploidy-adjusted
6.99973	7.34721	Ploidy-adjusted
0.580593	0.450011	Ploidy-adjusted
0.39129	0.307859	Ploidy-adjusted
0.835556	0.853722	Ploidy-adjusted
0.932048	0.882487	Ploidy-adjusted
0.207273	0.19873	Ploidy-adjusted
1.05222	0.438063	Ploidy-adjusted
2.50075	2.53472	Ploidy-adjusted
0.936644	0.483682	Ploidy-adjusted
9.23368	9.2598	Ploidy-adjusted
0.369413	0.342952	Ploidy-adjusted
1.01107	1.1558	Ploidy-adjusted
0.637707	0.460291	Ploidy-adjusted
1.13969	0.77599	Ploidy-adjusted
1.18548	0.975224	Ploidy-adjusted
10.4079	11.7841	Ploidy-adjusted
3.98833	3.60855	Ploidy-adjusted
4.00161	3.67121	Ploidy-adjusted
2.66315	1.21791	Ploidy-adjusted
0.660987	0.68005	Ploidy-adjusted
2.96264	2.21693	Ploidy-adjusted
0.200503	0.123216	Ploidy-adjusted
4.06705	4.19774	Ploidy-adjusted
0.295438	0.12806	Ploidy-adjusted
0.858928	0.846631	Ploidy-adjusted
3.17673	2.78566	Ploidy-adjusted
0.733511	0.794286	Ploidy-adjusted
2.15347	5.28474	Ploidy-adjusted
1.10734	0.956559	Ploidy-adjusted
2.49116	2.73659	Ploidy-adjusted
2.03832	1.90066	Ploidy-adjusted
1.61026	1.61694	Ploidy-adjusted
2.03597	1.41499	Ploidy-adjusted
2.46694	2.40508	Ploidy-adjusted
2.48608	2.82804	Ploidy-adjusted
0.989801	1.11686	Ploidy-adjusted
3.29958	2.56222	Ploidy-adjusted
2.57136	2.51579	Ploidy-adjusted
1.81191	2.05397	Ploidy-adjusted
1.25879	1.2747	Ploidy-adjusted
3.25111	2.47756	Ploidy-adjusted
1.2212	1.61593	Ploidy-adjusted
1.37618	0.965886	Ploidy-adjusted
3.04859	2.48001	Ploidy-adjusted
2.79034	3.08619	Ploidy-adjusted
7.0751	7.25239	Ploidy-adjusted
1.97853	1.83366	Ploidy-adjusted
4.78196	4.26514	Ploidy-adjusted
2.34113	2.24879	Ploidy-adjusted
1.64101	2.06318	Ploidy-adjusted
0.94265	0.885035	Ploidy-adjusted
0.395793	0.590037	Ploidy-adjusted
0.972721	1.0297	Ploidy-adjusted
1.47054	1.47827	Ploidy-adjusted
0.8168	0.839014	Ploidy-adjusted
1.11438	1.02714	Ploidy-adjusted
2.26695	2.20413	Ploidy-adjusted
2.86478	3.18954	Ploidy-adjusted
1.08079	1.04186	Ploidy-adjusted
0.990358	1.05702	Ploidy-adjusted
1.32908	1.48855	Ploidy-adjusted
8.45171	5.52689	Ploidy-adjusted
2.65761	2.87968	Ploidy-adjusted
0.678373	0.721995	Ploidy-adjusted
1.66163	1.67533	Ploidy-adjusted
2.46623	2.8966	Ploidy-adjusted
2.77612	2.71094	Ploidy-adjusted
1.76155	1.60382	Ploidy-adjusted
4.39677	6.90129	Ploidy-adjusted
0.629922	0.731479	Ploidy-adjusted
2.91758	3.33909	Ploidy-adjusted
3.27785	2.76839	Ploidy-adjusted
4.11412	3.1797	Ploidy-adjusted
3.50044	2.7494	Ploidy-adjusted
0.677746	0.70037	Ploidy-adjusted
0.880264	0.855472	Ploidy-adjusted
4.63559	4.59637	Ploidy-adjusted
6.92671	7.18707	Ploidy-adjusted
4.45765	4.66451	Ploidy-adjusted
1.54134	1.30124	Ploidy-adjusted
0.762376	0.840378	Ploidy-adjusted
0.977184	0.963309	Ploidy-adjusted
0.755663	0.536423	Ploidy-adjusted
0.990582	1.05776	Ploidy-adjusted
1.18625	1.43997	Ploidy-adjusted
2.79385	1.87151	Ploidy-adjusted
6.82309	7.16626	Ploidy-adjusted
2.46065	2.74628	Ploidy-adjusted
2.52181	2.72697	Ploidy-adjusted
1.16492	0.781621	Ploidy-adjusted
1.97256	1.74902	Ploidy-adjusted
2.69171	3.68603	Ploidy-adjusted
2.63053	2.7772	Ploidy-adjusted
0.452279	0.357083	Ploidy-adjusted
0.663072	0.647749	Ploidy-adjusted
0.750375	0.804496	Ploidy-adjusted
6.73928	5.91815	Ploidy-adjusted
1.7173	1.7444	Ploidy-adjusted
1.17026	1.17132	Ploidy-adjusted
1.35278	1.19891	Ploidy-adjusted
1.55881	1.07596	Ploidy-adjusted
1.8443	1.67199	Ploidy-adjusted
1.74586	1.28116	Ploidy-adjusted
2.81583	3.26945	Ploidy-adjusted
0.851475	0.632737	Ploidy-adjusted
1.46043	1.34922	Ploidy-adjusted
0.403764	0.449303	Ploidy-adjusted
1.43664	1.06336	Ploidy-adjusted
1.04793	1.29018	Ploidy-adjusted
2.30547	2.13291	Ploidy-adjusted
1.92119	1.6381	Ploidy-adjusted
1.37792	1.19292	Ploidy-adjusted
2.17482	1.86679	Ploidy-adjusted
1.00283	1.12712	Ploidy-adjusted
0.862712	0.946471	Ploidy-adjusted
2.61518	2.6399	Ploidy-adjusted
1.3471	1.27176	Ploidy-adjusted
0.879125	0.885565	Ploidy-adjusted
0.670342	0.578342	Ploidy-adjusted
1.29453	1.3182	Ploidy-adjusted
1.16489	1.28825	Ploidy-adjusted
2.16819	1.99559	Ploidy-adjusted
1.70144	1.25104	Ploidy-adjusted
2.30679	2.05839	Ploidy-adjusted
2.33203	2.0861	Ploidy-adjusted
3.14724	2.88274	Ploidy-adjusted
2.00145	2.1437	Ploidy-adjusted
1.5201	1.61632	Ploidy-adjusted
1.606	1.55601	Ploidy-adjusted
0.726578	0.727297	Ploidy-adjusted
1.00958	0.702964	Ploidy-adjusted
2.64271	3.85541	Ploidy-adjusted
3.42097	4.58497	Ploidy-adjusted
0.97279	1.17647	Ploidy-adjusted
9.73459	9.71233	Ploidy-adjusted
2.23938	1.40232	Ploidy-adjusted
1.77029	1.39601	Ploidy-adjusted
2.59178	2.09007	Ploidy-adjusted
4.4036	4.22887	Ploidy-adjusted
5.49245	4.40657	Ploidy-adjusted
1.87068	2.64286	Ploidy-adjusted
8.58363	8.34293	Ploidy-adjusted
3.36151	3.45818	Ploidy-adjusted
1.98041	2.03592	Ploidy-adjusted
1.71145	1.60088	Ploidy-adjusted
3.13904	1.77863	Ploidy-adjusted
2.11973	1.90148	Ploidy-adjusted
6.28713	6.01068	Ploidy-adjusted
7.50452	7.75705	Ploidy-adjusted
1.49991	1.36022	Ploidy-adjusted
11.6081	12.6349	Ploidy-adjusted
1.76554	1.8779	Ploidy-adjusted
3.27372	3.89432	Ploidy-adjusted
1.03922	0.922366	Ploidy-adjusted
1.77184	1.77925	Ploidy-adjusted
1.98376	1.70654	Ploidy-adjusted
0.898592	0.704759	Ploidy-adjusted
3.31005	2.66626	Ploidy-adjusted
2.6693	1.1754	Ploidy-adjusted
4.10218	4.48947	Ploidy-adjusted
3.32099	3.5959	Ploidy-adjusted
2.74306	3.01626	Ploidy-adjusted
1.63805	1.66026	Ploidy-adjusted
4.89406	4.75797	Ploidy-adjusted
4.07136	3.85432	Ploidy-adjusted
1.85238	1.68503	Ploidy-adjusted
2.52554	1.77018	Ploidy-adjusted
2.58085	2.5417	Ploidy-adjusted
3.07837	3.04898	Ploidy-adjusted
4.55173	4.4034	Ploidy-adjusted
3.1857	1.35156	Ploidy-adjusted
2.40548	2.09154	Ploidy-adjusted
1.37822	1.62658	Ploidy-adjusted
3.7465	3.89129	Ploidy-adjusted
4.99848	5.2249	Ploidy-adjusted
1.01287	0.500536	Ploidy-adjusted
1.95386	1.67065	Ploidy-adjusted
2.87498	2.37833	Ploidy-adjusted
1.13327	1.32418	Ploidy-adjusted
2.11853	1.67652	Ploidy-adjusted
2.1171	2.10812	Ploidy-adjusted
4.02792	3.36098	Ploidy-adjusted
2.68511	1.36983	Ploidy-adjusted
1.50373	1.59089	Ploidy-adjusted
0.698542	0.586254	Ploidy-adjusted
1.97595	2.36007	Ploidy-adjusted
2.11653	0.911782	Ploidy-adjusted
1.82617	1.55168	Ploidy-adjusted
0.735278	1.10742	Ploidy-adjusted
2.98373	3.12059	Ploidy-adjusted
1.69616	0.75745	Ploidy-adjusted
5.11959	5.6325	Ploidy-adjusted
1.63577	1.98039	Ploidy-adjusted
2.72637	2.30457	Ploidy-adjusted
1.62214	1.72611	Ploidy-adjusted
1.54346	1.13354	Ploidy-adjusted
14.1072	12.5723	Ploidy-adjusted
3.36735	2.94632	Ploidy-adjusted
1.36357	1.45605	Ploidy-adjusted
1.15157	1.12568	Ploidy-adjusted
3.29092	3.69358	Ploidy-adjusted
2.40855	3.12859	Ploidy-adjusted
1.47913	0.993201	Ploidy-adjusted
3.52506	3.70065	Ploidy-adjusted
1.24097	0.953837	Ploidy-adjusted
1.53083	1.65443	Ploidy-adjusted
4.02514	4.33824	Ploidy-adjusted
1.60727	1.64886	Ploidy-adjusted
1.91905	2.07342	Ploidy-adjusted
1.21867	0.470872	Ploidy-adjusted
1.26939	1.43428	Ploidy-adjusted
1.77613	1.87007	Ploidy-adjusted
11.8237	11.8159	Ploidy-adjusted
2.69818	2.66191	Ploidy-adjusted
8.58651	8.24526	Ploidy-adjusted
2.01898	2.32082	Ploidy-adjusted
2.22581	2.26046	Ploidy-adjusted
3.35813	2.8173	Ploidy-adjusted
3.4851	3.33685	Ploidy-adjusted
5.20709	5.83211	Ploidy-adjusted
2.58422	2.64059	Ploidy-adjusted
1.97095	2.20654	Ploidy-adjusted
1.2386	1.14736	Ploidy-adjusted
0.834546	0.84152	Ploidy-adjusted
2.59223	2.70942	Ploidy-adjusted
2.81222	2.97755	Ploidy-adjusted
1.77299	1.73022	Ploidy-adjusted
4.19616	4.39051	Ploidy-adjusted
2.79724	3.37413	Ploidy-adjusted
3.64393	3.05187	Ploidy-adjusted
1.63934	1.44271	Ploidy-adjusted
2.97498	1.7226	Ploidy-adjusted
4.11558	3.57492	Ploidy-adjusted
1.27818	0.362027	Ploidy-adjusted
7.58212	8.33744	Ploidy-adjusted
1.85781	2.19011	Ploidy-adjusted
1.14915	1.30511	Ploidy-adjusted
1.11894	1.13665	Ploidy-adjusted
2.29734	2.37905	Ploidy-adjusted
8.2969	9.63791	Ploidy-adjusted
3.03329	3.37336	Ploidy-adjusted
1.48593	1.66846	Ploidy-adjusted
2.0488	2.20386	Ploidy-adjusted
1.72118	1.82428	Ploidy-adjusted
1.3467	1.24224	Ploidy-adjusted
2.66463	2.60508	Ploidy-adjusted
3.50593	4.30937	Ploidy-adjusted
4.35086	4.11724	Ploidy-adjusted
0.545586	0.505959	Ploidy-adjusted
0.695694	0.595051	Ploidy-adjusted
1.26534	1.70345	Ploidy-adjusted
1.49809	2.05634	Ploidy-adjusted
5.57315	4.96963	Ploidy-adjusted
0.358643	0.326596	Ploidy-adjusted
3.48257	3.37929	Ploidy-adjusted
2.89296	3.37518	Ploidy-adjusted
2.0093	1.37182	Ploidy-adjusted
2.99212	2.99485	Ploidy-adjusted
2.02968	1.70605	Ploidy-adjusted
5.57896	5.01674	Ploidy-adjusted
1.83777	2.12964	Ploidy-adjusted
0.544804	0.526806	Ploidy-adjusted
1.88913	0.823183	Ploidy-adjusted
1.18707	1.40446	Ploidy-adjusted
1.20854	1.13315	Ploidy-adjusted
3.72283	3.90095	Ploidy-adjusted
0.473598	0.506022	Ploidy-adjusted
1.02093	0.880785	Ploidy-adjusted
0.369923	0.324286	Ploidy-adjusted
4.28429	3.90427	Ploidy-adjusted
0.513784	0.661796	Ploidy-adjusted
0.632954	0.580615	Ploidy-adjusted
1.03202	1.45577	Ploidy-adjusted
0.758195	0.627277	Ploidy-adjusted
0.241812	0.21218	Ploidy-adjusted
0.770413	0.888258	Ploidy-adjusted
2.06521	1.87304	Ploidy-adjusted
0.224948	0.216483	Ploidy-adjusted
1.66032	1.65958	Ploidy-adjusted
0.969886	1.0005	Ploidy-adjusted
0.820004	0.863522	Ploidy-adjusted
0.776968	0.759369	Ploidy-adjusted
1.16436	0.583349	Ploidy-adjusted
0.271611	0.278473	Ploidy-adjusted
0.268437	0.210867	Ploidy-adjusted
0.949934	0.756992	Ploidy-adjusted
0.455119	0.510654	Ploidy-adjusted
0.603722	0.687984	Ploidy-adjusted
0.346236	0.274511	Ploidy-adjusted
1.33909	1.30306	Ploidy-adjusted
0.501217	1.26231	Ploidy-adjusted
0.352221	0.557176	Ploidy-adjusted
0.0191291	0.0204413	Ploidy-adjusted
0.0302743	0.0327122	Ploidy-adjusted
0.511308	0.421965	Ploidy-adjusted
0.490807	0.336515	Ploidy-adjusted
0.267746	0.295267	Ploidy-adjusted
0.319334	0.149832	Ploidy-adjusted
0.475243	0.419529	Ploidy-adjusted
0.982801	0.925851	Ploidy-adjusted
1.30601	1.48303	Ploidy-adjusted
0.650726	0.478954	Ploidy-adjusted
1.19695	0.918321	Ploidy-adjusted
0.605465	0.464985	Ploidy-adjusted
0.387413	0.482611	Ploidy-adjusted
1.3127	1.27448	Ploidy-adjusted
0.526669	0.49752	Ploidy-adjusted
2.94277	0.759777	Ploidy-adjusted
0.680453	0.160359	Ploidy-adjusted
0.431528	0.255729	Ploidy-adjusted
0.566778	0.579024	Ploidy-adjusted
0.73592	0.649625	Ploidy-adjusted
0.410776	0.413268	Ploidy-adjusted
0.385241	0.279944	Ploidy-adjusted
0.972783	0.908513	Ploidy-adjusted
0.995502	0.838893	Ploidy-adjusted
0.419378	0.240636	Ploidy-adjusted
0.727105	0.636389	Ploidy-adjusted
0.942731	1.00237	Ploidy-adjusted
0.372307	0.259266	Ploidy-adjusted
0.376435	0.371027	Ploidy-adjusted
0.757884	0.882614	Ploidy-adjusted
0.288252	0.186776	Ploidy-adjusted
2.49802	1.98322	Ploidy-adjusted
1.62935	1.83979	Ploidy-adjusted
4.68027	4.90365	Ploidy-adjusted
1.01226	1.25934	Ploidy-adjusted
14.6646	17.9986	Ploidy-adjusted
2.39478	2.27693	Ploidy-adjusted
2.48021	1.72605	Ploidy-adjusted
0.902752	0.874398	Ploidy-adjusted
3.13776	2.94954	Ploidy-adjusted
4.0578	3.49346	Ploidy-adjusted
0.858848	0.504201	Ploidy-adjusted
4.73216	5.33916	Ploidy-adjusted
7.45183	7.02653	Ploidy-adjusted
6.57895	7.17674	Ploidy-adjusted
11.4554	12.8343	Ploidy-adjusted
4.08696	3.07015	Ploidy-adjusted
3.34579	3.08458	Ploidy-adjusted
2.45292	1.95129	Ploidy-adjusted
7.96876	8.83524	Ploidy-adjusted
10.4744	12.0293	Ploidy-adjusted
0.684662	0.218122	Ploidy-adjusted
0.3855	0.351713	Ploidy-adjusted
7.76292	7.27313	Ploidy-adjusted
2.27054	2.70451	Ploidy-adjusted
0.129251	0.124537	Ploidy-adjusted
1.67364	0.978726	Ploidy-adjusted
2.02278	0.947874	Ploidy-adjusted
2.11917	1.15273	Ploidy-adjusted
2.28264	2.22063	Ploidy-adjusted
0.093396	0.0454589	Ploidy-adjusted
0.181111	0.202116	Ploidy-adjusted
1.78884	1.17881	Ploidy-adjusted
1.94062	1.07612	Ploidy-adjusted
1.29042	1.40422	Ploidy-adjusted
3.88616	4.01882	Ploidy-adjusted
5.28093	4.49108	Ploidy-adjusted
0.905283	0.401523	Ploidy-adjusted
1.39394	1.50558	Ploidy-adjusted
0.888397	0.839408	Ploidy-adjusted
3.74581	2.25373	Ploidy-adjusted
0.98273	0.510716	Ploidy-adjusted
0.644875	0.935071	Ploidy-adjusted
4.26801	4.05934	Ploidy-adjusted
3.18038	0.854984	Ploidy-adjusted
3.75975	4.26417	Ploidy-adjusted
11.6109	10.5795	Ploidy-adjusted
1.93413	1.57378	Ploidy-adjusted
2.82338	1.64092	Ploidy-adjusted
1.1812	0.975174	Ploidy-adjusted
1.48357	1.49558	Ploidy-adjusted
4.02527	3.32517	Ploidy-adjusted
5.67758	5.3216	Ploidy-adjusted
2.78235	5.71528	Ploidy-adjusted
0.299424	0.247453	Ploidy-adjusted
1.05029	0.754999	Ploidy-adjusted
0.392988	0.24831	Ploidy-adjusted
0.419349	0.22562	Ploidy-adjusted
0.366288	0.334298	Ploidy-adjusted
0.241789	0.122406	Ploidy-adjusted
2.27307	1.57756	Ploidy-adjusted
2.6821	5.90579	Ploidy-adjusted
4.99207	5.2027	Ploidy-adjusted
4.58351	2.92984	Ploidy-adjusted
0.0937748	0.107966	Ploidy-adjusted
0.271244	0.260925	Ploidy-adjusted
0.476445	0.266892	Ploidy-adjusted
0.130229	0.149385	Ploidy-adjusted
0.726675	0.802584	Ploidy-adjusted
0.22028	0.14354	Ploidy-adjusted
1.09836	1.03456	Ploidy-adjusted
0.625516	0.457428	Ploidy-adjusted
5.60454	6.07154	Ploidy-adjusted
0.0991838	0.101048	Ploidy-adjusted
1.09232	1.18517	Ploidy-adjusted
1.46527	1.36316	Ploidy-adjusted
0.117827	0.124051	Ploidy-adjusted
0.123066	0.111469	Ploidy-adjusted
0.683893	0.634907	Ploidy-adjusted
0.186675	0.139989	Ploidy-adjusted
0.134706	0.11638	Ploidy-adjusted
0.13624	0.100694	Ploidy-adjusted
0.193675	0.205559	Ploidy-adjusted
1.14023	1.19727	Ploidy-adjusted
0.215148	0.255025	Ploidy-adjusted
0.0218339	0.0222032	Ploidy-adjusted
0.605932	0.704733	Ploidy-adjusted
0.131885	0.175465	Ploidy-adjusted
0.268117	0.230869	Ploidy-adjusted
0.224369	0.208553	Ploidy-adjusted
0.169308	0.180383	Ploidy-adjusted
0.373241	0.411277	Ploidy-adjusted
0.185495	0.180207	Ploidy-adjusted
0.515071	0.508828	Ploidy-adjusted
0.190626	0.149182	Ploidy-adjusted
0.23201	0.152588	Ploidy-adjusted
0.586635	0.669944	Ploidy-adjusted
0.154909	0.140872	Ploidy-adjusted
0.322215	0.314059	Ploidy-adjusted
2.02003	2.41924	Ploidy-adjusted
0.780727	0.84942	Ploidy-adjusted
0.197929	0.169796	Ploidy-adjusted
0.764273	0.8661	Ploidy-adjusted
0.185487	0.181549	Ploidy-adjusted
0.265583	0.242464	Ploidy-adjusted
0.0149895	0.0133517	Ploidy-adjusted
0.0150615	0.0141222	Ploidy-adjusted
2.27427	2.51241	Ploidy-adjusted
0.79544	0.723174	Ploidy-adjusted
0.148234	0.13929	Ploidy-adjusted
4.02128	4.23557	Ploidy-adjusted
1.14754	1.09953	Ploidy-adjusted
0.0687679	0.0757995	Ploidy-adjusted
0.994013	1.11852	Ploidy-adjusted
0.452325	0.425494	Ploidy-adjusted
0.0963339	0.0575178	Ploidy-adjusted
0.883267	1.10928	Ploidy-adjusted
0.98692	1.07562	Ploidy-adjusted
1.42461	1.80679	Ploidy-adjusted
0.404214	0.442143	Ploidy-adjusted
1.03994	1.25048	Ploidy-adjusted
0.349553	0.369751	Ploidy-adjusted
0.985832	0.840791	Ploidy-adjusted
0.130228	0.111514	Ploidy-adjusted
0.630387	0.615805	Ploidy-adjusted
0.635283	0.768837	Ploidy-adjusted
0.523539	0.513965	Ploidy-adjusted
0.804723	0.959748	Ploidy-adjusted
0.980415	1.0095	Ploidy-adjusted
0.868828	0.778158	Ploidy-adjusted
0.82262	0.787637	Ploidy-adjusted
0.41983	0.568999	Ploidy-adjusted
0.798312	0.869829	Ploidy-adjusted
1.13305	1.30457	Ploidy-adjusted
0.0310427	0.0396685	Ploidy-adjusted
2.8721	3.20954	Ploidy-adjusted
1.34449	1.21269	Ploidy-adjusted
0.69373	0.721555	Ploidy-adjusted
1.12688	1.23988	Ploidy-adjusted
1.10273	1.20623	Ploidy-adjusted
0.144533	0.138189	Ploidy-adjusted
0.241805	0.256479	Ploidy-adjusted
1.10195	1.02845	Ploidy-adjusted
1.07067	1.07316	Ploidy-adjusted
0.0349337	0.0392354	Ploidy-adjusted
0.278975	0.257071	Ploidy-adjusted
0.364758	0.419867	Ploidy-adjusted
0.321154	0.361887	Ploidy-adjusted
0.386571	0.511654	Ploidy-adjusted
1.97427	2.18559	Ploidy-adjusted
1.76598	2.01396	Ploidy-adjusted
0.483861	0.572445	Ploidy-adjusted
2.65886	2.57088	Ploidy-adjusted
1.37778	1.48407	Ploidy-adjusted
4.82417	4.65607	Ploidy-adjusted
1.13797	1.01943	Ploidy-adjusted
2.21591	2.79407	Ploidy-adjusted
2.11231	2.52487	Ploidy-adjusted
1.00106	1.09227	Ploidy-adjusted
4.12751	4.80015	Ploidy-adjusted
1.04317	1.20862	Ploidy-adjusted
1.17797	1.03813	Ploidy-adjusted
4.89304	5.1793	Ploidy-adjusted
0.278626	0.279946	Ploidy-adjusted
0.755079	0.850276	Ploidy-adjusted
0.5718	0.554899	Ploidy-adjusted
0.214762	0.163355	Ploidy-adjusted
3.72734	4.73619	Ploidy-adjusted
0.665913	0.39822	Ploidy-adjusted
0.264479	0.353292	Ploidy-adjusted
0.729561	0.755836	Ploidy-adjusted
0.527484	0.31008	Ploidy-adjusted
2.6348	1.68433	Ploidy-adjusted
0.870455	0.873953	Ploidy-adjusted
0.111919	0.0929449	Ploidy-adjusted
0.288466	0.165472	Ploidy-adjusted
0.152785	0.0741866	Ploidy-adjusted
1.31662	1.07163	Ploidy-adjusted
0.481421	0.190123	Ploidy-adjusted
0.876928	0.978233	Ploidy-adjusted
0.603133	0.511013	Ploidy-adjusted
0.45555	0.452893	Ploidy-adjusted
0.918511	0.764125	Ploidy-adjusted
0.321521	0.282714	Ploidy-adjusted
0.371508	0.338736	Ploidy-adjusted
0.638155	0.654653	Ploidy-adjusted
0.255299	0.3028	Ploidy-adjusted
0.706447	0.70232	Ploidy-adjusted
0.119507	0.0621683	Ploidy-adjusted
0.647075	0.365426	Ploidy-adjusted
0.380997	0.312689	Ploidy-adjusted
0.416866	0.410194	Ploidy-adjusted
0.485279	0.342816	Ploidy-adjusted
0.426673	0.345161	Ploidy-adjusted
0.26227	0.195437	Ploidy-adjusted
0.718472	0.739951	Ploidy-adjusted
0.37047	0.311034	Ploidy-adjusted
1.62725	1.54777	Ploidy-adjusted
9.41699	10.9054	Ploidy-adjusted
0.467932	0.398879	Ploidy-adjusted
0.815268	0.735193	Ploidy-adjusted
0.931978	0.84263	Ploidy-adjusted
0.658049	0.470256	Ploidy-adjusted
2.25766	2.15315	Ploidy-adjusted
1.01028	0.90609	Ploidy-adjusted
0.513981	0.389005	Ploidy-adjusted
2.17437	2.55066	Ploidy-adjusted
1.05187	0.759276	Ploidy-adjusted
0.722445	0.608544	Ploidy-adjusted
0.0980912	0.0829982	Ploidy-adjusted
1.28005	1.25453	Ploidy-adjusted
3.00716	3.04357	Ploidy-adjusted
2.62668	2.12728	Ploidy-adjusted
1.8551	1.50914	Ploidy-adjusted
0.417871	0.64914	Ploidy-adjusted
1.45031	1.76977	Ploidy-adjusted
1.00602	0.384345	Ploidy-adjusted
0.518958	0.502069	Ploidy-adjusted
1.08331	1.04605	Ploidy-adjusted
0.541327	0.386199	Ploidy-adjusted
1.86341	1.87276	Ploidy-adjusted
10.9969	13.0359	Ploidy-adjusted
1.12258	1.3994	Ploidy-adjusted
1.66489	1.43246	Ploidy-adjusted
1.35092	1.32092	Ploidy-adjusted
0.434026	0.49704	Ploidy-adjusted
1.08289	0.994782	Ploidy-adjusted
0.663689	0.625255	Ploidy-adjusted
0.275014	0.147301	Ploidy-adjusted
0.505083	0.49276	Ploidy-adjusted
0.24452	0.207072	Ploidy-adjusted
1.55138	1.2373	Ploidy-adjusted
4.81871	5.20458	Ploidy-adjusted
2.13398	2.32212	Ploidy-adjusted
2.38931	2.88761	Ploidy-adjusted
1.30042	1.26268	Ploidy-adjusted
2.34471	3.68948	Ploidy-adjusted
12.1382	16.9319	Ploidy-adjusted
3.46464	4.48334	Ploidy-adjusted
0.545696	0.454256	Ploidy-adjusted
8.95473	10.0573	Ploidy-adjusted
0.789196	0.783824	Ploidy-adjusted
3.05578	3.70061	Ploidy-adjusted
0.960747	0.947627	Ploidy-adjusted
1.15372	0.883712	Ploidy-adjusted
0.584865	0.402559	Ploidy-adjusted
2.21091	2.01083	Ploidy-adjusted
1.06596	1.16867	Ploidy-adjusted
8.92977	9.09147	Ploidy-adjusted
0.438085	0.429151	Ploidy-adjusted
0.716725	0.523364	Ploidy-adjusted
0.985773	1.00565	Ploidy-adjusted
0.547648	0.602062	Ploidy-adjusted
0.422349	0.219901	Ploidy-adjusted
1.11916	1.23809	Ploidy-adjusted
0.369254	0.406473	Ploidy-adjusted
1.87474	1.67452	Ploidy-adjusted
0.306928	0.308416	Ploidy-adjusted
0.434373	0.482348	Ploidy-adjusted
2.87636	2.5149	Ploidy-adjusted
1.87708	2.01055	Ploidy-adjusted
2.06984	2.14895	Ploidy-adjusted
1.05824	1.15709	Ploidy-adjusted
0.603663	0.457881	Ploidy-adjusted
2.55217	2.86566	Ploidy-adjusted
1.01838	1.07469	Ploidy-adjusted
6.81677	7.18013	Ploidy-adjusted
5.56835	7.92751	Ploidy-adjusted
0.904227	0.898534	Ploidy-adjusted
1.63546	2.76539	Ploidy-adjusted
0.627593	0.413713	Ploidy-adjusted
0.362898	0.340258	Ploidy-adjusted
0.570825	0.381208	Ploidy-adjusted
2.04709	1.81291	Ploidy-adjusted
9.07997	9.47569	Ploidy-adjusted
0.870699	0.83026	Ploidy-adjusted
6.00295	5.87084	Ploidy-adjusted
1.2365	1.02092	Ploidy-adjusted
10.7931	11.8853	Ploidy-adjusted
6.4321	6.41406	Ploidy-adjusted
0.425703	0.401614	Ploidy-adjusted
1.58211	1.40036	Ploidy-adjusted
1.50995	2.22523	Ploidy-adjusted
2.45735	3.08603	Ploidy-adjusted
0.719216	0.543473	Ploidy-adjusted
0.67959	0.475673	Ploidy-adjusted
3.04113	2.66937	Ploidy-adjusted
2.71994	2.82386	Ploidy-adjusted
1.52395	1.41688	Ploidy-adjusted
2.96459	2.44541	Ploidy-adjusted
0.78831	0.817974	Ploidy-adjusted
0.556996	0.344773	Ploidy-adjusted
1.08063	1.10004	Ploidy-adjusted
0.543208	0.557797	Ploidy-adjusted
3.13049	4.29082	Ploidy-adjusted
1.79031	2.01652	Ploidy-adjusted
0.48538	0.495696	Ploidy-adjusted
0.789964	0.924935	Ploidy-adjusted
0.475445	0.26244	Ploidy-adjusted
2.35225	2.5227	Ploidy-adjusted
0.980379	0.947132	Ploidy-adjusted
0.313233	0.282784	Ploidy-adjusted
1.92559	2.52113	Ploidy-adjusted
0.890492	0.786635	Ploidy-adjusted
2.84554	2.394	Ploidy-adjusted
2.31772	2.50388	Ploidy-adjusted
0.958815	1.01098	Ploidy-adjusted
2.37935	2.67827	Ploidy-adjusted
14.7962	19.0236	Ploidy-adjusted
2.77114	2.73771	Ploidy-adjusted
1.16295	0.343723	Ploidy-adjusted
0.883524	0.701639	Ploidy-adjusted
1.17523	1.34341	Ploidy-adjusted
3.25307	1.61754	Ploidy-adjusted
0.708782	0.760069	Ploidy-adjusted
2.09366	0.749619	Ploidy-adjusted
0.473142	0.410513	Ploidy-adjusted
0.352223	0.174446	Ploidy-adjusted
2.48023	4.30597	Ploidy-adjusted
1.88511	1.59547	Ploidy-adjusted
1.90279	0.791409	Ploidy-adjusted
3.25565	3.47844	Ploidy-adjusted
1.88069	1.6955	Ploidy-adjusted
1.3583	1.15587	Ploidy-adjusted
0.968052	0.966796	Ploidy-adjusted
1.2376	1.16729	Ploidy-adjusted
0.909406	1.8948	Ploidy-adjusted
0.492151	0.303393	Ploidy-adjusted
1.31676	1.65217	Ploidy-adjusted
1.42409	0.694948	Ploidy-adjusted
0.577245	0.415031	Ploidy-adjusted
7.15276	4.18272	Ploidy-adjusted
4.80558	4.34541	Ploidy-adjusted
0.178431	0.172324	Ploidy-adjusted
5.43482	4.70924	Ploidy-adjusted
7.20989	7.84019	Ploidy-adjusted
0.540176	0.448437	Ploidy-adjusted
0.628777	0.448002	Ploidy-adjusted
0.545192	0.472154	Ploidy-adjusted
0.908243	0.531306	Ploidy-adjusted
1.01991	1.1137	Ploidy-adjusted
0.86353	0.677941	Ploidy-adjusted
12.6838	13.7462	Ploidy-adjusted
1.45764	1.52482	Ploidy-adjusted
0.778181	0.711471	Ploidy-adjusted
0.888246	0.235482	Ploidy-adjusted
3.82273	1.51341	Ploidy-adjusted
6.71013	5.98055	Ploidy-adjusted
0.625024	0.484498	Ploidy-adjusted
1.9645	1.69825	Ploidy-adjusted
2.93883	3.32131	Ploidy-adjusted
0.432078	0.47668	Ploidy-adjusted
0.954714	1.09517	Ploidy-adjusted
0.234132	0.19675	Ploidy-adjusted
3.461	3.02968	Ploidy-adjusted
1.48171	1.61791	Ploidy-adjusted
0.279493	0.370689	Ploidy-adjusted
6.94485	7.62615	Ploidy-adjusted
0.486822	0.398862	Ploidy-adjusted
0.812627	0.896438	Ploidy-adjusted
0.252443	0.220866	Ploidy-adjusted
0.549313	0.58355	Ploidy-adjusted
2.64114	2.69346	Ploidy-adjusted
0.770838	0.837013	Ploidy-adjusted
0.626722	0.263164	Ploidy-adjusted
0.666214	0.560691	Ploidy-adjusted
0.263527	0.186667	Ploidy-adjusted
0.373626	0.395322	Ploidy-adjusted
0.703648	0.753788	Ploidy-adjusted
3.59839	3.31707	Ploidy-adjusted
1.93379	1.46063	Ploidy-adjusted
0.499984	0.465293	Ploidy-adjusted
0.118596	0.106415	Ploidy-adjusted
4.49574	5.78114	Ploidy-adjusted
0.265202	0.322103	Ploidy-adjusted
0.369417	0.288823	Ploidy-adjusted
2.09054	1.98366	Ploidy-adjusted
5.6487	5.61964	Ploidy-adjusted
4.1954	4.50772	Ploidy-adjusted
1.06068	1.29293	Ploidy-adjusted
1.50433	1.63026	Ploidy-adjusted
2.76561	2.91959	Ploidy-adjusted
3.64529	1.59483	Ploidy-adjusted
0.976383	1.03706	Ploidy-adjusted
1.34526	1.35181	Ploidy-adjusted
1.31082	1.03573	Ploidy-adjusted
2.72247	2.76718	Ploidy-adjusted
0.738352	0.69381	Ploidy-adjusted
1.74312	1.76634	Ploidy-adjusted
0.565124	0.632938	Ploidy-adjusted
0.542071	0.464329	Ploidy-adjusted
0.434784	0.476814	Ploidy-adjusted
0.542969	0.628743	Ploidy-adjusted
0.298975	0.222517	Ploidy-adjusted
0.261963	0.305985	Ploidy-adjusted
