# Supplementary material for: Estimation of tumor cell total mRNA expression in 15 cancer types predicts disease progression
Source: Nat Biotechnol. 2022 Jun 13;40(11):1624–33. doi: 10.1038/s41587-022-01342-x (PMC9646498; doi:10.1038/s41587-022-01342-x)
Supplement: Source Data Extended Data Fig. 4 — Statistical Source Data [file 41587_2022_1342_MOESM18_ESM.xlsx]

## Sheet: EDFig.4d_left
CI length	Genes	label
0.173382	Gene1	Case 1
0	Gene3	Case 1
0.454481	Gene5	Case 1
0.264936	Gene7	Case 1
0.205419	Gene8	Case 1
0.212691	Gene9	Case 1
0.360632	Gene10	Case 1
0.388951	Gene11	Case 1
0.26377	Gene12	Case 1
0.179269	Gene13	Case 1
0.463842	Gene14	Case 1
0.134986	Gene15	Case 1
0.346886	Gene16	Case 1
1.25984	Gene18	Case 1
0.206456	Gene19	Case 1
0.291591	Gene20	Case 1
0.173179	Gene21	Case 1
0.00488956	Gene22	Case 1
0.144158	Gene23	Case 1
0.566873	Gene24	Case 1
0.172524	Gene25	Case 1
0.158535	Gene26	Case 1
0.23595	Gene27	Case 1
0.286941	Gene28	Case 1
0.412124	Gene29	Case 1
0.232639	Gene30	Case 1
0.230065	Gene31	Case 1
0.28649	Gene32	Case 1
1.98739	Gene33	Case 1
0.229795	Gene34	Case 1
3.39e-06	Gene35	Case 1
1.07823	Gene38	Case 1
0.265503	Gene40	Case 1
0.193436	Gene41	Case 1
0.235778	Gene42	Case 1
0.303376	Gene43	Case 1
0.133422	Gene44	Case 1
0.29137	Gene45	Case 1
0.166206	Gene46	Case 1
0.154012	Gene47	Case 1
0	Gene48	Case 1
0.310737	Gene49	Case 1
0.181825	Gene51	Case 1
0.124028	Gene52	Case 1
0.330851	Gene53	Case 1
0.0936531	Gene54	Case 1
1.88989	Gene55	Case 1
0.236318	Gene56	Case 1
0.15967	Gene57	Case 1
0.220356	Gene58	Case 1
0.160666	Gene59	Case 1
0.23272	Gene60	Case 1
0.0767333	Gene61	Case 1
0.359412	Gene62	Case 1
0.257546	Gene63	Case 1
0.268337	Gene64	Case 1
0.264886	Gene65	Case 1
0.220634	Gene66	Case 1
1.19138	Gene67	Case 1
0.264641	Gene68	Case 1
0.19852	Gene69	Case 1
0.249903	Gene70	Case 1
0.898262	Gene71	Case 1
0.32548	Gene72	Case 1
0.205703	Gene73	Case 1
0.266882	Gene74	Case 1
0.514614	Gene75	Case 1
1.45533	Gene76	Case 1
0.210776	Gene77	Case 1
0.324979	Gene78	Case 1
0.164675	Gene79	Case 1
0.149372	Gene80	Case 1
0.153756	Gene81	Case 1
1.81852	Gene82	Case 1
0.40847	Gene83	Case 1
0.0736877	Gene84	Case 1
0.265429	Gene85	Case 1
0	Gene86	Case 1
0.211888	Gene87	Case 1
1.13781	Gene88	Case 1
0.648871	Gene89	Case 1
0	Gene90	Case 1
0.570717	Gene91	Case 1
0.186556	Gene92	Case 1
0.233359	Gene94	Case 1
0.328144	Gene95	Case 1
0.165273	Gene96	Case 1
1.56173	Gene98	Case 1
0.148476	Gene99	Case 1
0.189977	Gene101	Case 1
0.154053	Gene102	Case 1
0.342663	Gene103	Case 1
0.347172	Gene104	Case 1
0.497753	Gene105	Case 1
0.196143	Gene106	Case 1
0.10948	Gene107	Case 1
1.74562	Gene108	Case 1
0.372562	Gene109	Case 1
0.00078217	Gene110	Case 1
0.319751	Gene111	Case 1
0.191347	Gene112	Case 1
0.304549	Gene113	Case 1
0.162516	Gene114	Case 1
0	Gene115	Case 1
0.278984	Gene116	Case 1
0.251404	Gene117	Case 1
0.161574	Gene118	Case 1
0.538517	Gene119	Case 1
0.290527	Gene120	Case 1
0	Gene121	Case 1
0.273029	Gene122	Case 1
0.159315	Gene123	Case 1
0.221399	Gene124	Case 1
0.296589	Gene125	Case 1
1.2985	Gene126	Case 1
0.100816	Gene127	Case 1
0.233859	Gene128	Case 1
0.386669	Gene129	Case 1
0.247098	Gene130	Case 1
0.436652	Gene131	Case 1
0.229549	Gene132	Case 1
0.227543	Gene133	Case 1
0.14812	Gene134	Case 1
0.195817	Gene136	Case 1
0.120947	Gene137	Case 1
0.197257	Gene138	Case 1
0.21548	Gene139	Case 1
0.44319	Gene140	Case 1
0.143923	Gene142	Case 1
0.265856	Gene144	Case 1
0.304761	Gene145	Case 1
1.20866	Gene146	Case 1
0.220018	Gene147	Case 1
0.195248	Gene148	Case 1
0.240397	Gene149	Case 1
0.892022	Gene150	Case 1
0.205849	Gene151	Case 1
0.21683	Gene152	Case 1
0.152496	Gene153	Case 1
0.250497	Gene154	Case 1
0.417555	Gene155	Case 1
0.274293	Gene156	Case 1
0.100891	Gene157	Case 1
0.254418	Gene158	Case 1
0.324612	Gene159	Case 1
0.684948	Gene161	Case 1
0.261088	Gene162	Case 1
0.115419	Gene163	Case 1
0.271203	Gene164	Case 1
0.235909	Gene165	Case 1
1.34761	Gene166	Case 1
0.303748	Gene167	Case 1
0.16462	Gene168	Case 1
0.269972	Gene169	Case 1
0.0860154	Gene170	Case 1
0.154954	Gene171	Case 1
0.138803	Gene172	Case 1
0.272033	Gene173	Case 1
0.123488	Gene174	Case 1
0.282784	Gene175	Case 1
0.178601	Gene176	Case 1
0.310923	Gene177	Case 1
0.237738	Gene178	Case 1
0.156904	Gene179	Case 1
0	Gene180	Case 1
0.163675	Gene181	Case 1
0.21563	Gene182	Case 1
0.173296	Gene183	Case 1
0.26553	Gene184	Case 1
0.226829	Gene185	Case 1
0.244803	Gene186	Case 1
0.265315	Gene187	Case 1
0.178587	Gene188	Case 1
0.992179	Gene189	Case 1
1.65483	Gene190	Case 1
0.350437	Gene191	Case 1
0.232324	Gene192	Case 1
0.16498	Gene193	Case 1
0.160289	Gene194	Case 1
0.223747	Gene195	Case 1
1.13254	Gene196	Case 1
0.200738	Gene198	Case 1
0.16775	Gene200	Case 1
0.134004	Gene201	Case 1
0.280586	Gene202	Case 1
1.06434	Gene203	Case 1
0.226089	Gene204	Case 1
0.670602	Gene205	Case 1
0.262097	Gene206	Case 1
0.682735	Gene208	Case 1
0.193592	Gene209	Case 1
0.158561	Gene211	Case 1
0.339907	Gene213	Case 1
0.206611	Gene214	Case 1
0.224408	Gene215	Case 1
0.198774	Gene216	Case 1
0.252837	Gene217	Case 1
1.5258	Gene218	Case 1
0.114839	Gene219	Case 1
0.0697428	Gene220	Case 1
0.218234	Gene221	Case 1
0.194869	Gene222	Case 1
1.76818	Gene223	Case 1
0.285404	Gene224	Case 1
0.184788	Gene225	Case 1
0.461861	Gene226	Case 1
0.00016938	Gene227	Case 1
0.165891	Gene228	Case 1
0.1511	Gene229	Case 1
0.2361	Gene231	Case 1
0.22788	Gene233	Case 1
0.213393	Gene234	Case 1
0.235558	Gene235	Case 1
0.175504	Gene236	Case 1
1.65218	Gene237	Case 1
0.297154	Gene238	Case 1
0.292513	Gene239	Case 1
0.155958	Gene240	Case 1
0.204027	Gene241	Case 1
0.127135	Gene242	Case 1
0.48122	Gene243	Case 1
0.148462	Gene244	Case 1
0.245211	Gene245	Case 1
0.198792	Gene246	Case 1
0.140073	Gene247	Case 1
0.307992	Gene248	Case 1
0.258001	Gene249	Case 1
0.322231	Gene250	Case 1
0.173494	Gene252	Case 1
1.61832	Gene253	Case 1
0.212219	Gene254	Case 1
1.34905	Gene255	Case 1
0.193599	Gene256	Case 1
0.298922	Gene257	Case 1
0.18486	Gene258	Case 1
0.208342	Gene259	Case 1
0.227367	Gene260	Case 1
0.399517	Gene261	Case 1
0.175318	Gene262	Case 1
0.151462	Gene263	Case 1
0.563149	Gene264	Case 1
0.221647	Gene265	Case 1
0.226962	Gene266	Case 1
0.168625	Gene267	Case 1
5.33e-14	Gene268	Case 1
0.23402	Gene269	Case 1
0.204718	Gene270	Case 1
0	Gene271	Case 1
0.183547	Gene272	Case 1
0.279934	Gene274	Case 1
0.1197	Gene275	Case 1
0.222472	Gene276	Case 1
0.282237	Gene277	Case 1
0.112303	Gene278	Case 1
0	Gene279	Case 1
0.112101	Gene280	Case 1
0.217688	Gene281	Case 1
0.227427	Gene282	Case 1
1.36526	Gene283	Case 1
0.260207	Gene284	Case 1
0.339934	Gene285	Case 1
0.188196	Gene286	Case 1
0.243415	Gene287	Case 1
1.2281	Gene288	Case 1
0.146935	Gene289	Case 1
0.185602	Gene290	Case 1
1.26764	Gene291	Case 1
0.213591	Gene292	Case 1
0.329559	Gene293	Case 1
0.101083	Gene294	Case 1
0.37704	Gene295	Case 1
0.170963	Gene296	Case 1
0.29392	Gene297	Case 1
0.0924818	Gene298	Case 1
0.236467	Gene299	Case 1
0.516607	Gene300	Case 1
0.161849	Gene301	Case 1
0.238714	Gene302	Case 1
0.332761	Gene303	Case 1
0.144241	Gene304	Case 1
0.200759	Gene305	Case 1
0.246064	Gene306	Case 1
0.246795	Gene307	Case 1
0.562774	Gene308	Case 1
4.26e-14	Gene309	Case 1
0.27653	Gene310	Case 1
0.168	Gene311	Case 1
0.257541	Gene312	Case 1
0	Gene313	Case 1
0.139259	Gene314	Case 1
0.402385	Gene315	Case 1
0.210813	Gene316	Case 1
0.0994303	Gene317	Case 1
0.171734	Gene318	Case 1
0.25668	Gene319	Case 1
0.560078	Gene320	Case 1
0.104322	Gene321	Case 1
0.666968	Gene322	Case 1
0.239508	Gene323	Case 1
0.132463	Gene324	Case 1
0.859784	Gene325	Case 1
0.154704	Gene326	Case 1
1.42262	Gene327	Case 1
1.1074	Gene328	Case 1
0.147206	Gene329	Case 1
0.193313	Gene330	Case 1
0.210104	Gene331	Case 1
0.237051	Gene332	Case 1
0.222429	Gene333	Case 1
0.153039	Gene334	Case 1
0.0919184	Gene335	Case 1
0.307971	Gene336	Case 1
0.208337	Gene337	Case 1
0.421927	Gene338	Case 1
0.11744	Gene339	Case 1
0.328873	Gene340	Case 1
0.121248	Gene341	Case 1
0	Gene342	Case 1
0.197609	Gene344	Case 1
0	Gene345	Case 1
0.153212	Gene346	Case 1
0.164688	Gene347	Case 1
0.266629	Gene348	Case 1
0.263935	Gene349	Case 1
0.353761	Gene350	Case 1
0.175205	Gene351	Case 1
0.120205	Gene352	Case 1
0.393123	Gene353	Case 1
0.496512	Gene354	Case 1
0	Gene356	Case 1
0.246205	Gene357	Case 1
0.186653	Gene358	Case 1
0.303382	Gene359	Case 1
1.19747	Gene360	Case 1
1.27929	Gene361	Case 1
0.249194	Gene362	Case 1
1.87105	Gene363	Case 1
0.294692	Gene364	Case 1
0.212745	Gene365	Case 1
0.163774	Gene366	Case 1
0.204436	Gene367	Case 1
0.194838	Gene368	Case 1
0.194933	Gene369	Case 1
0.170384	Gene370	Case 1
0.238064	Gene371	Case 1
0.225718	Gene372	Case 1
0.16662	Gene373	Case 1
0.111832	Gene374	Case 1
0.140584	Gene375	Case 1
0.199264	Gene376	Case 1
1.69592	Gene377	Case 1
0.175055	Gene378	Case 1
0.168494	Gene379	Case 1
0.307215	Gene380	Case 1
0.16225	Gene381	Case 1
0.212161	Gene383	Case 1
0.352983	Gene384	Case 1
0.89542	Gene385	Case 1
0.368984	Gene386	Case 1
0.56759	Gene387	Case 1
0.119869	Gene388	Case 1
5.1e-09	Gene389	Case 1
0.206818	Gene390	Case 1
0.132128	Gene391	Case 1
0.224105	Gene392	Case 1
0.24844	Gene393	Case 1
0.228334	Gene394	Case 1
0.532349	Gene395	Case 1
0.152049	Gene396	Case 1
0.274595	Gene398	Case 1
0.192461	Gene400	Case 1
0.298651	Gene401	Case 1
0	Gene402	Case 1
0.230786	Gene403	Case 1
0.167749	Gene404	Case 1
0.163726	Gene405	Case 1
0.0958935	Gene406	Case 1
0.189816	Gene407	Case 1
0.305259	Gene408	Case 1
0.348747	Gene409	Case 1
0.361767	Gene410	Case 1
0.162963	Gene411	Case 1
0.399572	Gene412	Case 1
0.274517	Gene413	Case 1
0.121073	Gene414	Case 1
6.4e-05	Gene415	Case 1
0.285691	Gene416	Case 1
0.28677	Gene417	Case 1
0	Gene418	Case 1
0.247576	Gene419	Case 1
0.186362	Gene420	Case 1
0.217934	Gene421	Case 1
0.22217	Gene422	Case 1
0.0916355	Gene423	Case 1
0.309508	Gene424	Case 1
0.237372	Gene425	Case 1
0.226934	Gene426	Case 1
0.232978	Gene427	Case 1
0.387808	Gene428	Case 1
0.197283	Gene429	Case 1
0.132908	Gene430	Case 1
0.00105546	Gene431	Case 1
0.123388	Gene432	Case 1
0.225335	Gene433	Case 1
0.255244	Gene434	Case 1
0.175078	Gene435	Case 1
0.288645	Gene436	Case 1
0.214343	Gene437	Case 1
0.137127	Gene438	Case 1
0.303805	Gene439	Case 1
0.578412	Gene440	Case 1
0	Gene442	Case 1
0.153771	Gene443	Case 1
0.152457	Gene444	Case 1
1.9957	Gene445	Case 1
0.277952	Gene446	Case 1
0.290832	Gene447	Case 1
1.63294	Gene448	Case 1
0.248841	Gene449	Case 1
0.290565	Gene450	Case 1
0.154386	Gene451	Case 1
0.44105	Gene452	Case 1
1.24101	Gene453	Case 1
0.150976	Gene454	Case 1
0.20698	Gene455	Case 1
0.259617	Gene456	Case 1
0.444542	Gene457	Case 1
0.236736	Gene458	Case 1
0.328218	Gene459	Case 1
0.173852	Gene460	Case 1
1.40043	Gene461	Case 1
0.487675	Gene462	Case 1
0	Gene463	Case 1
1.41104	Gene464	Case 1
0.20423	Gene465	Case 1
0.218726	Gene466	Case 1
0.487782	Gene467	Case 1
1.2727	Gene468	Case 1
0.169832	Gene469	Case 1
0.371275	Gene470	Case 1
0.280229	Gene471	Case 1
0.21949	Gene472	Case 1
0.270955	Gene473	Case 1
1.59083	Gene474	Case 1
0.199522	Gene475	Case 1
0.151189	Gene476	Case 1
0.253791	Gene477	Case 1
0.538849	Gene478	Case 1
0.230475	Gene479	Case 1
0.109047	Gene480	Case 1
0.300966	Gene482	Case 1
0.245176	Gene483	Case 1
0.169319	Gene484	Case 1
0.278529	Gene485	Case 1
0.194125	Gene486	Case 1
0.336399	Gene487	Case 1
0.100069	Gene488	Case 1
0.185271	Gene489	Case 1
0.367657	Gene490	Case 1
1.79916	Gene491	Case 1
0.180925	Gene492	Case 1
0.243939	Gene494	Case 1
0.778668	Gene495	Case 1
0.191337	Gene496	Case 1
1.41805	Gene497	Case 1
0.567995	Gene498	Case 1
0.154156	Gene499	Case 1
0.339491	Gene500	Case 1
0.616414	Gene501	Case 1
1.2805	Gene502	Case 1
0.275977	Gene503	Case 1
0.506591	Gene504	Case 1
0.203451	Gene505	Case 1
0.215253	Gene506	Case 1
0.213143	Gene507	Case 1
1.35625	Gene508	Case 1
0.448363	Gene509	Case 1
0.244661	Gene510	Case 1
0.366505	Gene511	Case 1
0	Gene512	Case 1
0.248104	Gene513	Case 1
0.133444	Gene514	Case 1
0.556845	Gene515	Case 1
0.20529	Gene516	Case 1
0.208086	Gene517	Case 1
0.256402	Gene518	Case 1
1.4733	Gene519	Case 1
0.39319	Gene520	Case 1
0.139011	Gene521	Case 1
0.136794	Gene522	Case 1
0.307879	Gene523	Case 1
0.211249	Gene524	Case 1
0.170922	Gene525	Case 1
0.18886	Gene526	Case 1
1.20076	Gene527	Case 1
1.83241	Gene528	Case 1
0.437276	Gene529	Case 1
0	Gene530	Case 1
0.167458	Gene531	Case 1
0.22226	Gene532	Case 1
0.378501	Gene533	Case 1
0.204519	Gene534	Case 1
0.198388	Gene535	Case 1
0	Gene536	Case 1
0.386961	Gene537	Case 1
0.177039	Gene538	Case 1
0.620114	Gene539	Case 1
0.185131	Gene541	Case 1
0.434311	Gene542	Case 1
1.36004	Gene543	Case 1
1.50913	Gene544	Case 1
0.25988	Gene545	Case 1
0.287094	Gene546	Case 1
0.524661	Gene547	Case 1
0.323264	Gene548	Case 1
1.01748	Gene549	Case 1
0.106666	Gene550	Case 1
0.158469	Gene551	Case 1
0.292312	Gene553	Case 1
0.143896	Gene554	Case 1
0.165419	Gene555	Case 1
0.254555	Gene556	Case 1
0.355965	Gene557	Case 1
0.062685	Gene558	Case 1
0.172948	Gene559	Case 1
0.190245	Gene560	Case 1
0.144057	Gene561	Case 1
0.245677	Gene562	Case 1
0.16503	Gene563	Case 1
1.1141	Gene564	Case 1
0.260778	Gene566	Case 1
1.67418	Gene567	Case 1
0.626449	Gene568	Case 1
1.54077	Gene570	Case 1
0	Gene572	Case 1
1.51e-09	Gene574	Case 1
0.260773	Gene575	Case 1
0.794888	Gene576	Case 1
0.127065	Gene577	Case 1
0.109313	Gene578	Case 1
1.34531	Gene579	Case 1
0.417025	Gene580	Case 1
0.173658	Gene581	Case 1
0.260461	Gene582	Case 1
0.425519	Gene583	Case 1
0.154101	Gene584	Case 1
0.168775	Gene585	Case 1
0.171728	Gene586	Case 1
0.324511	Gene587	Case 1
0.191001	Gene588	Case 1
0.236605	Gene589	Case 1
0.173626	Gene590	Case 1
0.207783	Gene591	Case 1
0.184656	Gene592	Case 1
0.000943284	Gene593	Case 1
0.239826	Gene594	Case 1
0.298437	Gene595	Case 1
1.78489	Gene596	Case 1
0.245478	Gene597	Case 1
0.271239	Gene598	Case 1
0.299499	Gene599	Case 1
0.152679	Gene600	Case 1
0.278953	Gene601	Case 1
0.000394247	Gene602	Case 1
0.404922	Gene603	Case 1
1.15532	Gene604	Case 1
0.216821	Gene605	Case 1
0.180361	Gene606	Case 1
0.209698	Gene607	Case 1
0.188964	Gene608	Case 1
0.408112	Gene609	Case 1
0.186509	Gene610	Case 1
0.183041	Gene611	Case 1
0.146859	Gene612	Case 1
9.14e-06	Gene617	Case 1
0.295699	Gene618	Case 1
0.266461	Gene619	Case 1
0.171426	Gene620	Case 1
0.195119	Gene621	Case 1
0.221997	Gene622	Case 1
0.209865	Gene623	Case 1
0.184676	Gene624	Case 1
0.079774	Gene625	Case 1
0.280768	Gene626	Case 1
0.179913	Gene627	Case 1
0.148801	Gene628	Case 1
0.101663	Gene629	Case 1
0.280047	Gene630	Case 1
0.0848078	Gene631	Case 1
0.165166	Gene632	Case 1
0.218025	Gene633	Case 1
0.247637	Gene634	Case 1
0.222014	Gene635	Case 1
0.202072	Gene637	Case 1
0.160014	Gene638	Case 1
0.262707	Gene639	Case 1
0.205247	Gene640	Case 1
4.79e-06	Gene642	Case 1
0.960075	Gene643	Case 1
0.250254	Gene644	Case 1
0.191955	Gene645	Case 1
0.167325	Gene646	Case 1
0.287669	Gene647	Case 1
0.173307	Gene648	Case 1
0.289706	Gene649	Case 1
0	Gene650	Case 1
0.17667	Gene651	Case 1
0.232043	Gene652	Case 1
1.66391	Gene653	Case 1
0.303892	Gene654	Case 1
1.25121	Gene655	Case 1
0.171029	Gene656	Case 1
0.136303	Gene657	Case 1
0	Gene658	Case 1
0.203859	Gene659	Case 1
0.204537	Gene660	Case 1
0.24072	Gene661	Case 1
0.226171	Gene662	Case 1
0.278712	Gene663	Case 1
0.139595	Gene664	Case 1
0.240119	Gene665	Case 1
0.299604	Gene666	Case 1
0.142273	Gene667	Case 1
0.160663	Gene668	Case 1
0.203542	Gene669	Case 1
0.155603	Gene670	Case 1
0.186807	Gene671	Case 1
0.229365	Gene672	Case 1
0.240003	Gene673	Case 1
0.104059	Gene674	Case 1
0.268189	Gene675	Case 1
0.239797	Gene676	Case 1
0.0978788	Gene677	Case 1
0.215467	Gene679	Case 1
0.333488	Gene680	Case 1
0.375089	Gene681	Case 1
0.275278	Gene682	Case 1
1.3245	Gene683	Case 1
0.214554	Gene684	Case 1
0.339217	Gene685	Case 1
0.270687	Gene686	Case 1
0.208417	Gene687	Case 1
0.204954	Gene688	Case 1
0.321426	Gene689	Case 1
0.359923	Gene690	Case 1
0.222131	Gene691	Case 1
0.346321	Gene692	Case 1
0.156326	Gene693	Case 1
1.55145	Gene694	Case 1
0.155854	Gene695	Case 1
0.259127	Gene696	Case 1
1.03748	Gene697	Case 1
0.255706	Gene698	Case 1
0.251463	Gene699	Case 1
0.184743	Gene700	Case 1
0.272709	Gene701	Case 1
0.362474	Gene702	Case 1
0.264265	Gene703	Case 1
0.168305	Gene704	Case 1
1.75316	Gene705	Case 1
0.311755	Gene706	Case 1
0.275013	Gene707	Case 1
0.293373	Gene708	Case 1
0.265898	Gene709	Case 1
0.545516	Gene710	Case 1
0.255143	Gene711	Case 1
0.246194	Gene712	Case 1
0.229022	Gene713	Case 1
0.234441	Gene714	Case 1
0.138879	Gene715	Case 1
0.161154	Gene716	Case 1
0.27485	Gene717	Case 1
9.5e-07	Gene718	Case 1
0.999177	Gene719	Case 1
0.295932	Gene720	Case 1
0.102675	Gene721	Case 1
0.333426	Gene722	Case 1
0.184541	Gene723	Case 1
0.240122	Gene724	Case 1
0.266295	Gene725	Case 1
0.406092	Gene726	Case 1
0.334299	Gene727	Case 1
0.162981	Gene728	Case 1
0.583657	Gene729	Case 1
0.466262	Gene730	Case 1
0.124459	Gene731	Case 1
0.26122	Gene732	Case 1
0.16398	Gene733	Case 1
1.67e-13	Gene734	Case 1
1.80041	Gene735	Case 1
1.4463	Gene736	Case 1
0.375089	Gene737	Case 1
0.24381	Gene738	Case 1
1.47977	Gene739	Case 1
0.425633	Gene740	Case 1
0.252065	Gene741	Case 1
0.193493	Gene742	Case 1
0.130007	Gene743	Case 1
0.243321	Gene744	Case 1
0.678901	Gene745	Case 1
0.210764	Gene746	Case 1
0.1738	Gene747	Case 1
0.162964	Gene748	Case 1
0.165433	Gene749	Case 1
0.26381	Gene750	Case 1
0	Gene751	Case 1
0.574173	Gene752	Case 1
0.247513	Gene753	Case 1
0.362992	Gene754	Case 1
0.620699	Gene755	Case 1
0.117361	Gene756	Case 1
0.59855	Gene757	Case 1
0.182478	Gene758	Case 1
0.162657	Gene759	Case 1
0.237189	Gene760	Case 1
0.298813	Gene761	Case 1
0.202652	Gene762	Case 1
0.215951	Gene763	Case 1
0.000249415	Gene764	Case 1
1.55459	Gene765	Case 1
0.394034	Gene766	Case 1
0.362926	Gene767	Case 1
0.147964	Gene768	Case 1
0.204618	Gene769	Case 1
0.240588	Gene770	Case 1
0.277439	Gene771	Case 1
0.187811	Gene772	Case 1
1.51481	Gene773	Case 1
0.191204	Gene774	Case 1
0	Gene775	Case 1
0.462363	Gene776	Case 1
0.204668	Gene777	Case 1
0.220276	Gene778	Case 1
0.218525	Gene779	Case 1
0.222031	Gene780	Case 1
0.262458	Gene781	Case 1
0.384952	Gene782	Case 1
0.275162	Gene783	Case 1
0.256488	Gene784	Case 1
0.127472	Gene785	Case 1
1.67026	Gene786	Case 1
0.166894	Gene787	Case 1
0.378709	Gene788	Case 1
0.32823	Gene789	Case 1
0.604482	Gene790	Case 1
0.136402	Gene791	Case 1
0.11306	Gene792	Case 1
0.255509	Gene793	Case 1
0.125027	Gene794	Case 1
0.227946	Gene795	Case 1
1.58935	Gene796	Case 1
0.0887587	Gene797	Case 1
0.445898	Gene798	Case 1
0.295808	Gene799	Case 1
0.248833	Gene800	Case 1
0.140036	Gene801	Case 1
0.189628	Gene802	Case 1
0.196136	Gene803	Case 1
0.280928	Gene804	Case 1
0.236548	Gene805	Case 1
1.64044	Gene806	Case 1
0.426325	Gene807	Case 1
0.203548	Gene808	Case 1
0.163344	Gene809	Case 1
0.193761	Gene810	Case 1
0.344587	Gene811	Case 1
0.135736	Gene812	Case 1
0.233253	Gene813	Case 1
0.157783	Gene814	Case 1
0.178328	Gene815	Case 1
0.16298	Gene816	Case 1
1.40548	Gene817	Case 1
0.624335	Gene818	Case 1
0.194029	Gene819	Case 1
0.238081	Gene820	Case 1
0.234111	Gene821	Case 1
0.172063	Gene822	Case 1
0.208045	Gene823	Case 1
0.181687	Gene825	Case 1
0.151048	Gene827	Case 1
0.183019	Gene828	Case 1
0.0950891	Gene829	Case 1
0.26178	Gene830	Case 1
0.0887258	Gene831	Case 1
0.272661	Gene832	Case 1
0.182697	Gene833	Case 1
0.220724	Gene834	Case 1
0.237611	Gene835	Case 1
0.173629	Gene837	Case 1
0.26102	Gene838	Case 1
0.227812	Gene839	Case 1
0.200064	Gene840	Case 1
0.243877	Gene841	Case 1
0.107017	Gene842	Case 1
0.313865	Gene843	Case 1
0.20677	Gene844	Case 1
5.03e-12	Gene845	Case 1
0.35905	Gene847	Case 1
0.289449	Gene848	Case 1
1.06457	Gene849	Case 1
0.279494	Gene850	Case 1
0.152676	Gene851	Case 1
0.204567	Gene852	Case 1
0.328114	Gene853	Case 1
0.339558	Gene854	Case 1
0.93245	Gene855	Case 1
0.138834	Gene856	Case 1
0.228591	Gene857	Case 1
0.209546	Gene858	Case 1
0.172481	Gene859	Case 1
0.406619	Gene860	Case 1
1.38381	Gene861	Case 1
0	Gene862	Case 1
1.17e-07	Gene863	Case 1
0.231607	Gene865	Case 1
1.07615	Gene866	Case 1
0.322247	Gene867	Case 1
1.21792	Gene868	Case 1
0	Gene869	Case 1
0	Gene870	Case 1
1.04751	Gene871	Case 1
0.464878	Gene872	Case 1
0.536494	Gene873	Case 1
0.191289	Gene874	Case 1
0.471555	Gene875	Case 1
0	Gene876	Case 1
0	Gene877	Case 1
0.272693	Gene878	Case 1
0.222935	Gene879	Case 1
0.197182	Gene880	Case 1
0.267437	Gene881	Case 1
0.148995	Gene882	Case 1
0.199153	Gene883	Case 1
0.211532	Gene884	Case 1
0.374146	Gene885	Case 1
0	Gene886	Case 1
0.435823	Gene887	Case 1
0.33131	Gene888	Case 1
0.262047	Gene889	Case 1
0.20573	Gene890	Case 1
0.192995	Gene891	Case 1
0.34647	Gene892	Case 1
0.184152	Gene893	Case 1
0.16444	Gene894	Case 1
1.09391	Gene895	Case 1
0.228453	Gene896	Case 1
0.193135	Gene897	Case 1
0.199763	Gene898	Case 1
0.104831	Gene899	Case 1
0.189869	Gene900	Case 1
0.183542	Gene901	Case 1
0.462579	Gene902	Case 1
0.20815	Gene903	Case 1
0.253355	Gene904	Case 1
0.0581606	Gene905	Case 1
0	Gene906	Case 1
0.202282	Gene907	Case 1
0.133637	Gene909	Case 1
0.0956176	Gene910	Case 1
1.7866	Gene911	Case 1
0.501114	Gene912	Case 1
0.22267	Gene913	Case 1
0.383038	Gene914	Case 1
0.0798292	Gene915	Case 1
0.170393	Gene916	Case 1
0.18117	Gene917	Case 1
0.125111	Gene918	Case 1
0.284771	Gene919	Case 1
0.368579	Gene920	Case 1
0.196048	Gene921	Case 1
0.204688	Gene922	Case 1
0.3059	Gene923	Case 1
0.216016	Gene924	Case 1
1.42464	Gene925	Case 1
0.240988	Gene926	Case 1
0.13863	Gene927	Case 1
0.167111	Gene928	Case 1
0.086211	Gene929	Case 1
0.204738	Gene930	Case 1
1.36748	Gene931	Case 1
0.217427	Gene932	Case 1
0.204999	Gene933	Case 1
0.684689	Gene934	Case 1
0.123637	Gene937	Case 1
0.173071	Gene938	Case 1
0.470727	Gene939	Case 1
0.180455	Gene940	Case 1
1.61017	Gene941	Case 1
0.154549	Gene942	Case 1
0.19361	Gene943	Case 1
0.241316	Gene944	Case 1
0.262232	Gene945	Case 1
0.141238	Gene946	Case 1
0.15557	Gene947	Case 1
0.540173	Gene948	Case 1
0.455577	Gene949	Case 1
0.220244	Gene950	Case 1
0.215968	Gene951	Case 1
0.213024	Gene952	Case 1
0.197036	Gene953	Case 1
0.454162	Gene954	Case 1
0.240767	Gene955	Case 1
0.135534	Gene956	Case 1
0.214211	Gene957	Case 1
0.759402	Gene958	Case 1
0.34531	Gene959	Case 1
0.55658	Gene960	Case 1
0.133686	Gene961	Case 1
0.187992	Gene962	Case 1
0.152264	Gene963	Case 1
0.384163	Gene964	Case 1
0.156743	Gene965	Case 1
0.287517	Gene966	Case 1
0.183457	Gene967	Case 1
0.214798	Gene968	Case 1
0.202363	Gene969	Case 1
0.225098	Gene971	Case 1
0.327952	Gene972	Case 1
0.134652	Gene973	Case 1
0.311945	Gene974	Case 1
0.258704	Gene975	Case 1
0.291312	Gene977	Case 1
0.204826	Gene978	Case 1
0.179361	Gene979	Case 1
0.204417	Gene980	Case 1
0.192251	Gene981	Case 1
0.74181	Gene982	Case 1
0.240788	Gene983	Case 1
0.22178	Gene984	Case 1
0.283846	Gene985	Case 1
0.170318	Gene986	Case 1
0	Gene987	Case 1
0.531008	Gene988	Case 1
0.200935	Gene989	Case 1
0.346321	Gene990	Case 1
0.246113	Gene991	Case 1
0.247188	Gene992	Case 1
0.173824	Gene993	Case 1
0.311114	Gene994	Case 1
0.258454	Gene995	Case 1
0.241816	Gene997	Case 1
0.191629	Gene999	Case 1
0.208618	Gene1000	Case 1
0.159597	Gene1001	Case 1
1.34049	Gene1002	Case 1
0.279798	Gene1003	Case 1
0.333473	Gene1005	Case 1
0.234132	Gene1006	Case 1
0	Gene1007	Case 1
0.228809	Gene1008	Case 1
0.239808	Gene1009	Case 1
1.04942	Gene1010	Case 1
0.25048	Gene1011	Case 1
0.125516	Gene1012	Case 1
0.155559	Gene1014	Case 1
0.197873	Gene1015	Case 1
0.176121	Gene1016	Case 1
0.297424	Gene1017	Case 1
0.222681	Gene1018	Case 1
0.303229	Gene1019	Case 1
0.588785	Gene1020	Case 1
1.93869	Gene1021	Case 1
0.273859	Gene1022	Case 1
1.79145	Gene1023	Case 1
0.330958	Gene1024	Case 1
5.46e-06	Gene1025	Case 1
0.215158	Gene1026	Case 1
0.740626	Gene1027	Case 1
0.461615	Gene1028	Case 1
0.199825	Gene1029	Case 1
0.412216	Gene1030	Case 1
0.0925009	Gene1031	Case 1
0.350343	Gene1032	Case 1
3.58e-06	Gene1033	Case 1
0.149499	Gene1034	Case 1
1.65985	Gene1035	Case 1
0.219074	Gene1036	Case 1
0.478679	Gene1037	Case 1
0.168672	Gene1038	Case 1
0.207363	Gene1039	Case 1
0.200955	Gene1040	Case 1
0.198692	Gene1041	Case 1
0	Gene1042	Case 1
1.03771	Gene1043	Case 1
0.285714	Gene1044	Case 1
0.273096	Gene1045	Case 1
0.244359	Gene1046	Case 1
0.257911	Gene1048	Case 1
0.245089	Gene1049	Case 1
0.168927	Gene1050	Case 1
0.220563	Gene1051	Case 1
1.41086	Gene1052	Case 1
0.234362	Gene1053	Case 1
0.18208	Gene1054	Case 1
0.201889	Gene1056	Case 1
0.227045	Gene1057	Case 1
8.07e-12	Gene1058	Case 1
0.328002	Gene1059	Case 1
0.285129	Gene1060	Case 1
1.63433	Gene1061	Case 1
0.494759	Gene1062	Case 1
0.301843	Gene1063	Case 1
0.194942	Gene1064	Case 1
0.11346	Gene1065	Case 1
0.243368	Gene1066	Case 1
0.140791	Gene1067	Case 1
0.34971	Gene1068	Case 1
0.301259	Gene1069	Case 1
1.45611	Gene1071	Case 1
0.168817	Gene1073	Case 1
0.18062	Gene1074	Case 1
0.208189	Gene1075	Case 1
0.202317	Gene1076	Case 1
0.237976	Gene1077	Case 1
0.217637	Gene1078	Case 1
0.117233	Gene1079	Case 1
0.119082	Gene1080	Case 1
0.415163	Gene1081	Case 1
0.285902	Gene1082	Case 1
0.258664	Gene1083	Case 1
0.278695	Gene1084	Case 1
0.378757	Gene1085	Case 1
0.216117	Gene1086	Case 1
0.0944551	Gene1087	Case 1
0.256264	Gene1088	Case 1
0.484513	Gene1089	Case 1
0.152688	Gene1090	Case 1
0.166774	Gene1091	Case 1
0.186274	Gene1092	Case 1
0.170892	Gene1093	Case 1
0.160756	Gene1094	Case 1
0.237624	Gene1095	Case 1
0.289563	Gene1096	Case 1
0.0975813	Gene1097	Case 1
0.200229	Gene1098	Case 1
0.316008	Gene1099	Case 1
0.139161	Gene1100	Case 1
1.16852	Gene1101	Case 1
0.234453	Gene1102	Case 1
0.139711	Gene1103	Case 1
0.165577	Gene1104	Case 1
0.181448	Gene1105	Case 1
0.11645	Gene1106	Case 1
0.256175	Gene1107	Case 1
0.247877	Gene1108	Case 1
0.298424	Gene1109	Case 1
0.203062	Gene1110	Case 1
0.188669	Gene1111	Case 1
0.281605	Gene1112	Case 1
0.39489	Gene1114	Case 1
0.141835	Gene1115	Case 1
0.261231	Gene1116	Case 1
0.718929	Gene1117	Case 1
0.265932	Gene1118	Case 1
0.232231	Gene1119	Case 1
0.125201	Gene1120	Case 1
0.154467	Gene1121	Case 1
1.1717	Gene1122	Case 1
0.244835	Gene1123	Case 1
0.285918	Gene1124	Case 1
0.347898	Gene1125	Case 1
0.191346	Gene1126	Case 1
0.229195	Gene1127	Case 1
0.251227	Gene1128	Case 1
0.0413352	Gene1129	Case 1
0.215032	Gene1130	Case 1
0.39901	Gene1131	Case 1
0.240301	Gene1132	Case 1
0.396518	Gene1133	Case 1
0.205222	Gene1135	Case 1
0.124186	Gene1136	Case 1
3.37e-05	Gene1137	Case 1
0.155846	Gene1138	Case 1
0.171679	Gene1139	Case 1
0.281406	Gene1140	Case 1
0.17424	Gene1141	Case 1
0.200572	Gene1142	Case 1
1.73721	Gene1143	Case 1
0.172779	Gene1144	Case 1
0.228883	Gene1145	Case 1
0.286118	Gene1146	Case 1
0.289432	Gene1147	Case 1
0.233527	Gene1148	Case 1
0.150535	Gene1149	Case 1
0.288611	Gene1150	Case 1
0.245881	Gene1151	Case 1
0.141639	Gene1152	Case 1
0.0858513	Gene1153	Case 1
0.364496	Gene1154	Case 1
0.209018	Gene1155	Case 1
0.151838	Gene1156	Case 1
0.148172	Gene1157	Case 1
0.226914	Gene1158	Case 1
0.419565	Gene1159	Case 1
0.151732	Gene1160	Case 1
0.108176	Gene1161	Case 1
0.271846	Gene1162	Case 1
0	Gene1163	Case 1
0.20094	Gene1164	Case 1
0.17827	Gene1165	Case 1
0.221817	Gene1166	Case 1
0.265208	Gene1167	Case 1
0.240706	Gene1168	Case 1
0.305642	Gene1169	Case 1
1.32459	Gene1170	Case 1
0.250425	Gene1171	Case 1
0.294908	Gene1173	Case 1
0.236496	Gene1174	Case 1
0.211176	Gene1175	Case 1
0.378836	Gene1176	Case 1
0.330377	Gene1177	Case 1
0.159382	Gene1179	Case 1
1.28597	Gene1180	Case 1
0.496428	Gene1181	Case 1
0.17657	Gene1182	Case 1
0.409235	Gene1183	Case 1
0.192551	Gene1184	Case 1
0.224272	Gene1185	Case 1
0.327456	Gene1186	Case 1
0.207564	Gene1187	Case 1
0.186885	Gene1188	Case 1
0.34404	Gene1189	Case 1
0.288067	Gene1190	Case 1
0.205645	Gene1191	Case 1
0.2169	Gene1192	Case 1
0	Gene1193	Case 1
0.113445	Gene1194	Case 1
0.203977	Gene1195	Case 1
0.335197	Gene1196	Case 1
0.114311	Gene1197	Case 1
0.345527	Gene1198	Case 1
0	Gene1199	Case 1
0.169055	Gene1200	Case 1
0.185541	Gene1201	Case 1
0.234397	Gene1202	Case 1
0.266735	Gene1203	Case 1
0.176909	Gene1204	Case 1
0.654569	Gene1205	Case 1
0.274747	Gene1206	Case 1
0.251039	Gene1207	Case 1
0.39324	Gene1208	Case 1
0.397903	Gene1209	Case 1
0.15005	Gene1210	Case 1
0.114185	Gene1212	Case 1
0.180341	Gene1213	Case 1
0.480107	Gene1214	Case 1
0.199195	Gene1215	Case 1
0.238652	Gene1216	Case 1
0.234481	Gene1217	Case 1
0.257634	Gene1218	Case 1
0.130068	Gene1219	Case 1
0.203057	Gene1220	Case 1
0.177328	Gene1221	Case 1
0.202518	Gene1222	Case 1
0.189575	Gene1223	Case 1
1.34219	Gene1224	Case 1
0.132913	Gene1225	Case 1
0.26204	Gene1226	Case 1
1.45827	Gene1227	Case 1
0.159147	Gene1228	Case 1
0.250206	Gene1229	Case 1
0	Gene1230	Case 1
0.203242	Gene1231	Case 1
0.221509	Gene1232	Case 1
0.124949	Gene1233	Case 1
0.453385	Gene1234	Case 1
0.305074	Gene1235	Case 1
0.230026	Gene1236	Case 1
0.260744	Gene1237	Case 1
0.201982	Gene1238	Case 1
3.64e-10	Gene1239	Case 1
0.328159	Gene1240	Case 1
0.32023	Gene1241	Case 1
3.43e-09	Gene1242	Case 1
0.882296	Gene1243	Case 1
0.330216	Gene1244	Case 1
0.241451	Gene1245	Case 1
0.741822	Gene1246	Case 1
0.153594	Gene1247	Case 1
0.181681	Gene1248	Case 1
0.0944826	Gene1249	Case 1
0.608677	Gene1250	Case 1
0.262354	Gene1251	Case 1
0.243752	Gene1252	Case 1
0.19404	Gene1253	Case 1
0.267884	Gene1254	Case 1
0.226001	Gene1255	Case 1
0.17824	Gene1256	Case 1
0.179334	Gene1257	Case 1
0.121495	Gene1258	Case 1
0.20062	Gene1259	Case 1
0.349544	Gene1260	Case 1
0.267916	Gene1261	Case 1
0.278214	Gene1262	Case 1
0.264684	Gene1263	Case 1
0.183013	Gene1264	Case 1
0.106055	Gene1266	Case 1
0	Gene1267	Case 1
0.171745	Gene1268	Case 1
0.0927047	Gene1269	Case 1
1.17752	Gene1270	Case 1
0.24728	Gene1271	Case 1
3.14e-13	Gene1272	Case 1
0.196201	Gene1273	Case 1
0.272863	Gene1274	Case 1
0.0699182	Gene1275	Case 1
1.20886	Gene1276	Case 1
0.173023	Gene1277	Case 1
0	Gene1278	Case 1
0.278667	Gene1279	Case 1
0.252856	Gene1280	Case 1
0.160906	Gene1281	Case 1
0.1091	Gene1282	Case 1
0.100033	Gene1283	Case 1
0.421117	Gene1284	Case 1
1.5294	Gene1285	Case 1
0.380075	Gene1286	Case 1
0.326549	Gene1287	Case 1
0.0967407	Gene1288	Case 1
0.105054	Gene1289	Case 1
0.196418	Gene1290	Case 1
0.0858906	Gene1291	Case 1
0.230609	Gene1292	Case 1
0.290679	Gene1293	Case 1
0.229184	Gene1294	Case 1
0.152913	Gene1295	Case 1
0.192062	Gene1296	Case 1
0.198876	Gene1297	Case 1
0	Gene1298	Case 1
0.369223	Gene1299	Case 1
1.44986	Gene1300	Case 1
0.284395	Gene1302	Case 1
0.251101	Gene1303	Case 1
0.371455	Gene1304	Case 1
1.66943	Gene1305	Case 1
0.215656	Gene1306	Case 1
0.965247	Gene1307	Case 1
1.56831	Gene1308	Case 1
0.262487	Gene1309	Case 1
0.171155	Gene1310	Case 1
0.155305	Gene1311	Case 1
0.220415	Gene1312	Case 1
0.125507	Gene1313	Case 1
0.227086	Gene1314	Case 1
0.216623	Gene1315	Case 1
4.36e-12	Gene1316	Case 1
0.197604	Gene1317	Case 1
0.234243	Gene1318	Case 1
0	Gene1319	Case 1
1.74555	Gene1320	Case 1
0.126689	Gene1321	Case 1
0.264626	Gene1322	Case 1
0	Gene1323	Case 1
0.442028	Gene1324	Case 1
0	Gene1325	Case 1
0.816433	Gene1327	Case 1
0.232405	Gene1328	Case 1
0.394579	Gene1329	Case 1
1.82264	Gene1330	Case 1
1.27931	Gene1331	Case 1
0.313125	Gene1332	Case 1
0.563842	Gene1333	Case 1
0.23118	Gene1334	Case 1
0.283819	Gene1335	Case 1
0.179045	Gene1336	Case 1
0.121312	Gene1337	Case 1
0.332523	Gene1338	Case 1
0.174459	Gene1339	Case 1
0.0792632	Gene1340	Case 1
0.211672	Gene1341	Case 1
0.198117	Gene1342	Case 1
0.231743	Gene1343	Case 1
0	Gene1344	Case 1
0.167344	Gene1345	Case 1
0.252044	Gene1346	Case 1
0.314972	Gene1347	Case 1
0.249857	Gene1349	Case 1
0.209389	Gene1350	Case 1
0.210876	Gene1351	Case 1
0.147236	Gene1352	Case 1
0.186311	Gene1353	Case 1
0.430747	Gene1354	Case 1
0	Gene1355	Case 1
0.11096	Gene1356	Case 1
0.177827	Gene1357	Case 1
0.297995	Gene1358	Case 1
0.152044	Gene1359	Case 1
0.174076	Gene1360	Case 1
1.08227	Gene1361	Case 1
1.46e-06	Gene1362	Case 1
0.210427	Gene1363	Case 1
0.152317	Gene1364	Case 1
0.198331	Gene1365	Case 1
0.189378	Gene1366	Case 1
0.796472	Gene1367	Case 1
1.00895	Gene1368	Case 1
0	Gene1369	Case 1
0.228328	Gene1370	Case 1
0.107732	Gene1371	Case 1
0.122823	Gene1372	Case 1
0.217702	Gene1373	Case 1
0	Gene1374	Case 1
1.06376	Gene1375	Case 1
0.249917	Gene1376	Case 1
0.111188	Gene1377	Case 1
0.492284	Gene1378	Case 1
0.420941	Gene1379	Case 1
0.608512	Gene1380	Case 1
0.469485	Gene1382	Case 1
0.207912	Gene1383	Case 1
0.546069	Gene1384	Case 1
0.289644	Gene1385	Case 1
0.202215	Gene1386	Case 1
0.522127	Gene1387	Case 1
0.10761	Gene1388	Case 1
1.05452	Gene1389	Case 1
0.245252	Gene1390	Case 1
0.3313	Gene1391	Case 1
0.0731752	Gene1392	Case 1
0.228015	Gene1393	Case 1
0.553445	Gene1394	Case 1
0.254704	Gene1395	Case 1
0.124719	Gene1396	Case 1
0.184716	Gene1397	Case 1
0.140727	Gene1398	Case 1
1.04555	Gene1399	Case 1
1.64968	Gene1400	Case 1
0.178007	Gene1401	Case 1
0.127466	Gene1403	Case 1
0	Gene1404	Case 1
0.197546	Gene1405	Case 1
0.451031	Gene1406	Case 1
0.225838	Gene1407	Case 1
0.172777	Gene1408	Case 1
0.741348	Gene1409	Case 1
0.152233	Gene1410	Case 1
1.36451	Gene1411	Case 1
0.408881	Gene1412	Case 1
0.215624	Gene1413	Case 1
0.163093	Gene1414	Case 1
0.254962	Gene1416	Case 1
0.866394	Gene1417	Case 1
0.222303	Gene1418	Case 1
0.10979	Gene1419	Case 1
0.281069	Gene1420	Case 1
0.516671	Gene1421	Case 1
0.176114	Gene1422	Case 1
0.111355	Gene1423	Case 1
0.0998596	Gene1424	Case 1
0.419923	Gene1425	Case 1
0.271839	Gene1426	Case 1
0.184443	Gene1427	Case 1
0.236343	Gene1428	Case 1
0.278853	Gene1430	Case 1
1.09406	Gene1431	Case 1
0.319682	Gene1432	Case 1
0.181754	Gene1433	Case 1
0.243147	Gene1434	Case 1
0.247308	Gene1435	Case 1
0.293004	Gene1436	Case 1
0.233428	Gene1437	Case 1
0.246893	Gene1438	Case 1
0.458259	Gene1439	Case 1
0.162996	Gene1440	Case 1
0.618245	Gene1442	Case 1
0.118651	Gene1443	Case 1
0.219351	Gene1444	Case 1
1.74e-06	Gene1445	Case 1
1.67031	Gene1446	Case 1
0.129453	Gene1447	Case 1
0.173357	Gene1448	Case 1
1.26306	Gene1449	Case 1
6.97e-11	Gene1450	Case 1
0.261871	Gene1451	Case 1
0.120303	Gene1452	Case 1
1.10168	Gene1453	Case 1
0.253548	Gene1454	Case 1
0.311776	Gene1455	Case 1
0.319818	Gene1456	Case 1
0.217416	Gene1457	Case 1
0.180453	Gene1458	Case 1
0.260538	Gene1459	Case 1
0.184928	Gene1460	Case 1
0.72383	Gene1461	Case 1
1.23089	Gene1462	Case 1
0.224182	Gene1463	Case 1
0	Gene1464	Case 1
0.263847	Gene1465	Case 1
0.153277	Gene1466	Case 1
0.207236	Gene1467	Case 1
0.257516	Gene1468	Case 1
0.352594	Gene1469	Case 1
1.92689	Gene1470	Case 1
0.266572	Gene1471	Case 1
0.226197	Gene1472	Case 1
0.220541	Gene1473	Case 1
0.217296	Gene1474	Case 1
0	Gene1475	Case 1
0.14414	Gene1476	Case 1
0.141602	Gene1477	Case 1
0.405315	Gene1478	Case 1
0.389374	Gene1480	Case 1
0.579915	Gene1481	Case 1
0.154267	Gene1483	Case 1
0	Gene1484	Case 1
0.263511	Gene1485	Case 1
0.147081	Gene1486	Case 1
0.339883	Gene1487	Case 1
0.354043	Gene1488	Case 1
0.29383	Gene1489	Case 1
0.332418	Gene1490	Case 1
0.662342	Gene1491	Case 1
0.885306	Gene1492	Case 1
0.36754	Gene1493	Case 1
0.198363	Gene1494	Case 1
0.297974	Gene1495	Case 1
0.20209	Gene1496	Case 1
0.145243	Gene1497	Case 1
1.7706	Gene1498	Case 1
0.170937	Gene1499	Case 1
0.127841	Gene1500	Case 1
0.28422	Gene1501	Case 1
0.205257	Gene1502	Case 1
0.165954	Gene1503	Case 1
0.236706	Gene1504	Case 1
0.800154	Gene1506	Case 1
0.31988	Gene1507	Case 1
0.263077	Gene1508	Case 1
0.11116	Gene1509	Case 1
0.50621	Gene1510	Case 1
1.69e-14	Gene1512	Case 1
0.104823	Gene1513	Case 1
0.339213	Gene1514	Case 1
0.0818485	Gene1515	Case 1
0.298902	Gene1516	Case 1
0.45756	Gene1517	Case 1
0.188311	Gene1518	Case 1
0.338693	Gene1519	Case 1
0.888296	Gene1520	Case 1
0.233027	Gene1521	Case 1
0.161481	Gene1522	Case 1
0	Gene1523	Case 1
2.75e-13	Gene1524	Case 1
0.194018	Gene1525	Case 1
0.172927	Gene1526	Case 1
0.229176	Gene1527	Case 1
0.2681	Gene1528	Case 1
0.207083	Gene1529	Case 1
1.72e-13	Gene1530	Case 1
1.49465	Gene1531	Case 1
1.84445	Gene1532	Case 1
0.243341	Gene1533	Case 1
0.423861	Gene1534	Case 1
0.209007	Gene1536	Case 1
0.412864	Gene1537	Case 1
0.0957778	Gene1538	Case 1
0.222025	Gene1539	Case 1
0.363233	Gene1540	Case 1
0.217524	Gene1542	Case 1
0.20781	Gene1543	Case 1
0.312303	Gene1545	Case 1
0.346643	Gene1546	Case 1
0.20715	Gene1547	Case 1
0.563438	Gene1548	Case 1
0.267584	Gene1549	Case 1
0.260236	Gene1550	Case 1
0.372537	Gene1551	Case 1
0	Gene1552	Case 1
0.164778	Gene1553	Case 1
0.177168	Gene1554	Case 1
0.10215	Gene1555	Case 1
0.241979	Gene1556	Case 1
0.317037	Gene1557	Case 1
0	Gene1558	Case 1
0.37979	Gene1559	Case 1
0.434577	Gene1560	Case 1
0.217714	Gene1561	Case 1
0.269723	Gene1562	Case 1
0.352709	Gene1563	Case 1
0.202585	Gene1564	Case 1
0.261178	Gene1565	Case 1
0.683275	Gene1566	Case 1
1.40865	Gene1567	Case 1
0.112164	Gene1568	Case 1
0.0102524	Gene1569	Case 1
0	Gene1571	Case 1
0.316578	Gene1572	Case 1
1.76015	Gene1573	Case 1
0.561253	Gene1574	Case 1
0.151119	Gene1575	Case 1
0.226738	Gene1576	Case 1
0	Gene1577	Case 1
0.101896	Gene1578	Case 1
0.107024	Gene1579	Case 1
0.275673	Gene1580	Case 1
0.136624	Gene1581	Case 1
0.36792	Gene1582	Case 1
0.190622	Gene1584	Case 1
0.166271	Gene1585	Case 1
1.00654	Gene1586	Case 1
0.290512	Gene1587	Case 1
1.33407	Gene1589	Case 1
0.186726	Gene1590	Case 1
0.170757	Gene1591	Case 1
0.201248	Gene1592	Case 1
0.248141	Gene1593	Case 1
0.201254	Gene1594	Case 1
0.172908	Gene1595	Case 1
0.12471	Gene1596	Case 1
0.21485	Gene1597	Case 1
0.135699	Gene1598	Case 1
0.293589	Gene1599	Case 1
0.181315	Gene1600	Case 1
1.20426	Gene1601	Case 1
0.102332	Gene1602	Case 1
0.2118	Gene1603	Case 1
0.269052	Gene1604	Case 1
0.244025	Gene1605	Case 1
0.222764	Gene1606	Case 1
0.250316	Gene1607	Case 1
0.467028	Gene1608	Case 1
0.218687	Gene1609	Case 1
0.239555	Gene1610	Case 1
0.400632	Gene1611	Case 1
0.139357	Gene1612	Case 1
0.172636	Gene1613	Case 1
0.0935535	Gene1614	Case 1
1.37437	Gene1615	Case 1
0.438697	Gene1616	Case 1
0.232974	Gene1617	Case 1
0.209087	Gene1618	Case 1
0.280352	Gene1619	Case 1
1.44838	Gene1620	Case 1
0.132798	Gene1621	Case 1
0.368328	Gene1622	Case 1
0	Gene1623	Case 1
0.44806	Gene1624	Case 1
0.477862	Gene1625	Case 1
0	Gene1626	Case 1
0.189687	Gene1627	Case 1
1.98144	Gene1628	Case 1
0.166856	Gene1629	Case 1
0.260111	Gene1630	Case 1
0.183775	Gene1631	Case 1
1.42785	Gene1632	Case 1
1.55889	Gene1633	Case 1
0.644666	Gene1634	Case 1
1.56977	Gene1635	Case 1
0.183644	Gene1636	Case 1
1.25366	Gene1637	Case 1
0.248972	Gene1638	Case 1
0.175984	Gene1639	Case 1
0.50748	Gene1641	Case 1
0.222688	Gene1642	Case 1
0.178619	Gene1643	Case 1
0.0977326	Gene1644	Case 1
1.63349	Gene1645	Case 1
0.266941	Gene1646	Case 1
0.302707	Gene1647	Case 1
1.68171	Gene1648	Case 1
0.192747	Gene1649	Case 1
0.299889	Gene1650	Case 1
0.153868	Gene1651	Case 1
0.116092	Gene1652	Case 1
0.178935	Gene1653	Case 1
0.369738	Gene1654	Case 1
0.220023	Gene1655	Case 1
0.0984895	Gene1656	Case 1
0.261472	Gene1657	Case 1
0.108932	Gene1658	Case 1
0.404465	Gene1659	Case 1
0.241438	Gene1660	Case 1
0.224306	Gene1662	Case 1
0.140688	Gene1663	Case 1
1.11891	Gene1664	Case 1
0.0982413	Gene1665	Case 1
0.245045	Gene1666	Case 1
0.223775	Gene1667	Case 1
0.274249	Gene1668	Case 1
0.454328	Gene1669	Case 1
0.324722	Gene1670	Case 1
0.267876	Gene1671	Case 1
0.105524	Gene1672	Case 1
0.187103	Gene1673	Case 1
0.235628	Gene1674	Case 1
0.235254	Gene1675	Case 1
0.299466	Gene1676	Case 1
0.368536	Gene1677	Case 1
0.339844	Gene1679	Case 1
0.220343	Gene1680	Case 1
0.181698	Gene1681	Case 1
0.00068379	Gene1682	Case 1
0.259757	Gene1683	Case 1
0.175836	Gene1684	Case 1
1.98078	Gene1685	Case 1
1.44865	Gene1686	Case 1
0.207229	Gene1687	Case 1
0.256856	Gene1688	Case 1
0.241217	Gene1689	Case 1
0.402533	Gene1690	Case 1
0.264367	Gene1691	Case 1
0.127615	Gene1692	Case 1
0.274345	Gene1693	Case 1
0.130462	Gene1694	Case 1
0.224876	Gene1695	Case 1
1.83071	Gene1696	Case 1
0.432311	Gene1697	Case 1
0.226362	Gene1698	Case 1
0.273426	Gene1699	Case 1
0.134741	Gene1700	Case 1
1.5834	Gene1701	Case 1
0.415891	Gene1702	Case 1
0.16395	Gene1703	Case 1
0.169366	Gene1704	Case 1
0.0691947	Gene1705	Case 1
0.232589	Gene1706	Case 1
0.211314	Gene1707	Case 1
0.202833	Gene1708	Case 1
0.245481	Gene1709	Case 1
0.198869	Gene1710	Case 1
0.218001	Gene1711	Case 1
0.343708	Gene1713	Case 1
0.321516	Gene1715	Case 1
0.288786	Gene1716	Case 1
0.124511	Gene1717	Case 1
1.34857	Gene1718	Case 1
0.27401	Gene1719	Case 1
0.220401	Gene1720	Case 1
0.239333	Gene1721	Case 1
1.43126	Gene1722	Case 1
0.179589	Gene1723	Case 1
0.158178	Gene1724	Case 1
1.31709	Gene1725	Case 1
0.224587	Gene1726	Case 1
0.303047	Gene1727	Case 1
0.489595	Gene1728	Case 1
0.292775	Gene1729	Case 1
0.184052	Gene1730	Case 1
0.302929	Gene1731	Case 1
0.16367	Gene1732	Case 1
0.22332	Gene1733	Case 1
0.310292	Gene1734	Case 1
0.119372	Gene1735	Case 1
0.215866	Gene1736	Case 1
0.233221	Gene1737	Case 1
0.277757	Gene1738	Case 1
0.247266	Gene1739	Case 1
0.184213	Gene1740	Case 1
0.101593	Gene1741	Case 1
0.182786	Gene1742	Case 1
0.32544	Gene1743	Case 1
0.214237	Gene1744	Case 1
0.436863	Gene1745	Case 1
1.81757	Gene1746	Case 1
0.141324	Gene1747	Case 1
0.457861	Gene1748	Case 1
0.175399	Gene1749	Case 1
0.155204	Gene1751	Case 1
0.128685	Gene1752	Case 1
0.488518	Gene1753	Case 1
1.4211	Gene1754	Case 1
0.277839	Gene1755	Case 1
0.169246	Gene1756	Case 1
0.504583	Gene1757	Case 1
0.182517	Gene1758	Case 1
0.0951541	Gene1759	Case 1
0.189132	Gene1760	Case 1
0.08279	Gene1761	Case 1
1.09744	Gene1762	Case 1
0.074168	Gene1763	Case 1
0.178972	Gene1764	Case 1
0.262236	Gene1765	Case 1
0.297212	Gene1766	Case 1
0.355679	Gene1767	Case 1
0.285165	Gene1769	Case 1
0	Gene1770	Case 1
0.489544	Gene1771	Case 1
0.26924	Gene1772	Case 1
0.208311	Gene1773	Case 1
0.238183	Gene1774	Case 1
0.240888	Gene1775	Case 1
1.53727	Gene1776	Case 1
0.219877	Gene1777	Case 1
0.428366	Gene1778	Case 1
0.177733	Gene1779	Case 1
0.345065	Gene1780	Case 1
0.097647	Gene1781	Case 1
1.87563	Gene1782	Case 1
0.202846	Gene1783	Case 1
0	Gene1784	Case 1
0.615455	Gene1785	Case 1
0.24357	Gene1786	Case 1
0.671409	Gene1787	Case 1
0.297949	Gene1788	Case 1
0.24747	Gene1789	Case 1
0.130836	Gene1790	Case 1
0.0963929	Gene1791	Case 1
0.178187	Gene1792	Case 1
0.121645	Gene1793	Case 1
0.222835	Gene1794	Case 1
1.35769	Gene1795	Case 1
0.123757	Gene1796	Case 1
0.0817255	Gene1797	Case 1
0.25442	Gene1798	Case 1
0.236899	Gene1799	Case 1
0.201358	Gene1800	Case 1
0.247428	Gene1801	Case 1
0.159229	Gene1802	Case 1
0.250003	Gene1803	Case 1
0.209011	Gene1804	Case 1
0.221496	Gene1805	Case 1
0.308311	Gene1806	Case 1
0.278225	Gene1807	Case 1
0.268201	Gene1808	Case 1
0.448199	Gene1809	Case 1
0.258677	Gene1810	Case 1
1.4614	Gene1811	Case 1
0.317298	Gene1812	Case 1
0.179893	Gene1813	Case 1
0.161664	Gene1814	Case 1
0.269824	Gene1815	Case 1
1.23559	Gene1816	Case 1
0.402458	Gene1817	Case 1
0.231131	Gene1818	Case 1
0.277675	Gene1819	Case 1
0.101253	Gene1820	Case 1
0.217776	Gene1821	Case 1
0.162867	Gene1822	Case 1
0.368526	Gene1823	Case 1
0.288269	Gene1824	Case 1
1.29569	Gene1825	Case 1
0.272209	Gene1826	Case 1
0	Gene1827	Case 1
0.259973	Gene1828	Case 1
0.142507	Gene1829	Case 1
0.082318	Gene1830	Case 1
0.261965	Gene1831	Case 1
0.13236	Gene1832	Case 1
0.327834	Gene1833	Case 1
0.111819	Gene1834	Case 1
0.165005	Gene1835	Case 1
0.115024	Gene1836	Case 1
0.235943	Gene1837	Case 1
0.456693	Gene1838	Case 1
0.252706	Gene1839	Case 1
0.148955	Gene1841	Case 1
0.500305	Gene1842	Case 1
0.191111	Gene1843	Case 1
0.204359	Gene1844	Case 1
0.128868	Gene1845	Case 1
0.686072	Gene1846	Case 1
0.260143	Gene1847	Case 1
1.65023	Gene1848	Case 1
0.328645	Gene1849	Case 1
0.500865	Gene1850	Case 1
0.00012692	Gene1851	Case 1
0.212434	Gene1852	Case 1
0.266292	Gene1853	Case 1
1.4844	Gene1854	Case 1
0.233913	Gene1855	Case 1
0.520361	Gene1856	Case 1
0.112744	Gene1857	Case 1
0.62344	Gene1858	Case 1
0.157082	Gene1859	Case 1
0.267595	Gene1860	Case 1
0.340905	Gene1861	Case 1
0.158815	Gene1863	Case 1
0	Gene1864	Case 1
0.224924	Gene1865	Case 1
0.183516	Gene1866	Case 1
0.208191	Gene1867	Case 1
0.227792	Gene1868	Case 1
0.267793	Gene1869	Case 1
0.174638	Gene1870	Case 1
0.301145	Gene1871	Case 1
0.264551	Gene1872	Case 1
0.100604	Gene1873	Case 1
0.117801	Gene1874	Case 1
0.564068	Gene1875	Case 1
7.5e-06	Gene1876	Case 1
0.298078	Gene1877	Case 1
1.12172	Gene1878	Case 1
0.151812	Gene1879	Case 1
0	Gene1880	Case 1
1.2813	Gene1881	Case 1
0.121617	Gene1882	Case 1
0.237245	Gene1883	Case 1
1.46745	Gene1884	Case 1
0.144519	Gene1885	Case 1
0.153276	Gene1886	Case 1
0.109523	Gene1888	Case 1
0.125271	Gene1889	Case 1
0.172702	Gene1890	Case 1
0.312383	Gene1891	Case 1
0.102106	Gene1892	Case 1
0.398454	Gene1893	Case 1
0.336324	Gene1894	Case 1
0.138659	Gene1895	Case 1
1.94624	Gene1896	Case 1
0.376743	Gene1897	Case 1
0.266155	Gene1898	Case 1
0.140636	Gene1900	Case 1
1.88669	Gene1901	Case 1
0.245758	Gene1902	Case 1
0.174464	Gene1903	Case 1
3.68e-06	Gene1904	Case 1
0.259504	Gene1905	Case 1
0.1898	Gene1906	Case 1
0.255825	Gene1907	Case 1
0.276529	Gene1908	Case 1
0.150328	Gene1909	Case 1
0.168488	Gene1910	Case 1
0.12573	Gene1911	Case 1
0.205237	Gene1912	Case 1
0.146231	Gene1913	Case 1
0.14712	Gene1914	Case 1
0.219524	Gene1915	Case 1
0.385303	Gene1916	Case 1
0.355361	Gene1917	Case 1
0.330399	Gene1918	Case 1
0.229384	Gene1919	Case 1
0.200452	Gene1920	Case 1
0.245315	Gene1921	Case 1
0.203107	Gene1922	Case 1
0.15394	Gene1923	Case 1
0.251897	Gene1924	Case 1
0.249221	Gene1925	Case 1
1.75175	Gene1926	Case 1
1.32363	Gene1927	Case 1
8.48e-07	Gene1928	Case 1
0.409395	Gene1929	Case 1
0.00146376	Gene1930	Case 1
0.351814	Gene1931	Case 1
0.129563	Gene1932	Case 1
0.306525	Gene1933	Case 1
0.265714	Gene1934	Case 1
0.164473	Gene1935	Case 1
0.479816	Gene1936	Case 1
0.253571	Gene1937	Case 1
0.223038	Gene1938	Case 1
1.90325	Gene1939	Case 1
0.200139	Gene1940	Case 1
0.177114	Gene1941	Case 1
0.313624	Gene1942	Case 1
0.241529	Gene1943	Case 1
0.471103	Gene1944	Case 1
0.146592	Gene1945	Case 1
0.122726	Gene1946	Case 1
0.686746	Gene1947	Case 1
0.723962	Gene1948	Case 1
0.222105	Gene1949	Case 1
0.257088	Gene1950	Case 1
0.259991	Gene1951	Case 1
0.135204	Gene1952	Case 1
0.204975	Gene1953	Case 1
0.350535	Gene1954	Case 1
0.199513	Gene1955	Case 1
0.231176	Gene1956	Case 1
0.237243	Gene1957	Case 1
0.18719	Gene1958	Case 1
4.53e-05	Gene1959	Case 1
0	Gene1960	Case 1
0.475154	Gene1961	Case 1
0.236299	Gene1962	Case 1
0.156366	Gene1963	Case 1
0.252601	Gene1964	Case 1
0.26678	Gene1966	Case 1
0.193442	Gene1967	Case 1
0.203562	Gene1968	Case 1
0.153391	Gene1969	Case 1
0.326959	Gene1970	Case 1
0.240964	Gene1971	Case 1
0.238752	Gene1972	Case 1
0.300723	Gene1973	Case 1
0.215569	Gene1974	Case 1
1.30062	Gene1975	Case 1
1.64215	Gene1976	Case 1
1.69512	Gene1978	Case 1
0.273834	Gene1979	Case 1
0.261317	Gene1980	Case 1
0.216811	Gene1981	Case 1
0.264055	Gene1982	Case 1
0.225814	Gene1983	Case 1
0.236822	Gene1984	Case 1
0.200926	Gene1985	Case 1
0.573312	Gene1986	Case 1
0.111342	Gene1987	Case 1
0.17828	Gene1988	Case 1
0.392692	Gene1989	Case 1
0.184443	Gene1990	Case 1
0.478359	Gene1991	Case 1
1.80031	Gene1993	Case 1
0.194937	Gene1994	Case 1
0.465684	Gene1995	Case 1
0.571716	Gene1996	Case 1
0.15223	Gene1997	Case 1
0.243873	Gene1998	Case 1
0.0244432	Gene1999	Case 1
0.136879	Gene2000	Case 1
0	Gene2001	Case 1
0.150361	Gene2002	Case 1
0.137942	Gene2003	Case 1
0.200492	Gene2004	Case 1
0.446106	Gene2005	Case 1
0.198611	Gene2006	Case 1
0.149591	Gene2007	Case 1
0.261399	Gene2008	Case 1
5.98e-05	Gene2009	Case 1
0.179372	Gene2010	Case 1
0.148688	Gene2011	Case 1
0.17455	Gene2013	Case 1
0.0927503	Gene2014	Case 1
0.456196	Gene2015	Case 1
0.498877	Gene2016	Case 1
0.20372	Gene2017	Case 1
0.302347	Gene2018	Case 1
0.146291	Gene2019	Case 1
0.230981	Gene2020	Case 1
0.305143	Gene2021	Case 1
0.40487	Gene2022	Case 1
0.255394	Gene2024	Case 1
0.183188	Gene2025	Case 1
0.282207	Gene2026	Case 1
1.86395	Gene2027	Case 1
1.98028	Gene2028	Case 1
0.112144	Gene2029	Case 1
0.184468	Gene2030	Case 1
0.195956	Gene2031	Case 1
0.250062	Gene2032	Case 1
1.14876	Gene2033	Case 1
0.104107	Gene2034	Case 1
0.270163	Gene2035	Case 1
0.131777	Gene2036	Case 1
0.137014	Gene2037	Case 1
0.169632	Gene2038	Case 1
0.224463	Gene2039	Case 1
0.189457	Gene2040	Case 1
1.99e-05	Gene2041	Case 1
0.318391	Gene2042	Case 1
0.263012	Gene2043	Case 1
0.220892	Gene2044	Case 1
0.182951	Gene2045	Case 1
0.161285	Gene2046	Case 1
0.138261	Gene2047	Case 1
0.180518	Gene2048	Case 1
0.21513	Gene2049	Case 1
0.326304	Gene2050	Case 1
0.288476	Gene2051	Case 1
0.178261	Gene2052	Case 1
0.448296	Gene2053	Case 1
0.189251	Gene2054	Case 1
0.419286	Gene2055	Case 1
0.308858	Gene2056	Case 1
0.262855	Gene2057	Case 1
0.295544	Gene2059	Case 1
0.208939	Gene2061	Case 1
0.274802	Gene2062	Case 1
0.0931495	Gene2063	Case 1
0.210851	Gene2064	Case 1
0.243727	Gene2065	Case 1
1.19451	Gene2066	Case 1
0.198164	Gene2067	Case 1
0.119078	Gene2069	Case 1
0.197716	Gene2070	Case 1
1.60552	Gene2071	Case 1
0.222886	Gene2072	Case 1
0.247274	Gene2073	Case 1
1.66526	Gene2075	Case 1
0.519264	Gene2076	Case 1
0.201711	Gene2077	Case 1
0.185283	Gene2078	Case 1
0.183255	Gene2079	Case 1
0.37698	Gene2080	Case 1
0.148226	Gene2081	Case 1
0.317454	Gene2082	Case 1
0.257625	Gene2083	Case 1
0.224245	Gene2085	Case 1
0.214823	Gene2086	Case 1
0.145517	Gene2087	Case 1
0.124756	Gene2088	Case 1
0	Gene2089	Case 1
0.305746	Gene2090	Case 1
0.235296	Gene2091	Case 1
0.166441	Gene2092	Case 1
0.161541	Gene2094	Case 1
0.246328	Gene2095	Case 1
0.211464	Gene2096	Case 1
0.226738	Gene2097	Case 1
0.236058	Gene2098	Case 1
0.172084	Gene2099	Case 1
0.164076	Gene2100	Case 1
0.205384	Gene2101	Case 1
0.313369	Gene2102	Case 1
0.248014	Gene2103	Case 1
0.274349	Gene2104	Case 1
0.244671	Gene2105	Case 1
0.188052	Gene2106	Case 1
0.503873	Gene2107	Case 1
0.188406	Gene2108	Case 1
[truncated: 7,685 more rows]

## Sheet: EDFig.4d_middle
absTstat	Genes	label
2.30058	Gene 2	Case 1
12.5252	Gene 3	Case 1
9.62034	Gene 4	Case 1
1.77964	Gene 5	Case 1
14.7385	Gene 6	Case 1
27.0278	Gene 7	Case 1
39.108	Gene 8	Case 1
11.1328	Gene 9	Case 1
3.63646	Gene 10	Case 1
19.7342	Gene 11	Case 1
4.39286	Gene 12	Case 1
16.9402	Gene 13	Case 1
12.7839	Gene 14	Case 1
12.9676	Gene 15	Case 1
21.7772	Gene 16	Case 1
11.6145	Gene 17	Case 1
18.8759	Gene 19	Case 1
10.3392	Gene 20	Case 1
34.217	Gene 21	Case 1
20.9974	Gene 24	Case 1
26.4638	Gene 26	Case 1
24.3778	Gene 27	Case 1
3.9445	Gene 28	Case 1
4.65431	Gene 29	Case 1
23.6926	Gene 30	Case 1
3.88392	Gene 31	Case 1
9.11714	Gene 32	Case 1
26.5866	Gene 33	Case 1
23.144	Gene 35	Case 1
8.10358	Gene 36	Case 1
12.7309	Gene 37	Case 1
27.2272	Gene 38	Case 1
1.64285	Gene 39	Case 1
27.0761	Gene 40	Case 1
3.57699	Gene 42	Case 1
16.2253	Gene 43	Case 1
22.3371	Gene 44	Case 1
3.93983	Gene 45	Case 1
16.3706	Gene 47	Case 1
35.5811	Gene 48	Case 1
25.6586	Gene 49	Case 1
1.34234	Gene 50	Case 1
26.3829	Gene 51	Case 1
15.5288	Gene 52	Case 1
14.8161	Gene 53	Case 1
18.7265	Gene 54	Case 1
15.0347	Gene 55	Case 1
26.2157	Gene 56	Case 1
35.5097	Gene 57	Case 1
4.7512	Gene 58	Case 1
4.74273	Gene 59	Case 1
2.15971	Gene 60	Case 1
19.9768	Gene 61	Case 1
21.2114	Gene 62	Case 1
39.8865	Gene 63	Case 1
2.76177	Gene 64	Case 1
26.2393	Gene 65	Case 1
20.3152	Gene 66	Case 1
15.0719	Gene 67	Case 1
5.14413	Gene 68	Case 1
3.27181	Gene 69	Case 1
23.3862	Gene 70	Case 1
0.360204	Gene 71	Case 1
30.5006	Gene 73	Case 1
4.97686	Gene 74	Case 1
7.43224	Gene 75	Case 1
1.97684	Gene 76	Case 1
1.20987	Gene 78	Case 1
16.9978	Gene 79	Case 1
21.2786	Gene 80	Case 1
16.6484	Gene 81	Case 1
4.33897	Gene 82	Case 1
14.1372	Gene 83	Case 1
17.5624	Gene 84	Case 1
8.06695	Gene 85	Case 1
6.77126	Gene 86	Case 1
21.6024	Gene 87	Case 1
13.8545	Gene 88	Case 1
11.5773	Gene 89	Case 1
4.71217	Gene 90	Case 1
20.8887	Gene 91	Case 1
6.90888	Gene 92	Case 1
15.0684	Gene 93	Case 1
3.42193	Gene 94	Case 1
8.37389	Gene 95	Case 1
17.5972	Gene 96	Case 1
24.0402	Gene 97	Case 1
30.4264	Gene 98	Case 1
8.63972	Gene 99	Case 1
38.1371	Gene 100	Case 1
22.786	Gene 101	Case 1
7.23354	Gene 102	Case 1
14.5132	Gene 103	Case 1
34.5864	Gene 105	Case 1
16.4644	Gene 106	Case 1
35.4942	Gene 107	Case 1
22.2785	Gene 109	Case 1
13.8262	Gene 110	Case 1
2.29525	Gene 111	Case 1
10.5397	Gene 112	Case 1
23.1678	Gene 114	Case 1
12.277	Gene 115	Case 1
24.0217	Gene 116	Case 1
12.7181	Gene 117	Case 1
21.3886	Gene 118	Case 1
22.0048	Gene 120	Case 1
18.3241	Gene 121	Case 1
10.2419	Gene 122	Case 1
16.3118	Gene 123	Case 1
29.6641	Gene 124	Case 1
16.1583	Gene 125	Case 1
38.3165	Gene 126	Case 1
15.1264	Gene 127	Case 1
20.7321	Gene 128	Case 1
19.444	Gene 130	Case 1
16.4041	Gene 131	Case 1
13.4476	Gene 132	Case 1
25.8108	Gene 133	Case 1
1.25926	Gene 134	Case 1
0.082618	Gene 135	Case 1
24.5076	Gene 136	Case 1
10.5594	Gene 138	Case 1
21.1489	Gene 139	Case 1
15.8523	Gene 140	Case 1
6.29471	Gene 141	Case 1
24.7954	Gene 143	Case 1
1.52654	Gene 145	Case 1
3.75577	Gene 146	Case 1
33.6076	Gene 147	Case 1
3.00911	Gene 148	Case 1
32.7647	Gene 149	Case 1
11.5728	Gene 151	Case 1
4.86055	Gene 152	Case 1
11.4178	Gene 153	Case 1
26.6907	Gene 154	Case 1
11.5056	Gene 155	Case 1
19.7561	Gene 156	Case 1
17.438	Gene 157	Case 1
13.3276	Gene 159	Case 1
21.6555	Gene 160	Case 1
34.426	Gene 161	Case 1
22.9864	Gene 162	Case 1
22.7063	Gene 163	Case 1
23.1319	Gene 164	Case 1
30.1405	Gene 165	Case 1
4.36336	Gene 166	Case 1
0.700719	Gene 167	Case 1
23.9437	Gene 168	Case 1
18.4037	Gene 169	Case 1
19.5626	Gene 170	Case 1
17.896	Gene 171	Case 1
23.8969	Gene 172	Case 1
4.22962	Gene 173	Case 1
19.7625	Gene 174	Case 1
28.7407	Gene 176	Case 1
19.4455	Gene 177	Case 1
11.1962	Gene 180	Case 1
35.0386	Gene 182	Case 1
20.3303	Gene 183	Case 1
7.8518	Gene 184	Case 1
3.41507	Gene 185	Case 1
6.69576	Gene 186	Case 1
30.2386	Gene 187	Case 1
26.2252	Gene 188	Case 1
4.0116	Gene 189	Case 1
12.1337	Gene 190	Case 1
8.44872	Gene 191	Case 1
12.5189	Gene 192	Case 1
4.08857	Gene 193	Case 1
24.7916	Gene 195	Case 1
22.9946	Gene 196	Case 1
1.61345	Gene 197	Case 1
29.208	Gene 198	Case 1
39.9809	Gene 199	Case 1
26.0437	Gene 200	Case 1
14.3756	Gene 201	Case 1
15.4929	Gene 202	Case 1
23.9289	Gene 203	Case 1
4.01483	Gene 204	Case 1
0.923889	Gene 205	Case 1
30.6127	Gene 206	Case 1
28.5899	Gene 207	Case 1
8.24418	Gene 209	Case 1
8.94889	Gene 210	Case 1
0.894026	Gene 211	Case 1
22.5641	Gene 212	Case 1
23.9293	Gene 213	Case 1
19.2532	Gene 214	Case 1
27.8223	Gene 215	Case 1
14.1218	Gene 216	Case 1
27.6202	Gene 217	Case 1
35.5372	Gene 218	Case 1
10.913	Gene 222	Case 1
2.16478	Gene 223	Case 1
15.9201	Gene 224	Case 1
17.2444	Gene 225	Case 1
1.71547	Gene 226	Case 1
7.29073	Gene 227	Case 1
0.194671	Gene 228	Case 1
14.7591	Gene 229	Case 1
15.3811	Gene 230	Case 1
17.5615	Gene 231	Case 1
23.0788	Gene 232	Case 1
13.047	Gene 233	Case 1
17.6253	Gene 234	Case 1
16.0445	Gene 235	Case 1
12.4279	Gene 237	Case 1
6.25074	Gene 238	Case 1
8.47751	Gene 239	Case 1
30.1794	Gene 240	Case 1
6.16749	Gene 241	Case 1
31.0747	Gene 242	Case 1
22.9813	Gene 243	Case 1
9.78008	Gene 244	Case 1
5.92906	Gene 245	Case 1
17.9047	Gene 246	Case 1
3.7758	Gene 247	Case 1
35.3515	Gene 249	Case 1
12.1246	Gene 250	Case 1
3.30707	Gene 251	Case 1
13.2345	Gene 253	Case 1
22.4449	Gene 254	Case 1
18.7107	Gene 255	Case 1
8.41762	Gene 256	Case 1
18.8461	Gene 257	Case 1
20.1998	Gene 258	Case 1
2.50904	Gene 259	Case 1
2.16185	Gene 262	Case 1
8.54531	Gene 263	Case 1
0.0636576	Gene 264	Case 1
30.087	Gene 265	Case 1
16.2817	Gene 266	Case 1
3.02737	Gene 267	Case 1
13.5883	Gene 269	Case 1
7.87725	Gene 270	Case 1
1.5877	Gene 271	Case 1
0.648552	Gene 272	Case 1
4.77298	Gene 273	Case 1
27.0156	Gene 275	Case 1
5.35433	Gene 276	Case 1
12.9424	Gene 277	Case 1
22.6838	Gene 278	Case 1
5.49334	Gene 279	Case 1
3.02543	Gene 280	Case 1
15.0532	Gene 281	Case 1
21.3742	Gene 282	Case 1
16.0485	Gene 283	Case 1
13.1921	Gene 285	Case 1
33.7765	Gene 286	Case 1
8.82401	Gene 287	Case 1
31.4185	Gene 288	Case 1
15.9394	Gene 289	Case 1
15.3543	Gene 290	Case 1
21.9439	Gene 291	Case 1
25.5964	Gene 292	Case 1
26.5322	Gene 293	Case 1
17.3279	Gene 294	Case 1
20.2139	Gene 295	Case 1
1.60037	Gene 296	Case 1
10.3833	Gene 297	Case 1
28.6226	Gene 299	Case 1
21.5425	Gene 300	Case 1
22.1888	Gene 301	Case 1
0.297755	Gene 302	Case 1
31.1856	Gene 303	Case 1
9.19098	Gene 305	Case 1
6.06852	Gene 306	Case 1
6.51769	Gene 308	Case 1
30.6174	Gene 309	Case 1
16.5941	Gene 310	Case 1
1.00477	Gene 311	Case 1
29.4522	Gene 312	Case 1
21.8408	Gene 316	Case 1
14.5539	Gene 318	Case 1
25.8491	Gene 319	Case 1
13.1951	Gene 320	Case 1
11.3438	Gene 321	Case 1
29.6942	Gene 322	Case 1
29.9502	Gene 323	Case 1
7.67955	Gene 324	Case 1
15.92	Gene 325	Case 1
3.06498	Gene 326	Case 1
1.13852	Gene 327	Case 1
9.00061	Gene 328	Case 1
15.9374	Gene 329	Case 1
1.35346	Gene 330	Case 1
2.23109	Gene 331	Case 1
15.0526	Gene 332	Case 1
20.2768	Gene 334	Case 1
13.0429	Gene 335	Case 1
28.933	Gene 336	Case 1
11.384	Gene 337	Case 1
15.559	Gene 338	Case 1
18.7244	Gene 339	Case 1
10.1806	Gene 340	Case 1
17.9947	Gene 341	Case 1
23.8584	Gene 342	Case 1
21.9785	Gene 343	Case 1
1.35207	Gene 344	Case 1
24.7626	Gene 345	Case 1
35.4623	Gene 346	Case 1
0.275861	Gene 347	Case 1
21.4895	Gene 348	Case 1
4.52558	Gene 349	Case 1
11.4987	Gene 350	Case 1
14.1221	Gene 351	Case 1
21.4784	Gene 354	Case 1
7.13163	Gene 356	Case 1
10.8665	Gene 357	Case 1
10.6479	Gene 358	Case 1
22.204	Gene 360	Case 1
13.7368	Gene 361	Case 1
13.7216	Gene 362	Case 1
17.6802	Gene 364	Case 1
14.1789	Gene 365	Case 1
11.9513	Gene 366	Case 1
17.0778	Gene 367	Case 1
39.4	Gene 368	Case 1
5.15919	Gene 369	Case 1
39.7076	Gene 370	Case 1
22.3763	Gene 371	Case 1
31.4904	Gene 372	Case 1
0.19868	Gene 374	Case 1
7.58823	Gene 375	Case 1
7.30064	Gene 376	Case 1
14.8333	Gene 377	Case 1
11.6893	Gene 378	Case 1
37.8287	Gene 379	Case 1
32.7083	Gene 380	Case 1
6.95797	Gene 381	Case 1
25.1551	Gene 382	Case 1
20.6652	Gene 385	Case 1
11.0122	Gene 386	Case 1
13.0138	Gene 387	Case 1
34.1724	Gene 388	Case 1
6.82049	Gene 389	Case 1
19.307	Gene 390	Case 1
32.2804	Gene 391	Case 1
21.5776	Gene 393	Case 1
8.05373	Gene 394	Case 1
30.2035	Gene 395	Case 1
19.1944	Gene 396	Case 1
3.35269	Gene 397	Case 1
20.6621	Gene 398	Case 1
26.518	Gene 399	Case 1
7.76585	Gene 400	Case 1
23.2407	Gene 401	Case 1
10.8333	Gene 402	Case 1
27.1058	Gene 403	Case 1
27.2843	Gene 404	Case 1
9.26692	Gene 405	Case 1
1.91769	Gene 407	Case 1
4.20251	Gene 408	Case 1
28.77	Gene 409	Case 1
1.98068	Gene 410	Case 1
21.9952	Gene 411	Case 1
14.1127	Gene 412	Case 1
14.2412	Gene 413	Case 1
7.15516	Gene 414	Case 1
20.9664	Gene 417	Case 1
21.8985	Gene 418	Case 1
19.5673	Gene 419	Case 1
39.2832	Gene 420	Case 1
28.1688	Gene 421	Case 1
6.75951	Gene 422	Case 1
20.0572	Gene 423	Case 1
0.336613	Gene 424	Case 1
17.4823	Gene 425	Case 1
7.23238	Gene 426	Case 1
35.1051	Gene 427	Case 1
27.0011	Gene 428	Case 1
31.5549	Gene 429	Case 1
23.2114	Gene 432	Case 1
15.2776	Gene 433	Case 1
29.5834	Gene 434	Case 1
16.6021	Gene 435	Case 1
16.8612	Gene 436	Case 1
18.0402	Gene 437	Case 1
16.7273	Gene 438	Case 1
7.70435	Gene 440	Case 1
7.90571	Gene 442	Case 1
13.3953	Gene 443	Case 1
15.6246	Gene 444	Case 1
30.1601	Gene 445	Case 1
22.1952	Gene 446	Case 1
22.7252	Gene 447	Case 1
8.50142	Gene 448	Case 1
20.6121	Gene 449	Case 1
4.77649	Gene 450	Case 1
20.7877	Gene 451	Case 1
16.7135	Gene 452	Case 1
25.2729	Gene 453	Case 1
13.3208	Gene 454	Case 1
30.5213	Gene 455	Case 1
20.1527	Gene 457	Case 1
3.78051	Gene 458	Case 1
25.4453	Gene 459	Case 1
15.3755	Gene 460	Case 1
19.3962	Gene 461	Case 1
7.88564	Gene 462	Case 1
4.97967	Gene 463	Case 1
6.42204	Gene 464	Case 1
6.90433	Gene 466	Case 1
3.23179	Gene 467	Case 1
23.1007	Gene 468	Case 1
5.75492	Gene 470	Case 1
26.1654	Gene 471	Case 1
11.522	Gene 472	Case 1
23.1298	Gene 474	Case 1
3.26964	Gene 475	Case 1
0.502548	Gene 476	Case 1
21.6874	Gene 477	Case 1
39.1221	Gene 478	Case 1
24.5203	Gene 479	Case 1
3.49024	Gene 480	Case 1
18.1006	Gene 481	Case 1
7.56418	Gene 482	Case 1
25.2706	Gene 483	Case 1
10.9392	Gene 484	Case 1
8.20323	Gene 485	Case 1
16.0789	Gene 486	Case 1
27.1982	Gene 487	Case 1
1.98769	Gene 488	Case 1
32.264	Gene 489	Case 1
16.5944	Gene 490	Case 1
21.3674	Gene 491	Case 1
25.9435	Gene 492	Case 1
13.0817	Gene 493	Case 1
25.9879	Gene 495	Case 1
17.5796	Gene 496	Case 1
11.9175	Gene 497	Case 1
19.6138	Gene 498	Case 1
13.6096	Gene 499	Case 1
17.5404	Gene 500	Case 1
33.7463	Gene 501	Case 1
12.0054	Gene 502	Case 1
7.43212	Gene 503	Case 1
20.8795	Gene 504	Case 1
17.1675	Gene 506	Case 1
15.6565	Gene 509	Case 1
27.9503	Gene 510	Case 1
3.11434	Gene 511	Case 1
8.21185	Gene 512	Case 1
20.8647	Gene 513	Case 1
4.79473	Gene 514	Case 1
25.8932	Gene 515	Case 1
7.69945	Gene 516	Case 1
13.2518	Gene 517	Case 1
28.1288	Gene 518	Case 1
39.9494	Gene 519	Case 1
22.9758	Gene 520	Case 1
22.3925	Gene 521	Case 1
19.6313	Gene 522	Case 1
0.702802	Gene 523	Case 1
9.97291	Gene 524	Case 1
5.63748	Gene 525	Case 1
20.4749	Gene 526	Case 1
8.37306	Gene 527	Case 1
26.3457	Gene 528	Case 1
15.4358	Gene 529	Case 1
30.0453	Gene 530	Case 1
26.9319	Gene 531	Case 1
0.0120238	Gene 532	Case 1
11.8109	Gene 533	Case 1
3.60749	Gene 534	Case 1
11.2354	Gene 535	Case 1
2.89699	Gene 536	Case 1
10.0592	Gene 537	Case 1
13.3193	Gene 538	Case 1
17.1941	Gene 539	Case 1
5.33379	Gene 540	Case 1
7.27253	Gene 541	Case 1
14.8299	Gene 543	Case 1
8.095	Gene 544	Case 1
22.1578	Gene 545	Case 1
11.6724	Gene 546	Case 1
3.84982	Gene 548	Case 1
12.0317	Gene 549	Case 1
9.92371	Gene 550	Case 1
28.5929	Gene 551	Case 1
8.29687	Gene 553	Case 1
3.50969	Gene 554	Case 1
21.0177	Gene 555	Case 1
10.7178	Gene 556	Case 1
23.4499	Gene 557	Case 1
1.56317	Gene 558	Case 1
8.29008	Gene 559	Case 1
38.715	Gene 560	Case 1
2.44407	Gene 561	Case 1
5.66436	Gene 562	Case 1
20.5206	Gene 563	Case 1
27.1249	Gene 564	Case 1
31.1547	Gene 565	Case 1
29.3867	Gene 566	Case 1
8.12128	Gene 567	Case 1
15.9881	Gene 568	Case 1
23.5909	Gene 569	Case 1
28.3583	Gene 570	Case 1
14.3908	Gene 571	Case 1
14.0091	Gene 573	Case 1
24.8088	Gene 574	Case 1
5.51541	Gene 576	Case 1
2.83492	Gene 577	Case 1
23.7355	Gene 578	Case 1
2.47766	Gene 580	Case 1
20.0172	Gene 583	Case 1
0.800458	Gene 584	Case 1
32.3783	Gene 586	Case 1
13.2221	Gene 587	Case 1
9.08217	Gene 588	Case 1
2.39742	Gene 589	Case 1
19.3036	Gene 592	Case 1
4.93995	Gene 593	Case 1
8.53267	Gene 594	Case 1
23.4963	Gene 595	Case 1
24.5139	Gene 596	Case 1
34.7757	Gene 597	Case 1
26.4765	Gene 599	Case 1
30.3942	Gene 600	Case 1
12.9844	Gene 601	Case 1
2.80097	Gene 602	Case 1
4.9916	Gene 603	Case 1
6.33636	Gene 605	Case 1
15.4303	Gene 606	Case 1
29.8017	Gene 607	Case 1
28.0048	Gene 608	Case 1
25.3056	Gene 609	Case 1
26.7847	Gene 610	Case 1
31.8305	Gene 612	Case 1
24.144	Gene 613	Case 1
6.79315	Gene 614	Case 1
21.2677	Gene 615	Case 1
37.8635	Gene 617	Case 1
9.03071	Gene 618	Case 1
21.807	Gene 620	Case 1
8.07994	Gene 622	Case 1
30.3758	Gene 623	Case 1
7.02055	Gene 624	Case 1
27.226	Gene 625	Case 1
3.22998	Gene 626	Case 1
26.7459	Gene 627	Case 1
21.9523	Gene 628	Case 1
23.7773	Gene 630	Case 1
5.25103	Gene 631	Case 1
30.1318	Gene 632	Case 1
9.32887	Gene 633	Case 1
1.59682	Gene 634	Case 1
18.2415	Gene 637	Case 1
14.9784	Gene 638	Case 1
14.1614	Gene 639	Case 1
29.5071	Gene 640	Case 1
1.31607	Gene 641	Case 1
14.4863	Gene 642	Case 1
27.2429	Gene 643	Case 1
13.3172	Gene 644	Case 1
22.1549	Gene 646	Case 1
5.92917	Gene 647	Case 1
19.3348	Gene 648	Case 1
10.144	Gene 649	Case 1
1.81398	Gene 650	Case 1
24.2669	Gene 652	Case 1
1.6281	Gene 653	Case 1
5.79544	Gene 654	Case 1
1.22532	Gene 655	Case 1
5.4228	Gene 656	Case 1
22.4381	Gene 657	Case 1
13.345	Gene 658	Case 1
9.21202	Gene 659	Case 1
7.6292	Gene 660	Case 1
4.85924	Gene 661	Case 1
11.1663	Gene 662	Case 1
33.3536	Gene 663	Case 1
14.6751	Gene 664	Case 1
19.6601	Gene 666	Case 1
17.8369	Gene 667	Case 1
22.9068	Gene 668	Case 1
5.0829	Gene 669	Case 1
21.5444	Gene 670	Case 1
8.36768	Gene 671	Case 1
6.06958	Gene 672	Case 1
17.3944	Gene 673	Case 1
35.367	Gene 674	Case 1
10.4598	Gene 675	Case 1
31.3742	Gene 677	Case 1
4.31759	Gene 679	Case 1
32.2206	Gene 680	Case 1
10.423	Gene 681	Case 1
14.7766	Gene 682	Case 1
33.1647	Gene 683	Case 1
25.8492	Gene 685	Case 1
25.0817	Gene 686	Case 1
2.70358	Gene 687	Case 1
21.1745	Gene 688	Case 1
35.6357	Gene 689	Case 1
11.5012	Gene 691	Case 1
35.8665	Gene 692	Case 1
28.8083	Gene 693	Case 1
27.5864	Gene 694	Case 1
23.054	Gene 696	Case 1
6.8743	Gene 697	Case 1
22.6252	Gene 698	Case 1
18.0196	Gene 699	Case 1
0.135779	Gene 702	Case 1
14.9757	Gene 703	Case 1
8.45334	Gene 704	Case 1
27.3154	Gene 706	Case 1
0.273916	Gene 708	Case 1
6.86934	Gene 709	Case 1
9.35875	Gene 710	Case 1
21.3279	Gene 711	Case 1
5.58547	Gene 712	Case 1
5.3266	Gene 713	Case 1
31.3593	Gene 714	Case 1
3.10151	Gene 715	Case 1
26.0534	Gene 716	Case 1
24.0695	Gene 717	Case 1
39.1578	Gene 718	Case 1
27.433	Gene 719	Case 1
22.5534	Gene 720	Case 1
13.698	Gene 722	Case 1
16.2191	Gene 723	Case 1
6.56934	Gene 725	Case 1
31.3731	Gene 726	Case 1
22.4868	Gene 727	Case 1
22.447	Gene 728	Case 1
12.205	Gene 729	Case 1
4.4923	Gene 730	Case 1
27.2229	Gene 731	Case 1
16.4241	Gene 732	Case 1
5.6482	Gene 734	Case 1
12.5958	Gene 735	Case 1
16.6006	Gene 736	Case 1
4.50202	Gene 737	Case 1
3.10401	Gene 738	Case 1
12.1207	Gene 739	Case 1
4.30424	Gene 740	Case 1
16.0986	Gene 741	Case 1
4.43733	Gene 742	Case 1
30.7688	Gene 743	Case 1
5.27759	Gene 744	Case 1
13.4679	Gene 745	Case 1
11.8975	Gene 747	Case 1
7.79378	Gene 748	Case 1
27.9963	Gene 749	Case 1
18.7105	Gene 750	Case 1
17.3928	Gene 751	Case 1
25.2445	Gene 752	Case 1
5.85738	Gene 753	Case 1
1.85429	Gene 754	Case 1
3.82842	Gene 755	Case 1
23.9109	Gene 756	Case 1
27.0991	Gene 757	Case 1
8.80175	Gene 758	Case 1
29.7918	Gene 759	Case 1
12.4956	Gene 760	Case 1
4.54158	Gene 761	Case 1
24.0981	Gene 762	Case 1
12.812	Gene 763	Case 1
19.8532	Gene 765	Case 1
4.51062	Gene 766	Case 1
17.1402	Gene 767	Case 1
0.0454854	Gene 769	Case 1
20.3528	Gene 770	Case 1
29.9867	Gene 771	Case 1
12.5174	Gene 773	Case 1
31.3156	Gene 775	Case 1
16.6836	Gene 776	Case 1
13.5724	Gene 777	Case 1
4.04363	Gene 778	Case 1
10.0046	Gene 780	Case 1
13.5106	Gene 781	Case 1
0.354898	Gene 782	Case 1
13.3348	Gene 783	Case 1
37.0061	Gene 784	Case 1
19.8494	Gene 786	Case 1
13.1621	Gene 787	Case 1
4.80294	Gene 790	Case 1
9.0711	Gene 791	Case 1
23.5282	Gene 792	Case 1
18.5398	Gene 793	Case 1
31.3316	Gene 794	Case 1
14.9004	Gene 795	Case 1
18.0658	Gene 796	Case 1
18.4374	Gene 797	Case 1
6.06866	Gene 798	Case 1
12.4046	Gene 799	Case 1
27.5273	Gene 800	Case 1
19.9798	Gene 801	Case 1
2.13691	Gene 802	Case 1
2.16721	Gene 803	Case 1
2.83737	Gene 804	Case 1
15.7456	Gene 805	Case 1
23.4693	Gene 806	Case 1
17.8711	Gene 808	Case 1
8.98026	Gene 809	Case 1
22.1724	Gene 810	Case 1
17.7605	Gene 812	Case 1
12.2857	Gene 813	Case 1
16.4271	Gene 814	Case 1
5.88471	Gene 815	Case 1
22.0757	Gene 816	Case 1
19.338	Gene 818	Case 1
6.14982	Gene 820	Case 1
37.0963	Gene 821	Case 1
17.7409	Gene 822	Case 1
16.551	Gene 823	Case 1
12.1551	Gene 824	Case 1
22.5821	Gene 826	Case 1
17.8581	Gene 827	Case 1
32.6261	Gene 828	Case 1
28.5243	Gene 831	Case 1
30.7404	Gene 832	Case 1
21.6272	Gene 833	Case 1
20.7501	Gene 834	Case 1
8.82255	Gene 835	Case 1
18.198	Gene 836	Case 1
7.67942	Gene 838	Case 1
7.57974	Gene 839	Case 1
24.3727	Gene 840	Case 1
13.9026	Gene 841	Case 1
30.2737	Gene 842	Case 1
13.1874	Gene 843	Case 1
1.74117	Gene 844	Case 1
29.9826	Gene 845	Case 1
36.6677	Gene 846	Case 1
14.2031	Gene 848	Case 1
17.3973	Gene 849	Case 1
14.4488	Gene 850	Case 1
2.13612	Gene 851	Case 1
21.4156	Gene 853	Case 1
29.6555	Gene 855	Case 1
8.55118	Gene 856	Case 1
25.3856	Gene 857	Case 1
19.7857	Gene 858	Case 1
21.0181	Gene 859	Case 1
27.0688	Gene 860	Case 1
13.8423	Gene 861	Case 1
7.20345	Gene 862	Case 1
32.0094	Gene 863	Case 1
21.9972	Gene 865	Case 1
33.6545	Gene 866	Case 1
11.303	Gene 867	Case 1
15.9556	Gene 868	Case 1
16.0794	Gene 869	Case 1
25.5025	Gene 870	Case 1
15.4389	Gene 871	Case 1
4.94984	Gene 872	Case 1
29.417	Gene 873	Case 1
16.866	Gene 874	Case 1
22.1999	Gene 875	Case 1
11.5199	Gene 876	Case 1
28.8793	Gene 877	Case 1
19.5328	Gene 878	Case 1
18.0066	Gene 879	Case 1
12.8886	Gene 880	Case 1
21.5227	Gene 881	Case 1
33.7955	Gene 882	Case 1
12.4228	Gene 883	Case 1
11.6538	Gene 884	Case 1
8.54404	Gene 885	Case 1
14.7963	Gene 886	Case 1
11.8982	Gene 888	Case 1
37.4003	Gene 889	Case 1
0.605723	Gene 890	Case 1
0.846319	Gene 892	Case 1
32.2034	Gene 893	Case 1
26.535	Gene 894	Case 1
29.0064	Gene 895	Case 1
4.93878	Gene 897	Case 1
3.97992	Gene 898	Case 1
10.7493	Gene 899	Case 1
15.0195	Gene 900	Case 1
21.5235	Gene 902	Case 1
7.31217	Gene 903	Case 1
29.2372	Gene 904	Case 1
23.6114	Gene 905	Case 1
3.11406	Gene 906	Case 1
6.01502	Gene 907	Case 1
7.65368	Gene 908	Case 1
4.85946	Gene 909	Case 1
2.74812	Gene 910	Case 1
19.695	Gene 911	Case 1
37.3092	Gene 912	Case 1
5.24274	Gene 913	Case 1
23.8963	Gene 914	Case 1
25.1285	Gene 915	Case 1
21.5166	Gene 916	Case 1
27.2782	Gene 917	Case 1
34.2565	Gene 918	Case 1
6.73523	Gene 919	Case 1
23.1367	Gene 920	Case 1
28.1991	Gene 921	Case 1
34.2528	Gene 922	Case 1
8.67853	Gene 923	Case 1
30.9337	Gene 924	Case 1
22.4798	Gene 925	Case 1
13.898	Gene 926	Case 1
0.132632	Gene 927	Case 1
3.35518	Gene 928	Case 1
22.0833	Gene 929	Case 1
7.42014	Gene 930	Case 1
22.5182	Gene 931	Case 1
29.1866	Gene 933	Case 1
17.105	Gene 934	Case 1
19.2922	Gene 935	Case 1
7.93904	Gene 936	Case 1
37.0341	Gene 937	Case 1
37.8674	Gene 938	Case 1
18.2031	Gene 939	Case 1
36.3464	Gene 940	Case 1
24.6261	Gene 941	Case 1
13.0523	Gene 942	Case 1
17.7072	Gene 944	Case 1
38.7945	Gene 945	Case 1
4.80634	Gene 946	Case 1
25.9261	Gene 948	Case 1
10.7099	Gene 949	Case 1
12.324	Gene 951	Case 1
23.5223	Gene 952	Case 1
17.2075	Gene 954	Case 1
31.5646	Gene 956	Case 1
10.1368	Gene 957	Case 1
5.59302	Gene 958	Case 1
7.32206	Gene 960	Case 1
10.2621	Gene 961	Case 1
30.4255	Gene 962	Case 1
29.6432	Gene 963	Case 1
15.4157	Gene 964	Case 1
1.94869	Gene 965	Case 1
39.2287	Gene 966	Case 1
3.03501	Gene 969	Case 1
12.9867	Gene 970	Case 1
3.78969	Gene 971	Case 1
11.4097	Gene 974	Case 1
18.6549	Gene 975	Case 1
5.34928	Gene 976	Case 1
29.731	Gene 977	Case 1
11.5537	Gene 978	Case 1
2.14856	Gene 979	Case 1
8.47685	Gene 980	Case 1
18.884	Gene 981	Case 1
7.38558	Gene 982	Case 1
2.11268	Gene 983	Case 1
24.5075	Gene 984	Case 1
17.9027	Gene 985	Case 1
4.2206	Gene 986	Case 1
33.5662	Gene 987	Case 1
22.7697	Gene 989	Case 1
18.6581	Gene 990	Case 1
20.1299	Gene 991	Case 1
4.83201	Gene 993	Case 1
11.459	Gene 994	Case 1
21.2728	Gene 995	Case 1
25.4981	Gene 996	Case 1
30.8903	Gene 997	Case 1
6.67963	Gene 998	Case 1
29.6545	Gene 999	Case 1
26.5251	Gene 1000	Case 1
33.7437	Gene 1001	Case 1
16.2745	Gene 1002	Case 1
6.83722	Gene 1003	Case 1
26.5842	Gene 1004	Case 1
15.6786	Gene 1006	Case 1
11.3742	Gene 1007	Case 1
17.7847	Gene 1008	Case 1
15.4585	Gene 1009	Case 1
14.6827	Gene 1010	Case 1
26.5964	Gene 1011	Case 1
25.5752	Gene 1012	Case 1
38.9325	Gene 1013	Case 1
18.9647	Gene 1014	Case 1
27.2439	Gene 1015	Case 1
16.0747	Gene 1016	Case 1
2.37149	Gene 1017	Case 1
29.3918	Gene 1019	Case 1
22.5819	Gene 1020	Case 1
32.1093	Gene 1021	Case 1
12.072	Gene 1023	Case 1
18.5708	Gene 1024	Case 1
6.20111	Gene 1026	Case 1
12.6574	Gene 1027	Case 1
20.9746	Gene 1028	Case 1
4.4852	Gene 1029	Case 1
32.5182	Gene 1030	Case 1
19.7231	Gene 1031	Case 1
9.94496	Gene 1032	Case 1
3.78182	Gene 1033	Case 1
4.49864	Gene 1034	Case 1
25.7116	Gene 1037	Case 1
17.7328	Gene 1039	Case 1
17.6038	Gene 1040	Case 1
16.6558	Gene 1042	Case 1
23.2997	Gene 1043	Case 1
8.3068	Gene 1044	Case 1
29.2168	Gene 1045	Case 1
23.5177	Gene 1047	Case 1
13.7143	Gene 1048	Case 1
13.4485	Gene 1049	Case 1
29.1448	Gene 1050	Case 1
6.09289	Gene 1051	Case 1
21.0779	Gene 1052	Case 1
1.42917	Gene 1053	Case 1
14.0863	Gene 1055	Case 1
10.0094	Gene 1056	Case 1
30.7551	Gene 1057	Case 1
4.42135	Gene 1058	Case 1
20.1459	Gene 1059	Case 1
14.4921	Gene 1060	Case 1
26.6704	Gene 1061	Case 1
11.4574	Gene 1062	Case 1
24.331	Gene 1063	Case 1
17.9587	Gene 1064	Case 1
21.0262	Gene 1065	Case 1
10.8147	Gene 1068	Case 1
8.12562	Gene 1069	Case 1
21.8788	Gene 1070	Case 1
12.5889	Gene 1071	Case 1
9.26508	Gene 1074	Case 1
26.2273	Gene 1075	Case 1
3.43443	Gene 1076	Case 1
17.1045	Gene 1077	Case 1
24.5336	Gene 1078	Case 1
8.5936	Gene 1079	Case 1
8.86163	Gene 1080	Case 1
23.1614	Gene 1081	Case 1
22.7157	Gene 1082	Case 1
4.30894	Gene 1083	Case 1
16.7002	Gene 1085	Case 1
29.2726	Gene 1086	Case 1
34.2328	Gene 1087	Case 1
22.7845	Gene 1088	Case 1
4.14235	Gene 1089	Case 1
22.2541	Gene 1091	Case 1
26.9795	Gene 1092	Case 1
20.8639	Gene 1093	Case 1
3.12274	Gene 1094	Case 1
6.80653	Gene 1095	Case 1
2.22434	Gene 1096	Case 1
22.7975	Gene 1097	Case 1
6.26146	Gene 1098	Case 1
4.84315	Gene 1099	Case 1
1.69953	Gene 1100	Case 1
12.8826	Gene 1101	Case 1
33.0167	Gene 1102	Case 1
24.6686	Gene 1103	Case 1
16.6244	Gene 1105	Case 1
30.6341	Gene 1106	Case 1
24.4058	Gene 1108	Case 1
9.14673	Gene 1110	Case 1
28.1494	Gene 1111	Case 1
6.35718	Gene 1112	Case 1
31.6294	Gene 1113	Case 1
29.7293	Gene 1114	Case 1
5.59073	Gene 1115	Case 1
13.4686	Gene 1116	Case 1
1.09156	Gene 1117	Case 1
20.9967	Gene 1118	Case 1
29.0628	Gene 1119	Case 1
26.083	Gene 1121	Case 1
26.5201	Gene 1122	Case 1
12.418	Gene 1123	Case 1
35.6666	Gene 1124	Case 1
4.65973	Gene 1125	Case 1
24.4106	Gene 1126	Case 1
5.20268	Gene 1127	Case 1
15.0729	Gene 1128	Case 1
13.4118	Gene 1129	Case 1
2.06219	Gene 1130	Case 1
17.5896	Gene 1131	Case 1
19.9603	Gene 1132	Case 1
16.1667	Gene 1133	Case 1
1.882	Gene 1134	Case 1
17.4736	Gene 1137	Case 1
15.8417	Gene 1138	Case 1
16.2117	Gene 1139	Case 1
3.50954	Gene 1140	Case 1
13.0304	Gene 1141	Case 1
25.0802	Gene 1142	Case 1
19.3355	Gene 1143	Case 1
29.6758	Gene 1144	Case 1
22.2105	Gene 1145	Case 1
30.1778	Gene 1146	Case 1
9.80914	Gene 1147	Case 1
18.4007	Gene 1148	Case 1
17.1011	Gene 1149	Case 1
20.4926	Gene 1150	Case 1
3.11878	Gene 1151	Case 1
3.42519	Gene 1152	Case 1
13.5272	Gene 1153	Case 1
20.9348	Gene 1154	Case 1
24.1023	Gene 1155	Case 1
6.95643	Gene 1156	Case 1
4.44242	Gene 1157	Case 1
14.856	Gene 1158	Case 1
32.7329	Gene 1160	Case 1
1.57241	Gene 1161	Case 1
38.6714	Gene 1162	Case 1
6.12578	Gene 1163	Case 1
20.4485	Gene 1164	Case 1
22.3522	Gene 1165	Case 1
12.079	Gene 1167	Case 1
31.7994	Gene 1169	Case 1
16.9516	Gene 1170	Case 1
2.77957	Gene 1171	Case 1
6.77843	Gene 1172	Case 1
1.72449	Gene 1173	Case 1
38.1355	Gene 1174	Case 1
29.7387	Gene 1175	Case 1
23.3685	Gene 1176	Case 1
22.2986	Gene 1177	Case 1
16.8366	Gene 1178	Case 1
14.2024	Gene 1181	Case 1
21.9524	Gene 1182	Case 1
34.5719	Gene 1184	Case 1
16.5213	Gene 1185	Case 1
20.1592	Gene 1186	Case 1
1.49412	Gene 1187	Case 1
13.3383	Gene 1189	Case 1
16.4823	Gene 1191	Case 1
18.092	Gene 1192	Case 1
23.3598	Gene 1193	Case 1
8.42081	Gene 1194	Case 1
12.0287	Gene 1196	Case 1
1.48008	Gene 1198	Case 1
14.186	Gene 1200	Case 1
10.1738	Gene 1201	Case 1
11.2869	Gene 1203	Case 1
15.2135	Gene 1205	Case 1
1.46905	Gene 1206	Case 1
1.92541	Gene 1207	Case 1
10.1381	Gene 1208	Case 1
10.0123	Gene 1209	Case 1
26.2474	Gene 1210	Case 1
25.4304	Gene 1211	Case 1
22.8735	Gene 1212	Case 1
4.1395	Gene 1213	Case 1
4.09142	Gene 1215	Case 1
34.4864	Gene 1216	Case 1
10.5791	Gene 1218	Case 1
18.3895	Gene 1219	Case 1
39.6449	Gene 1220	Case 1
11.0994	Gene 1221	Case 1
31.1863	Gene 1222	Case 1
7.6473	Gene 1224	Case 1
3.40988	Gene 1225	Case 1
2.05147	Gene 1226	Case 1
26.2793	Gene 1227	Case 1
13.1923	Gene 1228	Case 1
14.5996	Gene 1229	Case 1
34.795	Gene 1232	Case 1
36.2132	Gene 1233	Case 1
3.12925	Gene 1235	Case 1
20.1458	Gene 1236	Case 1
6.97615	Gene 1237	Case 1
8.26642	Gene 1238	Case 1
16.4427	Gene 1239	Case 1
0.351841	Gene 1240	Case 1
34.3337	Gene 1241	Case 1
20.6971	Gene 1242	Case 1
19.5795	Gene 1243	Case 1
16.8279	Gene 1244	Case 1
23.4663	Gene 1245	Case 1
19.6063	Gene 1246	Case 1
20.1697	Gene 1248	Case 1
20.1333	Gene 1249	Case 1
0.438126	Gene 1250	Case 1
11.0204	Gene 1251	Case 1
28.8376	Gene 1252	Case 1
17.8078	Gene 1253	Case 1
21.5207	Gene 1254	Case 1
33.7466	Gene 1255	Case 1
6.74531	Gene 1256	Case 1
30.7767	Gene 1258	Case 1
21.0572	Gene 1259	Case 1
24.1281	Gene 1260	Case 1
1.64653	Gene 1261	Case 1
17.2978	Gene 1262	Case 1
1.80689	Gene 1264	Case 1
25.6992	Gene 1265	Case 1
26.2818	Gene 1266	Case 1
10.7754	Gene 1267	Case 1
34.591	Gene 1268	Case 1
18.3488	Gene 1269	Case 1
14.1687	Gene 1270	Case 1
11.5568	Gene 1271	Case 1
30.4965	Gene 1272	Case 1
6.15602	Gene 1273	Case 1
4.01184	Gene 1274	Case 1
32.1307	Gene 1275	Case 1
14.1708	Gene 1276	Case 1
8.02859	Gene 1277	Case 1
23.1922	Gene 1278	Case 1
11.9235	Gene 1279	Case 1
38.012	Gene 1280	Case 1
9.45171	Gene 1282	Case 1
10.0682	Gene 1283	Case 1
10.2897	Gene 1286	Case 1
15.3136	Gene 1287	Case 1
15.1628	Gene 1288	Case 1
21.6342	Gene 1290	Case 1
1.15746	Gene 1291	Case 1
31.1131	Gene 1292	Case 1
23.5084	Gene 1294	Case 1
20.4359	Gene 1295	Case 1
13.4118	Gene 1296	Case 1
14.7097	Gene 1297	Case 1
23.6162	Gene 1298	Case 1
8.95389	Gene 1299	Case 1
5.06169	Gene 1300	Case 1
15.3362	Gene 1302	Case 1
13.2207	Gene 1304	Case 1
1.0514	Gene 1305	Case 1
28.8177	Gene 1306	Case 1
29.0192	Gene 1307	Case 1
1.68874	Gene 1308	Case 1
19.7655	Gene 1309	Case 1
34.2093	Gene 1310	Case 1
25.1979	Gene 1311	Case 1
20.7147	Gene 1313	Case 1
14.0846	Gene 1314	Case 1
0.00683282	Gene 1315	Case 1
5.54963	Gene 1316	Case 1
30.1576	Gene 1319	Case 1
26.6026	Gene 1320	Case 1
16.5785	Gene 1321	Case 1
28.8785	Gene 1322	Case 1
19.8513	Gene 1323	Case 1
32.1649	Gene 1324	Case 1
14.8375	Gene 1325	Case 1
28.2189	Gene 1326	Case 1
17.5494	Gene 1327	Case 1
15.1267	Gene 1328	Case 1
24.8255	Gene 1329	Case 1
0.608599	Gene 1331	Case 1
14.1838	Gene 1332	Case 1
10.8548	Gene 1334	Case 1
25.5961	Gene 1335	Case 1
20.0823	Gene 1337	Case 1
22.542	Gene 1339	Case 1
10.2252	Gene 1340	Case 1
17.1306	Gene 1341	Case 1
6.526	Gene 1342	Case 1
0.976353	Gene 1343	Case 1
17.7811	Gene 1346	Case 1
12.018	Gene 1347	Case 1
25.3751	Gene 1348	Case 1
9.40332	Gene 1350	Case 1
2.41795	Gene 1351	Case 1
23.1722	Gene 1352	Case 1
16.1581	Gene 1353	Case 1
15.1526	Gene 1354	Case 1
0.401805	Gene 1355	Case 1
31.3483	Gene 1356	Case 1
21.4344	Gene 1357	Case 1
5.39215	Gene 1360	Case 1
14.9767	Gene 1361	Case 1
0.52505	Gene 1362	Case 1
10.3643	Gene 1363	Case 1
18.4175	Gene 1364	Case 1
22.0225	Gene 1366	Case 1
7.5733	Gene 1367	Case 1
3.12917	Gene 1368	Case 1
17.5217	Gene 1369	Case 1
4.02392	Gene 1370	Case 1
36.8444	Gene 1371	Case 1
17.9557	Gene 1373	Case 1
29.0812	Gene 1374	Case 1
11.6614	Gene 1375	Case 1
6.87751	Gene 1376	Case 1
2.00826	Gene 1378	Case 1
3.83061	Gene 1380	Case 1
0.974509	Gene 1381	Case 1
10.1365	Gene 1382	Case 1
26.2242	Gene 1383	Case 1
25.6584	Gene 1385	Case 1
6.42469	Gene 1387	Case 1
13.9705	Gene 1388	Case 1
3.47509	Gene 1389	Case 1
17.582	Gene 1390	Case 1
4.96023	Gene 1391	Case 1
10.0219	Gene 1392	Case 1
8.30992	Gene 1393	Case 1
27.1305	Gene 1394	Case 1
16.9991	Gene 1395	Case 1
34.4668	Gene 1396	Case 1
8.31363	Gene 1397	Case 1
16.3211	Gene 1398	Case 1
18.2255	Gene 1399	Case 1
8.85261	Gene 1400	Case 1
4.46287	Gene 1401	Case 1
11.7742	Gene 1403	Case 1
15.0385	Gene 1404	Case 1
34.4389	Gene 1405	Case 1
24.7373	Gene 1406	Case 1
12.3854	Gene 1407	Case 1
23.3186	Gene 1408	Case 1
8.54737	Gene 1410	Case 1
14.5883	Gene 1411	Case 1
29.0278	Gene 1412	Case 1
12.3201	Gene 1414	Case 1
3.56518	Gene 1415	Case 1
13.9946	Gene 1416	Case 1
17.8168	Gene 1417	Case 1
0.145406	Gene 1418	Case 1
19.0127	Gene 1419	Case 1
22.215	Gene 1420	Case 1
9.87958	Gene 1422	Case 1
13.6005	Gene 1423	Case 1
7.00768	Gene 1424	Case 1
0.475551	Gene 1425	Case 1
21.298	Gene 1426	Case 1
18.0497	Gene 1427	Case 1
9.51552	Gene 1428	Case 1
15.0865	Gene 1429	Case 1
17.4322	Gene 1430	Case 1
27.6341	Gene 1431	Case 1
38.5288	Gene 1432	Case 1
11.5757	Gene 1433	Case 1
11.0915	Gene 1434	Case 1
10.9281	Gene 1436	Case 1
2.12269	Gene 1438	Case 1
7.2796	Gene 1441	Case 1
32.585	Gene 1442	Case 1
19.654	Gene 1444	Case 1
24.2179	Gene 1445	Case 1
7.27858	Gene 1449	Case 1
32.8795	Gene 1450	Case 1
12.5228	Gene 1451	Case 1
25.3465	Gene 1452	Case 1
2.61077	Gene 1453	Case 1
31.6466	Gene 1454	Case 1
2.56065	Gene 1455	Case 1
37.8193	Gene 1457	Case 1
32.2324	Gene 1458	Case 1
1.48962	Gene 1459	Case 1
24.98	Gene 1460	Case 1
14.6877	Gene 1461	Case 1
2.4813	Gene 1462	Case 1
7.27196	Gene 1463	Case 1
24.5448	Gene 1464	Case 1
22.5408	Gene 1465	Case 1
34.9888	Gene 1466	Case 1
10.3258	Gene 1467	Case 1
23.2047	Gene 1468	Case 1
17.3099	Gene 1469	Case 1
3.61789	Gene 1470	Case 1
10.3611	Gene 1471	Case 1
17.859	Gene 1472	Case 1
4.14131	Gene 1473	Case 1
8.81178	Gene 1474	Case 1
21.8847	Gene 1476	Case 1
25.253	Gene 1477	Case 1
34.1651	Gene 1480	Case 1
24.6617	Gene 1481	Case 1
18.4098	Gene 1482	Case 1
12.679	Gene 1483	Case 1
8.52349	Gene 1484	Case 1
3.71901	Gene 1485	Case 1
0.535833	Gene 1486	Case 1
19.6179	Gene 1487	Case 1
34.4567	Gene 1488	Case 1
22.7662	Gene 1489	Case 1
4.47874	Gene 1490	Case 1
23.6624	Gene 1491	Case 1
33.1113	Gene 1492	Case 1
9.74404	Gene 1494	Case 1
21.0119	Gene 1496	Case 1
2.75469	Gene 1497	Case 1
25.8212	Gene 1498	Case 1
28.4344	Gene 1499	Case 1
39.7081	Gene 1500	Case 1
5.07345	Gene 1501	Case 1
12.2415	Gene 1502	Case 1
6.49928	Gene 1504	Case 1
22.5925	Gene 1505	Case 1
25.5671	Gene 1506	Case 1
16.1115	Gene 1507	Case 1
13.8859	Gene 1508	Case 1
3.34512	Gene 1509	Case 1
17.8612	Gene 1510	Case 1
21.2151	Gene 1513	Case 1
10.8674	Gene 1514	Case 1
14.7526	Gene 1516	Case 1
21.2998	Gene 1517	Case 1
27.8851	Gene 1518	Case 1
8.78332	Gene 1519	Case 1
17.0796	Gene 1521	Case 1
33.4064	Gene 1523	Case 1
32.3029	Gene 1524	Case 1
36.0306	Gene 1525	Case 1
23.8098	Gene 1526	Case 1
13.3682	Gene 1527	Case 1
10.3787	Gene 1528	Case 1
6.40119	Gene 1529	Case 1
12.3269	Gene 1530	Case 1
14.0453	Gene 1531	Case 1
5.60972	Gene 1532	Case 1
4.41978	Gene 1534	Case 1
6.01933	Gene 1535	Case 1
22.4867	Gene 1536	Case 1
25.786	Gene 1537	Case 1
23.1215	Gene 1538	Case 1
25.8002	Gene 1539	Case 1
12.2632	Gene 1541	Case 1
11.7662	Gene 1542	Case 1
32.4785	Gene 1543	Case 1
25.1775	Gene 1544	Case 1
34.6682	Gene 1545	Case 1
30.3073	Gene 1546	Case 1
16.7694	Gene 1547	Case 1
1.12483	Gene 1548	Case 1
30.7587	Gene 1549	Case 1
4.92967	Gene 1550	Case 1
4.74334	Gene 1551	Case 1
11.5759	Gene 1552	Case 1
1.21856	Gene 1553	Case 1
6.45732	Gene 1554	Case 1
7.73385	Gene 1555	Case 1
30.2465	Gene 1556	Case 1
25.2305	Gene 1557	Case 1
27.065	Gene 1559	Case 1
29.4673	Gene 1560	Case 1
20.273	Gene 1562	Case 1
5.41658	Gene 1563	Case 1
9.86201	Gene 1564	Case 1
17.7659	Gene 1565	Case 1
23.6816	Gene 1566	Case 1
24.7699	Gene 1567	Case 1
16.1455	Gene 1568	Case 1
36.7574	Gene 1569	Case 1
5.13143	Gene 1570	Case 1
30.5385	Gene 1571	Case 1
1.72901	Gene 1574	Case 1
35.5997	Gene 1575	Case 1
23.4018	Gene 1576	Case 1
2.77763	Gene 1577	Case 1
20.6465	Gene 1580	Case 1
18.7834	Gene 1581	Case 1
23.4704	Gene 1582	Case 1
10.8321	Gene 1583	Case 1
29.6118	Gene 1584	Case 1
38.8662	Gene 1585	Case 1
13.9542	Gene 1586	Case 1
37.6401	Gene 1588	Case 1
29.8414	Gene 1589	Case 1
6.27178	Gene 1590	Case 1
16.8793	Gene 1592	Case 1
29.1639	Gene 1593	Case 1
20.1647	Gene 1595	Case 1
14.4965	Gene 1597	Case 1
20.9478	Gene 1598	Case 1
22.5879	Gene 1599	Case 1
15.2346	Gene 1600	Case 1
33.8038	Gene 1601	Case 1
6.02888	Gene 1602	Case 1
7.53218	Gene 1603	Case 1
6.94252	Gene 1604	Case 1
25.6802	Gene 1606	Case 1
13.3211	Gene 1607	Case 1
18.1338	Gene 1608	Case 1
9.07098	Gene 1609	Case 1
26.8914	Gene 1610	Case 1
17.5511	Gene 1611	Case 1
5.0157	Gene 1612	Case 1
14.6954	Gene 1613	Case 1
3.40361	Gene 1615	Case 1
12.5664	Gene 1618	Case 1
18.327	Gene 1619	Case 1
11.8772	Gene 1620	Case 1
5.67122	Gene 1621	Case 1
20.7192	Gene 1622	Case 1
18.3404	Gene 1623	Case 1
21.2019	Gene 1624	Case 1
30.4135	Gene 1625	Case 1
3.9372	Gene 1626	Case 1
12.6089	Gene 1628	Case 1
5.17323	Gene 1629	Case 1
19.0196	Gene 1630	Case 1
6.29951	Gene 1632	Case 1
19.4073	Gene 1634	Case 1
30.906	Gene 1635	Case 1
30.154	Gene 1636	Case 1
16.9942	Gene 1637	Case 1
7.97953	Gene 1638	Case 1
8.40699	Gene 1639	Case 1
10.7572	Gene 1640	Case 1
1.85664	Gene 1641	Case 1
21.2437	Gene 1642	Case 1
5.58718	Gene 1643	Case 1
11.8872	Gene 1644	Case 1
25.6277	Gene 1645	Case 1
8.32968	Gene 1646	Case 1
13.4002	Gene 1648	Case 1
19.3788	Gene 1649	Case 1
26.6485	Gene 1650	Case 1
22.6707	Gene 1651	Case 1
5.21772	Gene 1652	Case 1
1.45852	Gene 1653	Case 1
4.16787	Gene 1654	Case 1
23.5309	Gene 1657	Case 1
21.763	Gene 1658	Case 1
20.8767	Gene 1659	Case 1
19.9652	Gene 1660	Case 1
31.0211	Gene 1661	Case 1
12.7161	Gene 1662	Case 1
16.9685	Gene 1663	Case 1
0.937927	Gene 1665	Case 1
14.2758	Gene 1666	Case 1
22.6504	Gene 1667	Case 1
19.9404	Gene 1668	Case 1
23.105	Gene 1669	Case 1
12.7099	Gene 1670	Case 1
18.3845	Gene 1671	Case 1
33.2464	Gene 1672	Case 1
0.172421	Gene 1674	Case 1
12.4783	Gene 1675	Case 1
23.2001	Gene 1676	Case 1
32.2625	Gene 1677	Case 1
33.3009	Gene 1678	Case 1
3.4174	Gene 1679	Case 1
12.9875	Gene 1680	Case 1
6.63293	Gene 1681	Case 1
7.20438	Gene 1682	Case 1
3.749	Gene 1683	Case 1
23.3234	Gene 1684	Case 1
18.9315	Gene 1685	Case 1
5.81866	Gene 1687	Case 1
9.23959	Gene 1690	Case 1
22.7545	Gene 1691	Case 1
22.0602	Gene 1693	Case 1
21.8752	Gene 1694	Case 1
35.092	Gene 1695	Case 1
23.0428	Gene 1696	Case 1
3.37484	Gene 1697	Case 1
8.66484	Gene 1698	Case 1
16.8673	Gene 1699	Case 1
1.02547	Gene 1700	Case 1
22.0964	Gene 1701	Case 1
2.79141	Gene 1702	Case 1
14.2859	Gene 1704	Case 1
26.2794	Gene 1705	Case 1
0.48448	Gene 1706	Case 1
27.9659	Gene 1707	Case 1
17.8307	Gene 1708	Case 1
23.2073	Gene 1709	Case 1
25.336	Gene 1710	Case 1
11.6339	Gene 1711	Case 1
21.6617	Gene 1712	Case 1
19.7817	Gene 1713	Case 1
18.9286	Gene 1714	Case 1
4.74768	Gene 1715	Case 1
9.53129	Gene 1716	Case 1
17.6907	Gene 1717	Case 1
25.7196	Gene 1719	Case 1
20.4658	Gene 1720	Case 1
10.1067	Gene 1721	Case 1
16.4221	Gene 1723	Case 1
5.26546	Gene 1724	Case 1
6.92127	Gene 1725	Case 1
8.31412	Gene 1728	Case 1
20.7322	Gene 1730	Case 1
26.8925	Gene 1731	Case 1
19.5548	Gene 1733	Case 1
23.5564	Gene 1734	Case 1
5.78229	Gene 1735	Case 1
15.5247	Gene 1736	Case 1
0.551499	Gene 1737	Case 1
23.6534	Gene 1739	Case 1
12.9069	Gene 1740	Case 1
13.3453	Gene 1741	Case 1
24.2387	Gene 1742	Case 1
1.22241	Gene 1743	Case 1
20.4857	Gene 1744	Case 1
9.41027	Gene 1745	Case 1
11.5698	Gene 1746	Case 1
25.7017	Gene 1749	Case 1
22.7133	Gene 1750	Case 1
16.9632	Gene 1751	Case 1
15.8259	Gene 1752	Case 1
30.4747	Gene 1753	Case 1
23.2802	Gene 1754	Case 1
16.2149	Gene 1755	Case 1
8.01263	Gene 1756	Case 1
5.71121	Gene 1757	Case 1
1.2524	Gene 1758	Case 1
34.0128	Gene 1759	Case 1
9.99392	Gene 1760	Case 1
9.50915	Gene 1763	Case 1
34.9043	Gene 1764	Case 1
19.3413	Gene 1765	Case 1
30.6351	Gene 1767	Case 1
10.8711	Gene 1768	Case 1
21.7755	Gene 1769	Case 1
6.32699	Gene 1770	Case 1
37.965	Gene 1771	Case 1
28.6794	Gene 1772	Case 1
13.2528	Gene 1773	Case 1
17.6232	Gene 1774	Case 1
25.4736	Gene 1776	Case 1
11.5601	Gene 1777	Case 1
13.7967	Gene 1778	Case 1
14.057	Gene 1779	Case 1
9.92726	Gene 1780	Case 1
15.1405	Gene 1781	Case 1
12.8825	Gene 1782	Case 1
10.0002	Gene 1783	Case 1
24.1231	Gene 1784	Case 1
12.2527	Gene 1785	Case 1
9.91946	Gene 1786	Case 1
18.763	Gene 1787	Case 1
14.9854	Gene 1788	Case 1
17.0197	Gene 1790	Case 1
8.75341	Gene 1791	Case 1
16.5527	Gene 1792	Case 1
11.961	Gene 1793	Case 1
5.07855	Gene 1794	Case 1
15.3641	Gene 1795	Case 1
9.57842	Gene 1796	Case 1
12.1308	Gene 1797	Case 1
15.5575	Gene 1798	Case 1
30.8011	Gene 1799	Case 1
15.3944	Gene 1801	Case 1
11.5266	Gene 1802	Case 1
21.6401	Gene 1804	Case 1
23.5752	Gene 1805	Case 1
25.8576	Gene 1806	Case 1
30.9128	Gene 1807	Case 1
0.363857	Gene 1808	Case 1
14.0041	Gene 1809	Case 1
27.8263	Gene 1811	Case 1
14.9413	Gene 1812	Case 1
18.1698	Gene 1813	Case 1
7.12723	Gene 1814	Case 1
3.79231	Gene 1815	Case 1
15.5734	Gene 1816	Case 1
17.3064	Gene 1817	Case 1
26.6592	Gene 1818	Case 1
6.01348	Gene 1819	Case 1
17.1259	Gene 1820	Case 1
15.4834	Gene 1822	Case 1
29.904	Gene 1823	Case 1
33.237	Gene 1824	Case 1
34.1358	Gene 1825	Case 1
15.3901	Gene 1826	Case 1
17.098	Gene 1827	Case 1
9.41898	Gene 1828	Case 1
8.13298	Gene 1830	Case 1
16.886	Gene 1831	Case 1
19.5535	Gene 1832	Case 1
15.8033	Gene 1834	Case 1
31.5011	Gene 1835	Case 1
16.3404	Gene 1836	Case 1
24.6921	Gene 1838	Case 1
11.7651	Gene 1839	Case 1
22.4456	Gene 1841	Case 1
26.6157	Gene 1842	Case 1
5.15634	Gene 1843	Case 1
12.0161	Gene 1844	Case 1
6.3978	Gene 1845	Case 1
2.99055	Gene 1846	Case 1
19.6034	Gene 1847	Case 1
31.5859	Gene 1848	Case 1
6.2756	Gene 1849	Case 1
13.1972	Gene 1852	Case 1
21.1133	Gene 1853	Case 1
15.647	Gene 1855	Case 1
9.89771	Gene 1856	Case 1
16.4254	Gene 1857	Case 1
17.6905	Gene 1858	Case 1
7.26526	Gene 1859	Case 1
28.9526	Gene 1860	Case 1
18.1868	Gene 1861	Case 1
31.9527	Gene 1862	Case 1
32.9502	Gene 1863	Case 1
14.3428	Gene 1864	Case 1
2.70791	Gene 1865	Case 1
29.3342	Gene 1866	Case 1
29.9298	Gene 1868	Case 1
33.6151	Gene 1869	Case 1
8.62745	Gene 1870	Case 1
23.9926	Gene 1871	Case 1
17.8014	Gene 1872	Case 1
9.54856	Gene 1873	Case 1
0.945818	Gene 1874	Case 1
25.6984	Gene 1875	Case 1
17.5405	Gene 1876	Case 1
25.4402	Gene 1877	Case 1
19.5044	Gene 1878	Case 1
16.8564	Gene 1879	Case 1
21.6348	Gene 1880	Case 1
11.3368	Gene 1881	Case 1
30.9231	Gene 1882	Case 1
28.1092	Gene 1883	Case 1
17.8563	Gene 1884	Case 1
21.2807	Gene 1885	Case 1
15.7156	Gene 1886	Case 1
17.9506	Gene 1887	Case 1
0.0088282	Gene 1888	Case 1
30.0244	Gene 1889	Case 1
35.913	Gene 1890	Case 1
19.0313	Gene 1892	Case 1
5.20048	Gene 1893	Case 1
11.6123	Gene 1895	Case 1
22.2013	Gene 1896	Case 1
0.383734	Gene 1897	Case 1
35.2754	Gene 1898	Case 1
4.76281	Gene 1899	Case 1
17.9002	Gene 1900	Case 1
20.9841	Gene 1901	Case 1
13.9368	Gene 1902	Case 1
20.2184	Gene 1903	Case 1
12.3456	Gene 1904	Case 1
27.1169	Gene 1905	Case 1
25.8158	Gene 1907	Case 1
8.77713	Gene 1908	Case 1
5.83333	Gene 1909	Case 1
9.61708	Gene 1910	Case 1
9.15177	Gene 1911	Case 1
38.0067	Gene 1912	Case 1
2.58705	Gene 1913	Case 1
37.2797	Gene 1914	Case 1
11.5416	Gene 1915	Case 1
23.8003	Gene 1916	Case 1
6.6782	Gene 1917	Case 1
1.72613	Gene 1919	Case 1
17.496	Gene 1920	Case 1
30.724	Gene 1922	Case 1
21.3929	Gene 1923	Case 1
25.5121	Gene 1924	Case 1
3.72774	Gene 1925	Case 1
10.6488	Gene 1926	Case 1
33.569	Gene 1927	Case 1
5.85299	Gene 1928	Case 1
1.28747	Gene 1929	Case 1
21.6299	Gene 1931	Case 1
22.3358	Gene 1932	Case 1
18.0254	Gene 1933	Case 1
24.161	Gene 1934	Case 1
4.08727	Gene 1935	Case 1
20.6042	Gene 1937	Case 1
25.4256	Gene 1938	Case 1
22.6981	Gene 1939	Case 1
35.0461	Gene 1940	Case 1
8.89364	Gene 1941	Case 1
14.5732	Gene 1942	Case 1
18.7233	Gene 1943	Case 1
9.59053	Gene 1944	Case 1
24.5757	Gene 1945	Case 1
11.2794	Gene 1946	Case 1
18.0327	Gene 1947	Case 1
2.25542	Gene 1948	Case 1
26.8244	Gene 1949	Case 1
1.0783	Gene 1950	Case 1
21.2513	Gene 1951	Case 1
17.5194	Gene 1952	Case 1
17.4076	Gene 1953	Case 1
13.2381	Gene 1954	Case 1
16.6738	Gene 1955	Case 1
13.9916	Gene 1956	Case 1
6.38296	Gene 1957	Case 1
8.94373	Gene 1958	Case 1
33.3556	Gene 1959	Case 1
31.9989	Gene 1960	Case 1
34.294	Gene 1961	Case 1
13.722	Gene 1962	Case 1
27.7133	Gene 1963	Case 1
14.9275	Gene 1964	Case 1
20.0448	Gene 1967	Case 1
23.1135	Gene 1968	Case 1
24.1837	Gene 1969	Case 1
16.9402	Gene 1970	Case 1
15.2093	Gene 1971	Case 1
17.8388	Gene 1972	Case 1
11.289	Gene 1973	Case 1
4.92381	Gene 1974	Case 1
13.2466	Gene 1975	Case 1
9.01	Gene 1976	Case 1
39.963	Gene 1977	Case 1
14.4136	Gene 1978	Case 1
8.03532	Gene 1980	Case 1
12.4979	Gene 1981	Case 1
19.2396	Gene 1982	Case 1
1.85386	Gene 1983	Case 1
25.6856	Gene 1985	Case 1
28.426	Gene 1986	Case 1
10.263	Gene 1987	Case 1
18.0263	Gene 1988	Case 1
0.727841	Gene 1990	Case 1
9.49978	Gene 1991	Case 1
0.866803	Gene 1992	Case 1
9.16329	Gene 1993	Case 1
6.66538	Gene 1996	Case 1
4.62464	Gene 1997	Case 1
8.97634	Gene 1998	Case 1
14.921	Gene 1999	Case 1
2.8559	Gene 2000	Case 1
15.3344	Gene 2001	Case 1
27.5274	Gene 2002	Case 1
7.42582	Gene 2003	Case 1
9.38533	Gene 2004	Case 1
1.0259	Gene 2005	Case 1
8.42506	Gene 2007	Case 1
31.5075	Gene 2008	Case 1
20.4747	Gene 2009	Case 1
5.82674	Gene 2010	Case 1
23.3984	Gene 2011	Case 1
14.6814	Gene 2012	Case 1
32.4428	Gene 2013	Case 1
7.53946	Gene 2014	Case 1
4.55427	Gene 2015	Case 1
21.0913	Gene 2016	Case 1
11.9733	Gene 2017	Case 1
13.5293	Gene 2018	Case 1
10.5646	Gene 2019	Case 1
12.741	Gene 2020	Case 1
24.5509	Gene 2021	Case 1
18.0026	Gene 2022	Case 1
20.0874	Gene 2023	Case 1
5.11501	Gene 2024	Case 1
25.954	Gene 2025	Case 1
38.2274	Gene 2027	Case 1
18.5371	Gene 2028	Case 1
25.4296	Gene 2029	Case 1
9.71635	Gene 2030	Case 1
4.40333	Gene 2031	Case 1
16.1611	Gene 2033	Case 1
8.94585	Gene 2034	Case 1
30.4287	Gene 2035	Case 1
17.5494	Gene 2036	Case 1
23.6435	Gene 2037	Case 1
19.5793	Gene 2038	Case 1
17.305	Gene 2039	Case 1
2.47365	Gene 2040	Case 1
37.0902	Gene 2041	Case 1
3.49196	Gene 2042	Case 1
27.0747	Gene 2044	Case 1
20.0106	Gene 2045	Case 1
12.6064	Gene 2046	Case 1
5.72796	Gene 2047	Case 1
8.97766	Gene 2048	Case 1
2.67148	Gene 2049	Case 1
14.7546	Gene 2050	Case 1
5.86926	Gene 2051	Case 1
13.1168	Gene 2052	Case 1
28.3267	Gene 2053	Case 1
9.33721	Gene 2054	Case 1
12.9262	Gene 2055	Case 1
9.89257	Gene 2056	Case 1
27.8429	Gene 2057	Case 1
23.3349	Gene 2058	Case 1
3.18493	Gene 2059	Case 1
20.0843	Gene 2060	Case 1
26.5099	Gene 2061	Case 1
4.93999	Gene 2062	Case 1
22.2354	Gene 2063	Case 1
11.5189	Gene 2064	Case 1
8.03375	Gene 2065	Case 1
5.56028	Gene 2067	Case 1
13.1732	Gene 2068	Case 1
1.5213	Gene 2069	Case 1
9.49224	Gene 2070	Case 1
2.60769	Gene 2071	Case 1
12.7496	Gene 2072	Case 1
32.3326	Gene 2073	Case 1
26.5315	Gene 2074	Case 1
22.8901	Gene 2075	Case 1
10.1442	Gene 2077	Case 1
0.839818	Gene 2079	Case 1
20.3442	Gene 2081	Case 1
28.907	Gene 2083	Case 1
9.86001	Gene 2084	Case 1
6.869	Gene 2085	Case 1
25.715	Gene 2087	Case 1
6.37826	Gene 2088	Case 1
24.5226	Gene 2089	Case 1
26.5144	Gene 2090	Case 1
22.6229	Gene 2091	Case 1
25.7727	Gene 2092	Case 1
10.3744	Gene 2094	Case 1
9.64466	Gene 2095	Case 1
12.4086	Gene 2096	Case 1
5.61869	Gene 2097	Case 1
13.077	Gene 2098	Case 1
0.541604	Gene 2099	Case 1
0.387977	Gene 2100	Case 1
29.595	Gene 2101	Case 1
1.23009	Gene 2102	Case 1
9.22842	Gene 2103	Case 1
9.13806	Gene 2104	Case 1
31.0114	Gene 2105	Case 1
21.2214	Gene 2106	Case 1
0.453044	Gene 2107	Case 1
20.9284	Gene 2108	Case 1
2.1362	Gene 2109	Case 1
19.8867	Gene 2110	Case 1
0.184027	Gene 2111	Case 1
4.68176	Gene 2113	Case 1
39.0703	Gene 2114	Case 1
25.6364	Gene 2115	Case 1
19.6059	Gene 2116	Case 1
24.289	Gene 2117	Case 1
22.9917	Gene 2118	Case 1
31.6092	Gene 2119	Case 1
1.96886	Gene 2121	Case 1
10.3731	Gene 2122	Case 1
6.74396	Gene 2123	Case 1
3.71074	Gene 2124	Case 1
26.5399	Gene 2125	Case 1
19.4514	Gene 2126	Case 1
16.7868	Gene 2127	Case 1
16.252	Gene 2128	Case 1
7.13629	Gene 2129	Case 1
18.1763	Gene 2130	Case 1
12.2713	Gene 2131	Case 1
23.5498	Gene 2132	Case 1
1.96259	Gene 2133	Case 1
16.6736	Gene 2134	Case 1
2.4563	Gene 2136	Case 1
12.8281	Gene 2138	Case 1
3.70622	Gene 2139	Case 1
37.6058	Gene 2140	Case 1
15.399	Gene 2141	Case 1
7.18704	Gene 2144	Case 1
10.8126	Gene 2145	Case 1
5.78277	Gene 2146	Case 1
9.98626	Gene 2147	Case 1
28.6239	Gene 2148	Case 1
38.2306	Gene 2149	Case 1
22.0696	Gene 2150	Case 1
13.8933	Gene 2151	Case 1
24.4629	Gene 2152	Case 1
19.3307	Gene 2153	Case 1
16.7096	Gene 2154	Case 1
17.9019	Gene 2155	Case 1
0.957737	Gene 2156	Case 1
6.91737	Gene 2158	Case 1
12.0919	Gene 2159	Case 1
7.957	Gene 2160	Case 1
4.10698	Gene 2161	Case 1
17.2632	Gene 2162	Case 1
4.02155	Gene 2163	Case 1
18.283	Gene 2164	Case 1
16.6597	Gene 2165	Case 1
14.1153	Gene 2166	Case 1
1.19827	Gene 2167	Case 1
4.9759	Gene 2168	Case 1
29.6164	Gene 2169	Case 1
4.64654	Gene 2170	Case 1
3.43066	Gene 2171	Case 1
30.7577	Gene 2172	Case 1
21.2324	Gene 2173	Case 1
12.8066	Gene 2174	Case 1
24.0435	Gene 2175	Case 1
29.3014	Gene 2176	Case 1
5.28178	Gene 2177	Case 1
28.3465	Gene 2178	Case 1
20.749	Gene 2179	Case 1
1.26189	Gene 2180	Case 1
8.05858	Gene 2181	Case 1
31.2981	Gene 2182	Case 1
13.3288	Gene 2183	Case 1
0.710005	Gene 2184	Case 1
6.25413	Gene 2185	Case 1
28.699	Gene 2186	Case 1
0.430957	Gene 2188	Case 1
8.20026	Gene 2189	Case 1
3.68603	Gene 2190	Case 1
31.4804	Gene 2191	Case 1
8.40138	Gene 2192	Case 1
33.342	Gene 2193	Case 1
11.6075	Gene 2194	Case 1
10.9362	Gene 2195	Case 1
25.0894	Gene 2196	Case 1
32.772	Gene 2197	Case 1
32.5487	Gene 2199	Case 1
6.80834	Gene 2200	Case 1
20.6223	Gene 2201	Case 1
4.44005	Gene 2204	Case 1
23.9359	Gene 2205	Case 1
26.2964	Gene 2207	Case 1
10.599	Gene 2208	Case 1
6.10108	Gene 2209	Case 1
13.2055	Gene 2210	Case 1
28.6736	Gene 2211	Case 1
23.9345	Gene 2212	Case 1
0.0146521	Gene 2213	Case 1
15.5705	Gene 2214	Case 1
20.5014	Gene 2215	Case 1
14.046	Gene 2216	Case 1
6.66599	Gene 2217	Case 1
26.3571	Gene 2218	Case 1
14.8919	Gene 2219	Case 1
18.4213	Gene 2220	Case 1
22.839	Gene 2222	Case 1
6.97548	Gene 2223	Case 1
37.0121	Gene 2225	Case 1
28.355	Gene 2226	Case 1
7.56167	Gene 2227	Case 1
3.914	Gene 2228	Case 1
10.9329	Gene 2229	Case 1
9.37824	Gene 2230	Case 1
26.1314	Gene 2232	Case 1
34.045	Gene 2233	Case 1
16.7631	Gene 2234	Case 1
10.9106	Gene 2236	Case 1
35.2195	Gene 2238	Case 1
35.969	Gene 2239	Case 1
1.56219	Gene 2240	Case 1
12.0769	Gene 2241	Case 1
32.1721	Gene 2242	Case 1
12.804	Gene 2243	Case 1
15.8613	Gene 2244	Case 1
0.697549	Gene 2247	Case 1
9.66687	Gene 2248	Case 1
13.7209	Gene 2249	Case 1
21.0424	Gene 2251	Case 1
23.8814	Gene 2252	Case 1
31.1498	Gene 2253	Case 1
36.8039	Gene 2254	Case 1
15.426	Gene 2255	Case 1
17.7129	Gene 2256	Case 1
2.17534	Gene 2257	Case 1
1.09813	Gene 2258	Case 1
10.3776	Gene 2260	Case 1
24.2347	Gene 2261	Case 1
35.083	Gene 2262	Case 1
2.0188	Gene 2263	Case 1
16.3959	Gene 2264	Case 1
10.1936	Gene 2265	Case 1
15.3278	Gene 2266	Case 1
4.57936	Gene 2267	Case 1
18.2517	Gene 2268	Case 1
23.0314	Gene 2269	Case 1
22.0619	Gene 2270	Case 1
12.1187	Gene 2271	Case 1
13.0622	Gene 2272	Case 1
4.64938	Gene 2273	Case 1
22.9445	Gene 2274	Case 1
16.9152	Gene 2275	Case 1
25.3795	Gene 2276	Case 1
26.0665	Gene 2277	Case 1
11.5588	Gene 2278	Case 1
11.854	Gene 2279	Case 1
12.9084	Gene 2280	Case 1
14.4041	Gene 2281	Case 1
18.0865	Gene 2282	Case 1
24.1813	Gene 2284	Case 1
0.582663	Gene 2285	Case 1
5.1306	Gene 2286	Case 1
23.405	Gene 2287	Case 1
17.0577	Gene 2288	Case 1
7.26557	Gene 2289	Case 1
12.3776	Gene 2290	Case 1
16.3113	Gene 2293	Case 1
14.8217	Gene 2294	Case 1
18.5297	Gene 2295	Case 1
34.5314	Gene 2296	Case 1
26.9262	Gene 2297	Case 1
8.85374	Gene 2298	Case 1
0.0614143	Gene 2299	Case 1
24.2025	Gene 2300	Case 1
1.96407	Gene 2301	Case 1
14.3965	Gene 2303	Case 1
23.8453	Gene 2304	Case 1
4.32891	Gene 2305	Case 1
26.845	Gene 2306	Case 1
27.178	Gene 2307	Case 1
20.6892	Gene 2308	Case 1
0.883869	Gene 2309	Case 1
12.5858	Gene 2311	Case 1
4.64516	Gene 2312	Case 1
22.288	Gene 2313	Case 1
22.9026	Gene 2315	Case 1
9.67993	Gene 2316	Case 1
21.2309	Gene 2317	Case 1
6.24785	Gene 2318	Case 1
0.727769	Gene 2319	Case 1
5.56617	Gene 2320	Case 1
12.966	Gene 2323	Case 1
14.8762	Gene 2324	Case 1
15.6887	Gene 2327	Case 1
18.7961	Gene 2328	Case 1
1.1888	Gene 2329	Case 1
27.2402	Gene 2330	Case 1
21.4757	Gene 2331	Case 1
5.33574	Gene 2332	Case 1
12.7293	Gene 2333	Case 1
10.8982	Gene 2334	Case 1
35.6736	Gene 2335	Case 1
1.35048	Gene 2336	Case 1
17.3877	Gene 2337	Case 1
25.2148	Gene 2339	Case 1
1.79329	Gene 2340	Case 1
9.20543	Gene 2341	Case 1
1.4571	Gene 2342	Case 1
13.1553	Gene 2344	Case 1
21.9424	Gene 2345	Case 1
18.4285	Gene 2346	Case 1
28.5816	Gene 2347	Case 1
[truncated: 7,111 more rows]

## Sheet: EDFig.4d_right
Genes	Method	label
Gene 268	GS	Case 1
Gene 870	GS	Case 1
Gene 1278	GS	Case 1
Gene 1577	GS	Case 1
Gene 1623	GS	Case 1
Gene 1784	GS	Case 1
Gene 2421	GS	Case 1
Gene 2973	GS	Case 1
Gene 3487	GS	Case 1
Gene 3875	GS	Case 1
Gene 4494	GS	Case 1
Gene 4831	GS	Case 1
Gene 4874	GS	Case 1
Gene 5633	GS	Case 1
Gene 5891	GS	Case 1
Gene 7094	GS	Case 2
Gene 9052	GS	Case 4
Gene 9185	GS	Case 4
Gene 9378	GS	Case 4
Gene 9392	GS	Case 4
Gene 9547	GS	Case 4
Gene 9611	GS	Case 4
Gene 9720	GS	Case 4
Gene 9963	GS	Case 4
Gene 2577	GS	Case 1
Gene 1512	GS	Case 1
Gene 3416	GS	Case 1
Gene 3802	GS	Case 1
Gene 5299	GS	Case 1
Gene 4903	GS	Case 1
Gene 3554	GS	Case 1
Gene 5567	GS	Case 1
Gene 389	GS	Case 1
Gene 121	GS	Case 1
Gene 279	GS	Case 1
Gene 3943	GS	Case 1
Gene 1025	GS	Case 1
Gene 3243	GS	Case 1
Gene 3504	GS	Case 1
Gene 110	GS	Case 1
Gene 4879	GS	Case 1
Gene 1569	GS	Case 1
Gene 6548	GS	Case 2
Gene 2624	GS	Case 1
Gene 220	GS	Case 1
Gene 6527	GS	Case 2
Gene 22	GS	Case 1
Gene 2277	GS	Case 1
Gene 6884	GS	Case 2
Gene 2218	GS	Case 1
Gene 3462	GS	Case 1
Gene 4407	GS	Case 1
Gene 1269	GS	Case 1
Gene 7354	GS	Case 2
Gene 5342	GS	Case 1
Gene 1968	GS	Case 1
Gene 5791	GS	Case 1
Gene 3147	GS	Case 1
Gene 1999	GS	Case 1
Gene 3114	GS	Case 1
Gene 3063	GS	Case 1
Gene 5858	GS	Case 1
Gene 2661	GS	Case 1
Gene 558	GS	Case 1
Gene 6492	GS	Case 2
Gene 9504	GS	Case 4
Gene 3423	GS	Case 1
Gene 5140	GS	Case 1
Gene 9091	GS	Case 4
Gene 7185	GS	Case 2
Gene 1291	GS	Case 1
Gene 1761	GS	Case 1
Gene 3745	GS	Case 1
Gene 7611	GS	Case 2
Gene 2592	GS	Case 1
Gene 2484	GS	Case 1
Gene 2350	GS	Case 1
Gene 3108	GS	Case 1
Gene 4707	GS	Case 1
Gene 5045	GS	Case 1
Gene 4945	GS	Case 1
Gene 4535	GS	Case 1
Gene 2893	GS	Case 1
Gene 4554	GS	Case 1
Gene 631	GS	Case 1
Gene 5390	GS	Case 1
Gene 3000	GS	Case 1
Gene 625	GS	Case 1
Gene 480	GS	Case 1
Gene 423	GS	Case 1
Gene 3354	GS	Case 1
Gene 5510	GS	Case 1
Gene 1388	GS	Case 1
Gene 5559	GS	Case 1
Gene 2287	GS	Case 1
Gene 5141	GS	Case 1
Gene 3672	GS	Case 1
Gene 3201	GS	Case 1
Gene 1275	GS	Case 1
Gene 1392	GS	Case 1
Gene 3980	GS	Case 1
Gene 4819	GS	Case 1
Gene 2615	GS	Case 1
Gene 84	GS	Case 1
Gene 2814	GS	Case 1
Gene 4403	GS	Case 1
Gene 2818	GS	Case 1
Gene 5764	GS	Case 1
Gene 2608	GS	Case 1
Gene 1834	GS	Case 1
Gene 1797	GS	Case 1
Gene 2986	GS	Case 1
Gene 2720	GS	Case 1
Gene 4405	GS	Case 1
Gene 61	GS	Case 1
Gene 3914	GS	Case 1
Gene 298	GS	Case 1
Gene 1340	GS	Case 1
Gene 4110	GS	Case 1
Gene 3689	GS	Case 1
Gene 2388	GS	Case 1
Gene 1820	GS	Case 1
Gene 1031	GS	Case 1
Gene 4811	GS	Case 1
Gene 3211	GS	Case 1
Gene 2471	GS	Case 1
Gene 4418	GS	Case 1
Gene 2371	GS	Case 1
Gene 4723	GS	Case 1
Gene 915	GS	Case 1
Gene 3937	GS	Case 1
Gene 5589	GS	Case 1
Gene 929	GS	Case 1
Gene 910	GS	Case 1
Gene 4143	GS	Case 1
Gene 4696	GS	Case 1
Gene 3588	GS	Case 1
Gene 3294	GS	Case 1
Gene 2666	GS	Case 1
Gene 2330	GS	Case 1
Gene 5883	GS	Case 1
Gene 5279	GS	Case 1
Gene 1892	GS	Case 1
Gene 1781	GS	Case 1
Gene 432	GS	Case 1
Gene 2589	GS	Case 1
Gene 5750	GS	Case 1
Gene 1153	GS	Case 1
Gene 3714	GS	Case 1
Gene 4237	GS	Case 1
Gene 4348	GS	Case 1
Gene 3140	GS	Case 1
Gene 2513	GS	Case 1
Gene 1888	GS	Case 1
Gene 5621	GS	Case 1
Gene 674	GS	Case 1
Gene 170	GS	Case 1
Gene 2567	GS	Case 1
Gene 5760	GS	Case 1
Gene 2809	GS	Case 1
Gene 629	GS	Case 1
Gene 5024	GS	Case 1
Gene 294	GS	Case 1
Gene 5366	GS	Case 1
Gene 1658	GS	Case 1
Gene 4793	GS	Case 1
Gene 3611	GS	Case 1
Gene 54	GS	Case 1
Gene 5953	GS	Case 1
Gene 2597	GS	Case 1
Gene 4470	GS	Case 1
Gene 1424	GS	Case 1
Gene 3120	GS	Case 1
Gene 406	GS	Case 1
Gene 3454	GS	Case 1
Gene 1665	GS	Case 1
Gene 1759	GS	Case 1
Gene 1313	GS	Case 1
Gene 1830	GS	Case 1
Gene 3569	GS	Case 1
Gene 2063	GS	Case 1
Gene 280	GS	Case 1
Gene 829	GS	Case 1
Gene 3756	GS	Case 1
Gene 5079	GS	Case 1
Gene 899	GS	Case 1
Gene 2693	GS	Case 1
Gene 5310	GS	Case 1
Gene 2815	GS	Case 1
Gene 1873	GS	Case 1
Gene 4805	GS	Case 1
Gene 2970	GS	Case 1
Gene 2427	GS	Case 1
Gene 3952	GS	Case 1
Gene 4437	GS	Case 1
Gene 3869	GS	Case 1
Gene 5435	GS	Case 1
Gene 5306	GS	Case 1
Gene 3845	GS	Case 1
Gene 7678	GS	Case 2
Gene 4185	GS	Case 1
Gene 3097	GS	Case 1
Gene 831	GS	Case 1
Gene 1266	GS	Case 1
Gene 4050	GS	Case 1
Gene 4162	GS	Case 1
Gene 5746	GS	Case 1
Gene 488	GS	Case 1
Gene 1656	GS	Case 1
Gene 3428	GS	Case 1
Gene 4388	GS	Case 1
Gene 5667	GS	Case 1
Gene 3648	GS	Case 1
Gene 1596	GS	Case 1
Gene 4720	GS	Case 1
Gene 3181	GS	Case 1
Gene 107	GS	Case 1
Gene 2196	GS	Case 1
Gene 5617	GS	Case 1
Gene 4715	GS	Case 1
Gene 5744	GS	Case 1
Gene 5246	GS	Case 1
Gene 5136	GS	Case 1
Gene 335	GS	Case 1
Gene 3573	GS	Case 1
Gene 5549	GS	Case 1
Gene 4971	GS	Case 1
Gene 3687	GS	Case 1
Gene 2526	GS	Case 1
Gene 1987	GS	Case 1
Gene 3320	GS	Case 1
Gene 5408	GS	Case 1
Gene 4208	GS	Case 1
Gene 3702	GS	Case 1
Gene 1087	GS	Case 1
Gene 5629	GS	Case 1
Gene 5107	GS	Case 1
Gene 2235	GS	Case 1
Gene 3511	GS	Case 1
Gene 5033	GS	Case 1
Gene 4043	GS	Case 1
Gene 4887	GS	Case 1
Gene 1538	GS	Case 1
Gene 2249	GS	Case 1
Gene 1614	GS	Case 1
Gene 317	GS	Case 1
Gene 1288	GS	Case 1
Gene 5097	GS	Case 1
Gene 1289	GS	Case 1
Gene 4072	GS	Case 1
Gene 3350	GS	Case 1
Gene 1161	GS	Case 1
Gene 4083	GS	Case 1
Gene 3728	GS	Case 1
Gene 1372	GS	Case 1
Gene 4361	GS	Case 1
Gene 5674	GS	Case 1
Gene 5297	GS	Case 1
Gene 4688	GS	Case 1
Gene 219	GS	Case 1
Gene 5734	GS	Case 1
Gene 2977	GS	Case 1
Gene 1423	GS	Case 1
Gene 2408	GS	Case 1
Gene 1443	GS	Case 1
Gene 5116	GS	Case 1
Gene 4560	GS	Case 1
Gene 1672	GS	Case 1
Gene 2490	GS	Case 1
Gene 1403	GS	Case 1
Gene 6027	GS	Case 2
Gene 3285	GS	Case 1
Gene 5637	GS	Case 1
Gene 3717	GS	Case 1
Gene 5999	GS	Case 1
Gene 5989	GS	Case 1
Gene 4544	GS	Case 1
Gene 4409	GS	Case 1
Gene 127	GS	Case 1
Gene 1578	GS	Case 1
Gene 4212	GS	Case 1
Gene 5547	GS	Case 1
Gene 2495	GS	Case 1
Gene 5402	GS	Case 1
Gene 2992	GS	Case 1
Gene 3634	GS	Case 1
Gene 1197	GS	Case 1
Gene 4752	GS	Case 1
Gene 5862	GS	Case 1
Gene 4492	GS	Case 1
Gene 4164	GS	Case 1
Gene 550	GS	Case 1
Gene 1741	GS	Case 1
Gene 5401	GS	Case 1
Gene 1356	GS	Case 1
Gene 5777	GS	Case 1
Gene 721	GS	Case 1
Gene 2558	GS	Case 1
Gene 1845	GS	Case 1
Gene 201	GS	Case 1
Gene 1249	GS	Case 1
Gene 5341	GS	Case 1
Gene 2069	GS	Case 1
Gene 7008	GS	Case 2
Gene 3091	GS	Case 1
Gene 3681	GS	Case 1
Gene 1282	GS	Case 1
Gene 1283	GS	Case 1
Gene 5710	GS	Case 1
Gene 1644	GS	Case 1
Gene 2398	GS	Case 1
Gene 4609	GS	Case 1
Gene 792	GS	Case 1
Gene 3891	GS	Case 1
Gene 973	GS	Case 1
Gene 2449	GS	Case 1
Gene 5224	GS	Case 1
Gene 1419	GS	Case 1
Gene 5888	GS	Case 1
Gene 4005	GS	Case 1
Gene 2193	GS	Case 1
Gene 2231	GS	Case 1
Gene 2372	GS	Case 1
Gene 1396	GS	Case 1
Gene 5626	GS	Case 1
Gene 5388	GS	Case 1
Gene 4267	GS	Case 1
Gene 1791	GS	Case 1
Gene 2219	GS	Case 1
Gene 3866	GS	Case 1
Gene 1874	GS	Case 1
Gene 937	GS	Case 1
Gene 2803	GS	Case 1
Gene 1377	GS	Case 1
Gene 1065	GS	Case 1
Gene 4047	GS	Case 1
Gene 278	GS	Case 1
Gene 5433	GS	Case 1
Gene 2571	GS	Case 1
Gene 4238	GS	Case 1
Gene 2755	GS	Case 1
Gene 1097	GS	Case 1
Gene 1106	GS	Case 1
Gene 2821	GS	Case 1
Gene 3339	GS	Case 1
Gene 4701	GS	Case 1
Gene 677	GS	Case 1
Gene 1012	GS	Case 1
Gene 3375	GS	Case 1
Gene 1857	GS	Case 1
Gene 388	GS	Case 1
Gene 1258	GS	Case 1
Gene 3909	GS	Case 1
Gene 137	GS	Case 1
Gene 3945	GS	Case 1
Gene 1452	GS	Case 1
Gene 2259	GS	Case 1
Gene 1568	GS	Case 1
Gene 4109	GS	Case 1
Gene 2745	GS	Case 1
Gene 5616	GS	Case 1
Gene 2801	GS	Case 1
Gene 5090	GS	Case 1
Gene 2281	GS	Case 1
Gene 4963	GS	Case 1
Gene 5699	GS	Case 1
Gene 1513	GS	Case 1
Gene 374	GS	Case 1
Gene 3584	GS	Case 1
Gene 1555	GS	Case 1
Gene 5695	GS	Case 1
Gene 731	GS	Case 1
Gene 514	GS	Case 1
Gene 3580	GS	Case 1
Gene 142	GS	Case 1
Gene 3079	GS	Case 1
Gene 2652	GS	Case 1
Gene 5666	GS	Case 1
Gene 3722	GS	Case 1
Gene 5030	GS	Case 1
Gene 2424	GS	Case 1
Gene 5151	GS	Case 1
Gene 1717	GS	Case 1
Gene 2034	GS	Case 1
Gene 1652	GS	Case 1
Gene 321	GS	Case 1
Gene 1212	GS	Case 1
Gene 842	GS	Case 1
Gene 4983	GS	Case 1
Gene 4221	GS	Case 1
Gene 2924	GS	Case 1
Gene 1579	GS	Case 1
Gene 577	GS	Case 1
Gene 5039	GS	Case 1
Gene 2619	GS	Case 1
Gene 2029	GS	Case 1
Gene 4849	GS	Case 1
Gene 3703	GS	Case 1
Gene 1371	GS	Case 1
Gene 554	GS	Case 1
Gene 2355	GS	Case 1
Gene 3388	GS	Case 1
Gene 2662	GS	Case 1
Gene 3311	GS	Case 1
Gene 5975	GS	Case 1
Gene 2557	GS	Case 1
Gene 4018	GS	Case 1
Gene 1509	GS	Case 1
Gene 2925	GS	Case 1
Gene 3899	GS	Case 1
Gene 3927	GS	Case 1
Gene 2559	GS	Case 1
Gene 1476	GS	Case 1
Gene 3847	GS	Case 1
Gene 2858	GS	Case 1
Gene 3628	GS	Case 1
Gene 3028	GS	Case 1
Gene 1735	GS	Case 1
Gene 4483	GS	Case 1
Gene 3686	GS	Case 1
Gene 3422	GS	Case 1
Gene 4904	GS	Case 1
Gene 3529	GS	Case 1
Gene 3192	GS	Case 1
Gene 578	GS	Case 1
Gene 961	GS	Case 1
Gene 9326	GS	Case 4
Gene 3892	GS	Case 1
Gene 5923	GS	Case 1
Gene 2194	GS	Case 1
Gene 756	GS	Case 1
Gene 275	GS	Case 1
Gene 3975	GS	Case 1
Gene 2158	GS	Case 1
Gene 2482	GS	Case 1
Gene 2673	GS	Case 1
Gene 3617	GS	Case 1
Gene 3883	GS	Case 1
Gene 1337	GS	Case 1
Gene 3330	GS	Case 1
Gene 1602	GS	Case 1
Gene 3054	GS	Case 1
Gene 4511	GS	Case 1
Gene 414	GS	Case 1
Gene 304	GS	Case 1
Gene 1477	GS	Case 1
Gene 52	GS	Case 1
Gene 5849	GS	Case 1
Gene 4323	GS	Case 1
Gene 4067	GS	Case 1
Gene 5652	GS	Case 1
Gene 1796	GS	Case 1
Gene 5819	GS	Case 1
Gene 3761	GS	Case 1
Gene 4910	GS	Case 1
Gene 1886	GS	Case 1
Gene 5876	GS	Case 1
Gene 4686	GS	Case 1
Gene 5176	GS	Case 1
Gene 2088	GS	Case 1
Gene 5334	GS	Case 1
Gene 2635	GS	Case 1
Gene 5336	GS	Case 1
Gene 2182	GS	Case 1
Gene 4040	GS	Case 1
Gene 2836	GS	Case 1
Gene 5535	GS	Case 1
Gene 5003	GS	Case 1
Gene 3039	GS	Case 1
Gene 2975	GS	Case 1
Gene 2547	GS	Case 1
Gene 2728	GS	Case 1
Gene 4069	GS	Case 1
Gene 163	GS	Case 1
Gene 4863	GS	Case 1
Gene 2257	GS	Case 1
Gene 2036	GS	Case 1
Gene 4621	GS	Case 1
Gene 4581	GS	Case 1
Gene 1321	GS	Case 1
Gene 1790	GS	Case 1
Gene 5454	GS	Case 1
Gene 1598	GS	Case 1
Gene 812	GS	Case 1
Gene 5409	GS	Case 1
Gene 1080	GS	Case 1
Gene 5536	GS	Case 1
Gene 2399	GS	Case 1
Gene 1079	GS	Case 1
Gene 670	GS	Case 1
Gene 9924	GS	Case 4
Gene 4558	GS	Case 1
Gene 5630	GS	Case 1
Gene 4434	GS	Case 1
Gene 1225	GS	Case 1
Gene 4360	GS	Case 1
Gene 2241	GS	Case 1
Gene 5790	GS	Case 1
Gene 909	GS	Case 1
Gene 2730	GS	Case 1
Gene 5162	GS	Case 1
Gene 1946	GS	Case 1
Gene 1889	GS	Case 1
Gene 3723	GS	Case 1
Gene 2154	GS	Case 1
Gene 4602	GS	Case 1
Gene 3197	GS	Case 1
Gene 2288	GS	Case 1
Gene 4928	GS	Case 1
Gene 1836	GS	Case 1
Gene 2774	GS	Case 1
Gene 4716	GS	Case 1
Gene 4100	GS	Case 1
Gene 339	GS	Case 1
Gene 1359	GS	Case 1
Gene 5495	GS	Case 1
Gene 1969	GS	Case 1
Gene 3174	GS	Case 1
Gene 2087	GS	Case 1
Gene 1882	GS	Case 1
Gene 438	GS	Case 1
Gene 3804	GS	Case 1
Gene 3886	GS	Case 1
Gene 5463	GS	Case 1
Gene 3131	GS	Case 1
Gene 2722	GS	Case 1
Gene 5964	GS	Case 1
Gene 4463	GS	Case 1
Gene 851	GS	Case 1
Gene 2514	GS	Case 1
Gene 4540	GS	Case 1
Gene 1694	GS	Case 1
Gene 4293	GS	Case 1
Gene 2824	GS	Case 1
Gene 3523	GS	Case 1
Gene 4450	GS	Case 1
Gene 5232	GS	Case 1
Gene 5458	GS	Case 1
Gene 5793	GS	Case 1
Gene 794	GS	Case 1
Gene 5937	GS	Case 1
Gene 1752	GS	Case 1
Gene 4318	GS	Case 1
Gene 5048	GS	Case 1
Gene 918	GS	Case 1
Gene 3620	GS	Case 1
Gene 247	GS	Case 1
Gene 5474	GS	Case 1
Gene 3737	GS	Case 1
Gene 3578	GS	Case 1
Gene 1121	GS	Case 1
Gene 1793	GS	Case 1
Gene 2364	GS	Case 1
Gene 3349	GS	Case 1
Gene 2901	GS	Case 1
Gene 3877	GS	Case 1
Gene 1692	GS	Case 1
Gene 4412	GS	Case 1
Gene 5497	GS	Case 1
Gene 3959	GS	Case 1
Gene 1911	GS	Case 1
Gene 942	GS	Case 1
Gene 5564	GS	Case 1
Gene 1247	GS	Case 1
Gene 3571	GS	Case 1
Gene 174	GS	Case 1
Gene 1194	GS	Case 1
Gene 3168	GS	Case 1
Gene 3793	GS	Case 1
Gene 2405	GS	Case 1
Gene 4845	GS	Case 1
Gene 3034	GS	Case 1
Gene 352	GS	Case 1
Gene 2266	GS	Case 1
Gene 430	GS	Case 1
Gene 5397	GS	Case 1
Gene 5080	GS	Case 1
Gene 4124	GS	Case 1
Gene 1233	GS	Case 1
Gene 3639	GS	Case 1
Gene 1952	GS	Case 1
Gene 2539	GS	Case 1
Gene 4390	GS	Case 1
Gene 1136	GS	Case 1
Gene 1138	GS	Case 1
Gene 2216	GS	Case 1
Gene 743	GS	Case 1
Gene 3673	GS	Case 1
Gene 4557	GS	Case 1
Gene 5293	GS	Case 1
Gene 3560	GS	Case 1
Gene 5372	GS	Case 1
Gene 5338	GS	Case 1
Gene 5686	GS	Case 1
Gene 1895	GS	Case 1
Gene 3434	GS	Case 1
Gene 2935	GS	Case 1
Gene 334	GS	Case 1
Gene 2846	GS	Case 1
Gene 4719	GS	Case 1
Gene 3186	GS	Case 1
Gene 5840	GS	Case 1
Gene 2556	GS	Case 1
Gene 1500	GS	Case 1
Gene 3544	GS	Case 1
Gene 3757	GS	Case 1
Gene 3917	GS	Case 1
Gene 5721	GS	Case 1
Gene 5741	GS	Case 1
Gene 4498	GS	Case 1
Gene 3472	GS	Case 1
Gene 4750	GS	Case 1
Gene 1932	GS	Case 1
Gene 4283	GS	Case 1
Gene 2867	GS	Case 1
Gene 2523	GS	Case 1
Gene 1100	GS	Case 1
Gene 2184	GS	Case 1
Gene 5702	GS	Case 1
Gene 1149	GS	Case 1
Gene 4429	GS	Case 1
Gene 4475	GS	Case 1
Gene 2987	GS	Case 1
Gene 2094	GS	Case 1
Gene 3481	GS	Case 1
Gene 1120	GS	Case 1
Gene 5766	GS	Case 1
Gene 2737	GS	Case 1
Gene 882	GS	Case 1
Gene 329	GS	Case 1
Gene 242	GS	Case 1
Gene 5817	GS	Case 1
Gene 4935	GS	Case 1
Gene 134	GS	Case 1
Gene 59	GS	Case 1
Gene 956	GS	Case 1
Gene 2121	GS	Case 1
Gene 695	GS	Case 1
Gene 4706	GS	Case 1
Gene 2664	GS	Case 1
Gene 3247	GS	Case 1
Gene 4580	GS	Case 1
Gene 2458	GS	Case 1
Gene 4243	GS	Case 1
Gene 1700	GS	Case 1
Gene 3244	GS	Case 1
Gene 4810	GS	Case 1
Gene 1621	GS	Case 1
Gene 1014	GS	Case 1
Gene 2201	GS	Case 1
Gene 3241	GS	Case 1
Gene 1863	GS	Case 1
Gene 1466	GS	Case 1
Gene 4460	GS	Case 1
Gene 5298	GS	Case 1
Gene 172	GS	Case 1
Gene 2326	GS	Case 1
Gene 5537	GS	Case 1
Gene 4767	GS	Case 1
Gene 2718	GS	Case 1
Gene 1115	GS	Case 1
Gene 3693	GS	Case 1
Gene 2275	GS	Case 1
Gene 2626	GS	Case 1
Gene 1663	GS	Case 1
Gene 4131	GS	Case 1
Gene 4324	GS	Case 1
Gene 785	GS	Case 1
Gene 1352	GS	Case 1
Gene 396	GS	Case 1
Gene 4657	GS	Case 1
Gene 2011	GS	Case 1
Gene 1067	GS	Case 1
Gene 3732	GS	Case 1
Gene 664	GS	Case 1
Gene 1885	GS	Case 1
Gene 3175	GS	Case 1
Gene 3551	GS	Case 1
Gene 1900	GS	Case 1
Gene 2410	GS	Case 1
Gene 1503	GS	Case 1
Gene 4978	GS	Case 1
Gene 5360	GS	Case 1
Gene 5863	GS	Case 1
Gene 4823	GS	Case 1
Gene 4883	GS	Case 1
Gene 1447	GS	Case 1
Gene 801	GS	Case 1
Gene 314	GS	Case 1
Gene 5591	GS	Case 1
Gene 200	GS	Case 1
Gene 6598	GS	Case 2
Gene 2486	GS	Case 1
Gene 4780	GS	Case 1
Gene 44	GS	Case 1
Gene 3496	GS	Case 1
Gene 5678	GS	Case 1
Gene 1094	GS	Case 1
Gene 2596	GS	Case 1
Gene 3397	GS	Case 1
Gene 2520	GS	Case 1
Gene 946	GS	Case 1
Gene 7227	GS	Case 2
Gene 5118	GS	Case 1
Gene 4992	GS	Case 1
Gene 600	GS	Case 1
Gene 4855	GS	Case 1
Gene 3518	GS	Case 1
Gene 2516	GS	Case 1
Gene 1219	GS	Case 1
Gene 5645	GS	Case 1
Gene 2000	GS	Case 1
Gene 833	GS	Case 1
Gene 3794	GS	Case 1
Gene 5283	GS	Case 1
Gene 4017	GS	Case 1
Gene 521	GS	Case 1
Gene 2878	GS	Case 1
Gene 5502	GS	Case 1
Gene 5595	GS	Case 1
Gene 715	GS	Case 1
Gene 2663	GS	Case 1
Gene 3541	GS	Case 1
Gene 240	GS	Case 1
Gene 2694	GS	Case 1
Gene 5740	GS	Case 1
Gene 3590	GS	Case 1
Gene 3545	GS	Case 1
Gene 1629	GS	Case 1
Gene 522	GS	Case 1
Gene 561	GS	Case 1
Gene 2081	GS	Case 1
Gene 2047	GS	Case 1
Gene 827	GS	Case 1
Gene 2926	GS	Case 1
Gene 2228	GS	Case 1
Gene 4486	GS	Case 1
Gene 4499	GS	Case 1
Gene 4986	GS	Case 1
Gene 5466	GS	Case 1
Gene 4913	GS	Case 1
Gene 324	GS	Case 1
Gene 476	GS	Case 1
Gene 499	GS	Case 1
Gene 15	GS	Case 1
Gene 1522	GS	Case 1
Gene 4956	GS	Case 1
Gene 4046	GS	Case 1
Gene 791	GS	Case 1
Gene 2328	GS	Case 1
Gene 728	GS	Case 1
Gene 816	GS	Case 1
Gene 5434	GS	Case 1
Gene 704	GS	Case 1
Gene 2657	GS	Case 1
Gene 667	GS	Case 1
Gene 4537	GS	Case 1
Gene 3325	GS	Case 1
Gene 2964	GS	Case 1
Gene 96	GS	Case 1
Gene 2375	GS	Case 1
Gene 5455	GS	Case 1
Gene 2474	GS	Case 1
Gene 1612	GS	Case 1
Gene 4298	GS	Case 1
Gene 5425	GS	Case 1
Gene 657	GS	Case 1
Gene 2294	GS	Case 1
Gene 894	GS	Case 1
Gene 3925	GS	Case 1
Gene 3117	GS	Case 1
Gene 2393	GS	Case 1
Gene 4145	GS	Case 1
Gene 2037	GS	Case 1
Gene 1829	GS	Case 1
Gene 4442	GS	Case 1
Gene 4740	GS	Case 1
Gene 5355	GS	Case 1
Gene 1913	GS	Case 1
Gene 5532	GS	Case 1
Gene 4090	GS	Case 1
Gene 229	GS	Case 1
Gene 3025	GS	Case 1
Gene 194	GS	Case 1
Gene 3430	GS	Case 1
Gene 1160	GS	Case 1
Gene 318	GS	Case 1
Gene 391	GS	Case 1
Gene 1581	GS	Case 1
Gene 3643	GS	Case 1
Gene 3970	GS	Case 1
Gene 3956	GS	Case 1
Gene 733	GS	Case 1
Gene 3688	GS	Case 1
Gene 1997	GS	Case 1
Gene 927	GS	Case 1
Gene 1486	GS	Case 1
Gene 5635	GS	Case 1
Gene 5577	GS	Case 1
Gene 4792	GS	Case 1
Gene 171	GS	Case 1
Gene 5648	GS	Case 1
Gene 2588	GS	Case 1
Gene 454	GS	Case 1
Gene 375	GS	Case 1
Gene 114	GS	Case 1
Gene 5383	GS	Case 1
Gene 5511	GS	Case 1
Gene 809	GS	Case 1
Gene 1591	GS	Case 1
Gene 768	GS	Case 1
Gene 79	GS	Case 1
Gene 1156	GS	Case 1
Gene 469	GS	Case 1
Gene 2439	GS	Case 1
Gene 1814	GS	Case 1
Gene 1497	GS	Case 1
Gene 5632	GS	Case 1
Gene 5958	GS	Case 1
Gene 3680	GS	Case 1
Gene 3178	GS	Case 1
Gene 3136	GS	Case 1
Gene 1595	GS	Case 1
Gene 1747	GS	Case 1
Gene 5676	GS	Case 1
Gene 23	GS	Case 1
Gene 5078	GS	Case 1
Gene 859	GS	Case 1
Gene 5726	GS	Case 1
Gene 2643	GS	Case 1
Gene 5599	GS	Case 1
Gene 525	GS	Case 1
Gene 6377	GS	Case 2
Gene 7801	GS	Case 2
Gene 5909	GS	Case 1
Gene 3451	GS	Case 1
Gene 1499	GS	Case 1
Gene 928	GS	Case 1
Gene 1295	GS	Case 1
Gene 244	GS	Case 1
Gene 947	GS	Case 1
Gene 373	GS	Case 1
Gene 2322	GS	Case 1
Gene 1179	GS	Case 1
Gene 2923	GS	Case 1
Gene 4272	GS	Case 1
Gene 4058	GS	Case 1
Gene 1103	GS	Case 1
Gene 4432	GS	Case 1
Gene 2171	GS	Case 1
Gene 4788	GS	Case 1
Gene 3926	GS	Case 1
Gene 4733	GS	Case 1
Gene 5026	GS	Case 1
Gene 4633	GS	Case 1
Gene 2100	GS	Case 1
Gene 1963	GS	Case 1
Gene 5642	GS	Case 1
Gene 1336	GS	Case 1
Gene 5852	GS	Case 1
Gene 1210	GS	Case 1
Gene 4894	GS	Case 1
Gene 3502	GS	Case 1
Gene 5125	GS	Case 1
Gene 3032	GS	Case 1
Gene 5456	GS	Case 1
Gene 5307	GS	Case 1
Gene 3663	GS	Case 1
Gene 3419	GS	Case 1
Gene 2770	GS	Case 1
Gene 1228	GS	Case 1
Gene 3819	GS	Case 1
Gene 5922	GS	Case 1
Gene 4577	GS	Case 1
Gene 3940	GS	Case 1
Gene 563	GS	Case 1
Gene 2995	GS	Case 1
Gene 2113	GS	Case 1
Gene 5578	GS	Case 1
Gene 5755	GS	Case 1
Gene 3812	GS	Case 1
Gene 814	GS	Case 1
Gene 1398	GS	Case 1
Gene 3546	GS	Case 1
Gene 4057	GS	Case 1
Gene 2124	GS	Case 1
Gene 5419	GS	Case 1
Gene 5356	GS	Case 1
Gene 1859	GS	Case 1
Gene 99	GS	Case 1
Gene 1152	GS	Case 1
Gene 4371	GS	Case 1
Gene 2429	GS	Case 1
Gene 656	GS	Case 1
Gene 451	GS	Case 1
Gene 1651	GS	Case 1
Gene 1914	GS	Case 1
Gene 2189	GS	Case 1
Gene 1034	GS	Case 1
Gene 5605	GS	Case 1
Gene 5647	GS	Case 1
Gene 5758	GS	Case 1
Gene 3539	GS	Case 1
Gene 1257	GS	Case 1
Gene 3499	GS	Case 1
Gene 5971	GS	Case 1
Gene 5218	GS	Case 1
Gene 612	GS	Case 1
Gene 5949	GS	Case 1
Gene 758	GS	Case 1
Gene 2775	GS	Case 1
Gene 5631	GS	Case 1
Gene 2942	GS	Case 1
Gene 4157	GS	Case 1
Gene 5889	GS	Case 1
Gene 3799	GS	Case 1
Gene 1440	GS	Case 1
Gene 2135	GS	Case 1
Gene 4731	GS	Case 1
Gene 787	GS	Case 1
Gene 5226	GS	Case 1
Gene 4421	GS	Case 1
Gene 4786	GS	Case 1
Gene 4244	GS	Case 1
Gene 193	GS	Case 1
Gene 2807	GS	Case 1
Gene 3969	GS	Case 1
Gene 3027	GS	Case 1
Gene 2795	GS	Case 1
Gene 1724	GS	Case 1
Gene 4378	GS	Case 1
Gene 3179	GS	Case 1
Gene 3774	GS	Case 1
Gene 2462	GS	Case 1
Gene 4615	GS	Case 1
Gene 5418	GS	Case 1
Gene 1311	GS	Case 1
Gene 1268	GS	Case 1
Gene 4209	GS	Case 1
Gene 2310	GS	Case 1
Gene 3797	GS	Case 1
Gene 81	GS	Case 1
Gene 4996	GS	Case 1
Gene 1016	GS	Case 1
Gene 2397	GS	Case 1
Gene 749	GS	Case 1
Gene 5416	GS	Case 1
Gene 1277	GS	Case 1
Gene 1414	GS	Case 1
Gene 2849	GS	Case 1
Gene 2007	GS	Case 1
Gene 4669	GS	Case 1
Gene 2002	GS	Case 1
Gene 460	GS	Case 1
Gene 5403	GS	Case 1
Gene 2701	GS	Case 1
Gene 6175	GS	Case 2
Gene 1723	GS	Case 1
Gene 5825	GS	Case 1
Gene 2003	GS	Case 1
Gene 1879	GS	Case 1
Gene 2390	GS	Case 1
Gene 2622	GS	Case 1
Gene 4010	GS	Case 1
Gene 3577	GS	Case 1
Gene 3636	GS	Case 1
Gene 484	GS	Case 1
Gene 6037	GS	Case 2
Gene 2019	GS	Case 1
Gene 2784	GS	Case 1
Gene 262	GS	Case 1
Gene 289	GS	Case 1
Gene 5782	GS	Case 1
Gene 443	GS	Case 1
Gene 4381	GS	Case 1
Gene 3987	GS	Case 1
Gene 1157	GS	Case 1
Gene 5294	GS	Case 1
Gene 963	GS	Case 1
Gene 5337	GS	Case 1
Gene 4096	GS	Case 1
Gene 1090	GS	Case 1
Gene 263	GS	Case 1
Gene 3305	GS	Case 1
Gene 916	GS	Case 1
Gene 1802	GS	Case 1
Gene 2451	GS	Case 1
Gene 3010	GS	Case 1
Gene 837	GS	Case 1
Gene 2834	GS	Case 1
Gene 2441	GS	Case 1
Gene 5055	GS	Case 1
Gene 25	GS	Case 1
Gene 5951	GS	Case 1
Gene 5566	GS	Case 1
Gene 2611	GS	Case 1
Gene 1941	GS	Case 1
Gene 5865	GS	Case 1
Gene 1408	GS	Case 1
Gene 2010	GS	Case 1
Gene 1945	GS	Case 1
Gene 5295	GS	Case 1
Gene 2949	GS	Case 1
Gene 2518	GS	Case 1
Gene 2932	GS	Case 1
Gene 2236	GS	Case 1
Gene 5021	GS	Case 1
Gene 4954	GS	Case 1
Gene 1903	GS	Case 1
Gene 2996	GS	Case 1
Gene 5381	GS	Case 1
Gene 3724	GS	Case 1
Gene 5263	GS	Case 1
Gene 4247	GS	Case 1
Gene 3767	GS	Case 1
Gene 102	GS	Case 1
Gene 3047	GS	Case 1
Gene 5897	GS	Case 1
Gene 3450	GS	Case 1
Gene 1104	GS	Case 1
Gene 2710	GS	Case 1
Gene 3429	GS	Case 1
Gene 4950	GS	Case 1
Gene 211	GS	Case 1
Gene 123	GS	Case 1
Gene 3248	GS	Case 1
Gene 1281	GS	Case 1
Gene 759	GS	Case 1
Gene 1204	GS	Case 1
Gene 3553	GS	Case 1
Gene 3413	GS	Case 1
Gene 1575	GS	Case 1
Gene 4813	GS	Case 1
Gene 5807	GS	Case 1
Gene 1909	GS	Case 1
Gene 4791	GS	Case 1
Gene 3692	GS	Case 1
Gene 2853	GS	Case 1
Gene 986	GS	Case 1
Gene 5420	GS	Case 1
Gene 606	GS	Case 1
Gene 2510	GS	Case 1
Gene 1410	GS	Case 1
Gene 3585	GS	Case 1
Gene 420	GS	Case 1
Gene 46	GS	Case 1
Gene 551	GS	Case 1
Gene 326	GS	Case 1
Gene 51	GS	Case 1
Gene 5439	GS	Case 1
Gene 917	GS	Case 1
Gene 4756	GS	Case 1
Gene 2907	GS	Case 1
Gene 5329	GS	Case 1
Gene 4926	GS	Case 1
Gene 2205	GS	Case 1
Gene 370	GS	Case 1
Gene 1730	GS	Case 1
Gene 4763	GS	Case 1
Gene 4425	GS	Case 1
Gene 1813	GS	Case 1
Gene 3976	GS	Case 1
Gene 2127	GS	Case 1
Gene 3064	GS	Case 1
Gene 225	GS	Case 1
Gene 4988	GS	Case 1
Gene 5638	GS	Case 1
Gene 1310	GS	Case 1
Gene 5040	GS	Case 1
Gene 4542	GS	Case 1
Gene 6930	GS	Case 2
Gene 2045	GS	Case 1
Gene 3895	GS	Case 1
Gene 2532	GS	Case 1
Gene 2030	GS	Case 1
Gene 5521	GS	Case 1
Gene 1835	GS	Case 1
Gene 3968	GS	Case 1
Gene 4679	GS	Case 1
Gene 2920	GS	Case 1
Gene 3932	GS	Case 1
Gene 4065	GS	Case 1
Gene 179	GS	Case 1
Gene 828	GS	Case 1
Gene 2318	GS	Case 1
Gene 26	GS	Case 1
Gene 379	GS	Case 1
Gene 1590	GS	Case 1
Gene 4063	GS	Case 1
Gene 3706	GS	Case 1
Gene 3949	GS	Case 1
Gene 4029	GS	Case 1
Gene 4611	GS	Case 1
Gene 1841	GS	Case 1
Gene 3954	GS	Case 1
Gene 2945	GS	Case 1
Gene 3343	GS	Case 1
Gene 3308	GS	Case 1
Gene 5487	GS	Case 1
Gene 4712	GS	Case 1
Gene 5001	GS	Case 1
Gene 5217	GS	Case 1
Gene 628	GS	Case 1
Gene 3853	GS	Case 1
Gene 1703	GS	Case 1
Gene 3438	GS	Case 1
Gene 4920	GS	Case 1
Gene 3998	GS	Case 1
Gene 4028	GS	Case 1
Gene 716	GS	Case 1
Gene 2217	GS	Case 1
Gene 4286	GS	Case 1
Gene 2667	GS	Case 1
Gene 693	GS	Case 1
Gene 3127	GS	Case 1
Gene 2771	GS	Case 1
Gene 3501	GS	Case 1
Gene 901	GS	Case 1
Gene 6093	GS	Case 2
Gene 1182	GS	Case 1
Gene 4641	GS	Case 1
Gene 4727	GS	Case 1
Gene 5711	GS	Case 1
Gene 3720	GS	Case 1
Gene 3861	GS	Case 1
Gene 4380	GS	Case 1
Gene 358	GS	Case 1
Gene 5004	GS	Case 1
Gene 3021	GS	Case 1
Gene 1923	GS	Case 1
Gene 7425	GS	Case 2
Gene 1073	GS	Case 1
Gene 2963	GS	Case 1
Gene 1038	GS	Case 1
Gene 4886	GS	Case 1
Gene 5469	GS	Case 1
Gene 5828	GS	Case 1
Gene 1050	GS	Case 1
Gene 2811	GS	Case 1
Gene 4127	GS	Case 1
Gene 2494	GS	Case 1
Gene 584	GS	Case 1
Gene 4163	GS	Case 1
Gene 962	GS	Case 1
Gene 4374	GS	Case 1
Gene 3595	GS	Case 1
Gene 1264	GS	Case 1
Gene 4035	GS	Case 1
Gene 2804	GS	Case 1
Gene 5934	GS	Case 1
Gene 228	GS	Case 1
Gene 1779	GS	Case 1
Gene 5172	GS	Case 1
Gene 2013	GS	Case 1
Gene 1001	GS	Case 1
Gene 1990	GS	Case 1
Gene 4601	GS	Case 1
Gene 2168	GS	Case 1
Gene 4158	GS	Case 1
Gene 1074	GS	Case 1
Gene 435	GS	Case 1
Gene 290	GS	Case 1
Gene 2954	GS	Case 1
Gene 4308	GS	Case 1
Gene 4424	GS	Case 1
Gene 4574	GS	Case 1
Gene 4037	GS	Case 1
Gene 5054	GS	Case 1
Gene 2989	GS	Case 1
Gene 5684	GS	Case 1
Gene 3535	GS	Case 1
Gene 2409	GS	Case 1
Gene 1822	GS	Case 1
Gene 252	GS	Case 1
Gene 2719	GS	Case 1
Gene 638	GS	Case 1
Gene 2202	GS	Case 1
Gene 4095	GS	Case 1
Gene 5357	GS	Case 1
Gene 1704	GS	Case 1
Gene 4789	GS	Case 1
Gene 4075	GS	Case 1
Gene 1643	GS	Case 1
Gene 5296	GS	Case 1
Gene 2052	GS	Case 1
Gene 4396	GS	Case 1
Gene 979	GS	Case 1
Gene 5230	GS	Case 1
Gene 3222	GS	Case 1
Gene 2573	GS	Case 1
Gene 2512	GS	Case 1
Gene 5677	GS	Case 1
Gene 4099	GS	Case 1
Gene 592	GS	Case 1
Gene 4147	GS	Case 1
Gene 4941	GS	Case 1
Gene 5911	GS	Case 1
Gene 1553	GS	Case 1
Gene 346	GS	Case 1
Gene 2192	GS	Case 1
Gene 2272	GS	Case 1
Gene 1460	GS	Case 1
Gene 4006	GS	Case 1
Gene 311	GS	Case 1
Gene 1364	GS	Case 1
Gene 2303	GS	Case 1
Gene 47	GS	Case 1
Gene 366	GS	Case 1
Gene 2448	GS	Case 1
Gene 5691	GS	Case 1
Gene 5581	GS	Case 1
Gene 5987	GS	Case 1
Gene 496	GS	Case 1
Gene 747	GS	Case 1
Gene 4144	GS	Case 1
Gene 2585	GS	Case 1
Gene 4173	GS	Case 1
Gene 4588	GS	Case 1
Gene 5127	GS	Case 1
Gene 5704	GS	Case 1
Gene 3561	GS	Case 1
Gene 4251	GS	Case 1
Gene 1427	GS	Case 1
Gene 4567	GS	Case 1
Gene 1091	GS	Case 1
Gene 3951	GS	Case 1
Gene 1673	GS	Case 1
Gene 118	GS	Case 1
Gene 2338	GS	Case 1
Gene 5562	GS	Case 1
Gene 2106	GS	Case 1
Gene 4141	GS	Case 1
Gene 1792	GS	Case 1
Gene 5829	GS	Case 1
Gene 2362	GS	Case 1
Gene 2576	GS	Case 1
Gene 2092	GS	Case 1
Gene 2046	GS	Case 1
Gene 5818	GS	Case 1
Gene 3938	GS	Case 1
Gene 3193	GS	Case 1
Gene 3582	GS	Case 1
Gene 938	GS	Case 1
Gene 999	GS	Case 1
Gene 1935	GS	Case 1
Gene 541	GS	Case 1
Gene 381	GS	Case 1
Gene 3008	GS	Case 1
Gene 5369	GS	Case 1
Gene 5117	GS	Case 1
Gene 4175	GS	Case 1
Gene 2117	GS	Case 1
Gene 1681	GS	Case 1
Gene 943	GS	Case 1
Gene 4398	GS	Case 1
Gene 668	GS	Case 1
Gene 1910	GS	Case 1
Gene 5867	GS	Case 1
Gene 5406	GS	Case 1
Gene 57	GS	Case 1
Gene 4587	GS	Case 1
Gene 2568	GS	Case 1
Gene 5445	GS	Case 1
Gene 627	GS	Case 1
Gene 2699	GS	Case 1
Gene 3015	GS	Case 1
Gene 3870	GS	Case 1
Gene 3164	GS	Case 1
Gene 5171	GS	Case 1
Gene 5352	GS	Case 1
Gene 2690	GS	Case 1
Gene 405	GS	Case 1
Gene 2319	GS	Case 1
Gene 4274	GS	Case 1
Gene 3787	GS	Case 1
Gene 2772	GS	Case 1
Gene 3602	GS	Case 1
Gene 2843	GS	Case 1
Gene 301	GS	Case 1
Gene 5941	GS	Case 1
Gene 1126	GS	Case 1
Gene 4399	GS	Case 1
Gene 347	GS	Case 1
Gene 4739	GS	Case 1
Gene 4795	GS	Case 1
Gene 586	GS	Case 1
Gene 1342	GS	Case 1
Gene 411	GS	Case 1
Gene 5475	GS	Case 1
Gene 748	GS	Case 1
Gene 4052	GS	Case 1
Gene 4068	GS	Case 1
Gene 883	GS	Case 1
Gene 3667	GS	Case 1
Gene 3973	GS	Case 1
Gene 3971	GS	Case 1
Gene 5944	GS	Case 1
Gene 4892	GS	Case 1
Gene 4949	GS	Case 1
Gene 822	GS	Case 1
Gene 4526	GS	Case 1
Gene 3111	GS	Case 1
Gene 153	GS	Case 1
Gene 4025	GS	Case 1
Gene 5932	GS	Case 1
Gene 3315	GS	Case 1
Gene 1223	GS	Case 1
Gene 4932	GS	Case 1
Gene 2541	GS	Case 1
Gene 5898	GS	Case 1
Gene 1448	GS	Case 1
Gene 1165	GS	Case 1
Gene 3679	GS	Case 1
Gene 4829	GS	Case 1
Gene 3810	GS	Case 1
Gene 1253	GS	Case 1
Gene 4981	GS	Case 1
Gene 2469	GS	Case 1
Gene 4640	GS	Case 1
Gene 632	GS	Case 1
Gene 2702	GS	Case 1
Gene 5668	GS	Case 1
Gene 7222	GS	Case 2
Gene 21	GS	Case 1
Gene 900	GS	Case 1
Gene 5822	GS	Case 1
Gene 1967	GS	Case 1
Gene 4878	GS	Case 1
Gene 5784	GS	Case 1
Gene 2627	GS	Case 1
Gene 5624	GS	Case 1
Gene 3379	GS	Case 1
Gene 2331	GS	Case 1
Gene 1870	GS	Case 1
Gene 3758	GS	Case 1
Gene 2955	GS	Case 1
Gene 4677	GS	Case 1
Gene 1585	GS	Case 1
Gene 5120	GS	Case 1
Gene 4681	GS	Case 1
Gene 5508	GS	Case 1
Gene 5277	GS	Case 1
Gene 965	GS	Case 1
Gene 5739	GS	Case 1
Gene 4231	GS	Case 1
Gene 5769	GS	Case 1
Gene 555	GS	Case 1
Gene 5164	GS	Case 1
Gene 4154	GS	Case 1
Gene 6392	GS	Case 2
Gene 4790	GS	Case 1
Gene 3316	GS	Case 1
Gene 2108	GS	Case 1
Gene 4851	GS	Case 1
Gene 2727	GS	Case 1
Gene 1613	GS	Case 1
Gene 4448	GS	Case 1
Gene 5780	GS	Case 1
Gene 267	GS	Case 1
Gene 3257	GS	Case 1
Gene 2321	GS	Case 1
Gene 940	GS	Case 1
Gene 4444	GS	Case 1
Gene 1518	GS	Case 1
Gene 581	GS	Case 1
Gene 4743	GS	Case 1
Gene 5712	GS	Case 1
Gene 5609	GS	Case 1
Gene 2721	GS	Case 1
Gene 3801	GS	Case 1
Gene 4287	GS	Case 1
Gene 5806	GS	Case 1
Gene 4691	GS	Case 1
Gene 1215	GS	Case 1
Gene 1345	GS	Case 1
Gene 181	GS	Case 1
Gene 5723	GS	Case 1
Gene 404	GS	Case 1
Gene 3235	GS	Case 1
Gene 4708	GS	Case 1
Gene 4709	GS	Case 1
Gene 5404	GS	Case 1
Gene 1	GS	Case 1
Gene 2642	GS	Case 1
Gene 3744	GS	Case 1
Gene 2223	GS	Case 1
Gene 531	GS	Case 1
Gene 4188	GS	Case 1
Gene 3458	GS	Case 1
Gene 5972	GS	Case 1
Gene 3903	GS	Case 1
Gene 3055	GS	Case 1
Gene 256	GS	Case 1
Gene 4509	GS	Case 1
Gene 4985	GS	Case 1
Gene 5398	GS	Case 1
Gene 4189	GS	Case 1
Gene 168	GS	Case 1
Gene 4856	GS	Case 1
Gene 4930	GS	Case 1
Gene 5848	GS	Case 1
Gene 559	GS	Case 1
Gene 5910	GS	Case 1
Gene 4349	GS	Case 1
Gene 3646	GS	Case 1
Gene 1405	GS	Case 1
Gene 3372	GS	Case 1
Gene 4800	GS	Case 1
Gene 1708	GS	Case 1
Gene 2829	GS	Case 1
Gene 1360	GS	Case 1
Gene 4534	GS	Case 1
Gene 4296	GS	Case 1
Gene 5748	GS	Case 1
Gene 645	GS	Case 1
Gene 3355	GS	Case 1
Gene 611	GS	Case 1
Gene 2905	GS	Case 1
Gene 2793	GS	Case 1
Gene 651	GS	Case 1
Gene 1526	GS	Case 1
Gene 2725	GS	Case 1
Gene 815	GS	Case 1
Gene 4275	GS	Case 1
Gene 1422	GS	Case 1
Gene 648	GS	Case 1
Gene 4304	GS	Case 1
Gene 4105	GS	Case 1
Gene 1339	GS	Case 1
Gene 3889	GS	Case 1
Gene 1064	GS	Case 1
Gene 2499	GS	Case 1
Gene 874	GS	Case 1
Gene 1221	GS	Case 1
Gene 4205	GS	Case 1
Gene 1732	GS	Case 1
Gene 1015	GS	Case 1
Gene 3712	GS	Case 1
Gene 2525	GS	Case 1
Gene 3398	GS	Case 1
Gene 1093	GS	Case 1
Gene 2929	GS	Case 1
Gene 2280	GS	Case 1
Gene 2260	GS	Case 1
Gene 3080	GS	Case 1
Gene 296	GS	Case 1
Gene 1188	GS	Case 1
Gene 646	GS	Case 1
Gene 969	GS	Case 1
Gene 5138	GS	Case 1
Gene 3332	GS	Case 1
Gene 2950	GS	Case 1
Gene 774	GS	Case 1
Gene 3307	GS	Case 1
Gene 772	GS	Case 1
Gene 2918	GS	Case 1
Gene 4430	GS	Case 1
Gene 1988	GS	Case 1
Gene 1386	GS	Case 1
Gene 1139	GS	Case 1
Gene 1756	GS	Case 1
Gene 2143	GS	Case 1
Gene 4628	GS	Case 1
Gene 1092	GS	Case 1
Gene 3100	GS	Case 1
Gene 3750	GS	Case 1
Gene 1985	GS	Case 1
Gene 3060	GS	Case 1
Gene 3189	GS	Case 1
Gene 5314	GS	Case 1
Gene 5260	GS	Case 1
Gene 4467	GS	Case 1
Gene 5757	GS	Case 1
Gene 3004	GS	Case 1
Gene 5767	GS	Case 1
Gene 2031	GS	Case 1
Gene 2237	GS	Case 1
Gene 2172	GS	Case 1
Gene 2967	GS	Case 1
Gene 2552	GS	Case 1
Gene 5751	GS	Case 1
Gene 4382	GS	Case 1
Gene 2636	GS	Case 1
Gene 4000	GS	Case 1
Gene 803	GS	Case 1
Gene 6841	GS	Case 2
Gene 1783	GS	Case 1
Gene 258	GS	Case 1
Gene 2366	GS	Case 1
Gene 2810	GS	Case 1
Gene 5515	GS	Case 1
Gene 1213	GS	Case 1
Gene 1366	GS	Case 1
Gene 819	GS	Case 1
Gene 3586	GS	Case 1
Gene 4363	GS	Case 1
Gene 5874	GS	Case 1
Gene 4292	GS	Case 1
Gene 2185	GS	Case 1
Gene 4671	GS	Case 1
6474	DE	Case 2
6210	DE	Case 2
4083	DE	Case 1
2956	DE	Case 1
4051	DE	Case 1
5940	DE	Case 2
3736	DE	Case 1
2925	DE	Case 1
4418	DE	Case 1
5574	DE	Case 2
6559	DE	Case 2
6464	DE	Case 2
7449	DE	Case 2
6209	DE	Case 2
6243	DE	Case 2
6992	DE	Case 2
3371	DE	Case 1
320	DE	Case 1
7969	DE	Case 1
6260	DE	Case 2
3561	DE	Case 1
3217	DE	Case 1
4391	DE	Case 1
9602	DE	Case 1
1721	DE	Case 1
9465	DE	Case 4
6261	DE	Case 2
5490	DE	Case 1
9849	DE	Case 4
4736	DE	Case 1
37	DE	Case 1
3719	DE	Case 1
1590	DE	Case 1
332	DE	Case 1
5773	DE	Case 2
5712	DE	Case 2
1154	DE	Case 1
1052	DE	Case 1
1513	DE	Case 1
2260	DE	Case 1
3872	DE	Case 1
1293	DE	Case 1
2888	DE	Case 1
1506	DE	Case 1
9473	DE	Case 4
4054	DE	Case 1
6326	DE	Case 2
6838	DE	Case 2
6652	DE	Case 2
1745	DE	Case 1
6863	DE	Case 2
3645	DE	Case 1
6046	DE	Case 2
315	DE	Case 1
5926	DE	Case 2
7633	DE	Case 2
2861	DE	Case 1
7313	DE	Case 1
6485	DE	Case 2
5815	DE	Case 2
6152	DE	Case 2
5154	DE	Case 1
5711	DE	Case 2
2106	DE	Case 1
2123	DE	Case 1
9269	DE	Case 1
5007	DE	Case 1
7099	DE	Case 2
2387	DE	Case 1
1296	DE	Case 1
4717	DE	Case 1
1601	DE	Case 1
7253	DE	Case 2
3430	DE	Case 1
6463	DE	Case 2
9432	DE	Case 4
598	DE	Case 1
3307	DE	Case 1
2515	DE	Case 1
545	DE	Case 1
4580	DE	Case 1
6131	DE	Case 2
30	DE	Case 1
9916	DE	Case 4
233	DE	Case 1
4632	DE	Case 1
3739	DE	Case 1
2641	DE	Case 1
5766	DE	Case 2
5179	DE	Case 1
3518	DE	Case 1
3866	DE	Case 1
1499	DE	Case 1
5374	DE	Case 1
3466	DE	Case 1
5953	DE	Case 2
4082	DE	Case 1
7046	DE	Case 2
2452	DE	Case 1
5283	DE	Case 1
4572	DE	Case 1
423	DE	Case 1
5847	DE	Case 1
4964	DE	Case 1
538	DE	Case 1
7659	DE	Case 2
1346	DE	Case 1
4011	DE	Case 1
2118	DE	Case 1
3528	DE	Case 1
2466	DE	Case 1
4451	DE	Case 1
6817	DE	Case 2
3292	DE	Case 1
1646	DE	Case 1
1075	DE	Case 1
9159	DE	Case 4
5854	DE	Case 2
6752	DE	Case 2
7374	DE	Case 2
7139	DE	Case 2
7129	DE	Case 2
1576	DE	Case 1
7481	DE	Case 2
5097	DE	Case 1
1148	DE	Case 1
1322	DE	Case 1
6025	DE	Case 1
7171	DE	Case 2
1115	DE	Case 1
7415	DE	Case 2
2939	DE	Case 1
3138	DE	Case 1
3169	DE	Case 1
1724	DE	Case 1
9917	DE	Case 4
7324	DE	Case 1
6865	DE	Case 2
5565	DE	Case 2
3579	DE	Case 1
3734	DE	Case 1
9798	DE	Case 4
1089	DE	Case 1
1490	DE	Case 1
3425	DE	Case 1
7387	DE	Case 2
5268	DE	Case 1
8924	DE	Case 4
4832	DE	Case 1
2512	DE	Case 1
2757	DE	Case 1
6183	DE	Case 2
4492	DE	Case 1
3394	DE	Case 1
2214	DE	Case 1
7384	DE	Case 2
256	DE	Case 1
1813	DE	Case 1
2004	DE	Case 1
6571	DE	Case 2
801	DE	Case 1
6613	DE	Case 1
4665	DE	Case 1
730	DE	Case 1
6928	DE	Case 2
1427	DE	Case 1
1957	DE	Case 1
5841	DE	Case 2
9720	DE	Case 4
7138	DE	Case 2
3977	DE	Case 1
5979	DE	Case 2
7311	DE	Case 2
6799	DE	Case 2
7268	DE	Case 2
7431	DE	Case 2
426	DE	Case 1
9441	DE	Case 4
5258	DE	Case 1
179	DE	Case 1
6106	DE	Case 2
6041	DE	Case 2
2927	DE	Case 1
832	DE	Case 1
8936	DE	Case 1
6109	DE	Case 2
4171	DE	Case 1
4356	DE	Case 1
447	DE	Case 1
9742	DE	Case 4
6443	DE	Case 2
3836	DE	Case 1
1198	DE	Case 1
9868	DE	Case 1
4584	DE	Case 1
6307	DE	Case 2
2679	DE	Case 1
5807	DE	Case 2
5956	DE	Case 2
1549	DE	Case 1
1554	DE	Case 1
7317	DE	Case 2
166	DE	Case 1
1844	DE	Case 1
1069	DE	Case 1
1231	DE	Case 1
2594	DE	Case 1
9115	DE	Case 4
4512	DE	Case 1
6969	DE	Case 1
6292	DE	Case 2
3335	DE	Case 1
3999	DE	Case 1
4676	DE	Case 1
5009	DE	Case 1
2891	DE	Case 1
2072	DE	Case 1
7757	DE	Case 1
5323	DE	Case 1
5639	DE	Case 2
5456	DE	Case 1
5534	DE	Case 1
465	DE	Case 1
5542	DE	Case 1
43	DE	Case 1
2550	DE	Case 1
8992	DE	Case 4
5342	DE	Case 1
2771	DE	Case 1
5458	DE	Case 1
4924	DE	Case 1
5533	DE	Case 1
7332	DE	Case 2
7461	DE	Case 2
1032	DE	Case 1
7402	DE	Case 1
6691	DE	Case 2
5382	DE	Case 1
346	DE	Case 1
6161	DE	Case 2
6955	DE	Case 2
5358	DE	Case 1
6788	DE	Case 2
5820	DE	Case 2
4184	DE	Case 1
5085	DE	Case 1
2851	DE	Case 1
9395	DE	Case 4
7198	DE	Case 2
6570	DE	Case 2
1152	DE	Case 1
3720	DE	Case 1
2998	DE	Case 1
594	DE	Case 1
4335	DE	Case 1
520	DE	Case 1
1394	DE	Case 1
4152	DE	Case 1
2775	DE	Case 1
9496	DE	Case 4
1244	DE	Case 1
1141	DE	Case 1
862	DE	Case 1
5362	DE	Case 1
6998	DE	Case 2
3591	DE	Case 1
7073	DE	Case 2
5562	DE	Case 2
6490	DE	Case 2
5354	DE	Case 1
6988	DE	Case 2
5794	DE	Case 2
3544	DE	Case 1
5478	DE	Case 1
9181	DE	Case 4
9463	DE	Case 4
1328	DE	Case 1
3856	DE	Case 1
1262	DE	Case 1
1829	DE	Case 1
937	DE	Case 1
9735	DE	Case 1
1080	DE	Case 1
2765	DE	Case 1
5232	DE	Case 1
6818	DE	Case 2
4404	DE	Case 1
900	DE	Case 1
9746	DE	Case 1
1146	DE	Case 1
1983	DE	Case 1
9161	DE	Case 4
799	DE	Case 1
2675	DE	Case 1
9077	DE	Case 4
7187	DE	Case 2
2919	DE	Case 1
4199	DE	Case 1
7410	DE	Case 2
1287	DE	Case 1
5945	DE	Case 2
2108	DE	Case 1
3506	DE	Case 1
1909	DE	Case 1
289	DE	Case 1
3676	DE	Case 1
4488	DE	Case 1
2307	DE	Case 1
1026	DE	Case 1
1861	DE	Case 1
8524	DE	Case 1
292	DE	Case 1
4088	DE	Case 1
4690	DE	Case 1
671	DE	Case 1
6801	DE	Case 2
1338	DE	Case 1
6066	DE	Case 2
6003	DE	Case 1
4378	DE	Case 1
7124	DE	Case 2
8114	DE	Case 1
1063	DE	Case 1
9236	DE	Case 1
7114	DE	Case 1
9257	DE	Case 4
2676	DE	Case 1
5679	DE	Case 2
3901	DE	Case 1
1477	DE	Case 1
2663	DE	Case 1
2785	DE	Case 1
6740	DE	Case 2
7372	DE	Case 2
5737	DE	Case 2
9930	DE	Case 4
9156	DE	Case 4
9331	DE	Case 4
3833	DE	Case 1
6598	DE	Case 2
1178	DE	Case 1
556	DE	Case 1
3707	DE	Case 1
5978	DE	Case 2
4019	DE	Case 1
5395	DE	Case 1
9825	DE	Case 4
5876	DE	Case 2
2107	DE	Case 1
6393	DE	Case 2
2539	DE	Case 1
480	DE	Case 1
1170	DE	Case 1
4087	DE	Case 1
5967	DE	Case 2
2079	DE	Case 1
3191	DE	Case 1
5227	DE	Case 1
7624	DE	Case 1
600	DE	Case 1
5685	DE	Case 2
337	DE	Case 1
4270	DE	Case 1
9004	DE	Case 4
544	DE	Case 1
5492	DE	Case 1
726	DE	Case 1
369	DE	Case 1
7353	DE	Case 2
899	DE	Case 1
7209	DE	Case 2
4274	DE	Case 1
4282	DE	Case 1
6143	DE	Case 2
6562	DE	Case 2
283	DE	Case 1
7257	DE	Case 2
5684	DE	Case 2
7585	DE	Case 2
7196	DE	Case 2
6487	DE	Case 2
6873	DE	Case 2
4586	DE	Case 1
1476	DE	Case 1
5011	DE	Case 1
4716	DE	Case 1
4267	DE	Case 1
4612	DE	Case 1
5778	DE	Case 2
661	DE	Case 1
3005	DE	Case 1
86	DE	Case 1
7057	DE	Case 2
5235	DE	Case 1
5221	DE	Case 1
589	DE	Case 1
3969	DE	Case 1
2763	DE	Case 1
714	DE	Case 1
4495	DE	Case 1
4192	DE	Case 1
6580	DE	Case 1
4840	DE	Case 1
1572	DE	Case 1
5719	DE	Case 2
2659	DE	Case 1
9044	DE	Case 4
5857	DE	Case 2
4310	DE	Case 1
943	DE	Case 1
1137	DE	Case 1
3782	DE	Case 1
5168	DE	Case 1
651	DE	Case 1
2649	DE	Case 1
4350	DE	Case 1
352	DE	Case 1
9845	DE	Case 4
3078	DE	Case 1
6293	DE	Case 2
7658	DE	Case 2
9025	DE	Case 1
5909	DE	Case 2
2592	DE	Case 1
1104	DE	Case 1
3621	DE	Case 1
1518	DE	Case 1
2266	DE	Case 1
7720	DE	Case 2
6498	DE	Case 2
2369	DE	Case 1
3869	DE	Case 1
1229	DE	Case 1
5860	DE	Case 2
3732	DE	Case 1
7451	DE	Case 2
4136	DE	Case 1
9656	DE	Case 4
7048	DE	Case 2
7252	DE	Case 2
7393	DE	Case 2
4154	DE	Case 1
3891	DE	Case 1
5054	DE	Case 1
2326	DE	Case 1
6983	DE	Case 2
5822	DE	Case 2
1508	DE	Case 1
9363	DE	Case 4
6804	DE	Case 2
2024	DE	Case 1
4465	DE	Case 1
9469	DE	Case 1
7662	DE	Case 2
1445	DE	Case 1
2530	DE	Case 1
2309	DE	Case 1
5754	DE	Case 2
2068	DE	Case 1
3080	DE	Case 1
103	DE	Case 1
2229	DE	Case 1
7004	DE	Case 2
2971	DE	Case 1
3311	DE	Case 1
9246	DE	Case 4
8258	DE	Case 1
4646	DE	Case 1
4749	DE	Case 1
1399	DE	Case 1
59	DE	Case 1
5779	DE	Case 2
5758	DE	Case 1
6322	DE	Case 2
7520	DE	Case 2
9204	DE	Case 4
680	DE	Case 1
6488	DE	Case 2
3971	DE	Case 1
427	DE	Case 1
5842	DE	Case 2
9831	DE	Case 4
2240	DE	Case 1
4181	DE	Case 1
5482	DE	Case 1
4239	DE	Case 1
3162	DE	Case 1
5791	DE	Case 2
672	DE	Case 1
812	DE	Case 1
3158	DE	Case 1
3832	DE	Case 1
1718	DE	Case 1
4264	DE	Case 1
4228	DE	Case 1
8291	DE	Case 1
3491	DE	Case 1
2601	DE	Case 1
7339	DE	Case 2
[truncated: 1,001 more rows]
