# Supplementary material for: Estimation of tumor cell total mRNA expression in 15 cancer types predicts disease progression
Source: Nat Biotechnol. 2022 Jun 13;40(11):1624–33. doi: 10.1038/s41587-022-01342-x (PMC9646498; doi:10.1038/s41587-022-01342-x)
Supplement: Source Data Extended Data Fig. 5 — Statistical Source Data [file 41587_2022_1342_MOESM19_ESM.xlsx]

## Sheet: EDFig.5a
Sample	H1092 (true TmS = 0.87)				CAF (true TmS = 1.2)
	Cell count	Cell count proportion	Estimated mRNA proportion	Estimated TmS	Cell count	Cell count proportion	Estimated mRNA proportion	Estimated TmS
1	48000	0.51	0.47	0.86	46600	0.49	0.55	1.25
2	48000	0.51	0.51	1	46600	0.49	0.53	1.16
3	48000	0.51	0.47	0.85	46600	0.49	0.55	1.27
4	58124	0.67	0.62	0.81	29050	0.33	0.38	1.23
5	58124	0.67	0.61	0.77	29050	0.33	0.39	1.3
6	58124	0.67	0.61	0.77	29050	0.33	0.39	1.28
7	36075	0.33	0.39	1.26	72100	0.67	0.65	0.94
8	36075	0.33	0.34	1.04	72100	0.67	0.68	1.06
9	36075	0.33	0.38	1.23	72100	0.67	0.66	0.98
10	59399	0.67	0.6	0.76	29700	0.33	0.38	1.21
11	59399	0.67	0.61	0.78	29700	0.33	0.39	1.28
12	59399	0.67	0.64	0.89	29700	0.33	0.38	1.22
13	36975	0.33	0.37	1.17	74000	0.67	0.68	1.05
14	36975	0.33	0.38	1.21	74000	0.67	0.66	0.98
15	36975	0.33	0.38	1.24	74000	0.67	0.66	0.96
16	68249	0.84	0.76	0.6	12800	0.16	0.24	1.66
17	68249	0.84	0.76	0.59	12800	0.16	0.24	1.68
18	68249	0.84	0.76	0.58	12800	0.16	0.24	1.7
Median of estimated TmS	0.86				1.2
Median absolute deviation (MAD) of estimated TmS	0.24				0.18

## Sheet: EDFig.5b
Overlap	Genes.type	Num_Genes
1	Essential	49
2	Essential	27
3	Essential	24
4	Essential	31
5	Essential	17
6	Essential	16
7	Essential	17
8	Essential	14
9	Essential	15
10	Essential	9
11	Essential	9
12	Essential	2
13	Essential	2
14	Essential	2
15	Essential	2
1	Essential & HK	33
2	Essential & HK	42
3	Essential & HK	30
4	Essential & HK	49
5	Essential & HK	42
6	Essential & HK	37
7	Essential & HK	46
8	Essential & HK	57
9	Essential & HK	28
10	Essential & HK	37
11	Essential & HK	35
12	Essential & HK	29
13	Essential & HK	20
14	Essential & HK	9
15	Essential & HK	1
1	HK	395
2	HK	272
3	HK	291
4	HK	240
5	HK	217
6	HK	208
7	HK	197
8	HK	144
9	HK	141
10	HK	115
11	HK	87
12	HK	54
13	HK	29
14	HK	20
15	HK	2
1	MYC	20
2	MYC	15
3	MYC	17
4	MYC	12
5	MYC	15
6	MYC	20
7	MYC	14
8	MYC	15
9	MYC	23
10	MYC	15
11	MYC	22
12	MYC	9
13	MYC	6
14	MYC	7
15	MYC	1
1	Other	945
2	Other	487
3	Other	351
4	Other	248
5	Other	186
6	Other	137
7	Other	109
8	Other	93
9	Other	55
10	Other	47
11	Other	47
12	Other	24
13	Other	9
14	Other	4
15	Other	1

## Sheet: EDFig.5c
Hallmark pathways	Lung Adenocacinoma	Breast Carcinoma	Colorectal Carcinoma	Hepatocellular Carcinoma	Renal Clear Cell Carcinoma	Head & Neck Squamous Cell Carcinoma	Lung Squamous Cell Carcinoma	Pancreatic Adenocarcinoma	Bladder Urothelial Carcinoma	Renal Papillary Carcinoma	Thyroid Papillary Carcinoma	Prostate Adenocarcinoma	Endometrial Carcinoma	Stomach Adenocarcinoma	Renal Chromophobe
MYC_TARGETS_V1	7.48296	5.91652	4.13954	4.11223	6.02735	5.458	8.67814	6.27896	4.60328	4.88861	6.4204	6.097	3.38691	4.59941	3.97881
MYC_TARGETS_V2	3.40925	2.67132	3.07886	2.38138	2.48939	3.2094	4.1978	3.17201	3.55148	2.40603	3.02078	3.03999	2.51401	2.8898	0
DNA_REPAIR	3.7937	3.7866	2.44605	2.38101	2.75863	2.58373	3.59954	4.54271	2.5976	2.61392	3.57029	2.63161	2.04007	0	2.64501
UNFOLDED_PROTEIN_RESPONSE	3.76671	2.83212	2.62025	2.03519	3.06005	2.48276	3.94803	2.4434	2.31753	2.91543	2.60981	2.78985	1.91601	2.22851	0
E2F_TARGETS	3.54269	2.52204	2.0902	1.91401	3.4784	3.58523	6.0568	3.32188	2.63492	1.90967	2.90851	0	0	4.95284	0
G2M_CHECKPOINT	2.37	2.64018	1.94625	2.26949	3.21871	2.87219	4.60869	1.7129	2.33252	0	0	2.08575	0	5.07429	2.14271
PI3K_AKT_MTOR_SIGNALING	1.77638	2.70746	2.15155	2.50837	2.65474	2.52494	0	0	0	2.82813	2.43884	0	2.1405	0	0
PROTEIN_SECRETION	2.32229	2.31382	2.01625	1.61528	2.27085	0	2.34974	1.77379	0	2.78125	2.23379	0	0	0	0
MTORC1_SIGNALING	2.5292	2.85054	0	0	0	3.15231	3.15187	1.74742	2.3274	0	0	0	1.84452	2.52542	0
KEGG pathways	Lung Adenocacinoma	Breast Carcinoma	Colorectal Carcinoma	Hepatocellular Carcinoma	Renal Clear Cell Carcinoma	Head & Neck Squamous Cell Carcinoma	Lung Squamous Cell Carcinoma	Pancreatic Adenocarcinoma	Bladder Urothelial Carcinoma	Renal Papillary Carcinoma	Thyroid Papillary Carcinoma	Prostate Adenocarcinoma	Endometrial Carcinoma	Stomach Adenocarcinoma	Renal Chromophobe
SPLICEOSOME	6.49718	5.56506	2.83813	4.94948	5.41339	6.1474	7.16236	5.97687	6.18161	3.91951	4.36631	5.22784	3.1789	3.88698	3.91441
PROTEASOME	4.10217	3.80777	0	2.19041	3.12682	4.20803	4.66211	4.6656	4.14202	2.1237	4.24633	3.46507	3.35684	2.98788	3.2975
RNA_DEGRADATION	4.06251	2.6926	2.23713	2.64798	3.07022	2.1882	4.16881	3.00783	2.85929	3.12417	2.94282	2.72115	2.62524	0	2.14343
UBIQUITIN_MEDIATED_PROTEOLYSIS	3.2455	2.99497	3.06234	3.37542	3.56156	0	3.83788	2.97011	2.55038	3.98335	3.1693	3.04574	2.78997	0	2.27812
NUCLEOTIDE_EXCISION_REPAIR	3.21948	3.22858	0	2.27478	3.04697	1.88669	3.40424	2.90653	2.26244	2.95117	2.58974	0	0	0	0
DNA_REPLICATION	3.1053	2.17417	2.21746	0	2.67893	2.23246	3.67382	3.07649	0	2.54283	2.38944	0	0	2.68473	0
AMINOACYL_TRNA_BIOSYNTHESIS	2.8659	2.13364	2.00755	0	0	0	2.59422	2.31507	2.13112	2.17344	2.38364	2.54995	0	0	2.71517
RIBOSOME	2.76413	0	0	0	4.63841	0	3.38238	2.82305	0	3.31779	4.13776	2.7582	0	0	0

## Sheet: EDFig.5d
A	M	padj	ctype
88.7683	4.35865	1.41713e-06	KIRP
45.8658	-0.960401	0.938816	BLCA
46.7636	0.525409	0.938816	BLCA
48.7974	2.44725	7.11228e-05	BLCA
48.6589	2.25124	0.000712744	BLCA
72.7237	4.09112	9.06809e-06	BLCA
50.8874	2.82491	5.39696e-06	BLCA
58.211	3.40969	6.11467e-07	BLCA
58.5628	3.50109	3.27638e-07	BLCA
17.6715	0.292862	0.938816	BLCA
17.6182	0.662045	0.111466	BLCA
52.3118	3.55803	1.84112e-09	BLCA
53.9296	3.55474	5.03856e-09	BLCA
65.0866	3.34923	5.82745e-05	BLCA
68.0637	3.5457	6.00164e-05	BLCA
69.4429	3.02234	0.00161984	BLCA
70.0685	3.40737	0.000110121	BLCA
41.2442	2.32002	1.51919e-06	BLCA
50.6274	3.27898	8.25954e-09	BLCA
43.5424	0.958233	0.938816	BLCA
38.3109	0.97099	0.577365	BLCA
26.5243	2.01233	2.32341e-11	BRCA
21.2137	1.58652	6.00733e-11	BRCA
36.963	3.3897	1.2634e-18	BRCA
34.8411	3.39131	4.39059e-21	BRCA
48.0227	3.99907	2.08279e-18	BRCA
49.2881	3.99491	9.66854e-18	BRCA
45.7228	3.55364	5.67797e-16	BRCA
44.9878	3.50314	4.11671e-16	BRCA
65.8935	4.84811	8.8081e-12	BRCA
61.5469	4.28868	4.87196e-10	BRCA
25.5272	2.29128	1.25283e-17	BRCA
17.9834	1.62185	2.89765e-17	BRCA
41.8504	3.93266	3.62868e-18	BRCA
44.5263	3.79631	3.19227e-14	BRCA
30.8369	3.0076	2.83173e-23	BRCA
40.0731	3.80809	9.28838e-22	BRCA
74.9322	5.86762	1.61765e-16	BRCA
88.5489	7.19336	1.45231e-17	BRCA
92.2004	7.85962	1.64241e-19	BRCA
14.1083	1.23852	3.18774e-17	BRCA
14.4936	1.23813	4.51511e-16	BRCA
29.4697	2.79563	1.86785e-22	BRCA
30.8697	2.82259	4.28703e-21	BRCA
39.2603	3.21706	2.80146e-15	BRCA
30.8238	2.36768	3.31373e-13	BRCA
47.7503	3.24992	9.96455e-11	BRCA
110.85	8.04317	1.8596e-11	BRCA
18.5041	1.27353	2.49192e-11	BRCA
30.9532	1.56102	0.00011459	BRCA
33.1114	1.26833	0.0131956	BRCA
53.3162	5.42005	2.72211e-29	BRCA
27.564	2.97918	1.90297e-32	BRCA
110.301	9.07865	1.7993e-15	BRCA
112.937	9.21679	3.68818e-15	BRCA
33.9085	3.19349	5.04759e-18	BRCA
38.2845	3.74551	2.25651e-19	BRCA
54.5028	5.00509	2.13308e-22	BRCA
51.0602	4.47394	1.68058e-20	BRCA
40.1844	3.47993	1.37145e-18	BRCA
24.534	2.30177	5.13783e-22	BRCA
31.0877	2.35565	5.06387e-15	BRCA
41.1643	3.24017	1.86185e-16	BRCA
65.1145	5.31374	2.20471e-13	BRCA
66.0158	5.79626	1.21824e-15	BRCA
75.6606	6.71689	3.23527e-19	BRCA
80.5126	7.10529	7.76735e-19	BRCA
41.1881	3.00693	2.61063e-11	BRCA
32.7576	2.41893	1.25613e-11	BRCA
12.7069	1.24076	6.03875e-29	BRCA
25.0728	2.34804	3.62039e-24	BRCA
24.1798	2.20598	9.28636e-23	BRCA
54.4713	5.49134	2.63169e-21	BRCA
43.6296	4.26525	2.05577e-20	BRCA
68.0921	4.95028	7.22419e-13	BRCA
68.7979	4.96649	9.99242e-13	BRCA
39.4319	3.51872	5.17655e-22	BRCA
37.3004	2.14443	1.09139e-05	BRCA
37.3595	2.18968	8.09094e-06	BRCA
57.6092	5.281	1.85325e-20	BRCA
34.4126	3.15346	3.77803e-20	BRCA
58.7611	5.3002	1.93799e-19	BRCA
43.0911	3.79551	2.05509e-18	BRCA
49.2802	4.03189	4.13603e-14	BRCA
27.8444	2.46452	2.77135e-17	BRCA
27.2562	2.21816	1.58658e-15	BRCA
28.8373	2.44594	2.69604e-17	BRCA
33.6192	3.1308	3.02898e-21	BRCA
36.8501	3.32961	6.30559e-20	BRCA
6.67557	0.646081	5.19626e-23	BRCA
8.63141	0.78685	2.12371e-21	BRCA
57.37	5.8692	2.76953e-26	BRCA
62.353	6.71912	1.47662e-29	BRCA
34.4762	2.91919	1.14165e-18	BRCA
29.9328	2.49753	2.85462e-18	BRCA
19.3675	1.45953	3.59398e-11	BRCA
22.4788	1.72728	6.73988e-12	BRCA
14.6022	1.3162	2.29709e-24	BRCA
104.165	9.45668	5.70511e-23	BRCA
78.1492	6.81493	5.58984e-22	BRCA
39.2485	3.20898	2.53704e-17	BRCA
56.2578	4.33575	2.89212e-15	BRCA
30.3686	2.27343	2.80082e-15	BRCA
27.7676	2.24753	3.00314e-18	BRCA
46.5253	3.77197	7.79128e-11	BRCA
54.0298	4.72519	3.09228e-13	BRCA
40.3299	4.00522	2.8278e-23	BRCA
46.1538	4.54158	5.2709e-24	BRCA
32.0598	2.77868	6.43534e-16	BRCA
30.4574	2.69351	1.05269e-16	BRCA
35.6971	2.56565	1.37108e-11	BRCA
20.783	1.54115	3.46868e-12	BRCA
13.3453	1.19081	1.24626e-20	BRCA
20.1349	1.4426	9.44324e-10	BRCA
20.269	1.40921	5.31773e-09	BRCA
19.1821	1.2083	4.69092e-08	BRCA
20.6146	1.59983	3.10224e-12	BRCA
28.8522	2.29302	2.77202e-17	BRCA
27.2225	2.12807	3.14676e-16	BRCA
16.0524	1.23728	1.84364e-14	BRCA
47.2611	4.01756	5.98892e-18	BRCA
53.898	4.63612	4.3358e-18	BRCA
12.1065	1.09842	1.59846e-18	BRCA
13.2307	1.32859	2.1356e-24	BRCA
50.0609	4.20061	1.82383e-15	BRCA
51.5154	4.41393	3.485e-16	BRCA
41.3896	3.08977	2.97357e-12	BRCA
33.8665	2.29074	9.86714e-10	BRCA
45.3047	4.09999	9.67924e-19	BRCA
37.9307	3.84906	3.93027e-25	BRCA
61.0454	5.13313	8.56402e-15	BRCA
50.8522	4.04824	5.02976e-13	BRCA
38.7069	3.48091	3.32713e-19	BRCA
92.975	7.4782	1.17694e-14	BRCA
15.4629	1.2152	1.67059e-15	BRCA
37.3111	3.08658	1.10018e-17	BRCA
43.5827	3.96058	4.41234e-19	BRCA
56.5575	5.27795	1.53137e-20	BRCA
17.2305	1.47975	4.39536e-16	BRCA
16.4426	1.335	8.41873e-14	BRCA
41.6455	3.38214	1.2558e-16	BRCA
39.952	3.28858	3.38071e-17	BRCA
30.7371	2.99548	2.01224e-24	BRCA
36.6779	3.43784	4.84641e-22	BRCA
52.4354	4.21544	1.27759e-14	BRCA
54.1718	4.24732	2.12568e-14	BRCA
43.1107	3.65289	3.60258e-14	BRCA
49.0689	4.0488	2.62594e-13	BRCA
7.35076	0.486808	2.78636e-09	BRCA
7.97475	0.558653	1.89545e-10	BRCA
89.706	8.98228	2.59244e-26	BRCA
100.995	10.2026	1.18584e-25	BRCA
62.7755	5.06784	4.25916e-16	BRCA
48.9563	3.90893	1.81098e-15	BRCA
27.3288	2.03085	2.61278e-12	BRCA
25.8677	1.72618	1.14914e-09	BRCA
47.0298	4.25682	3.16004e-19	BRCA
46.2202	4.01875	5.04924e-18	BRCA
56.2532	5.05276	8.36066e-19	BRCA
61.9858	5.76247	1.0287e-20	BRCA
29.5807	2.1277	3.1462e-13	BRCA
37.2784	2.71802	1.07068e-13	BRCA
43.8814	1.38111	0.232547	CRC
49.6879	1.69393	0.105092	CRC
70.6031	2.10997	0.449041	CRC
51.638	1.6642	0.232547	CRC
41.8422	2.20975	0.000155368	CRC
41.0026	2.16735	0.000173149	CRC
14.7443	0.531866	0.0790873	CRC
19.1809	0.950047	0.000222979	CRC
20.5373	1.16308	4.57656e-06	CRC
52.153	2.18417	0.0302096	CRC
60.3007	2.58999	0.0229207	CRC
40.3502	2.07572	0.000222859	CRC
80.9423	3.64542	0.00354792	CRC
31.4697	1.5343	0.00108882	CRC
27.6609	1.43319	0.000222631	CRC
67.8272	2.65456	0.0209814	CRC
88.3313	3.58538	0.0174519	CRC
38.6444	2.10819	5.7883e-05	CRC
40.9145	2.21777	4.92779e-05	CRC
66.3878	2.2768	0.145798	CRC
63.743	2.46376	0.0385394	CRC
44.0798	1.49517	0.232547	CRC
61.1183	2.25045	0.120832	CRC
35.2067	0.838568	0.938816	CRC
52.4646	1.33189	0.938816	CRC
51.3103	1.18672	0.938816	CRC
48.0255	1.27137	0.915825	CRC
53.9322	2.00763	0.0677774	CRC
44.6543	1.63795	0.0808913	CRC
50.7642	1.96577	0.025882	CRC
25.6591	0.969044	0.0597873	CRC
11.6878	0.665025	1.06651e-05	CRC
16.6146	0.922588	1.79944e-05	CRC
27.3671	0.571898	0.938816	CRC
25.7364	0.6722	0.938816	CRC
70.1759	3.54797	0.000136829	CRC
60.0916	3.02336	0.000179674	CRC
70.4702	2.58264	0.0597873	CRC
64.842	2.62316	0.017191	CRC
44.2587	1.78222	0.043314	CRC
42.8211	1.75628	0.0248882	CRC
44.1349	1.99608	0.00202289	CRC
47.6508	2.34829	0.000322661	CRC
61.9594	2.25949	0.0873102	CRC
69.9996	2.65117	0.0568553	CRC
11.3083	0.300632	0.533918	CRC
10.2912	0.271509	0.649524	CRC
26.1482	1.65521	7.29797e-09	CRC
30.0779	1.89622	8.87057e-09	CRC
66.1638	2.67717	0.022108	CRC
39.3587	1.69157	0.00820701	CRC
52.9544	2.21927	0.004931	CRC
84.5213	3.00262	0.0677774	CRC
33.1079	1.6272	0.000649686	CRC
34.6356	1.61719	0.00219267	CRC
30.3396	1.42339	0.00268932	CRC
31.6203	1.46756	0.00285221	CRC
76.9322	3.53049	0.00253266	CRC
50.4161	2.29981	0.00354792	CRC
57.9728	1.21593	0.938816	CRC
212.213	4.39685	0.938816	CRC
64.4193	2.22655	0.133147	CRC
45.8531	1.83333	0.0215189	CRC
50.8525	2.33418	0.0010832	CRC
45.2121	2.17195	0.000461435	CRC
40.1849	1.41741	0.175364	CRC
48.0328	1.14918	0.938816	CRC
117.37	4.03696	0.175364	CRC
88.6143	3.1138	0.155153	CRC
53.7921	1.72978	0.269431	CRC
55.2167	1.88988	0.179891	CRC
61.0842	2.38985	0.0265561	CRC
36.993	1.48218	0.0213484	CRC
23.1568	0.732481	0.330143	CRC
13.9491	0.424744	0.441633	CRC
20.7317	0.925059	0.00347006	CRC
23.0299	1.01699	0.00497473	CRC
89.7033	3.81135	0.0103029	CRC
103.615	3.9969	0.0389197	CRC
77.1222	2.86726	0.0428093	CRC
69.5668	2.2283	0.184388	CRC
24.1668	0.51119	0.938816	HNSC
21.4212	0.473157	0.89661	HNSC
44.8331	2.07578	0.000365444	HNSC
49.8744	2.32289	0.000418655	HNSC
56.9147	3.55827	2.6705e-07	HNSC
43.7677	2.70812	8.74901e-07	HNSC
27.5203	1.01035	0.0195963	HNSC
18.7682	0.643825	0.0549769	HNSC
19.7211	0.590445	0.258504	HNSC
51.0505	2.41714	0.000448404	HNSC
47.5364	2.50927	1.3538e-05	HNSC
9.13855	0.194065	0.938816	HNSC
8.73157	0.280034	0.192296	HNSC
5.9923	0.099233	0.938816	HNSC
35.168	0.999262	0.271934	HNSC
38.3061	0.860155	0.938816	HNSC
48.9455	3.74679	2.23148e-16	KIRC
34.1446	2.36151	1.10155e-12	KIRC
88.6066	4.74089	2.72338e-06	KIRC
35.6069	1.86283	5.24724e-06	KIRC
31.4537	2.1552	7.19697e-11	KIRC
27.9115	1.87133	4.56101e-10	KIRC
22.3165	1.49416	3.511e-12	KIRC
24.1763	1.6062	1.21402e-11	KIRC
78.312	4.39522	2.17289e-07	KIRC
66.5133	3.77845	1.51384e-07	KIRC
139.891	8.01941	6.26037e-08	KIRC
33.3872	2.1905	1.38159e-08	KIRC
20.3388	1.10834	1.17272e-06	KIRC
21.7925	1.2173	7.28633e-07	KIRC
55.1228	3.21083	1.5572e-08	KIRC
55.5946	3.42073	8.47601e-10	KIRC
80.3627	3.15215	0.00201513	KIRC
44.9717	1.84707	0.000603006	KIRC
61.3572	3.05423	6.09324e-05	KIRC
63.7732	2.98018	0.000322661	KIRC
47.2102	2.89758	3.52928e-09	KIRC
56.6993	3.49896	1.46807e-09	KIRC
24.0055	1.32232	8.28865e-07	KIRC
16.1729	0.802703	3.74697e-05	KIRC
39.7981	2.24082	1.92631e-07	KIRC
40.5115	2.07682	7.94254e-06	KIRC
34.1823	1.92893	2.14682e-08	KIRC
45.2377	2.27332	3.62704e-06	KIRC
39.1399	3.10699	6.14827e-17	KIRC
75.4262	5.82522	3.55786e-16	KIRC
85.3918	4.96974	1.18916e-08	KIRC
69.8428	3.68794	1.27298e-06	KIRC
57.3484	3.12419	1.37697e-08	KIRP
62.7312	3.53747	3.56723e-09	KIRP
82.7693	5.40383	1.86759e-13	KIRP
90.2951	5.61625	1.30419e-11	KIRP
75.3745	1.65709	0.649524	KIRP
51.6528	1.13342	0.653527	KIRP
42.8254	3.06753	1.33324e-16	KIRP
51.0381	3.58736	2.84226e-16	KIRP
108.975	6.15406	2.85963e-10	KIRP
89.8869	5.25592	3.94286e-10	KIRP
82.5464	5.72557	4.76003e-16	KIRP
72.9431	5.49621	7.94417e-20	KIRP
22.5603	0.114398	0.938816	KIRP
19.8149	0.0341925	0.938816	KIRP
15.849	1.0791	5.19513e-15	KIRP
20.8588	1.4582	1.04765e-15	KIRP
98.318	4.02367	0.000260281	KIRP
72.922	2.86919	0.000614657	KIRP
42.4004	2.13186	3.49226e-07	KIRP
39.0391	1.7186	1.86037e-05	KIRP
25.7542	0.665642	0.269431	KIRP
29.517	0.712104	0.449041	KIRP
10.5334	0.644269	4.10204e-11	KIRP
12.8029	0.757485	3.34606e-10	KIRP
113.944	6.52325	1.29654e-10	KIRP
132.66	7.71305	7.79211e-11	KIRP
148.218	4.0914	0.163394	KIRP
85.7773	2.36504	0.163394	KIRP
37.6339	2.08374	4.54556e-09	KIRP
39.3814	2.27278	6.9304e-10	KIRP
18.7266	0.502315	0.235163	KIRP
21.7158	0.615583	0.140007	KIRP
21.0489	0.403972	0.938816	KIRP
44.4877	0.563948	0.938816	KIRP
97.9254	5.2585	2.65536e-08	KIRP
54.6036	3.81399	1.32504e-14	KIRP
63.4781	4.25617	1.26531e-13	KIRP
31.6971	1.42881	1.38955e-05	KIRP
36.0562	1.73441	2.21771e-06	KIRP
29.4326	0.268433	0.938816	KIRP
38.4695	0.123882	0.938816	KIRP
26.5977	0.521704	0.938816	KIRP
37.8247	0.545167	0.938816	KIRP
31.6203	1.44909	5.25479e-06	KIRP
29.4845	1.64097	1.13907e-09	KIRP
88.2434	5.04967	9.58006e-10	KIRP
90.6839	5.39882	7.79218e-11	KIRP
99.9479	5.51243	4.24329e-09	KIRP
101.737	5.37844	2.91998e-08	KIRP
29.7348	1.13808	0.00161984	KIRP
24.0363	0.682893	0.11014	KIRP
85.2525	1.68454	0.938816	KIRP
101.634	1.84823	0.938816	KIRP
13.4541	0.196126	0.938816	KIRP
18.0525	0.209107	0.938816	KIRP
86.8945	4.52841	2.8423e-08	KIRP
96.8383	5.30882	2.07398e-09	KIRP
21.2204	1.00407	4.27506e-06	KIRP
20.8688	0.945286	1.84167e-05	KIRP
138.836	7.40127	1.83261e-08	KIRP
84.4701	4.34596	8.74701e-08	KIRP
93.2074	3.5776	0.000755131	KIRP
104.433	3.69872	0.00389448	KIRP
44.5741	3.34119	1.23934e-18	KIRP
35.9998	2.56002	1.33599e-16	KIRP
68.3288	4.43252	2.41492e-12	KIRP
51.3249	3.73824	3.79585e-16	KIRP
72.8835	3.54032	0.000418655	LIHC
63.4165	3.42679	2.59916e-05	LIHC
70.5532	3.37318	0.000205289	LIHC
51.4288	2.39711	0.000397097	LIHC
104.05	4.39608	0.00240687	LIHC
101.343	4.49624	0.000827136	LIHC
133.074	-0.644737	0.938816	LIHC
126.662	-1.03112	0.938816	LIHC
42.8978	2.2945	8.09094e-06	LIHC
44.3335	2.06327	0.000173149	LIHC
53.5135	3.33702	8.95453e-09	LIHC
68.5363	3.97014	1.86613e-07	LIHC
27.4795	1.60162	5.06955e-07	LIHC
24.5502	1.40421	3.79336e-07	LIHC
100.079	4.37263	0.00179525	LIHC
96.9495	4.18051	0.00202037	LIHC
200.81	11.8442	1.96306e-06	LIHC
47.2355	2.92641	9.43258e-07	LIHC
50.5091	2.29795	0.00015849	LIHC
56.9146	2.69549	4.97283e-05	LIHC
39.4817	1.50157	0.0131956	LIHC
52.1108	2.17391	0.00241862	LIHC
69.855	-0.0568546	0.938816	LIHC
40.899	0.838904	0.938816	LIHC
39.8666	1.97345	0.000201761	LIHC
54.1034	2.99806	8.94434e-06	LIHC
53.6629	1.97656	0.0187109	LIHC
47.1067	2.00341	0.00132597	LIHC
15.7074	0.452809	0.221999	LIHC
11.8449	0.363805	0.175364	LIHC
31.7542	1.1412	0.0219233	LIHC
39.0358	1.41588	0.0302096	LIHC
71.3765	3.00382	0.00308364	LIHC
68.5012	2.96663	0.00182139	LIHC
37.0201	4.19564	1.83848e-47	LUAD
28.8165	3.40085	6.40211e-51	LUAD
34.1939	2.79148	1.96602e-15	LUAD
69.3088	5.91185	1.13559e-17	LUAD
20.6897	1.60716	3.87838e-18	LUAD
48.1809	3.4519	1.78349e-15	LUAD
19.3752	1.93005	1.01608e-30	LUAD
21.0253	2.02578	2.34781e-29	LUAD
61.0292	6.97021	2.85394e-46	LUAD
45.3427	5.08739	2.20202e-45	LUAD
18.349	1.84341	6.57679e-29	LUAD
14.7911	1.46941	1.77375e-28	LUAD
131.854	8.03039	6.81132e-10	LUAD
99.1733	6.38908	3.68631e-11	LUAD
52.8541	5.95783	1.12307e-48	LUAD
40.2552	4.45493	3.14805e-46	LUAD
18.5274	1.69339	2.39672e-25	LUAD
21.0087	2.02681	2.24334e-29	LUAD
113.177	7.58551	1.16103e-13	LUAD
91.787	5.77305	1.04831e-11	LUAD
44.2667	4.57739	5.34416e-35	LUAD
53.3501	5.45961	1.54719e-34	LUAD
12.8339	1.54386	1.87357e-49	LUAD
12.8798	1.50936	5.2794e-45	LUAD
67.3247	4.99656	1.73344e-15	LUAD
58.3156	4.30028	3.94035e-15	LUAD
21.4016	2.23028	4.61291e-32	LUAD
23.5937	2.48717	1.2665e-32	LUAD
42.2732	4.74084	1.34325e-44	LUAD
67.1525	7.44358	4.93786e-42	LUAD
30.7933	3.59213	2.0522e-45	LUAD
29.8348	3.48659	2.13748e-46	LUAD
44.5856	3.81697	7.26223e-23	LUAD
55.3813	5.03352	2.79014e-26	LUAD
16.305	1.30838	6.78441e-19	LUAD
14.7889	1.1655	4.80575e-18	LUAD
31.5821	3.60987	3.813e-47	LUAD
34.8326	3.89215	1.39019e-43	LUAD
29.0921	2.42863	8.26195e-20	LUAD
39.1672	3.34341	4.43304e-21	LUAD
30.8284	3.1083	3.16414e-41	LUAD
21.4232	2.15708	7.15159e-41	LUAD
22.3536	2.43426	1.36314e-37	LUAD
24.4979	2.65803	2.35436e-37	LUAD
44.9841	4.92709	8.16601e-34	LUSC
39.4807	4.44455	4.97071e-37	LUSC
5.15916	0.555617	2.40289e-38	LUSC
9.74064	0.922416	1.57375e-30	LUSC
12.2008	0.992495	1.12054e-21	LUSC
13.132	1.09029	3.36886e-23	LUSC
21.6682	2.45851	2.24122e-39	LUSC
24.784	2.76096	9.97152e-37	LUSC
4.84987	0.489908	2.61392e-31	LUSC
9.24083	0.999982	2.96353e-40	LUSC
27.9028	3.47834	1.0876e-60	LUSC
29.5374	4.08498	3.39601e-67	LUSC
29.0559	3.77998	3.52449e-53	LUSC
43.9716	5.70893	8.34609e-54	LUSC
52.4981	6.45796	3.88005e-47	LUSC
47.864	5.97368	4.14934e-49	LUSC
21.9529	2.42124	7.94532e-47	LUSC
19.9686	2.28417	8.1118e-52	LUSC
33.1252	4.10661	4.11962e-60	LUSC
29.4689	3.47868	7.55439e-54	LUSC
56.9038	7.00179	3.53383e-52	LUSC
31.9591	3.75477	2.81688e-47	LUSC
37.9609	4.89716	4.32556e-57	LUSC
42.4736	5.6333	5.59406e-61	LUSC
48.5353	6.81418	1.95709e-65	LUSC
49.2985	7.0171	4.76627e-67	LUSC
10.6009	1.18209	3.5697e-43	LUSC
14.81	1.57856	2.86083e-38	LUSC
15.8057	1.84487	1.83622e-37	LUSC
17.7655	2.09794	3.83462e-38	LUSC
88.7942	10.5332	1.20019e-37	LUSC
55.7334	6.56175	1.52652e-38	LUSC
26.5924	1.0549	0.00277849	PRAD
30.5345	1.4263	8.12459e-05	PRAD
39.7661	2.21551	9.09653e-07	PRAD
50.534	2.79033	1.51919e-06	PRAD
26.24	1.40408	3.95637e-06	PRAD
34.76	1.78315	5.05634e-06	PRAD
30.5293	1.17929	0.0102404	PRAD
40.7479	1.55299	0.0131956	PRAD
10.4998	0.482117	0.000155368	PRAD
12.8943	0.543668	0.000950146	PRAD
15.3947	0.804639	3.33143e-05	PRAD
16.0755	0.736153	0.000998964	PRAD
27.4058	0.916278	0.0568553	PRAD
23.9016	0.846857	0.0260038	PRAD
28.3694	1.44953	1.66215e-05	PRAD
24.7069	1.1935	7.46414e-05	PRAD
44.3545	2.5196	2.00538e-07	PRAD
50.6474	3.01024	4.33634e-08	PRAD
16.3237	0.975805	9.42791e-08	PRAD
16.4346	0.918334	1.12599e-06	PRAD
23.3447	1.10212	2.70213e-05	PRAD
20.2619	0.887627	0.000298404	PRAD
19.8215	0.991125	4.29779e-05	PRAD
16.7563	0.890896	6.61015e-06	PRAD
39.6369	1.83732	0.000116204	PRAD
34.9398	1.5633	0.000334198	PRAD
16.3276	0.683495	0.00219267	PRAD
19.2963	0.880391	0.000273582	PRAD
15.5313	0.770682	2.24923e-05	PRAD
9.00162	0.539873	1.64398e-07	PRAD
12.1965	0.639339	3.76634e-05	PRAD
14.0398	0.806055	4.60521e-06	PRAD
48.3071	2.31281	6.98118e-05	PRAD
43.0292	2.01414	0.000114799	PRAD
13.5701	0.694968	1.94778e-05	PRAD
16.8243	0.849316	3.47449e-06	PRAD
28.7132	1.28064	0.000330771	PRAD
23.875	1.08446	0.000418655	PRAD
39.1436	2.41598	7.41043e-09	PRAD
48.6528	3.09013	1.13432e-09	PRAD
29.9233	1.56358	6.43484e-06	PRAD
26.3369	1.4694	6.61134e-07	PRAD
26.2639	1.1507	0.000268316	PRAD
25.4652	1.08002	0.000467505	PRAD
16.5395	0.707645	0.000385571	PRAD
17.3375	0.734191	0.000457117	PRAD
39.1789	1.53927	0.00345081	PRAD
31.3069	1.08219	0.0260038	PRAD
50.291	3.01654	6.61348e-09	PRAD
57.0826	3.31628	9.37911e-09	PRAD
40.3539	1.89387	7.32517e-05	PRAD
39.5965	1.87502	5.06686e-05	PRAD
34.028	3.83547	0.00143972	STAD
36.6182	4.26393	0.000550378	STAD
22.2817	2.03023	0.0277243	STAD
22.1619	1.78282	0.11092	STAD
49.8737	3.39053	0.232695	STAD
59.2665	3.83101	0.334134	STAD
34.3324	3.57972	0.00143972	STAD
31.5627	2.76244	0.0161621	STAD
40.3297	2.36377	0.790955	STAD
33.2704	2.17865	0.471305	STAD
43.3215	5.76295	1.50726e-05	STAD
40.8035	5.44201	1.01756e-05	STAD
32.0735	3.47903	0.00468471	STAD
28.4925	3.05614	0.00468154	STAD
49.5888	5.06654	0.0131956	STAD
45.4655	4.40197	0.0268762	STAD
35.3472	3.44639	0.0248503	STAD
46.1558	4.71191	0.0114423	STAD
30.6323	2.29554	0.232547	STAD
33.1122	2.41255	0.254363	STAD
13.7432	1.88327	3.74697e-05	STAD
17.2721	1.99244	0.000804534	STAD
17.0205	2.43593	4.07328e-07	STAD
20.9171	2.57509	2.27605e-05	STAD
40.117	5.04427	0.000104151	STAD
50.7187	6.18961	0.000191582	STAD
22.2761	1.67263	0.424737	STAD
27.931	2.19765	0.232547	STAD
61.0845	5.89748	0.0171368	STAD
58.7949	5.05344	0.0654814	STAD
37.0825	2.03087	0.89661	STAD
52.9887	3.4941	0.285501	STAD
4.59061	0.412984	0.0759909	STAD
30.8429	2.05072	0.424737	STAD
39.7822	2.98193	0.140007	STAD
87.1534	11.0689	4.39071e-05	STAD
181.462	23.4959	3.43416e-05	STAD
16.3825	2.00651	0.000451223	STAD
13.646	1.71526	0.00033799	STAD
10.4743	0.638056	0.489427	STAD
8.67394	0.574574	0.315263	STAD
116.853	3.60927	0.17177	THCA
64.2361	1.77256	0.357848	THCA
33.1784	1.10644	0.0597421	THCA
32.1086	1.03671	0.0845286	THCA
64.6094	2.20617	0.140007	THCA
63.0595	1.65176	0.790955	THCA
69.4897	0.55628	0.938816	THCA
74.2682	0.396074	0.938816	THCA
48.8658	0.961809	0.938816	THCA
55.9578	1.29799	0.938816	THCA
72.3288	2.08181	0.232547	THCA
49.7017	1.28588	0.478519	THCA
43.1363	0.459153	0.938816	THCA
66.5011	1.08595	0.938816	THCA
77.4698	1.44589	0.938816	THCA
219.676	3.03166	0.938816	THCA
91.3836	1.60908	0.938816	THCA
93.6176	1.91382	0.938816	THCA
39.6173	0.756157	0.938816	THCA
53.5111	0.87668	0.938816	THCA
41.6482	0.859705	0.938816	THCA
48.0871	0.963867	0.938816	THCA
78.3108	1.60725	0.938816	THCA
86.2069	1.46002	0.938816	THCA
68.1786	1.7914	0.613514	THCA
62.9349	1.67136	0.552075	THCA
44.0258	1.00861	0.938816	THCA
67.61	1.61105	0.924075	THCA
44.7027	2.30849	6.5417e-07	UCEC
42.7845	2.38149	2.9758e-08	UCEC
41.372	2.29904	1.12026e-07	UCEC
33.6739	1.88157	1.28816e-07	UCEC
6.80792	0.044334	0.938816	UCEC
14.9625	0.510668	0.0609365	UCEC
18.5734	0.687529	0.0156941	UCEC
41.8709	2.24802	6.02061e-07	UCEC
52.1851	2.97897	4.40351e-08	UCEC
89.0733	4.9352	9.73448e-09	UCEC
56.9168	3.10651	3.60111e-08	UCEC
55.5877	3.40288	1.46807e-09	UCEC
55.7265	3.20199	4.10948e-08	UCEC
50.3535	2.26448	4.38835e-05	UCEC
41.791	1.87888	4.30401e-05	UCEC
8.77848	0.400529	1.5118e-05	UCEC
51.1989	1.61757	0.0428093	UCEC
69.3394	1.93896	0.154219	UCEC
59.966	2.01906	0.0522441	UCEC
63.3203	2.26739	0.023733	UCEC
39.7909	0.657924	0.938816	UCEC
39.0633	0.884743	0.790955	UCEC
12.2341	0.78099	1.017e-10	UCEC
