# Supplementary material for: Estimation of tumor cell total mRNA expression in 15 cancer types predicts disease progression
Source: Nat Biotechnol. 2022 Jun 13;40(11):1624–33. doi: 10.1038/s41587-022-01342-x (PMC9646498; doi:10.1038/s41587-022-01342-x)
Supplement: Source Data Extended Data Fig. 6 — Statistical Source Data [file 41587_2022_1342_MOESM20_ESM.xlsx]

## Sheet: EDFig.6b
Key	status	TmS
Breast Carcinoma-MAP3K1	Driver Mutant	0.391853
Breast Carcinoma-MAP3K1	Driver Mutant	0.2934
Breast Carcinoma-MAP3K1	Driver Mutant	0.257657
Breast Carcinoma-MAP3K1	Driver Mutant	0.314655
Breast Carcinoma-MAP3K1	Driver Mutant	0.165843
Breast Carcinoma-MAP3K1	Driver Mutant	0.317513
Breast Carcinoma-MAP3K1	Driver Mutant	0.256722
Breast Carcinoma-MAP3K1	Driver Mutant	0.639846
Breast Carcinoma-MAP3K1	Driver Mutant	0.301263
Breast Carcinoma-MAP3K1	Driver Mutant	0.417653
Breast Carcinoma-MAP3K1	Driver Mutant	0.326464
Breast Carcinoma-MAP3K1	Driver Mutant	0.988363
Breast Carcinoma-MAP3K1	Driver Mutant	0.520348
Breast Carcinoma-MAP3K1	Driver Mutant	0.678925
Breast Carcinoma-MAP3K1	Driver Mutant	0.602522
Breast Carcinoma-MAP3K1	Driver Mutant	0.399668
Breast Carcinoma-MAP3K1	Driver Mutant	0.740487
Breast Carcinoma-MAP3K1	Driver Mutant	0.261155
Breast Carcinoma-MAP3K1	Driver Mutant	0.246871
Breast Carcinoma-MAP3K1	Driver Mutant	1.03489
Breast Carcinoma-MAP3K1	Driver Mutant	2.55044
Breast Carcinoma-MAP3K1	Driver Mutant	1.82517
Breast Carcinoma-MAP3K1	Driver Mutant	0.656388
Breast Carcinoma-MAP3K1	Driver Mutant	0.436163
Breast Carcinoma-MAP3K1	Driver Mutant	0.629209
Breast Carcinoma-MAP3K1	Driver Mutant	0.303356
Breast Carcinoma-MAP3K1	Driver Mutant	0.47486
Breast Carcinoma-MAP3K1	Driver Mutant	0.148732
Breast Carcinoma-MAP3K1	Driver Mutant	0.347578
Breast Carcinoma-MAP3K1	Driver Mutant	0.93908
Breast Carcinoma-MAP3K1	Driver Mutant	2.20422
Breast Carcinoma-MAP3K1	Driver Mutant	2.86056
Breast Carcinoma-MAP3K1	Driver Mutant	0.419914
Breast Carcinoma-MAP3K1	Driver Mutant	0.201808
Breast Carcinoma-MAP3K1	Driver Mutant	0.497434
Breast Carcinoma-MAP3K1	Driver Mutant	0.616954
Breast Carcinoma-MAP3K1	Driver Mutant	0.592036
Breast Carcinoma-MAP3K1	Driver Mutant	0.194024
Breast Carcinoma-MAP3K1	Driver Mutant	0.531544
Breast Carcinoma-MAP3K1	Driver Mutant	0.368648
Breast Carcinoma-MAP3K1	Driver Mutant	0.848478
Breast Carcinoma-MAP3K1	Driver Mutant	0.200707
Breast Carcinoma-MAP3K1	WT	0.513874
Breast Carcinoma-MAP3K1	WT	2.06291
Breast Carcinoma-MAP3K1	WT	1.88561
Breast Carcinoma-MAP3K1	WT	0.664329
Breast Carcinoma-MAP3K1	WT	0.434003
Breast Carcinoma-MAP3K1	WT	0.586402
Breast Carcinoma-MAP3K1	WT	1.38177
Breast Carcinoma-MAP3K1	WT	0.573635
Breast Carcinoma-MAP3K1	WT	0.827011
Breast Carcinoma-MAP3K1	WT	1.02805
Breast Carcinoma-MAP3K1	WT	0.719264
Breast Carcinoma-MAP3K1	WT	0.843386
Breast Carcinoma-MAP3K1	WT	1.15875
Breast Carcinoma-MAP3K1	WT	0.57713
Breast Carcinoma-MAP3K1	WT	0.469131
Breast Carcinoma-MAP3K1	WT	0.94252
Breast Carcinoma-MAP3K1	WT	1.1709
Breast Carcinoma-MAP3K1	WT	3.24622
Breast Carcinoma-MAP3K1	WT	1.40208
Breast Carcinoma-MAP3K1	WT	2.83546
Breast Carcinoma-MAP3K1	WT	6.75891
Breast Carcinoma-MAP3K1	WT	0.372378
Breast Carcinoma-MAP3K1	WT	2.92239
Breast Carcinoma-MAP3K1	WT	1.94194
Breast Carcinoma-MAP3K1	WT	0.271105
Breast Carcinoma-MAP3K1	WT	8.53048
Breast Carcinoma-MAP3K1	WT	3.39141
Breast Carcinoma-MAP3K1	WT	1.81401
Breast Carcinoma-MAP3K1	WT	0.456691
Breast Carcinoma-MAP3K1	WT	2.54158
Breast Carcinoma-MAP3K1	WT	2.54045
Breast Carcinoma-MAP3K1	WT	1.56277
Breast Carcinoma-MAP3K1	WT	0.909105
Breast Carcinoma-MAP3K1	WT	11.2232
Breast Carcinoma-MAP3K1	WT	1.17112
Breast Carcinoma-MAP3K1	WT	0.70568
Breast Carcinoma-MAP3K1	WT	0.893128
Breast Carcinoma-MAP3K1	WT	0.597273
Breast Carcinoma-MAP3K1	WT	3.10943
Breast Carcinoma-MAP3K1	WT	2.00914
Breast Carcinoma-MAP3K1	WT	1.26092
Breast Carcinoma-MAP3K1	WT	8.22716
Breast Carcinoma-MAP3K1	WT	0.379045
Breast Carcinoma-MAP3K1	WT	0.825725
Breast Carcinoma-MAP3K1	WT	0.284436
Breast Carcinoma-MAP3K1	WT	0.926101
Breast Carcinoma-MAP3K1	WT	0.365159
Breast Carcinoma-MAP3K1	WT	2.54945
Breast Carcinoma-MAP3K1	WT	0.328691
Breast Carcinoma-MAP3K1	WT	0.284195
Breast Carcinoma-MAP3K1	WT	1.20819
Breast Carcinoma-MAP3K1	WT	0.829982
Breast Carcinoma-MAP3K1	WT	0.530095
Breast Carcinoma-MAP3K1	WT	2.08097
Breast Carcinoma-MAP3K1	WT	0.803954
Breast Carcinoma-MAP3K1	WT	1.76062
Breast Carcinoma-MAP3K1	WT	2.83981
Breast Carcinoma-MAP3K1	WT	1.21576
Breast Carcinoma-MAP3K1	WT	0.326325
Breast Carcinoma-MAP3K1	WT	5.84331
Breast Carcinoma-MAP3K1	WT	3.69642
Breast Carcinoma-MAP3K1	WT	2.23339
Breast Carcinoma-MAP3K1	WT	1.31646
Breast Carcinoma-MAP3K1	WT	0.86964
Breast Carcinoma-MAP3K1	WT	0.534315
Breast Carcinoma-MAP3K1	WT	0.198483
Breast Carcinoma-MAP3K1	WT	0.91272
Breast Carcinoma-MAP3K1	WT	0.327165
Breast Carcinoma-MAP3K1	WT	11.0746
Breast Carcinoma-MAP3K1	WT	3.03868
Breast Carcinoma-MAP3K1	WT	0.388039
Breast Carcinoma-MAP3K1	WT	1.20108
Breast Carcinoma-MAP3K1	WT	1.26961
Breast Carcinoma-MAP3K1	WT	0.530127
Breast Carcinoma-MAP3K1	WT	0.430558
Breast Carcinoma-MAP3K1	WT	2.59029
Breast Carcinoma-MAP3K1	WT	0.852892
Breast Carcinoma-MAP3K1	WT	0.553012
Breast Carcinoma-MAP3K1	WT	0.464218
Breast Carcinoma-MAP3K1	WT	0.520993
Breast Carcinoma-MAP3K1	WT	0.616013
Breast Carcinoma-MAP3K1	WT	0.367809
Breast Carcinoma-MAP3K1	WT	4.59058
Breast Carcinoma-MAP3K1	WT	0.350351
Breast Carcinoma-MAP3K1	WT	0.464508
Breast Carcinoma-MAP3K1	WT	0.892621
Breast Carcinoma-MAP3K1	WT	1.32376
Breast Carcinoma-MAP3K1	WT	1.47163
Breast Carcinoma-MAP3K1	WT	0.881704
Breast Carcinoma-MAP3K1	WT	7.1381
Breast Carcinoma-MAP3K1	WT	1.4262
Breast Carcinoma-MAP3K1	WT	4.58745
Breast Carcinoma-MAP3K1	WT	3.44331
Breast Carcinoma-MAP3K1	WT	6.48566
Breast Carcinoma-MAP3K1	WT	6.99455
Breast Carcinoma-MAP3K1	WT	4.36532
Breast Carcinoma-MAP3K1	WT	1.07941
Breast Carcinoma-MAP3K1	WT	5.44289
Breast Carcinoma-MAP3K1	WT	0.160255
Breast Carcinoma-MAP3K1	WT	1.42013
Breast Carcinoma-MAP3K1	WT	0.772667
Breast Carcinoma-MAP3K1	WT	0.142864
Breast Carcinoma-MAP3K1	WT	0.660311
Breast Carcinoma-MAP3K1	WT	0.663346
Breast Carcinoma-MAP3K1	WT	2.47632
Breast Carcinoma-MAP3K1	WT	0.510369
Breast Carcinoma-MAP3K1	WT	3.03233
Breast Carcinoma-MAP3K1	WT	1.30746
Breast Carcinoma-MAP3K1	WT	0.683065
Breast Carcinoma-MAP3K1	WT	3.13404
Breast Carcinoma-MAP3K1	WT	0.522917
Breast Carcinoma-MAP3K1	WT	0.673774
Breast Carcinoma-MAP3K1	WT	0.965606
Breast Carcinoma-MAP3K1	WT	2.09679
Breast Carcinoma-MAP3K1	WT	2.8377
Breast Carcinoma-MAP3K1	WT	3.25605
Breast Carcinoma-MAP3K1	WT	2.34421
Breast Carcinoma-MAP3K1	WT	0.61431
Breast Carcinoma-MAP3K1	WT	0.565491
Breast Carcinoma-MAP3K1	WT	1.77362
Breast Carcinoma-MAP3K1	WT	3.91933
Breast Carcinoma-MAP3K1	WT	0.587648
Breast Carcinoma-MAP3K1	WT	5.63061
Breast Carcinoma-MAP3K1	WT	0.462429
Breast Carcinoma-MAP3K1	WT	1.00885
Breast Carcinoma-MAP3K1	WT	2.4075
Breast Carcinoma-MAP3K1	WT	1.33042
Breast Carcinoma-MAP3K1	WT	1.32274
Breast Carcinoma-MAP3K1	WT	0.705298
Breast Carcinoma-MAP3K1	WT	1.29167
Breast Carcinoma-MAP3K1	WT	2.02121
Breast Carcinoma-MAP3K1	WT	0.767687
Breast Carcinoma-MAP3K1	WT	0.94521
Breast Carcinoma-MAP3K1	WT	0.979324
Breast Carcinoma-MAP3K1	WT	0.639889
Breast Carcinoma-MAP3K1	WT	0.760578
Breast Carcinoma-MAP3K1	WT	0.437344
Breast Carcinoma-MAP3K1	WT	1.24903
Breast Carcinoma-MAP3K1	WT	0.810677
Breast Carcinoma-MAP3K1	WT	0.539022
Breast Carcinoma-MAP3K1	WT	0.842754
Breast Carcinoma-MAP3K1	WT	4.93966
Breast Carcinoma-MAP3K1	WT	0.920893
Breast Carcinoma-MAP3K1	WT	6.76981
Breast Carcinoma-MAP3K1	WT	0.528935
Breast Carcinoma-MAP3K1	WT	0.843564
Breast Carcinoma-MAP3K1	WT	0.966297
Breast Carcinoma-MAP3K1	WT	1.14828
Breast Carcinoma-MAP3K1	WT	0.502671
Breast Carcinoma-MAP3K1	WT	0.337155
Breast Carcinoma-MAP3K1	WT	0.53789
Breast Carcinoma-MAP3K1	WT	1.75702
Breast Carcinoma-MAP3K1	WT	2.11646
Breast Carcinoma-MAP3K1	WT	0.665345
Breast Carcinoma-MAP3K1	WT	1.45043
Breast Carcinoma-MAP3K1	WT	1.87619
Breast Carcinoma-MAP3K1	WT	0.315719
Breast Carcinoma-MAP3K1	WT	3.1242
Breast Carcinoma-MAP3K1	WT	0.183577
Breast Carcinoma-MAP3K1	WT	2.50461
Breast Carcinoma-MAP3K1	WT	4.79798
Breast Carcinoma-MAP3K1	WT	0.586494
Breast Carcinoma-MAP3K1	WT	0.224178
Breast Carcinoma-MAP3K1	WT	0.664029
Breast Carcinoma-MAP3K1	WT	1.60667
Breast Carcinoma-MAP3K1	WT	3.8259
Breast Carcinoma-MAP3K1	WT	0.365624
Breast Carcinoma-MAP3K1	WT	0.238094
Breast Carcinoma-MAP3K1	WT	0.765107
Breast Carcinoma-MAP3K1	WT	0.469277
Breast Carcinoma-MAP3K1	WT	1.12017
Breast Carcinoma-MAP3K1	WT	1.38861
Breast Carcinoma-MAP3K1	WT	1.01649
Breast Carcinoma-MAP3K1	WT	1.28448
Breast Carcinoma-MAP3K1	WT	1.35667
Breast Carcinoma-MAP3K1	WT	4.11234
Breast Carcinoma-MAP3K1	WT	0.596081
Breast Carcinoma-MAP3K1	WT	0.640453
Breast Carcinoma-MAP3K1	WT	0.777869
Breast Carcinoma-MAP3K1	WT	0.387827
Breast Carcinoma-MAP3K1	WT	0.171182
Breast Carcinoma-MAP3K1	WT	1.55643
Breast Carcinoma-MAP3K1	WT	3.80482
Breast Carcinoma-MAP3K1	WT	0.620024
Breast Carcinoma-MAP3K1	WT	0.359867
Breast Carcinoma-MAP3K1	WT	0.36257
Breast Carcinoma-MAP3K1	WT	1.27112
Breast Carcinoma-MAP3K1	WT	0.901583
Breast Carcinoma-MAP3K1	WT	0.25234
Breast Carcinoma-MAP3K1	WT	0.250806
Breast Carcinoma-MAP3K1	WT	0.460191
Breast Carcinoma-MAP3K1	WT	1.3864
Breast Carcinoma-MAP3K1	WT	0.307591
Breast Carcinoma-MAP3K1	WT	0.664912
Breast Carcinoma-MAP3K1	WT	0.384981
Breast Carcinoma-MAP3K1	WT	1.23148
Breast Carcinoma-MAP3K1	WT	0.94323
Breast Carcinoma-MAP3K1	WT	0.788214
Breast Carcinoma-MAP3K1	WT	0.514188
Breast Carcinoma-MAP3K1	WT	0.451613
Breast Carcinoma-MAP3K1	WT	2.04027
Breast Carcinoma-MAP3K1	WT	0.95035
Breast Carcinoma-MAP3K1	WT	0.191489
Breast Carcinoma-MAP3K1	WT	1.77786
Breast Carcinoma-MAP3K1	WT	2.99385
Breast Carcinoma-MAP3K1	WT	0.700805
Breast Carcinoma-MAP3K1	WT	1.8807
Breast Carcinoma-MAP3K1	WT	1.13459
Breast Carcinoma-MAP3K1	WT	9.38478
Breast Carcinoma-MAP3K1	WT	0.790375
Breast Carcinoma-MAP3K1	WT	0.499582
Breast Carcinoma-MAP3K1	WT	0.840935
Breast Carcinoma-MAP3K1	WT	0.96995
Breast Carcinoma-MAP3K1	WT	1.23624
Breast Carcinoma-MAP3K1	WT	6.69801
Breast Carcinoma-MAP3K1	WT	0.249686
Breast Carcinoma-MAP3K1	WT	0.867158
Breast Carcinoma-MAP3K1	WT	0.749191
Breast Carcinoma-MAP3K1	WT	0.997553
Breast Carcinoma-MAP3K1	WT	0.374749
Breast Carcinoma-MAP3K1	WT	1.2161
Breast Carcinoma-MAP3K1	WT	1.08239
Breast Carcinoma-MAP3K1	WT	0.775111
Breast Carcinoma-MAP3K1	WT	0.364029
Breast Carcinoma-MAP3K1	WT	1.26424
Breast Carcinoma-MAP3K1	WT	2.37756
Breast Carcinoma-MAP3K1	WT	1.04929
Breast Carcinoma-MAP3K1	WT	1.03691
Breast Carcinoma-MAP3K1	WT	5.58241
Breast Carcinoma-MAP3K1	WT	1.30472
Breast Carcinoma-MAP3K1	WT	1.00157
Breast Carcinoma-MAP3K1	WT	5.65633
Breast Carcinoma-MAP3K1	WT	0.551455
Breast Carcinoma-MAP3K1	WT	0.41899
Breast Carcinoma-MAP3K1	WT	1.68952
Breast Carcinoma-MAP3K1	WT	1.27467
Breast Carcinoma-MAP3K1	WT	0.923982
Breast Carcinoma-MAP3K1	WT	1.67988
Breast Carcinoma-MAP3K1	WT	1.04793
Breast Carcinoma-MAP3K1	WT	1.3811
Breast Carcinoma-MAP3K1	WT	0.605558
Breast Carcinoma-MAP3K1	WT	0.500685
Breast Carcinoma-MAP3K1	WT	0.491898
Breast Carcinoma-MAP3K1	WT	0.440432
Breast Carcinoma-MAP3K1	WT	0.32822
Breast Carcinoma-MAP3K1	WT	0.335909
Breast Carcinoma-MAP3K1	WT	0.353392
Breast Carcinoma-MAP3K1	WT	0.482462
Breast Carcinoma-MAP3K1	WT	2.17563
Breast Carcinoma-MAP3K1	WT	0.436286
Breast Carcinoma-MAP3K1	WT	0.930247
Breast Carcinoma-MAP3K1	WT	1.34104
Breast Carcinoma-MAP3K1	WT	0.697567
Breast Carcinoma-MAP3K1	WT	0.762546
Breast Carcinoma-MAP3K1	WT	1.70449
Breast Carcinoma-MAP3K1	WT	3.75152
Breast Carcinoma-MAP3K1	WT	0.766466
Breast Carcinoma-MAP3K1	WT	2.88149
Breast Carcinoma-MAP3K1	WT	0.576579
Breast Carcinoma-MAP3K1	WT	1.48316
Breast Carcinoma-MAP3K1	WT	0.507078
Breast Carcinoma-MAP3K1	WT	3.91128
Breast Carcinoma-MAP3K1	WT	0.679575
Breast Carcinoma-MAP3K1	WT	0.421833
Breast Carcinoma-MAP3K1	WT	1.63723
Breast Carcinoma-MAP3K1	WT	0.820476
Breast Carcinoma-MAP3K1	WT	2.99686
Breast Carcinoma-MAP3K1	WT	5.99114
Breast Carcinoma-MAP3K1	WT	2.23546
Breast Carcinoma-MAP3K1	WT	1.29834
Breast Carcinoma-MAP3K1	WT	0.867218
Breast Carcinoma-MAP3K1	WT	0.699804
Breast Carcinoma-MAP3K1	WT	0.430348
Breast Carcinoma-MAP3K1	WT	1.01728
Breast Carcinoma-MAP3K1	WT	0.179456
Breast Carcinoma-MAP3K1	WT	0.867235
Breast Carcinoma-MAP3K1	WT	4.44985
Breast Carcinoma-MAP3K1	WT	5.70366
Breast Carcinoma-MAP3K1	WT	1.81237
Breast Carcinoma-MAP3K1	WT	0.833919
Breast Carcinoma-MAP3K1	WT	1.01259
Breast Carcinoma-MAP3K1	WT	0.670924
Breast Carcinoma-MAP3K1	WT	1.36602
Breast Carcinoma-MAP3K1	WT	2.7618
Breast Carcinoma-MAP3K1	WT	0.981156
Breast Carcinoma-MAP3K1	WT	1.95799
Breast Carcinoma-MAP3K1	WT	1.13851
Breast Carcinoma-MAP3K1	WT	0.546089
Breast Carcinoma-MAP3K1	WT	0.325357
Breast Carcinoma-MAP3K1	WT	1.35357
Breast Carcinoma-MAP3K1	WT	0.525795
Breast Carcinoma-MAP3K1	WT	1.45809
Breast Carcinoma-MAP3K1	WT	0.251454
Breast Carcinoma-MAP3K1	WT	1.30905
Breast Carcinoma-MAP3K1	WT	1.13207
Breast Carcinoma-MAP3K1	WT	4.8926
Breast Carcinoma-MAP3K1	WT	2.26894
Breast Carcinoma-MAP3K1	WT	2.49846
Breast Carcinoma-MAP3K1	WT	0.71488
Breast Carcinoma-MAP3K1	WT	6.13176
Breast Carcinoma-MAP3K1	WT	2.32034
Breast Carcinoma-MAP3K1	WT	0.854309
Breast Carcinoma-MAP3K1	WT	5.48386
Breast Carcinoma-MAP3K1	WT	1.78034
Breast Carcinoma-MAP3K1	WT	5.38395
Breast Carcinoma-MAP3K1	WT	3.37266
Breast Carcinoma-MAP3K1	WT	0.686873
Breast Carcinoma-MAP3K1	WT	0.967071
Breast Carcinoma-MAP3K1	WT	0.783649
Breast Carcinoma-MAP3K1	WT	4.67642
Breast Carcinoma-MAP3K1	WT	4.08976
Breast Carcinoma-MAP3K1	WT	0.372632
Breast Carcinoma-MAP3K1	WT	0.715312
Breast Carcinoma-MAP3K1	WT	0.379997
Breast Carcinoma-MAP3K1	WT	1.92986
Breast Carcinoma-MAP3K1	WT	1.92636
Breast Carcinoma-MAP3K1	WT	2.70751
Breast Carcinoma-MAP3K1	WT	1.19267
Breast Carcinoma-MAP3K1	WT	0.479667
Breast Carcinoma-MAP3K1	WT	1.15104
Breast Carcinoma-MAP3K1	WT	0.287157
Breast Carcinoma-MAP3K1	WT	0.32849
Breast Carcinoma-MAP3K1	WT	0.367711
Breast Carcinoma-MAP3K1	WT	1.19948
Breast Carcinoma-MAP3K1	WT	0.567963
Breast Carcinoma-MAP3K1	WT	0.810106
Breast Carcinoma-MAP3K1	WT	2.72107
Breast Carcinoma-MAP3K1	WT	0.395135
Breast Carcinoma-MAP3K1	WT	0.246215
Breast Carcinoma-MAP3K1	WT	0.374035
Breast Carcinoma-MAP3K1	WT	2.29262
Breast Carcinoma-MAP3K1	WT	0.918427
Breast Carcinoma-MAP3K1	WT	0.84778
Breast Carcinoma-MAP3K1	WT	2.02197
Breast Carcinoma-MAP3K1	WT	0.2048
Breast Carcinoma-MAP3K1	WT	0.446803
Breast Carcinoma-MAP3K1	WT	0.314797
Breast Carcinoma-MAP3K1	WT	0.0916854
Breast Carcinoma-MAP3K1	WT	1.19415
Breast Carcinoma-MAP3K1	WT	1.59231
Breast Carcinoma-MAP3K1	WT	0.678599
Breast Carcinoma-MAP3K1	WT	1.17057
Breast Carcinoma-MAP3K1	WT	2.64736
Breast Carcinoma-MAP3K1	WT	7.35291
Breast Carcinoma-MAP3K1	WT	2.20488
Breast Carcinoma-MAP3K1	WT	1.90829
Breast Carcinoma-MAP3K1	WT	1.23322
Breast Carcinoma-MAP3K1	WT	1.55635
Breast Carcinoma-MAP3K1	WT	4.76859
Breast Carcinoma-MAP3K1	WT	2.6362
Breast Carcinoma-MAP3K1	WT	5.85952
Breast Carcinoma-MAP3K1	WT	3.54889
Breast Carcinoma-MAP3K1	WT	0.84459
Breast Carcinoma-MAP3K1	WT	1.69123
Breast Carcinoma-MAP3K1	WT	2.65147
Breast Carcinoma-MAP3K1	WT	0.361664
Breast Carcinoma-MAP3K1	WT	3.87336
Breast Carcinoma-MAP3K1	WT	2.63034
Breast Carcinoma-MAP3K1	WT	0.243887
Breast Carcinoma-MAP3K1	WT	3.58841
Breast Carcinoma-MAP3K1	WT	0.291723
Breast Carcinoma-MAP3K1	WT	4.6741
Breast Carcinoma-MAP3K1	WT	0.233912
Breast Carcinoma-MAP3K1	WT	2.92559
Breast Carcinoma-MAP3K1	WT	0.279728
Breast Carcinoma-MAP3K1	WT	1.70022
Breast Carcinoma-MAP3K1	WT	1.88832
Breast Carcinoma-MAP3K1	WT	0.86745
Breast Carcinoma-MAP3K1	WT	0.776364
Breast Carcinoma-MAP3K1	WT	0.260147
Breast Carcinoma-MAP3K1	WT	0.51236
Breast Carcinoma-MAP3K1	WT	0.972583
Breast Carcinoma-MAP3K1	WT	1.90062
Breast Carcinoma-MAP3K1	WT	1.28539
Breast Carcinoma-MAP3K1	WT	0.906929
Breast Carcinoma-MAP3K1	WT	0.5501
Breast Carcinoma-MAP3K1	WT	3.39196
Breast Carcinoma-MAP3K1	WT	0.228358
Breast Carcinoma-MAP3K1	WT	0.369099
Breast Carcinoma-MAP3K1	WT	0.457904
Breast Carcinoma-MAP3K1	WT	0.855605
Breast Carcinoma-MAP3K1	WT	0.528061
Breast Carcinoma-MAP3K1	WT	1.8242
Breast Carcinoma-MAP3K1	WT	0.604646
Breast Carcinoma-MAP3K1	WT	3.75752
Breast Carcinoma-MAP3K1	WT	5.97612
Breast Carcinoma-MAP3K1	WT	1.40175
Breast Carcinoma-MAP3K1	WT	0.769462
Breast Carcinoma-MAP3K1	WT	1.65451
Breast Carcinoma-MAP3K1	WT	2.2041
Breast Carcinoma-MAP3K1	WT	1.89949
Breast Carcinoma-MAP3K1	WT	0.932354
Breast Carcinoma-MAP3K1	WT	0.672812
Breast Carcinoma-MAP3K1	WT	0.956911
Breast Carcinoma-MAP3K1	WT	2.83753
Breast Carcinoma-MAP3K1	WT	0.355937
Breast Carcinoma-MAP3K1	WT	0.395992
Breast Carcinoma-MAP3K1	WT	3.63541
Breast Carcinoma-MAP3K1	WT	5.68527
Breast Carcinoma-MAP3K1	WT	0.798517
Breast Carcinoma-MAP3K1	WT	1.03343
Breast Carcinoma-MAP3K1	WT	0.496411
Breast Carcinoma-MAP3K1	WT	1.11713
Breast Carcinoma-MAP3K1	WT	0.852981
Breast Carcinoma-MAP3K1	WT	0.97611
Breast Carcinoma-MAP3K1	WT	0.533069
Breast Carcinoma-MAP3K1	WT	1.0887
Breast Carcinoma-MAP3K1	WT	1.02786
Breast Carcinoma-MAP3K1	WT	2.15138
Breast Carcinoma-MAP3K1	WT	2.00543
Breast Carcinoma-MAP3K1	WT	0.530483
Breast Carcinoma-MAP3K1	WT	3.36086
Breast Carcinoma-MAP3K1	WT	2.7738
Breast Carcinoma-MAP3K1	WT	3.86599
Breast Carcinoma-MAP3K1	WT	2.52916
Breast Carcinoma-MAP3K1	WT	0.241657
Breast Carcinoma-MAP3K1	WT	0.465341
Breast Carcinoma-MAP3K1	WT	1.43092
Breast Carcinoma-MAP3K1	WT	0.743387
Breast Carcinoma-MAP3K1	WT	1.02905
Breast Carcinoma-MAP3K1	WT	0.989479
Breast Carcinoma-MAP3K1	WT	2.5856
Breast Carcinoma-MAP3K1	WT	0.532775
Breast Carcinoma-MAP3K1	WT	0.453537
Breast Carcinoma-MAP3K1	WT	0.469781
Breast Carcinoma-MAP3K1	WT	1.24632
Breast Carcinoma-MAP3K1	WT	3.34095
Breast Carcinoma-MAP3K1	WT	1.6028
Breast Carcinoma-MAP3K1	WT	3.59031
Breast Carcinoma-MAP3K1	WT	0.329211
Breast Carcinoma-MAP3K1	WT	0.711495
Breast Carcinoma-MAP3K1	WT	7.76064
Breast Carcinoma-MAP3K1	WT	0.597333
Breast Carcinoma-MAP3K1	WT	0.289598
Breast Carcinoma-MAP3K1	WT	0.637152
Breast Carcinoma-MAP3K1	WT	4.03687
Breast Carcinoma-MAP3K1	WT	0.243418
Breast Carcinoma-MAP3K1	WT	1.36387
Breast Carcinoma-MAP3K1	WT	1.20449
Breast Carcinoma-MAP3K1	WT	0.488882
Breast Carcinoma-MAP3K1	WT	0.321165
Breast Carcinoma-MAP3K1	WT	0.257587
Breast Carcinoma-MAP3K1	WT	0.67653
Breast Carcinoma-MAP3K1	WT	3.48322
Breast Carcinoma-MAP3K1	WT	0.57409
Breast Carcinoma-MAP3K1	WT	2.30906
Breast Carcinoma-MAP3K1	WT	0.326474
Breast Carcinoma-MAP3K1	WT	0.304167
Breast Carcinoma-MAP3K1	WT	0.67798
Breast Carcinoma-MAP3K1	WT	0.677197
Breast Carcinoma-MAP3K1	WT	0.39985
Breast Carcinoma-MAP3K1	WT	2.35973
Breast Carcinoma-MAP3K1	WT	0.183603
Breast Carcinoma-MAP3K1	WT	0.63727
Breast Carcinoma-MAP3K1	WT	0.781008
Breast Carcinoma-MAP3K1	WT	0.167254
Breast Carcinoma-MAP3K1	WT	0.290725
Breast Carcinoma-MAP3K1	WT	4.48262
Breast Carcinoma-MAP3K1	WT	0.890493
Breast Carcinoma-MAP3K1	WT	1.07678
Breast Carcinoma-MAP3K1	WT	1.22088
Breast Carcinoma-MAP3K1	WT	2.45592
Breast Carcinoma-MAP3K1	WT	1.99208
Breast Carcinoma-MAP3K1	WT	0.19209
Breast Carcinoma-MAP3K1	WT	2.27219
Breast Carcinoma-MAP3K1	WT	0.807371
Breast Carcinoma-MAP3K1	WT	0.408829
Breast Carcinoma-MAP3K1	WT	3.35726
Breast Carcinoma-MAP3K1	WT	1.35498
Breast Carcinoma-MAP3K1	WT	0.801943
Breast Carcinoma-MAP3K1	WT	2.65071
Breast Carcinoma-MAP3K1	WT	0.19643
Breast Carcinoma-MAP3K1	WT	2.29785
Breast Carcinoma-MAP3K1	WT	2.91688
Breast Carcinoma-MAP3K1	WT	1.42971
Breast Carcinoma-MAP3K1	WT	0.663171
Breast Carcinoma-MAP3K1	WT	0.361647
Breast Carcinoma-MAP3K1	WT	0.793457
Breast Carcinoma-MAP3K1	WT	1.37257
Breast Carcinoma-MAP3K1	WT	0.523145
Breast Carcinoma-MAP3K1	WT	1.72929
Breast Carcinoma-MAP3K1	WT	3.4447
Breast Carcinoma-MAP3K1	WT	2.27975
Breast Carcinoma-MAP3K1	WT	2.6347
Breast Carcinoma-MAP3K1	WT	4.10557
Breast Carcinoma-MAP3K1	WT	2.07411
Breast Carcinoma-MAP3K1	WT	0.398468
Breast Carcinoma-MAP3K1	WT	0.151587
Breast Carcinoma-MAP3K1	WT	0.209796
Breast Carcinoma-MAP3K1	WT	0.317323
Breast Carcinoma-MAP3K1	WT	0.775709
Breast Carcinoma-MAP3K1	WT	2.06873
Breast Carcinoma-MAP3K1	WT	0.453605
Breast Carcinoma-MAP3K1	WT	1.44129
Breast Carcinoma-MAP3K1	WT	5.01079
Breast Carcinoma-MAP3K1	WT	1.11164
Breast Carcinoma-MAP3K1	WT	1.43339
Breast Carcinoma-MAP3K1	WT	8.76222
Breast Carcinoma-MAP3K1	WT	0.34696
Breast Carcinoma-MAP3K1	WT	1.57157
Breast Carcinoma-MAP3K1	WT	3.69218
Breast Carcinoma-MAP3K1	WT	2.38278
Breast Carcinoma-MAP3K1	WT	2.41549
Breast Carcinoma-MAP3K1	WT	0.441278
Breast Carcinoma-MAP3K1	WT	1.77878
Breast Carcinoma-MAP3K1	WT	0.302201
Breast Carcinoma-MAP3K1	WT	0.569501
Breast Carcinoma-MAP3K1	WT	4.15806
Breast Carcinoma-MAP3K1	WT	2.44873
Breast Carcinoma-MAP3K1	WT	0.77622
Breast Carcinoma-MAP3K1	WT	1.41833
Breast Carcinoma-MAP3K1	WT	1.50515
Breast Carcinoma-MAP3K1	WT	3.86835
Breast Carcinoma-MAP3K1	WT	2.34848
Breast Carcinoma-MAP3K1	WT	0.870193
Breast Carcinoma-MAP3K1	WT	2.96317
Breast Carcinoma-MAP3K1	WT	1.6499
Breast Carcinoma-MAP3K1	WT	0.721912
Breast Carcinoma-MAP3K1	WT	1.59576
Breast Carcinoma-MAP3K1	WT	1.5395
Breast Carcinoma-MAP3K1	WT	2.12661
Breast Carcinoma-MAP3K1	WT	3.94213
Breast Carcinoma-MAP3K1	WT	1.12256
Breast Carcinoma-MAP3K1	WT	3.64368
Breast Carcinoma-MAP3K1	WT	0.73887
Breast Carcinoma-MAP3K1	WT	1.03971
Breast Carcinoma-MAP3K1	WT	1.92884
Breast Carcinoma-MAP3K1	WT	0.214929
Breast Carcinoma-MAP3K1	WT	1.45624
Breast Carcinoma-MAP3K1	WT	2.53447
Breast Carcinoma-MAP3K1	WT	2.32177
Breast Carcinoma-MAP3K1	WT	2.46579
Breast Carcinoma-MAP3K1	WT	0.942343
Breast Carcinoma-MAP3K1	WT	0.688988
Breast Carcinoma-MAP3K1	WT	3.21234
Breast Carcinoma-MAP3K1	WT	1.59899
Breast Carcinoma-MAP3K1	WT	0.418729
Breast Carcinoma-MAP3K1	WT	0.665938
Breast Carcinoma-MAP3K1	WT	1.22177
Breast Carcinoma-MAP3K1	WT	0.685097
Breast Carcinoma-MAP3K1	WT	4.91466
Breast Carcinoma-MAP3K1	WT	0.584382
Breast Carcinoma-MAP3K1	WT	0.981745
Breast Carcinoma-MAP3K1	WT	0.411533
Breast Carcinoma-MAP3K1	WT	1.79349
Breast Carcinoma-MAP3K1	WT	4.82265
Breast Carcinoma-MAP3K1	WT	0.580563
Breast Carcinoma-MAP3K1	WT	3.10819
Breast Carcinoma-MAP3K1	WT	1.24753
Breast Carcinoma-MAP3K1	WT	1.43017
Breast Carcinoma-MAP3K1	WT	2.35847
Breast Carcinoma-MAP3K1	WT	1.00794
Breast Carcinoma-MAP3K1	WT	2.72242
Breast Carcinoma-MAP3K1	WT	2.1413
Breast Carcinoma-MAP3K1	WT	1.13859
Breast Carcinoma-MAP3K1	WT	1.89696
Breast Carcinoma-MAP3K1	WT	0.4982
Breast Carcinoma-MAP3K1	WT	1.77283
Breast Carcinoma-MAP3K1	WT	4.63192
Breast Carcinoma-MAP3K1	WT	1.19368
Breast Carcinoma-MAP3K1	WT	1.29859
Breast Carcinoma-MAP3K1	WT	0.651552
Breast Carcinoma-MAP3K1	WT	0.625617
Breast Carcinoma-MAP3K1	WT	0.98068
Breast Carcinoma-MAP3K1	WT	2.36089
Breast Carcinoma-MAP3K1	WT	0.26409
Breast Carcinoma-MAP3K1	WT	1.40429
Breast Carcinoma-MAP3K1	WT	1.99772
Breast Carcinoma-MAP3K1	WT	3.71615
Breast Carcinoma-MAP3K1	WT	0.354618
Breast Carcinoma-MAP3K1	WT	0.704502
Breast Carcinoma-MAP3K1	WT	0.688437
Breast Carcinoma-MAP3K1	WT	1.24796
Breast Carcinoma-MAP3K1	WT	1.32466
Breast Carcinoma-MAP3K1	WT	0.770622
Breast Carcinoma-MAP3K1	WT	0.303695
Breast Carcinoma-MAP3K1	WT	0.400696
Breast Carcinoma-MAP3K1	WT	0.592861
Breast Carcinoma-MAP3K1	WT	0.588007
Breast Carcinoma-MAP3K1	WT	0.760718
Breast Carcinoma-MAP3K1	WT	0.140896
Breast Carcinoma-MAP3K1	WT	1.69355
Breast Carcinoma-MAP3K1	WT	0.336717
Breast Carcinoma-MAP3K1	WT	0.966748
Breast Carcinoma-MAP3K1	WT	6.01779
Breast Carcinoma-MAP3K1	WT	3.36477
Breast Carcinoma-MAP3K1	WT	0.578397
Breast Carcinoma-MAP3K1	WT	0.313404
Breast Carcinoma-MAP3K1	WT	2.22543
Breast Carcinoma-MAP3K1	WT	0.266362
Breast Carcinoma-MAP3K1	WT	0.298129
Breast Carcinoma-MAP3K1	WT	1.79673
Breast Carcinoma-MAP3K1	WT	1.1218
Breast Carcinoma-MAP3K1	WT	0.874891
Breast Carcinoma-MAP3K1	WT	0.715148
Breast Carcinoma-MAP3K1	WT	0.815798
Breast Carcinoma-MAP3K1	WT	0.762443
Breast Carcinoma-MAP3K1	WT	0.511257
Breast Carcinoma-MAP3K1	WT	1.37115
Breast Carcinoma-MAP3K1	WT	2.47482
Breast Carcinoma-MAP3K1	WT	0.663869
Breast Carcinoma-MAP3K1	WT	3.35762
Breast Carcinoma-MAP3K1	WT	0.761779
Breast Carcinoma-MAP3K1	WT	1.20779
Breast Carcinoma-MAP3K1	WT	0.345234
Breast Carcinoma-MAP3K1	WT	1.62993
Breast Carcinoma-MAP3K1	WT	1.63409
Breast Carcinoma-MAP3K1	WT	1.70862
Breast Carcinoma-MAP3K1	WT	0.176406
Breast Carcinoma-MAP3K1	WT	3.62889
Breast Carcinoma-MAP3K1	WT	2.00545
Breast Carcinoma-MAP3K1	WT	0.509889
Breast Carcinoma-MAP3K1	WT	1.70595
Breast Carcinoma-MAP3K1	WT	0.839147
Breast Carcinoma-MAP3K1	WT	2.35604
Breast Carcinoma-MAP3K1	WT	0.587859
Breast Carcinoma-MAP3K1	WT	2.02835
Breast Carcinoma-MAP3K1	WT	1.48538
Breast Carcinoma-MAP3K1	WT	0.496613
Breast Carcinoma-MAP3K1	WT	5.2204
Breast Carcinoma-MAP3K1	WT	0.650229
Breast Carcinoma-MAP3K1	WT	3.49097
Breast Carcinoma-MAP3K1	WT	0.491354
Breast Carcinoma-MAP3K1	WT	19.3278
Breast Carcinoma-MAP3K1	WT	2.75974
Breast Carcinoma-MAP3K1	WT	4.48352
Breast Carcinoma-MAP3K1	WT	0.921108
Breast Carcinoma-MAP3K1	WT	1.41616
Breast Carcinoma-MAP3K1	WT	0.994696
Breast Carcinoma-MAP3K1	WT	1.23894
Breast Carcinoma-MAP3K1	WT	2.84941
Breast Carcinoma-MAP3K1	WT	3.11605
Breast Carcinoma-MAP3K1	WT	0.673081
Breast Carcinoma-MAP3K1	WT	0.548951
Breast Carcinoma-MAP3K1	WT	1.94392
Breast Carcinoma-MAP3K1	WT	0.662561
Breast Carcinoma-MAP3K1	WT	0.409295
Breast Carcinoma-MAP3K1	WT	0.195763
Breast Carcinoma-MAP3K1	WT	0.808207
Breast Carcinoma-MAP3K1	WT	3.07466
Breast Carcinoma-MAP3K1	WT	1.20545
Breast Carcinoma-MAP3K1	WT	3.22631
Breast Carcinoma-MAP3K1	WT	0.457133
Breast Carcinoma-MAP3K1	WT	1.00277
Breast Carcinoma-MAP3K1	WT	2.22176
Breast Carcinoma-MAP3K1	WT	0.541785
Breast Carcinoma-MAP3K1	WT	0.267034
Breast Carcinoma-MAP3K1	WT	0.188427
Breast Carcinoma-MAP3K1	WT	0.525841
Breast Carcinoma-MAP3K1	WT	1.80974
Breast Carcinoma-MAP3K1	WT	0.66026
Breast Carcinoma-MAP3K1	WT	0.547453
Breast Carcinoma-MAP3K1	WT	0.667155
Breast Carcinoma-MAP3K1	WT	0.89971
Breast Carcinoma-MAP3K1	WT	0.306732
Breast Carcinoma-MAP3K1	WT	2.02899
Breast Carcinoma-MAP3K1	WT	8.45417
Breast Carcinoma-MAP3K1	WT	0.347077
Breast Carcinoma-MAP3K1	WT	0.255185
Breast Carcinoma-MAP3K1	WT	0.944472
Breast Carcinoma-MAP3K1	WT	0.16058
Breast Carcinoma-MAP3K1	WT	2.84261
Breast Carcinoma-MAP3K1	WT	0.32641
Breast Carcinoma-MAP3K1	WT	0.767756
Breast Carcinoma-MAP3K1	WT	10.5336
Breast Carcinoma-MAP3K1	WT	0.594444
Breast Carcinoma-MAP3K1	WT	0.205957
Breast Carcinoma-MAP3K1	WT	0.330925
Breast Carcinoma-MAP3K1	WT	1.34157
Breast Carcinoma-MAP3K1	WT	0.277214
Breast Carcinoma-MAP3K1	WT	0.452858
Breast Carcinoma-MAP3K1	WT	0.975653
Breast Carcinoma-MAP3K1	WT	0.833755
Breast Carcinoma-MAP3K1	WT	0.461243
Breast Carcinoma-MAP3K1	WT	3.3985
Breast Carcinoma-MAP3K1	WT	1.50949
Breast Carcinoma-MAP3K1	WT	1.71762
Breast Carcinoma-MAP3K1	WT	7.45142
Breast Carcinoma-MAP3K1	WT	7.11152
Breast Carcinoma-MAP3K1	WT	1.96129
Breast Carcinoma-MAP3K1	WT	4.35327
Breast Carcinoma-MAP3K1	WT	0.443004
Breast Carcinoma-MAP3K1	WT	0.971634
Breast Carcinoma-MAP3K1	WT	0.844912
Breast Carcinoma-MAP3K1	WT	7.17137
Breast Carcinoma-MAP3K1	WT	2.37637
Breast Carcinoma-MAP3K1	WT	0.353182
Breast Carcinoma-MAP3K1	WT	6.14223
Breast Carcinoma-MAP3K1	WT	0.511149
Breast Carcinoma-MAP3K1	WT	0.811191
Breast Carcinoma-MAP3K1	WT	1.02919
Breast Carcinoma-MAP3K1	WT	0.910585
Breast Carcinoma-MAP3K1	WT	6.39298
Breast Carcinoma-MAP3K1	WT	2.65151
Breast Carcinoma-MAP3K1	WT	2.21301
Breast Carcinoma-MAP3K1	WT	8.46054
Breast Carcinoma-MAP3K1	WT	0.894923
Breast Carcinoma-MAP3K1	WT	4.58587
Breast Carcinoma-MAP3K1	WT	0.546037
Breast Carcinoma-MAP3K1	WT	0.779849
Breast Carcinoma-MAP3K1	WT	1.25185
Breast Carcinoma-MAP3K1	WT	0.49945
Breast Carcinoma-MAP3K1	WT	1.70944
Breast Carcinoma-MAP3K1	WT	0.59017
Breast Carcinoma-MAP3K1	WT	2.5628
Breast Carcinoma-MAP3K1	WT	2.84364
Breast Carcinoma-MAP3K1	WT	1.24246
Breast Carcinoma-MAP3K1	WT	3.63292
Breast Carcinoma-MAP3K1	WT	0.954345
Breast Carcinoma-MAP3K1	WT	0.529405
Breast Carcinoma-MAP3K1	WT	1.35588
Breast Carcinoma-MAP3K1	WT	3.24343
Breast Carcinoma-MAP3K1	WT	7.84484
Breast Carcinoma-MAP3K1	WT	0.542609
Breast Carcinoma-MAP3K1	WT	5.35083
Breast Carcinoma-MAP3K1	WT	0.300132
Breast Carcinoma-MAP3K1	WT	0.770498
Breast Carcinoma-MAP3K1	WT	0.461831
Breast Carcinoma-MAP3K1	WT	0.599472
Breast Carcinoma-MAP3K1	WT	2.18926
Breast Carcinoma-MAP3K1	WT	2.6512
Breast Carcinoma-MAP3K1	WT	0.969636
Breast Carcinoma-MAP3K1	WT	1.30102
Breast Carcinoma-MAP3K1	WT	2.73314
Breast Carcinoma-MAP3K1	WT	4.80255
Breast Carcinoma-MAP3K1	WT	2.97478
Breast Carcinoma-MAP3K1	WT	0.202956
Breast Carcinoma-MAP3K1	WT	2.50004
Breast Carcinoma-MAP3K1	WT	0.434541
Breast Carcinoma-MAP3K1	WT	0.396356
Breast Carcinoma-MAP3K1	WT	1.12596
Breast Carcinoma-MAP3K1	WT	0.814436
Breast Carcinoma-MAP3K1	WT	1.23999
Breast Carcinoma-MAP3K1	WT	13.2065
Breast Carcinoma-MAP3K1	WT	13.0442
Breast Carcinoma-MAP3K1	WT	11.2834
Breast Carcinoma-MAP3K1	WT	0.483097
Breast Carcinoma-MAP3K1	WT	0.871451
Breast Carcinoma-MAP3K1	WT	4.24343
Breast Carcinoma-MAP3K1	WT	0.470397
Breast Carcinoma-MAP3K1	WT	1.23068
Breast Carcinoma-MAP3K1	WT	3.48419
Breast Carcinoma-MAP3K1	WT	1.37568
Breast Carcinoma-MAP3K1	WT	0.91304
Breast Carcinoma-MAP3K1	WT	0.513981
Breast Carcinoma-MAP3K1	WT	2.51768
Breast Carcinoma-MAP3K1	WT	1.33587
Breast Carcinoma-MAP3K1	WT	0.176224
Breast Carcinoma-MAP3K1	WT	0.587296
Breast Carcinoma-MAP3K1	WT	1.43088
Breast Carcinoma-MAP3K1	WT	0.301932
Breast Carcinoma-MAP3K1	WT	0.936286
Breast Carcinoma-MAP3K1	WT	3.83285
Breast Carcinoma-MAP3K1	WT	2.84828
Breast Carcinoma-MAP3K1	WT	7.16176
Breast Carcinoma-MAP3K1	WT	2.89367
Breast Carcinoma-MAP3K1	WT	1.0193
Breast Carcinoma-MAP3K1	WT	9.24673
Breast Carcinoma-MAP3K1	WT	0.80542
Breast Carcinoma-MAP3K1	WT	1.69539
Breast Carcinoma-MAP3K1	WT	1.26961
Breast Carcinoma-MAP3K1	WT	2.14062
Breast Carcinoma-MAP3K1	WT	1.19917
Breast Carcinoma-MAP3K1	WT	1.08102
Breast Carcinoma-MAP3K1	WT	0.79269
Breast Carcinoma-MAP3K1	WT	1.07523
Breast Carcinoma-MAP3K1	WT	0.852757
Breast Carcinoma-MAP3K1	WT	0.408446
Breast Carcinoma-MAP3K1	WT	18.8628
Breast Carcinoma-MAP3K1	WT	0.508057
Breast Carcinoma-MAP3K1	WT	0.529435
Breast Carcinoma-MAP3K1	WT	1.06189
Breast Carcinoma-MAP3K1	WT	0.687527
Breast Carcinoma-MAP3K1	WT	2.13683
Breast Carcinoma-MAP3K1	WT	9.334
Breast Carcinoma-MAP3K1	WT	2.10143
Breast Carcinoma-MAP3K1	WT	3.72394
Breast Carcinoma-MAP3K1	WT	1.24285
Breast Carcinoma-MAP3K1	WT	3.79369
Breast Carcinoma-MAP3K1	WT	4.18396
Breast Carcinoma-MAP3K1	WT	0.677971
Breast Carcinoma-MAP3K1	WT	5.01858
Breast Carcinoma-MAP3K1	WT	2.98309
Breast Carcinoma-MAP3K1	WT	1.6812
Breast Carcinoma-MAP3K1	WT	0.636327
Breast Carcinoma-MAP3K1	WT	0.756972
Breast Carcinoma-MAP3K1	WT	0.157179
Breast Carcinoma-MAP3K1	WT	0.951252
Breast Carcinoma-MAP3K1	WT	0.453077
Breast Carcinoma-MAP3K1	WT	1.65544
Breast Carcinoma-MAP3K1	WT	2.90741
Breast Carcinoma-MAP3K1	WT	4.13188
Breast Carcinoma-MAP3K1	WT	0.909046
Breast Carcinoma-MAP3K1	WT	2.98018
Breast Carcinoma-MAP3K1	WT	2.19973
Breast Carcinoma-MAP3K1	WT	20.1826
Breast Carcinoma-MAP3K1	WT	0.740136
Breast Carcinoma-MAP3K1	WT	3.00454
Breast Carcinoma-MAP3K1	WT	0.612609
Breast Carcinoma-MAP3K1	WT	0.553144
Breast Carcinoma-MAP3K1	WT	0.763294
Breast Carcinoma-MAP3K1	WT	1.80097
Breast Carcinoma-MAP3K1	WT	1.0975
Breast Carcinoma-MAP3K1	WT	3.3735
Breast Carcinoma-MAP3K1	WT	0.565192
Breast Carcinoma-MAP3K1	WT	0.582663
Breast Carcinoma-MAP3K1	WT	0.358787
Breast Carcinoma-MAP3K1	WT	0.194509
Breast Carcinoma-MAP3K1	WT	0.670451
Breast Carcinoma-PIK3CA	Driver Mutant	2.20488
Breast Carcinoma-PIK3CA	Driver Mutant	0.365624
Breast Carcinoma-PIK3CA	Driver Mutant	0.41899
Breast Carcinoma-PIK3CA	Driver Mutant	0.307591
Breast Carcinoma-PIK3CA	Driver Mutant	0.261155
Breast Carcinoma-PIK3CA	Driver Mutant	0.997553
Breast Carcinoma-PIK3CA	Driver Mutant	3.1242
Breast Carcinoma-PIK3CA	Driver Mutant	1.37115
Breast Carcinoma-PIK3CA	Driver Mutant	0.926101
Breast Carcinoma-PIK3CA	Driver Mutant	1.59576
Breast Carcinoma-PIK3CA	Driver Mutant	0.353392
Breast Carcinoma-PIK3CA	Driver Mutant	0.436163
Breast Carcinoma-PIK3CA	Driver Mutant	0.679575
Breast Carcinoma-PIK3CA	Driver Mutant	0.369099
Breast Carcinoma-PIK3CA	Driver Mutant	1.22177
Breast Carcinoma-PIK3CA	Driver Mutant	1.24903
Breast Carcinoma-PIK3CA	Driver Mutant	0.365159
Breast Carcinoma-PIK3CA	Driver Mutant	0.772667
Breast Carcinoma-PIK3CA	Driver Mutant	2.96317
Breast Carcinoma-PIK3CA	Driver Mutant	4.82265
Breast Carcinoma-PIK3CA	Driver Mutant	0.326325
Breast Carcinoma-PIK3CA	Driver Mutant	2.23546
Breast Carcinoma-PIK3CA	Driver Mutant	0.238094
Breast Carcinoma-PIK3CA	Driver Mutant	1.43339
Breast Carcinoma-PIK3CA	Driver Mutant	0.214929
Breast Carcinoma-PIK3CA	Driver Mutant	1.99772
Breast Carcinoma-PIK3CA	Driver Mutant	0.530095
Breast Carcinoma-PIK3CA	Driver Mutant	0.525841
Breast Carcinoma-PIK3CA	Driver Mutant	1.75702
Breast Carcinoma-PIK3CA	Driver Mutant	0.409295
Breast Carcinoma-PIK3CA	Driver Mutant	0.988363
Breast Carcinoma-PIK3CA	Driver Mutant	0.179456
Breast Carcinoma-PIK3CA	Driver Mutant	0.530127
Breast Carcinoma-PIK3CA	Driver Mutant	0.364029
Breast Carcinoma-PIK3CA	Driver Mutant	3.10943
Breast Carcinoma-PIK3CA	Driver Mutant	0.966297
Breast Carcinoma-PIK3CA	Driver Mutant	0.452858
Breast Carcinoma-PIK3CA	Driver Mutant	0.255185
Breast Carcinoma-PIK3CA	Driver Mutant	0.760578
Breast Carcinoma-PIK3CA	Driver Mutant	0.32822
Breast Carcinoma-PIK3CA	Driver Mutant	0.664029
Breast Carcinoma-PIK3CA	Driver Mutant	0.511149
Breast Carcinoma-PIK3CA	Driver Mutant	1.60667
Breast Carcinoma-PIK3CA	Driver Mutant	0.546089
Breast Carcinoma-PIK3CA	Driver Mutant	0.547453
Breast Carcinoma-PIK3CA	Driver Mutant	0.688437
Breast Carcinoma-PIK3CA	Driver Mutant	2.12661
Breast Carcinoma-PIK3CA	Driver Mutant	2.44873
Breast Carcinoma-PIK3CA	Driver Mutant	0.183577
Breast Carcinoma-PIK3CA	Driver Mutant	0.625617
Breast Carcinoma-PIK3CA	Driver Mutant	0.592036
Breast Carcinoma-PIK3CA	Driver Mutant	0.546037
Breast Carcinoma-PIK3CA	Driver Mutant	0.200707
Breast Carcinoma-PIK3CA	Driver Mutant	0.650229
Breast Carcinoma-PIK3CA	Driver Mutant	0.49945
Breast Carcinoma-PIK3CA	Driver Mutant	2.86056
Breast Carcinoma-PIK3CA	Driver Mutant	0.59017
Breast Carcinoma-PIK3CA	Driver Mutant	0.507078
Breast Carcinoma-PIK3CA	Driver Mutant	3.36477
Breast Carcinoma-PIK3CA	Driver Mutant	1.24246
Breast Carcinoma-PIK3CA	Driver Mutant	0.578397
Breast Carcinoma-PIK3CA	Driver Mutant	0.359867
Breast Carcinoma-PIK3CA	Driver Mutant	0.529405
Breast Carcinoma-PIK3CA	Driver Mutant	1.01649
Breast Carcinoma-PIK3CA	Driver Mutant	0.2934
Breast Carcinoma-PIK3CA	Driver Mutant	0.391853
Breast Carcinoma-PIK3CA	Driver Mutant	0.25234
Breast Carcinoma-PIK3CA	Driver Mutant	3.54889
Breast Carcinoma-PIK3CA	Driver Mutant	1.3864
Breast Carcinoma-PIK3CA	Driver Mutant	1.89696
Breast Carcinoma-PIK3CA	Driver Mutant	0.379997
Breast Carcinoma-PIK3CA	Driver Mutant	1.92986
Breast Carcinoma-PIK3CA	Driver Mutant	0.361664
Breast Carcinoma-PIK3CA	Driver Mutant	0.315719
Breast Carcinoma-PIK3CA	Driver Mutant	1.34157
Breast Carcinoma-PIK3CA	Driver Mutant	3.94213
Breast Carcinoma-PIK3CA	Driver Mutant	2.37756
Breast Carcinoma-PIK3CA	Driver Mutant	0.98068
Breast Carcinoma-PIK3CA	Driver Mutant	1.50515
Breast Carcinoma-PIK3CA	Driver Mutant	0.531544
Breast Carcinoma-PIK3CA	Driver Mutant	1.40429
Breast Carcinoma-PIK3CA	Driver Mutant	0.440432
Breast Carcinoma-PIK3CA	Driver Mutant	0.810106
Breast Carcinoma-PIK3CA	Driver Mutant	1.12596
Breast Carcinoma-PIK3CA	Driver Mutant	0.317323
Breast Carcinoma-PIK3CA	Driver Mutant	1.33042
Breast Carcinoma-PIK3CA	Driver Mutant	1.32274
Breast Carcinoma-PIK3CA	Driver Mutant	1.44129
Breast Carcinoma-PIK3CA	Driver Mutant	5.01079
Breast Carcinoma-PIK3CA	Driver Mutant	3.58841
Breast Carcinoma-PIK3CA	Driver Mutant	0.94521
Breast Carcinoma-PIK3CA	Driver Mutant	0.906929
Breast Carcinoma-PIK3CA	Driver Mutant	0.202956
Breast Carcinoma-PIK3CA	Driver Mutant	1.15875
Breast Carcinoma-PIK3CA	Driver Mutant	0.228358
Breast Carcinoma-PIK3CA	Driver Mutant	0.678925
Breast Carcinoma-PIK3CA	Driver Mutant	0.491354
Breast Carcinoma-PIK3CA	Driver Mutant	0.411533
Breast Carcinoma-PIK3CA	Driver Mutant	1.08239
Breast Carcinoma-PIK3CA	Driver Mutant	1.8242
Breast Carcinoma-PIK3CA	Driver Mutant	2.83546
Breast Carcinoma-PIK3CA	Driver Mutant	0.313404
Breast Carcinoma-PIK3CA	Driver Mutant	0.820476
Breast Carcinoma-PIK3CA	Driver Mutant	1.23894
Breast Carcinoma-PIK3CA	Driver Mutant	0.843564
Breast Carcinoma-PIK3CA	Driver Mutant	4.76859
Breast Carcinoma-PIK3CA	Driver Mutant	8.53048
Breast Carcinoma-PIK3CA	Driver Mutant	0.314655
Breast Carcinoma-PIK3CA	Driver Mutant	1.00157
Breast Carcinoma-PIK3CA	Driver Mutant	0.870193
Breast Carcinoma-PIK3CA	Driver Mutant	0.461831
Breast Carcinoma-PIK3CA	Driver Mutant	0.195763
Breast Carcinoma-PIK3CA	Driver Mutant	0.355937
Breast Carcinoma-PIK3CA	Driver Mutant	0.867235
Breast Carcinoma-PIK3CA	Driver Mutant	0.201808
Breast Carcinoma-PIK3CA	Driver Mutant	0.852892
Breast Carcinoma-PIK3CA	Driver Mutant	0.798517
Breast Carcinoma-PIK3CA	Driver Mutant	1.03343
Breast Carcinoma-PIK3CA	Driver Mutant	0.246871
Breast Carcinoma-PIK3CA	Driver Mutant	1.11713
Breast Carcinoma-PIK3CA	Driver Mutant	0.279728
Breast Carcinoma-PIK3CA	Driver Mutant	1.26092
Breast Carcinoma-PIK3CA	Driver Mutant	0.533069
Breast Carcinoma-PIK3CA	Driver Mutant	0.379045
Breast Carcinoma-PIK3CA	Driver Mutant	1.13851
Breast Carcinoma-PIK3CA	Driver Mutant	0.284436
Breast Carcinoma-PIK3CA	Driver Mutant	2.00543
Breast Carcinoma-PIK3CA	Driver Mutant	1.29167
Breast Carcinoma-PIK3CA	Driver Mutant	0.972583
Breast Carcinoma-PIK3CA	Driver Mutant	1.34104
Breast Carcinoma-PIK3CA	Driver Mutant	0.251454
Breast Carcinoma-PIK3CA	Driver Mutant	0.326464
Breast Carcinoma-PIK3CA	Driver Mutant	0.829982
Breast Carcinoma-PIK3CA	Driver Mutant	0.465341
Breast Carcinoma-PIK3CA	Driver Mutant	2.08097
Breast Carcinoma-PIK3CA	Driver Mutant	2.84261
Breast Carcinoma-PIK3CA	Driver Mutant	0.71488
Breast Carcinoma-PIK3CA	Driver Mutant	0.989479
Breast Carcinoma-PIK3CA	Driver Mutant	0.528061
Breast Carcinoma-PIK3CA	Driver Mutant	0.532775
Breast Carcinoma-PIK3CA	Driver Mutant	0.205957
Breast Carcinoma-PIK3CA	Driver Mutant	0.330925
Breast Carcinoma-PIK3CA	Driver Mutant	0.419914
Breast Carcinoma-PIK3CA	Driver Mutant	1.82517
Breast Carcinoma-PIK3CA	Driver Mutant	0.86964
Breast Carcinoma-PIK3CA	Driver Mutant	0.271105
Breast Carcinoma-PIK3CA	Driver Mutant	0.833755
Breast Carcinoma-PIK3CA	Driver Mutant	0.91272
Breast Carcinoma-PIK3CA	Driver Mutant	0.327165
Breast Carcinoma-PIK3CA	Driver Mutant	0.372632
Breast Carcinoma-PIK3CA	Driver Mutant	0.956911
Breast Carcinoma-PIK3CA	Driver Mutant	0.637152
Breast Carcinoma-PIK3CA	Driver Mutant	4.03687
Breast Carcinoma-PIK3CA	Driver Mutant	1.26961
Breast Carcinoma-PIK3CA	Driver Mutant	1.87619
Breast Carcinoma-PIK3CA	Driver Mutant	1.17112
Breast Carcinoma-PIK3CA	Driver Mutant	0.479667
Breast Carcinoma-PIK3CA	Driver Mutant	0.321165
Breast Carcinoma-PIK3CA	Driver Mutant	0.496411
Breast Carcinoma-PIK3CA	Driver Mutant	2.36089
Breast Carcinoma-PIK3CA	Driver Mutant	3.48322
Breast Carcinoma-PIK3CA	Driver Mutant	0.616013
Breast Carcinoma-PIK3CA	Driver Mutant	0.367809
Breast Carcinoma-PIK3CA	Driver Mutant	0.326474
Breast Carcinoma-PIK3CA	Driver Mutant	0.354618
Breast Carcinoma-PIK3CA	Driver Mutant	0.704502
Breast Carcinoma-PIK3CA	Driver Mutant	0.892621
Breast Carcinoma-PIK3CA	Driver Mutant	0.530483
Breast Carcinoma-PIK3CA	Driver Mutant	2.54945
Breast Carcinoma-PIK3CA	Driver Mutant	0.84778
Breast Carcinoma-PIK3CA	Driver Mutant	0.894923
Breast Carcinoma-PIK3CA	Driver Mutant	0.347077
Breast Carcinoma-PIK3CA	Driver Mutant	0.167254
Breast Carcinoma-PIK3CA	Driver Mutant	0.588007
Breast Carcinoma-PIK3CA	Driver Mutant	0.520348
Breast Carcinoma-PIK3CA	Driver Mutant	0.890493
Breast Carcinoma-PIK3CA	Driver Mutant	1.69355
Breast Carcinoma-PIK3CA	Driver Mutant	1.22088
Breast Carcinoma-PIK3CA	Driver Mutant	2.5856
Breast Carcinoma-PIK3CA	Driver Mutant	1.99208
Breast Carcinoma-PIK3CA	Driver Mutant	0.19209
Breast Carcinoma-PIK3CA	Driver Mutant	2.27219
Breast Carcinoma-PIK3CA	Driver Mutant	0.142864
Breast Carcinoma-PIK3CA	Driver Mutant	0.660311
Breast Carcinoma-PIK3CA	Driver Mutant	0.663346
Breast Carcinoma-PIK3CA	Driver Mutant	0.298129
Breast Carcinoma-PIK3CA	Driver Mutant	0.629209
Breast Carcinoma-PIK3CA	Driver Mutant	0.461243
Breast Carcinoma-PIK3CA	Driver Mutant	5.35083
Breast Carcinoma-PIK3CA	Driver Mutant	0.715148
Breast Carcinoma-PIK3CA	Driver Mutant	0.289598
Breast Carcinoma-PIK3CA	Driver Mutant	0.522917
Breast Carcinoma-PIK3CA	Driver Mutant	0.511257
Breast Carcinoma-PIK3CA	Driver Mutant	0.361647
Breast Carcinoma-PIK3CA	Driver Mutant	1.36387
Breast Carcinoma-PIK3CA	Driver Mutant	0.430558
Breast Carcinoma-PIK3CA	Driver Mutant	0.243887
Breast Carcinoma-PIK3CA	Driver Mutant	1.72929
Breast Carcinoma-PIK3CA	Driver Mutant	0.287157
Breast Carcinoma-PIK3CA	Driver Mutant	0.500685
Breast Carcinoma-PIK3CA	Driver Mutant	0.233912
Breast Carcinoma-PIK3CA	Driver Mutant	2.92559
Breast Carcinoma-PIK3CA	Driver Mutant	0.434541
Breast Carcinoma-PIK3CA	Driver Mutant	0.176406
Breast Carcinoma-PIK3CA	WT	0.513874
Breast Carcinoma-PIK3CA	WT	2.06291
Breast Carcinoma-PIK3CA	WT	1.88561
Breast Carcinoma-PIK3CA	WT	0.664329
Breast Carcinoma-PIK3CA	WT	0.434003
Breast Carcinoma-PIK3CA	WT	0.586402
Breast Carcinoma-PIK3CA	WT	1.38177
Breast Carcinoma-PIK3CA	WT	0.573635
Breast Carcinoma-PIK3CA	WT	0.827011
Breast Carcinoma-PIK3CA	WT	1.02805
Breast Carcinoma-PIK3CA	WT	0.639846
Breast Carcinoma-PIK3CA	WT	0.843386
Breast Carcinoma-PIK3CA	WT	3.39196
Breast Carcinoma-PIK3CA	WT	0.57713
Breast Carcinoma-PIK3CA	WT	0.469131
Breast Carcinoma-PIK3CA	WT	0.94252
Breast Carcinoma-PIK3CA	WT	1.1709
Breast Carcinoma-PIK3CA	WT	3.24622
Breast Carcinoma-PIK3CA	WT	1.40208
Breast Carcinoma-PIK3CA	WT	0.604646
Breast Carcinoma-PIK3CA	WT	6.75891
Breast Carcinoma-PIK3CA	WT	0.372378
Breast Carcinoma-PIK3CA	WT	2.92239
Breast Carcinoma-PIK3CA	WT	1.94194
Breast Carcinoma-PIK3CA	WT	1.65451
Breast Carcinoma-PIK3CA	WT	2.2041
Breast Carcinoma-PIK3CA	WT	3.39141
Breast Carcinoma-PIK3CA	WT	1.81401
Breast Carcinoma-PIK3CA	WT	0.456691
Breast Carcinoma-PIK3CA	WT	2.54158
Breast Carcinoma-PIK3CA	WT	2.54045
Breast Carcinoma-PIK3CA	WT	1.56277
Breast Carcinoma-PIK3CA	WT	0.909105
Breast Carcinoma-PIK3CA	WT	11.2232
Breast Carcinoma-PIK3CA	WT	5.68527
Breast Carcinoma-PIK3CA	WT	0.70568
Breast Carcinoma-PIK3CA	WT	0.893128
Breast Carcinoma-PIK3CA	WT	0.597273
Breast Carcinoma-PIK3CA	WT	0.541785
Breast Carcinoma-PIK3CA	WT	2.00914
Breast Carcinoma-PIK3CA	WT	0.97611
Breast Carcinoma-PIK3CA	WT	8.22716
Breast Carcinoma-PIK3CA	WT	1.0887
Breast Carcinoma-PIK3CA	WT	0.825725
Breast Carcinoma-PIK3CA	WT	2.15138
Breast Carcinoma-PIK3CA	WT	2.13683
Breast Carcinoma-PIK3CA	WT	9.334
Breast Carcinoma-PIK3CA	WT	3.36086
Breast Carcinoma-PIK3CA	WT	0.328691
Breast Carcinoma-PIK3CA	WT	0.284195
Breast Carcinoma-PIK3CA	WT	0.417653
Breast Carcinoma-PIK3CA	WT	0.241657
Breast Carcinoma-PIK3CA	WT	0.944472
Breast Carcinoma-PIK3CA	WT	1.43092
Breast Carcinoma-PIK3CA	WT	0.803954
Breast Carcinoma-PIK3CA	WT	1.76062
Breast Carcinoma-PIK3CA	WT	2.83981
Breast Carcinoma-PIK3CA	WT	1.21576
Breast Carcinoma-PIK3CA	WT	1.33587
Breast Carcinoma-PIK3CA	WT	5.84331
Breast Carcinoma-PIK3CA	WT	3.69642
Breast Carcinoma-PIK3CA	WT	2.23339
Breast Carcinoma-PIK3CA	WT	1.31646
Breast Carcinoma-PIK3CA	WT	1.6028
Breast Carcinoma-PIK3CA	WT	0.534315
Breast Carcinoma-PIK3CA	WT	0.198483
Breast Carcinoma-PIK3CA	WT	0.711495
Breast Carcinoma-PIK3CA	WT	7.76064
Breast Carcinoma-PIK3CA	WT	0.47486
Breast Carcinoma-PIK3CA	WT	3.03868
Breast Carcinoma-PIK3CA	WT	0.388039
Breast Carcinoma-PIK3CA	WT	1.20108
Breast Carcinoma-PIK3CA	WT	0.243418
Breast Carcinoma-PIK3CA	WT	3.00454
Breast Carcinoma-PIK3CA	WT	1.20449
Breast Carcinoma-PIK3CA	WT	2.59029
Breast Carcinoma-PIK3CA	WT	3.79369
Breast Carcinoma-PIK3CA	WT	0.553012
Breast Carcinoma-PIK3CA	WT	0.464218
Breast Carcinoma-PIK3CA	WT	0.520993
Breast Carcinoma-PIK3CA	WT	0.57409
Breast Carcinoma-PIK3CA	WT	2.30906
Breast Carcinoma-PIK3CA	WT	4.59058
Breast Carcinoma-PIK3CA	WT	0.350351
Breast Carcinoma-PIK3CA	WT	0.740487
Breast Carcinoma-PIK3CA	WT	0.677197
Breast Carcinoma-PIK3CA	WT	1.32376
Breast Carcinoma-PIK3CA	WT	1.47163
Breast Carcinoma-PIK3CA	WT	0.881704
Breast Carcinoma-PIK3CA	WT	7.1381
Breast Carcinoma-PIK3CA	WT	1.4262
Breast Carcinoma-PIK3CA	WT	4.58745
Breast Carcinoma-PIK3CA	WT	3.44331
Breast Carcinoma-PIK3CA	WT	6.48566
Breast Carcinoma-PIK3CA	WT	6.99455
Breast Carcinoma-PIK3CA	WT	4.36532
Breast Carcinoma-PIK3CA	WT	1.07941
Breast Carcinoma-PIK3CA	WT	5.44289
Breast Carcinoma-PIK3CA	WT	0.160255
Breast Carcinoma-PIK3CA	WT	1.42013
Breast Carcinoma-PIK3CA	WT	0.553144
Breast Carcinoma-PIK3CA	WT	0.807371
Breast Carcinoma-PIK3CA	WT	0.408829
Breast Carcinoma-PIK3CA	WT	0.656388
Breast Carcinoma-PIK3CA	WT	2.47632
Breast Carcinoma-PIK3CA	WT	0.510369
Breast Carcinoma-PIK3CA	WT	3.03233
Breast Carcinoma-PIK3CA	WT	1.30746
Breast Carcinoma-PIK3CA	WT	0.683065
Breast Carcinoma-PIK3CA	WT	3.13404
Breast Carcinoma-PIK3CA	WT	1.42971
Breast Carcinoma-PIK3CA	WT	0.673774
Breast Carcinoma-PIK3CA	WT	0.965606
Breast Carcinoma-PIK3CA	WT	2.09679
Breast Carcinoma-PIK3CA	WT	2.8377
Breast Carcinoma-PIK3CA	WT	3.25605
Breast Carcinoma-PIK3CA	WT	2.34421
Breast Carcinoma-PIK3CA	WT	0.61431
Breast Carcinoma-PIK3CA	WT	0.565491
Breast Carcinoma-PIK3CA	WT	1.77362
Breast Carcinoma-PIK3CA	WT	3.91933
Breast Carcinoma-PIK3CA	WT	0.587648
Breast Carcinoma-PIK3CA	WT	5.63061
Breast Carcinoma-PIK3CA	WT	0.462429
Breast Carcinoma-PIK3CA	WT	1.00885
Breast Carcinoma-PIK3CA	WT	2.4075
Breast Carcinoma-PIK3CA	WT	0.775709
Breast Carcinoma-PIK3CA	WT	2.06873
Breast Carcinoma-PIK3CA	WT	0.705298
Breast Carcinoma-PIK3CA	WT	0.930247
Breast Carcinoma-PIK3CA	WT	2.02121
Breast Carcinoma-PIK3CA	WT	0.767687
Breast Carcinoma-PIK3CA	WT	0.762546
Breast Carcinoma-PIK3CA	WT	0.979324
Breast Carcinoma-PIK3CA	WT	0.639889
Breast Carcinoma-PIK3CA	WT	1.57157
Breast Carcinoma-PIK3CA	WT	0.437344
Breast Carcinoma-PIK3CA	WT	2.38278
Breast Carcinoma-PIK3CA	WT	0.810677
Breast Carcinoma-PIK3CA	WT	0.539022
Breast Carcinoma-PIK3CA	WT	0.842754
Breast Carcinoma-PIK3CA	WT	4.93966
Breast Carcinoma-PIK3CA	WT	0.920893
Breast Carcinoma-PIK3CA	WT	6.76981
Breast Carcinoma-PIK3CA	WT	0.528935
Breast Carcinoma-PIK3CA	WT	0.77622
Breast Carcinoma-PIK3CA	WT	5.99114
Breast Carcinoma-PIK3CA	WT	0.317513
Breast Carcinoma-PIK3CA	WT	0.502671
Breast Carcinoma-PIK3CA	WT	0.337155
Breast Carcinoma-PIK3CA	WT	0.53789
Breast Carcinoma-PIK3CA	WT	0.430348
Breast Carcinoma-PIK3CA	WT	2.11646
Breast Carcinoma-PIK3CA	WT	0.665345
Breast Carcinoma-PIK3CA	WT	1.45043
Breast Carcinoma-PIK3CA	WT	1.5395
Breast Carcinoma-PIK3CA	WT	5.70366
Breast Carcinoma-PIK3CA	WT	1.81237
Breast Carcinoma-PIK3CA	WT	1.12256
Breast Carcinoma-PIK3CA	WT	2.50461
Breast Carcinoma-PIK3CA	WT	4.79798
Breast Carcinoma-PIK3CA	WT	0.586494
Breast Carcinoma-PIK3CA	WT	0.224178
Breast Carcinoma-PIK3CA	WT	0.981156
Breast Carcinoma-PIK3CA	WT	1.95799
Breast Carcinoma-PIK3CA	WT	3.8259
Breast Carcinoma-PIK3CA	WT	2.32177
Breast Carcinoma-PIK3CA	WT	2.46579
Breast Carcinoma-PIK3CA	WT	0.765107
Breast Carcinoma-PIK3CA	WT	0.469277
Breast Carcinoma-PIK3CA	WT	1.12017
Breast Carcinoma-PIK3CA	WT	0.301263
Breast Carcinoma-PIK3CA	WT	0.418729
Breast Carcinoma-PIK3CA	WT	1.28448
Breast Carcinoma-PIK3CA	WT	1.35667
Breast Carcinoma-PIK3CA	WT	0.602522
Breast Carcinoma-PIK3CA	WT	0.596081
Breast Carcinoma-PIK3CA	WT	0.640453
Breast Carcinoma-PIK3CA	WT	0.777869
Breast Carcinoma-PIK3CA	WT	0.387827
Breast Carcinoma-PIK3CA	WT	0.171182
Breast Carcinoma-PIK3CA	WT	1.55643
Breast Carcinoma-PIK3CA	WT	3.80482
Breast Carcinoma-PIK3CA	WT	0.620024
Breast Carcinoma-PIK3CA	WT	1.24753
Breast Carcinoma-PIK3CA	WT	0.36257
Breast Carcinoma-PIK3CA	WT	1.27112
Breast Carcinoma-PIK3CA	WT	0.901583
Breast Carcinoma-PIK3CA	WT	2.72242
Breast Carcinoma-PIK3CA	WT	0.250806
Breast Carcinoma-PIK3CA	WT	0.460191
Breast Carcinoma-PIK3CA	WT	0.715312
Breast Carcinoma-PIK3CA	WT	0.4982
Breast Carcinoma-PIK3CA	WT	0.664912
Breast Carcinoma-PIK3CA	WT	0.384981
Breast Carcinoma-PIK3CA	WT	1.23148
Breast Carcinoma-PIK3CA	WT	0.94323
Breast Carcinoma-PIK3CA	WT	0.788214
Breast Carcinoma-PIK3CA	WT	0.514188
Breast Carcinoma-PIK3CA	WT	0.451613
Breast Carcinoma-PIK3CA	WT	2.04027
Breast Carcinoma-PIK3CA	WT	0.95035
Breast Carcinoma-PIK3CA	WT	0.191489
Breast Carcinoma-PIK3CA	WT	1.77786
Breast Carcinoma-PIK3CA	WT	2.99385
Breast Carcinoma-PIK3CA	WT	0.700805
Breast Carcinoma-PIK3CA	WT	1.8807
Breast Carcinoma-PIK3CA	WT	1.13459
Breast Carcinoma-PIK3CA	WT	9.38478
Breast Carcinoma-PIK3CA	WT	0.790375
Breast Carcinoma-PIK3CA	WT	0.499582
Breast Carcinoma-PIK3CA	WT	0.840935
Breast Carcinoma-PIK3CA	WT	0.96995
Breast Carcinoma-PIK3CA	WT	1.23624
Breast Carcinoma-PIK3CA	WT	6.69801
Breast Carcinoma-PIK3CA	WT	0.249686
Breast Carcinoma-PIK3CA	WT	0.867158
Breast Carcinoma-PIK3CA	WT	0.749191
Breast Carcinoma-PIK3CA	WT	0.336717
Breast Carcinoma-PIK3CA	WT	0.374749
Breast Carcinoma-PIK3CA	WT	1.2161
Breast Carcinoma-PIK3CA	WT	2.64736
Breast Carcinoma-PIK3CA	WT	0.775111
Breast Carcinoma-PIK3CA	WT	2.55044
Breast Carcinoma-PIK3CA	WT	1.26424
Breast Carcinoma-PIK3CA	WT	0.266362
Breast Carcinoma-PIK3CA	WT	1.04929
Breast Carcinoma-PIK3CA	WT	1.03691
Breast Carcinoma-PIK3CA	WT	5.58241
Breast Carcinoma-PIK3CA	WT	1.30472
Breast Carcinoma-PIK3CA	WT	0.848478
Breast Carcinoma-PIK3CA	WT	5.65633
Breast Carcinoma-PIK3CA	WT	0.551455
Breast Carcinoma-PIK3CA	WT	2.20422
Breast Carcinoma-PIK3CA	WT	1.68952
Breast Carcinoma-PIK3CA	WT	1.27467
Breast Carcinoma-PIK3CA	WT	0.923982
Breast Carcinoma-PIK3CA	WT	1.67988
Breast Carcinoma-PIK3CA	WT	1.04793
Breast Carcinoma-PIK3CA	WT	1.3811
Breast Carcinoma-PIK3CA	WT	0.605558
Breast Carcinoma-PIK3CA	WT	1.62993
Breast Carcinoma-PIK3CA	WT	0.491898
Breast Carcinoma-PIK3CA	WT	1.70862
Breast Carcinoma-PIK3CA	WT	1.70022
Breast Carcinoma-PIK3CA	WT	0.335909
Breast Carcinoma-PIK3CA	WT	0.86745
Breast Carcinoma-PIK3CA	WT	0.482462
Breast Carcinoma-PIK3CA	WT	2.17563
Breast Carcinoma-PIK3CA	WT	0.436286
Breast Carcinoma-PIK3CA	WT	11.2834
Breast Carcinoma-PIK3CA	WT	0.587859
Breast Carcinoma-PIK3CA	WT	0.697567
Breast Carcinoma-PIK3CA	WT	0.719264
Breast Carcinoma-PIK3CA	WT	1.70449
Breast Carcinoma-PIK3CA	WT	3.75152
Breast Carcinoma-PIK3CA	WT	0.766466
Breast Carcinoma-PIK3CA	WT	2.88149
Breast Carcinoma-PIK3CA	WT	0.576579
Breast Carcinoma-PIK3CA	WT	1.48316
Breast Carcinoma-PIK3CA	WT	2.75974
Breast Carcinoma-PIK3CA	WT	3.91128
Breast Carcinoma-PIK3CA	WT	0.921108
Breast Carcinoma-PIK3CA	WT	0.421833
Breast Carcinoma-PIK3CA	WT	1.63723
Breast Carcinoma-PIK3CA	WT	1.40175
Breast Carcinoma-PIK3CA	WT	2.99686
Breast Carcinoma-PIK3CA	WT	3.11605
Breast Carcinoma-PIK3CA	WT	0.673081
Breast Carcinoma-PIK3CA	WT	1.29834
Breast Carcinoma-PIK3CA	WT	0.867218
Breast Carcinoma-PIK3CA	WT	0.699804
Breast Carcinoma-PIK3CA	WT	9.24673
Breast Carcinoma-PIK3CA	WT	1.01728
Breast Carcinoma-PIK3CA	WT	0.808207
Breast Carcinoma-PIK3CA	WT	3.07466
Breast Carcinoma-PIK3CA	WT	4.44985
Breast Carcinoma-PIK3CA	WT	3.22631
Breast Carcinoma-PIK3CA	WT	1.08102
Breast Carcinoma-PIK3CA	WT	0.833919
Breast Carcinoma-PIK3CA	WT	1.01259
Breast Carcinoma-PIK3CA	WT	0.670924
Breast Carcinoma-PIK3CA	WT	1.36602
Breast Carcinoma-PIK3CA	WT	2.7618
Breast Carcinoma-PIK3CA	WT	0.508057
Breast Carcinoma-PIK3CA	WT	1.80974
Breast Carcinoma-PIK3CA	WT	0.66026
Breast Carcinoma-PIK3CA	WT	0.687527
Breast Carcinoma-PIK3CA	WT	0.325357
Breast Carcinoma-PIK3CA	WT	1.35357
Breast Carcinoma-PIK3CA	WT	0.525795
Breast Carcinoma-PIK3CA	WT	1.45809
Breast Carcinoma-PIK3CA	WT	1.59899
Breast Carcinoma-PIK3CA	WT	1.30905
Breast Carcinoma-PIK3CA	WT	1.13207
Breast Carcinoma-PIK3CA	WT	4.8926
Breast Carcinoma-PIK3CA	WT	2.26894
Breast Carcinoma-PIK3CA	WT	2.49846
Breast Carcinoma-PIK3CA	WT	0.32641
Breast Carcinoma-PIK3CA	WT	6.13176
Breast Carcinoma-PIK3CA	WT	2.32034
Breast Carcinoma-PIK3CA	WT	0.854309
Breast Carcinoma-PIK3CA	WT	5.48386
Breast Carcinoma-PIK3CA	WT	1.78034
Breast Carcinoma-PIK3CA	WT	5.38395
Breast Carcinoma-PIK3CA	WT	3.37266
Breast Carcinoma-PIK3CA	WT	0.686873
Breast Carcinoma-PIK3CA	WT	0.967071
Breast Carcinoma-PIK3CA	WT	0.783649
Breast Carcinoma-PIK3CA	WT	4.67642
Breast Carcinoma-PIK3CA	WT	4.08976
Breast Carcinoma-PIK3CA	WT	1.50949
Breast Carcinoma-PIK3CA	WT	2.98018
Breast Carcinoma-PIK3CA	WT	7.45142
Breast Carcinoma-PIK3CA	WT	7.11152
Breast Carcinoma-PIK3CA	WT	1.92636
Breast Carcinoma-PIK3CA	WT	2.70751
Breast Carcinoma-PIK3CA	WT	1.19267
Breast Carcinoma-PIK3CA	WT	0.971634
Breast Carcinoma-PIK3CA	WT	1.15104
Breast Carcinoma-PIK3CA	WT	7.17137
Breast Carcinoma-PIK3CA	WT	0.32849
Breast Carcinoma-PIK3CA	WT	0.367711
Breast Carcinoma-PIK3CA	WT	1.19948
Breast Carcinoma-PIK3CA	WT	0.567963
Breast Carcinoma-PIK3CA	WT	0.811191
Breast Carcinoma-PIK3CA	WT	2.72107
Breast Carcinoma-PIK3CA	WT	0.395135
Breast Carcinoma-PIK3CA	WT	0.246215
Breast Carcinoma-PIK3CA	WT	0.374035
Breast Carcinoma-PIK3CA	WT	2.29262
Breast Carcinoma-PIK3CA	WT	0.918427
Breast Carcinoma-PIK3CA	WT	0.63727
Breast Carcinoma-PIK3CA	WT	2.02197
Breast Carcinoma-PIK3CA	WT	0.2048
Breast Carcinoma-PIK3CA	WT	0.446803
Breast Carcinoma-PIK3CA	WT	0.314797
Breast Carcinoma-PIK3CA	WT	0.0916854
Breast Carcinoma-PIK3CA	WT	1.19415
Breast Carcinoma-PIK3CA	WT	1.59231
Breast Carcinoma-PIK3CA	WT	0.678599
Breast Carcinoma-PIK3CA	WT	1.17057
Breast Carcinoma-PIK3CA	WT	0.358787
Breast Carcinoma-PIK3CA	WT	7.35291
Breast Carcinoma-PIK3CA	WT	0.954345
Breast Carcinoma-PIK3CA	WT	1.90829
Breast Carcinoma-PIK3CA	WT	1.23322
Breast Carcinoma-PIK3CA	WT	1.55635
Breast Carcinoma-PIK3CA	WT	7.84484
Breast Carcinoma-PIK3CA	WT	2.6362
Breast Carcinoma-PIK3CA	WT	5.85952
Breast Carcinoma-PIK3CA	WT	2.29785
Breast Carcinoma-PIK3CA	WT	0.347578
Breast Carcinoma-PIK3CA	WT	1.69123
Breast Carcinoma-PIK3CA	WT	0.663171
Breast Carcinoma-PIK3CA	WT	2.18926
Breast Carcinoma-PIK3CA	WT	3.87336
Breast Carcinoma-PIK3CA	WT	2.63034
Breast Carcinoma-PIK3CA	WT	1.30102
Breast Carcinoma-PIK3CA	WT	0.616954
Breast Carcinoma-PIK3CA	WT	0.291723
Breast Carcinoma-PIK3CA	WT	0.194024
Breast Carcinoma-PIK3CA	WT	2.6347
Breast Carcinoma-PIK3CA	WT	2.50004
Breast Carcinoma-PIK3CA	WT	2.07411
Breast Carcinoma-PIK3CA	WT	0.398468
Breast Carcinoma-PIK3CA	WT	1.88832
Breast Carcinoma-PIK3CA	WT	0.209796
Breast Carcinoma-PIK3CA	WT	0.776364
Breast Carcinoma-PIK3CA	WT	0.260147
Breast Carcinoma-PIK3CA	WT	0.51236
Breast Carcinoma-PIK3CA	WT	0.453605
Breast Carcinoma-PIK3CA	WT	1.90062
Breast Carcinoma-PIK3CA	WT	1.28539
Breast Carcinoma-PIK3CA	WT	1.11164
Breast Carcinoma-PIK3CA	WT	0.5501
Breast Carcinoma-PIK3CA	WT	5.2204
Breast Carcinoma-PIK3CA	WT	3.48419
Breast Carcinoma-PIK3CA	WT	0.743387
Breast Carcinoma-PIK3CA	WT	0.457904
Breast Carcinoma-PIK3CA	WT	0.855605
Breast Carcinoma-PIK3CA	WT	2.51768
Breast Carcinoma-PIK3CA	WT	0.441278
Breast Carcinoma-PIK3CA	WT	0.176224
Breast Carcinoma-PIK3CA	WT	3.75752
Breast Carcinoma-PIK3CA	WT	5.97612
Breast Carcinoma-PIK3CA	WT	4.15806
Breast Carcinoma-PIK3CA	WT	0.769462
Breast Carcinoma-PIK3CA	WT	2.84941
Breast Carcinoma-PIK3CA	WT	1.41833
Breast Carcinoma-PIK3CA	WT	1.89949
Breast Carcinoma-PIK3CA	WT	0.932354
Breast Carcinoma-PIK3CA	WT	0.672812
Breast Carcinoma-PIK3CA	WT	0.662561
Breast Carcinoma-PIK3CA	WT	2.83753
Breast Carcinoma-PIK3CA	WT	1.6499
Breast Carcinoma-PIK3CA	WT	0.395992
Breast Carcinoma-PIK3CA	WT	3.63541
Breast Carcinoma-PIK3CA	WT	1.20545
Breast Carcinoma-PIK3CA	WT	0.488882
Breast Carcinoma-PIK3CA	WT	0.79269
Breast Carcinoma-PIK3CA	WT	2.22176
Breast Carcinoma-PIK3CA	WT	3.64368
Breast Carcinoma-PIK3CA	WT	0.852981
Breast Carcinoma-PIK3CA	WT	18.8628
Breast Carcinoma-PIK3CA	WT	1.92884
Breast Carcinoma-PIK3CA	WT	0.529435
Breast Carcinoma-PIK3CA	WT	1.02786
Breast Carcinoma-PIK3CA	WT	2.53447
Breast Carcinoma-PIK3CA	WT	1.80097
Breast Carcinoma-PIK3CA	WT	0.667155
Breast Carcinoma-PIK3CA	WT	2.10143
Breast Carcinoma-PIK3CA	WT	2.7738
Breast Carcinoma-PIK3CA	WT	3.86599
Breast Carcinoma-PIK3CA	WT	1.20819
Breast Carcinoma-PIK3CA	WT	2.84828
Breast Carcinoma-PIK3CA	WT	0.665938
Breast Carcinoma-PIK3CA	WT	0.16058
Breast Carcinoma-PIK3CA	WT	2.98309
Breast Carcinoma-PIK3CA	WT	1.02905
Breast Carcinoma-PIK3CA	WT	0.636327
Breast Carcinoma-PIK3CA	WT	0.756972
Breast Carcinoma-PIK3CA	WT	10.5336
Breast Carcinoma-PIK3CA	WT	0.453537
Breast Carcinoma-PIK3CA	WT	0.469781
Breast Carcinoma-PIK3CA	WT	1.24632
Breast Carcinoma-PIK3CA	WT	3.34095
Breast Carcinoma-PIK3CA	WT	1.07523
Breast Carcinoma-PIK3CA	WT	3.59031
Breast Carcinoma-PIK3CA	WT	0.329211
Breast Carcinoma-PIK3CA	WT	7.16176
Breast Carcinoma-PIK3CA	WT	3.3985
Breast Carcinoma-PIK3CA	WT	0.165843
Breast Carcinoma-PIK3CA	WT	1.13859
Breast Carcinoma-PIK3CA	WT	0.612609
Breast Carcinoma-PIK3CA	WT	1.69539
Breast Carcinoma-PIK3CA	WT	0.740136
Breast Carcinoma-PIK3CA	WT	4.63192
Breast Carcinoma-PIK3CA	WT	1.19917
Breast Carcinoma-PIK3CA	WT	0.497434
Breast Carcinoma-PIK3CA	WT	0.651552
Breast Carcinoma-PIK3CA	WT	0.257587
Breast Carcinoma-PIK3CA	WT	0.67653
Breast Carcinoma-PIK3CA	WT	2.19973
Breast Carcinoma-PIK3CA	WT	6.14223
Breast Carcinoma-PIK3CA	WT	0.909046
Breast Carcinoma-PIK3CA	WT	3.3735
Breast Carcinoma-PIK3CA	WT	0.304167
Breast Carcinoma-PIK3CA	WT	0.464508
Breast Carcinoma-PIK3CA	WT	2.00545
Breast Carcinoma-PIK3CA	WT	0.39985
Breast Carcinoma-PIK3CA	WT	2.35973
Breast Carcinoma-PIK3CA	WT	0.183603
Breast Carcinoma-PIK3CA	WT	0.399668
Breast Carcinoma-PIK3CA	WT	0.781008
Breast Carcinoma-PIK3CA	WT	0.677971
Breast Carcinoma-PIK3CA	WT	0.290725
Breast Carcinoma-PIK3CA	WT	4.48262
Breast Carcinoma-PIK3CA	WT	0.34696
Breast Carcinoma-PIK3CA	WT	1.07678
Breast Carcinoma-PIK3CA	WT	20.1826
Breast Carcinoma-PIK3CA	WT	2.45592
Breast Carcinoma-PIK3CA	WT	0.157179
Breast Carcinoma-PIK3CA	WT	6.01779
Breast Carcinoma-PIK3CA	WT	1.77878
Breast Carcinoma-PIK3CA	WT	3.63292
Breast Carcinoma-PIK3CA	WT	1.24285
Breast Carcinoma-PIK3CA	WT	3.35726
Breast Carcinoma-PIK3CA	WT	0.148732
Breast Carcinoma-PIK3CA	WT	0.801943
Breast Carcinoma-PIK3CA	WT	2.65071
Breast Carcinoma-PIK3CA	WT	0.19643
Breast Carcinoma-PIK3CA	WT	0.874891
Breast Carcinoma-PIK3CA	WT	2.91688
Breast Carcinoma-PIK3CA	WT	4.13188
Breast Carcinoma-PIK3CA	WT	0.762443
Breast Carcinoma-PIK3CA	WT	0.194509
Breast Carcinoma-PIK3CA	WT	0.793457
Breast Carcinoma-PIK3CA	WT	1.37257
Breast Carcinoma-PIK3CA	WT	2.14062
Breast Carcinoma-PIK3CA	WT	2.73314
Breast Carcinoma-PIK3CA	WT	3.4447
Breast Carcinoma-PIK3CA	WT	2.27975
Breast Carcinoma-PIK3CA	WT	0.345234
Breast Carcinoma-PIK3CA	WT	4.10557
Breast Carcinoma-PIK3CA	WT	1.63409
Breast Carcinoma-PIK3CA	WT	0.188427
Breast Carcinoma-PIK3CA	WT	0.151587
Breast Carcinoma-PIK3CA	WT	3.62889
Breast Carcinoma-PIK3CA	WT	0.814436
Breast Carcinoma-PIK3CA	WT	0.509889
Breast Carcinoma-PIK3CA	WT	1.70595
Breast Carcinoma-PIK3CA	WT	0.839147
Breast Carcinoma-PIK3CA	WT	2.35604
Breast Carcinoma-PIK3CA	WT	0.483097
Breast Carcinoma-PIK3CA	WT	2.02835
Breast Carcinoma-PIK3CA	WT	1.48538
Breast Carcinoma-PIK3CA	WT	8.76222
Breast Carcinoma-PIK3CA	WT	1.03489
Breast Carcinoma-PIK3CA	WT	4.11234
Breast Carcinoma-PIK3CA	WT	3.69218
Breast Carcinoma-PIK3CA	WT	0.91304
Breast Carcinoma-PIK3CA	WT	2.41549
Breast Carcinoma-PIK3CA	WT	0.966748
Breast Carcinoma-PIK3CA	WT	1.79349
Breast Carcinoma-PIK3CA	WT	0.302201
Breast Carcinoma-PIK3CA	WT	0.569501
Breast Carcinoma-PIK3CA	WT	0.994696
Breast Carcinoma-PIK3CA	WT	0.301932
Breast Carcinoma-PIK3CA	WT	0.936286
Breast Carcinoma-PIK3CA	WT	2.35847
Breast Carcinoma-PIK3CA	WT	1.14828
Breast Carcinoma-PIK3CA	WT	3.86835
Breast Carcinoma-PIK3CA	WT	2.34848
Breast Carcinoma-PIK3CA	WT	1.0193
Breast Carcinoma-PIK3CA	WT	1.71762
Breast Carcinoma-PIK3CA	WT	0.80542
Breast Carcinoma-PIK3CA	WT	0.721912
Breast Carcinoma-PIK3CA	WT	1.26961
Breast Carcinoma-PIK3CA	WT	1.19368
Breast Carcinoma-PIK3CA	WT	1.29859
Breast Carcinoma-PIK3CA	WT	0.457133
Breast Carcinoma-PIK3CA	WT	1.00277
Breast Carcinoma-PIK3CA	WT	3.83285
Breast Carcinoma-PIK3CA	WT	0.73887
Breast Carcinoma-PIK3CA	WT	1.03971
Breast Carcinoma-PIK3CA	WT	0.368648
Breast Carcinoma-PIK3CA	WT	0.408446
Breast Carcinoma-PIK3CA	WT	1.45624
Breast Carcinoma-PIK3CA	WT	1.02919
Breast Carcinoma-PIK3CA	WT	0.910585
Breast Carcinoma-PIK3CA	WT	6.39298
Breast Carcinoma-PIK3CA	WT	0.942343
Breast Carcinoma-PIK3CA	WT	0.688988
Breast Carcinoma-PIK3CA	WT	3.21234
Breast Carcinoma-PIK3CA	WT	1.38861
Breast Carcinoma-PIK3CA	WT	2.52916
Breast Carcinoma-PIK3CA	WT	0.592861
Breast Carcinoma-PIK3CA	WT	0.496613
Breast Carcinoma-PIK3CA	WT	0.256722
Breast Carcinoma-PIK3CA	WT	4.91466
Breast Carcinoma-PIK3CA	WT	0.584382
Breast Carcinoma-PIK3CA	WT	0.981745
Breast Carcinoma-PIK3CA	WT	19.3278
Breast Carcinoma-PIK3CA	WT	2.84364
Breast Carcinoma-PIK3CA	WT	1.6812
Breast Carcinoma-PIK3CA	WT	0.580563
Breast Carcinoma-PIK3CA	WT	3.10819
Breast Carcinoma-PIK3CA	WT	0.277214
Breast Carcinoma-PIK3CA	WT	1.43017
Breast Carcinoma-PIK3CA	WT	3.24343
Breast Carcinoma-PIK3CA	WT	1.00794
Breast Carcinoma-PIK3CA	WT	0.548951
Breast Carcinoma-PIK3CA	WT	0.597333
Breast Carcinoma-PIK3CA	WT	11.0746
Breast Carcinoma-PIK3CA	WT	0.815798
Breast Carcinoma-PIK3CA	WT	0.84459
Breast Carcinoma-PIK3CA	WT	1.77283
Breast Carcinoma-PIK3CA	WT	1.96129
Breast Carcinoma-PIK3CA	WT	2.47482
Breast Carcinoma-PIK3CA	WT	0.663869
Breast Carcinoma-PIK3CA	WT	2.90741
Breast Carcinoma-PIK3CA	WT	0.844912
Breast Carcinoma-PIK3CA	WT	1.20779
Breast Carcinoma-PIK3CA	WT	2.37637
Breast Carcinoma-PIK3CA	WT	0.26409
Breast Carcinoma-PIK3CA	WT	0.763294
Breast Carcinoma-PIK3CA	WT	0.140896
Breast Carcinoma-PIK3CA	WT	3.71615
Breast Carcinoma-PIK3CA	WT	0.582663
Breast Carcinoma-PIK3CA	WT	1.06189
Breast Carcinoma-PIK3CA	WT	1.23999
Breast Carcinoma-PIK3CA	WT	1.24796
Breast Carcinoma-PIK3CA	WT	1.32466
Breast Carcinoma-PIK3CA	WT	0.770622
Breast Carcinoma-PIK3CA	WT	0.303695
Breast Carcinoma-PIK3CA	WT	0.400696
Breast Carcinoma-PIK3CA	WT	4.24343
Breast Carcinoma-PIK3CA	WT	1.79673
Breast Carcinoma-PIK3CA	WT	0.257657
Breast Carcinoma-PIK3CA	WT	0.951252
Breast Carcinoma-PIK3CA	WT	1.70944
Breast Carcinoma-PIK3CA	WT	4.18396
Breast Carcinoma-PIK3CA	WT	0.767756
Breast Carcinoma-PIK3CA	WT	0.93908
Breast Carcinoma-PIK3CA	WT	4.48352
Breast Carcinoma-PIK3CA	WT	13.2065
Breast Carcinoma-PIK3CA	WT	1.41616
Breast Carcinoma-PIK3CA	WT	2.22543
Breast Carcinoma-PIK3CA	WT	1.35588
Breast Carcinoma-PIK3CA	WT	4.58587
Breast Carcinoma-PIK3CA	WT	4.6741
Breast Carcinoma-PIK3CA	WT	1.1218
Breast Carcinoma-PIK3CA	WT	0.267034
Breast Carcinoma-PIK3CA	WT	0.300132
Breast Carcinoma-PIK3CA	WT	2.89367
Breast Carcinoma-PIK3CA	WT	1.37568
Breast Carcinoma-PIK3CA	WT	2.65147
Breast Carcinoma-PIK3CA	WT	0.599472
Breast Carcinoma-PIK3CA	WT	0.594444
Breast Carcinoma-PIK3CA	WT	4.35327
Breast Carcinoma-PIK3CA	WT	3.35762
Breast Carcinoma-PIK3CA	WT	0.761779
Breast Carcinoma-PIK3CA	WT	0.523145
Breast Carcinoma-PIK3CA	WT	8.45417
Breast Carcinoma-PIK3CA	WT	0.542609
Breast Carcinoma-PIK3CA	WT	0.779849
Breast Carcinoma-PIK3CA	WT	0.685097
Breast Carcinoma-PIK3CA	WT	0.396356
Breast Carcinoma-PIK3CA	WT	2.1413
Breast Carcinoma-PIK3CA	WT	0.306732
Breast Carcinoma-PIK3CA	WT	0.67798
Breast Carcinoma-PIK3CA	WT	8.46054
Breast Carcinoma-PIK3CA	WT	13.0442
Breast Carcinoma-PIK3CA	WT	0.975653
Breast Carcinoma-PIK3CA	WT	2.02899
Breast Carcinoma-PIK3CA	WT	0.303356
Breast Carcinoma-PIK3CA	WT	1.65544
Breast Carcinoma-PIK3CA	WT	2.5628
Breast Carcinoma-PIK3CA	WT	1.25185
Breast Carcinoma-PIK3CA	WT	0.513981
Breast Carcinoma-PIK3CA	WT	3.49097
Breast Carcinoma-PIK3CA	WT	1.0975
Breast Carcinoma-PIK3CA	WT	0.453077
Breast Carcinoma-PIK3CA	WT	1.43088
Breast Carcinoma-PIK3CA	WT	0.587296
Breast Carcinoma-PIK3CA	WT	1.94392
Breast Carcinoma-PIK3CA	WT	4.80255
Breast Carcinoma-PIK3CA	WT	1.23068
Breast Carcinoma-PIK3CA	WT	0.353182
Breast Carcinoma-PIK3CA	WT	0.969636
Breast Carcinoma-PIK3CA	WT	0.565192
Breast Carcinoma-PIK3CA	WT	2.6512
Breast Carcinoma-PIK3CA	WT	0.770498
Breast Carcinoma-PIK3CA	WT	0.470397
Breast Carcinoma-PIK3CA	WT	0.760718
Breast Carcinoma-PIK3CA	WT	0.871451
Breast Carcinoma-PIK3CA	WT	0.443004
Breast Carcinoma-PIK3CA	WT	2.21301
Breast Carcinoma-PIK3CA	WT	0.670451
Breast Carcinoma-PIK3CA	WT	5.01858
Breast Carcinoma-PIK3CA	WT	1.35498
Breast Carcinoma-PIK3CA	WT	3.72394
Breast Carcinoma-PIK3CA	WT	2.97478
Breast Carcinoma-PIK3CA	WT	0.89971
Breast Carcinoma-PIK3CA	WT	2.65151
Breast Carcinoma-PIK3CA	WT	0.852757
Breast Carcinoma-TP53	Driver Mutant	1.41833
Breast Carcinoma-TP53	Driver Mutant	1.79673
Breast Carcinoma-TP53	Driver Mutant	1.3811
Breast Carcinoma-TP53	Driver Mutant	2.00914
Breast Carcinoma-TP53	Driver Mutant	1.60667
Breast Carcinoma-TP53	Driver Mutant	0.580563
Breast Carcinoma-TP53	Driver Mutant	0.528935
Breast Carcinoma-TP53	Driver Mutant	3.86835
Breast Carcinoma-TP53	Driver Mutant	1.15875
Breast Carcinoma-TP53	Driver Mutant	0.956911
Breast Carcinoma-TP53	Driver Mutant	1.70449
Breast Carcinoma-TP53	Driver Mutant	1.43339
Breast Carcinoma-TP53	Driver Mutant	1.00885
Breast Carcinoma-TP53	Driver Mutant	6.76981
Breast Carcinoma-TP53	Driver Mutant	3.71615
Breast Carcinoma-TP53	Driver Mutant	4.93966
Breast Carcinoma-TP53	Driver Mutant	3.10819
Breast Carcinoma-TP53	Driver Mutant	2.23546
Breast Carcinoma-TP53	Driver Mutant	3.80482
Breast Carcinoma-TP53	Driver Mutant	8.53048
Breast Carcinoma-TP53	Driver Mutant	0.966297
Breast Carcinoma-TP53	Driver Mutant	0.975653
Breast Carcinoma-TP53	Driver Mutant	1.50515
Breast Carcinoma-TP53	Driver Mutant	3.13404
Breast Carcinoma-TP53	Driver Mutant	1.95799
Breast Carcinoma-TP53	Driver Mutant	0.662561
Breast Carcinoma-TP53	Driver Mutant	2.54045
Breast Carcinoma-TP53	Driver Mutant	0.765107
Breast Carcinoma-TP53	Driver Mutant	7.35291
Breast Carcinoma-TP53	Driver Mutant	2.12661
Breast Carcinoma-TP53	Driver Mutant	1.41616
Breast Carcinoma-TP53	Driver Mutant	1.14828
Breast Carcinoma-TP53	Driver Mutant	3.94213
Breast Carcinoma-TP53	Driver Mutant	2.50461
Breast Carcinoma-TP53	Driver Mutant	3.10943
Breast Carcinoma-TP53	Driver Mutant	4.79798
Breast Carcinoma-TP53	Driver Mutant	0.810106
Breast Carcinoma-TP53	Driver Mutant	2.34848
Breast Carcinoma-TP53	Driver Mutant	1.99772
Breast Carcinoma-TP53	Driver Mutant	1.45624
Breast Carcinoma-TP53	Driver Mutant	1.77283
Breast Carcinoma-TP53	Driver Mutant	0.775709
Breast Carcinoma-TP53	Driver Mutant	4.82265
Breast Carcinoma-TP53	Driver Mutant	1.5395
Breast Carcinoma-TP53	Driver Mutant	4.15806
Breast Carcinoma-TP53	Driver Mutant	1.34104
Breast Carcinoma-TP53	Driver Mutant	0.94521
Breast Carcinoma-TP53	Driver Mutant	2.02197
Breast Carcinoma-TP53	Driver Mutant	0.665938
Breast Carcinoma-TP53	Driver Mutant	1.29834
Breast Carcinoma-TP53	Driver Mutant	1.40429
Breast Carcinoma-TP53	Driver Mutant	2.32034
Breast Carcinoma-TP53	Driver Mutant	1.21576
Breast Carcinoma-TP53	Driver Mutant	6.13176
Breast Carcinoma-TP53	Driver Mutant	3.91128
Breast Carcinoma-TP53	Driver Mutant	4.48352
Breast Carcinoma-TP53	Driver Mutant	3.36477
Breast Carcinoma-TP53	Driver Mutant	5.70366
Breast Carcinoma-TP53	Driver Mutant	5.38395
Breast Carcinoma-TP53	Driver Mutant	1.90829
Breast Carcinoma-TP53	Driver Mutant	5.99114
Breast Carcinoma-TP53	Driver Mutant	1.03691
Breast Carcinoma-TP53	Driver Mutant	4.76859
Breast Carcinoma-TP53	Driver Mutant	2.72242
Breast Carcinoma-TP53	Driver Mutant	0.874891
Breast Carcinoma-TP53	Driver Mutant	3.54889
Breast Carcinoma-TP53	Driver Mutant	0.815798
Breast Carcinoma-TP53	Driver Mutant	1.6499
Breast Carcinoma-TP53	Driver Mutant	0.665345
Breast Carcinoma-TP53	Driver Mutant	3.1242
Breast Carcinoma-TP53	Driver Mutant	0.330925
Breast Carcinoma-TP53	Driver Mutant	0.923982
Breast Carcinoma-TP53	Driver Mutant	0.479667
Breast Carcinoma-TP53	Driver Mutant	3.58841
Breast Carcinoma-TP53	Driver Mutant	4.80255
Breast Carcinoma-TP53	Driver Mutant	2.36089
Breast Carcinoma-TP53	Driver Mutant	0.491898
Breast Carcinoma-TP53	Driver Mutant	1.63409
Breast Carcinoma-TP53	Driver Mutant	1.70862
Breast Carcinoma-TP53	Driver Mutant	0.811191
Breast Carcinoma-TP53	Driver Mutant	1.88832
Breast Carcinoma-TP53	Driver Mutant	1.33042
Breast Carcinoma-TP53	Driver Mutant	2.46579
Breast Carcinoma-TP53	Driver Mutant	1.19368
Breast Carcinoma-TP53	Driver Mutant	0.918427
Breast Carcinoma-TP53	Driver Mutant	1.44129
Breast Carcinoma-TP53	Driver Mutant	1.59899
Breast Carcinoma-TP53	Driver Mutant	0.697567
Breast Carcinoma-TP53	Driver Mutant	1.48538
Breast Carcinoma-TP53	Driver Mutant	0.639889
Breast Carcinoma-TP53	Driver Mutant	3.39196
Breast Carcinoma-TP53	Driver Mutant	2.88149
Breast Carcinoma-TP53	Driver Mutant	0.640453
Breast Carcinoma-TP53	Driver Mutant	1.48316
Breast Carcinoma-TP53	Driver Mutant	10.5336
Breast Carcinoma-TP53	Driver Mutant	3.24622
Breast Carcinoma-TP53	Driver Mutant	1.40208
Breast Carcinoma-TP53	Driver Mutant	2.83546
Breast Carcinoma-TP53	Driver Mutant	0.587296
Breast Carcinoma-TP53	Driver Mutant	1.43088
Breast Carcinoma-TP53	Driver Mutant	2.44873
Breast Carcinoma-TP53	Driver Mutant	2.99686
Breast Carcinoma-TP53	Driver Mutant	3.11605
Breast Carcinoma-TP53	Driver Mutant	2.2041
Breast Carcinoma-TP53	Driver Mutant	1.89949
Breast Carcinoma-TP53	Driver Mutant	1.94392
Breast Carcinoma-TP53	Driver Mutant	1.0193
Breast Carcinoma-TP53	Driver Mutant	9.24673
Breast Carcinoma-TP53	Driver Mutant	1.92986
Breast Carcinoma-TP53	Driver Mutant	1.96129
Breast Carcinoma-TP53	Driver Mutant	2.47482
Breast Carcinoma-TP53	Driver Mutant	3.63541
Breast Carcinoma-TP53	Driver Mutant	1.67988
Breast Carcinoma-TP53	Driver Mutant	1.81237
Breast Carcinoma-TP53	Driver Mutant	1.03343
Breast Carcinoma-TP53	Driver Mutant	0.605558
Breast Carcinoma-TP53	Driver Mutant	1.11713
Breast Carcinoma-TP53	Driver Mutant	0.852981
Breast Carcinoma-TP53	Driver Mutant	1.26092
Breast Carcinoma-TP53	Driver Mutant	0.664029
Breast Carcinoma-TP53	Driver Mutant	1.0887
Breast Carcinoma-TP53	Driver Mutant	2.53447
Breast Carcinoma-TP53	Driver Mutant	0.482462
Breast Carcinoma-TP53	Driver Mutant	2.06873
Breast Carcinoma-TP53	Driver Mutant	0.942343
Breast Carcinoma-TP53	Driver Mutant	0.525795
Breast Carcinoma-TP53	Driver Mutant	1.90062
Breast Carcinoma-TP53	Driver Mutant	3.86599
Breast Carcinoma-TP53	Driver Mutant	1.20819
Breast Carcinoma-TP53	Driver Mutant	0.496613
Breast Carcinoma-TP53	Driver Mutant	1.22177
Breast Carcinoma-TP53	Driver Mutant	0.766466
Breast Carcinoma-TP53	Driver Mutant	0.469131
Breast Carcinoma-TP53	Driver Mutant	1.02905
Breast Carcinoma-TP53	Driver Mutant	19.3278
Breast Carcinoma-TP53	Driver Mutant	2.5856
Breast Carcinoma-TP53	Driver Mutant	1.79349
Breast Carcinoma-TP53	Driver Mutant	5.48386
Breast Carcinoma-TP53	Driver Mutant	3.69642
Breast Carcinoma-TP53	Driver Mutant	2.23339
Breast Carcinoma-TP53	Driver Mutant	3.37266
Breast Carcinoma-TP53	Driver Mutant	0.967071
Breast Carcinoma-TP53	Driver Mutant	3.59031
Breast Carcinoma-TP53	Driver Mutant	0.783649
Breast Carcinoma-TP53	Driver Mutant	4.67642
Breast Carcinoma-TP53	Driver Mutant	7.76064
Breast Carcinoma-TP53	Driver Mutant	0.372632
Breast Carcinoma-TP53	Driver Mutant	1.89696
Breast Carcinoma-TP53	Driver Mutant	2.83753
Breast Carcinoma-TP53	Driver Mutant	0.808207
Breast Carcinoma-TP53	Driver Mutant	3.07466
Breast Carcinoma-TP53	Driver Mutant	1.36387
Breast Carcinoma-TP53	Driver Mutant	5.68527
Breast Carcinoma-TP53	Driver Mutant	2.59029
Breast Carcinoma-TP53	Driver Mutant	0.852892
Breast Carcinoma-TP53	Driver Mutant	3.64368
Breast Carcinoma-TP53	Driver Mutant	0.67653
Breast Carcinoma-TP53	Driver Mutant	0.367711
Breast Carcinoma-TP53	Driver Mutant	1.19948
Breast Carcinoma-TP53	Driver Mutant	0.511149
Breast Carcinoma-TP53	Driver Mutant	4.59058
Breast Carcinoma-TP53	Driver Mutant	1.02919
Breast Carcinoma-TP53	Driver Mutant	2.15138
Breast Carcinoma-TP53	Driver Mutant	2.00543
Breast Carcinoma-TP53	Driver Mutant	2.65151
Breast Carcinoma-TP53	Driver Mutant	1.32466
Breast Carcinoma-TP53	Driver Mutant	0.770622
Breast Carcinoma-TP53	Driver Mutant	0.63727
Breast Carcinoma-TP53	Driver Mutant	0.781008
Breast Carcinoma-TP53	Driver Mutant	1.13207
Breast Carcinoma-TP53	Driver Mutant	1.03489
Breast Carcinoma-TP53	Driver Mutant	2.08097
Breast Carcinoma-TP53	Driver Mutant	0.596081
Breast Carcinoma-TP53	Driver Mutant	1.07678
Breast Carcinoma-TP53	Driver Mutant	2.83981
Breast Carcinoma-TP53	Driver Mutant	0.966748
Breast Carcinoma-TP53	Driver Mutant	1.99208
Breast Carcinoma-TP53	Driver Mutant	1.42013
Breast Carcinoma-TP53	Driver Mutant	3.63292
Breast Carcinoma-TP53	Driver Mutant	2.55044
Breast Carcinoma-TP53	Driver Mutant	0.660311
Breast Carcinoma-TP53	Driver Mutant	2.37756
Breast Carcinoma-TP53	Driver Mutant	2.47632
Breast Carcinoma-TP53	Driver Mutant	0.510369
Breast Carcinoma-TP53	Driver Mutant	3.03233
Breast Carcinoma-TP53	Driver Mutant	5.85952
Breast Carcinoma-TP53	Driver Mutant	2.29785
Breast Carcinoma-TP53	Driver Mutant	2.91688
Breast Carcinoma-TP53	Driver Mutant	7.45142
Breast Carcinoma-TP53	Driver Mutant	1.20108
Breast Carcinoma-TP53	Driver Mutant	1.26961
Breast Carcinoma-TP53	Driver Mutant	3.87336
Breast Carcinoma-TP53	Driver Mutant	2.63034
Breast Carcinoma-TP53	Driver Mutant	1.30102
Breast Carcinoma-TP53	Driver Mutant	1.72929
Breast Carcinoma-TP53	Driver Mutant	3.4447
Breast Carcinoma-TP53	Driver Mutant	4.6741
Breast Carcinoma-TP53	Driver Mutant	2.6347
Breast Carcinoma-TP53	Driver Mutant	4.10557
Breast Carcinoma-TP53	Driver Mutant	2.07411
Breast Carcinoma-TP53	Driver Mutant	1.70022
Breast Carcinoma-TP53	WT	0.513874
Breast Carcinoma-TP53	WT	2.06291
Breast Carcinoma-TP53	WT	1.88561
Breast Carcinoma-TP53	WT	0.664329
Breast Carcinoma-TP53	WT	0.434003
Breast Carcinoma-TP53	WT	0.586402
Breast Carcinoma-TP53	WT	1.38177
Breast Carcinoma-TP53	WT	0.573635
Breast Carcinoma-TP53	WT	0.827011
Breast Carcinoma-TP53	WT	1.02805
Breast Carcinoma-TP53	WT	0.639846
Breast Carcinoma-TP53	WT	0.843386
Breast Carcinoma-TP53	WT	5.2204
Breast Carcinoma-TP53	WT	0.57713
Breast Carcinoma-TP53	WT	0.369099
Breast Carcinoma-TP53	WT	0.94252
Breast Carcinoma-TP53	WT	1.1709
Breast Carcinoma-TP53	WT	0.528061
Breast Carcinoma-TP53	WT	0.261155
Breast Carcinoma-TP53	WT	0.604646
Breast Carcinoma-TP53	WT	6.75891
Breast Carcinoma-TP53	WT	0.372378
Breast Carcinoma-TP53	WT	2.92239
Breast Carcinoma-TP53	WT	1.94194
Breast Carcinoma-TP53	WT	0.271105
Breast Carcinoma-TP53	WT	0.673081
Breast Carcinoma-TP53	WT	3.39141
Breast Carcinoma-TP53	WT	1.81401
Breast Carcinoma-TP53	WT	0.456691
Breast Carcinoma-TP53	WT	2.54158
Breast Carcinoma-TP53	WT	0.80542
Breast Carcinoma-TP53	WT	0.988363
Breast Carcinoma-TP53	WT	0.909105
Breast Carcinoma-TP53	WT	11.2232
Breast Carcinoma-TP53	WT	1.17112
Breast Carcinoma-TP53	WT	0.70568
Breast Carcinoma-TP53	WT	0.893128
Breast Carcinoma-TP53	WT	0.597273
Breast Carcinoma-TP53	WT	0.541785
Breast Carcinoma-TP53	WT	0.408446
Breast Carcinoma-TP53	WT	0.97611
Breast Carcinoma-TP53	WT	8.22716
Breast Carcinoma-TP53	WT	0.379045
Breast Carcinoma-TP53	WT	0.825725
Breast Carcinoma-TP53	WT	0.284436
Breast Carcinoma-TP53	WT	0.926101
Breast Carcinoma-TP53	WT	0.365159
Breast Carcinoma-TP53	WT	2.54945
Breast Carcinoma-TP53	WT	0.328691
Breast Carcinoma-TP53	WT	0.284195
Breast Carcinoma-TP53	WT	0.417653
Breast Carcinoma-TP53	WT	0.829982
Breast Carcinoma-TP53	WT	0.530095
Breast Carcinoma-TP53	WT	1.43092
Breast Carcinoma-TP53	WT	0.803954
Breast Carcinoma-TP53	WT	1.76062
Breast Carcinoma-TP53	WT	0.989479
Breast Carcinoma-TP53	WT	0.756972
Breast Carcinoma-TP53	WT	0.326325
Breast Carcinoma-TP53	WT	5.84331
Breast Carcinoma-TP53	WT	0.469781
Breast Carcinoma-TP53	WT	0.419914
Breast Carcinoma-TP53	WT	1.31646
Breast Carcinoma-TP53	WT	0.86964
Breast Carcinoma-TP53	WT	0.534315
Breast Carcinoma-TP53	WT	0.198483
Breast Carcinoma-TP53	WT	0.91272
Breast Carcinoma-TP53	WT	0.327165
Breast Carcinoma-TP53	WT	0.47486
Breast Carcinoma-TP53	WT	3.03868
Breast Carcinoma-TP53	WT	0.388039
Breast Carcinoma-TP53	WT	4.03687
Breast Carcinoma-TP53	WT	0.243418
Breast Carcinoma-TP53	WT	0.530127
Breast Carcinoma-TP53	WT	0.430558
Breast Carcinoma-TP53	WT	0.488882
Breast Carcinoma-TP53	WT	0.321165
Breast Carcinoma-TP53	WT	0.553012
Breast Carcinoma-TP53	WT	0.464218
Breast Carcinoma-TP53	WT	0.520993
Breast Carcinoma-TP53	WT	0.616013
Breast Carcinoma-TP53	WT	0.367809
Breast Carcinoma-TP53	WT	0.326474
Breast Carcinoma-TP53	WT	0.350351
Breast Carcinoma-TP53	WT	0.740487
Breast Carcinoma-TP53	WT	0.892621
Breast Carcinoma-TP53	WT	1.32376
Breast Carcinoma-TP53	WT	1.47163
Breast Carcinoma-TP53	WT	0.881704
Breast Carcinoma-TP53	WT	7.1381
Breast Carcinoma-TP53	WT	1.4262
Breast Carcinoma-TP53	WT	4.58745
Breast Carcinoma-TP53	WT	3.44331
Breast Carcinoma-TP53	WT	6.48566
Breast Carcinoma-TP53	WT	6.99455
Breast Carcinoma-TP53	WT	4.36532
[truncated: 1,461 more rows]

## Sheet: EDFig.6c
Cancer.type	status	TmS
Bladder Urothelial Carcinoma	High TMB	0.900549
Bladder Urothelial Carcinoma	High TMB	1.9376
Bladder Urothelial Carcinoma	High TMB	0.218479
Bladder Urothelial Carcinoma	High TMB	0.752766
Bladder Urothelial Carcinoma	High TMB	0.606587
Bladder Urothelial Carcinoma	High TMB	1.15804
Bladder Urothelial Carcinoma	High TMB	0.383759
Bladder Urothelial Carcinoma	High TMB	3.32233
Bladder Urothelial Carcinoma	High TMB	0.125875
Bladder Urothelial Carcinoma	High TMB	9.16424
Bladder Urothelial Carcinoma	High TMB	0.542926
Bladder Urothelial Carcinoma	High TMB	0.328646
Bladder Urothelial Carcinoma	High TMB	0.557691
Bladder Urothelial Carcinoma	High TMB	0.841592
Bladder Urothelial Carcinoma	High TMB	1.24318
Bladder Urothelial Carcinoma	High TMB	1.03066
Bladder Urothelial Carcinoma	High TMB	2.19935
Bladder Urothelial Carcinoma	High TMB	0.839534
Bladder Urothelial Carcinoma	High TMB	0.155415
Bladder Urothelial Carcinoma	High TMB	1.18782
Bladder Urothelial Carcinoma	High TMB	0.309476
Bladder Urothelial Carcinoma	High TMB	0.886179
Bladder Urothelial Carcinoma	High TMB	0.302538
Bladder Urothelial Carcinoma	High TMB	0.77994
Bladder Urothelial Carcinoma	High TMB	0.926197
Bladder Urothelial Carcinoma	High TMB	0.464326
Bladder Urothelial Carcinoma	High TMB	0.552262
Bladder Urothelial Carcinoma	High TMB	1.71962
Bladder Urothelial Carcinoma	High TMB	0.45422
Bladder Urothelial Carcinoma	High TMB	0.963506
Bladder Urothelial Carcinoma	High TMB	0.788983
Bladder Urothelial Carcinoma	High TMB	0.790287
Bladder Urothelial Carcinoma	High TMB	0.837769
Bladder Urothelial Carcinoma	High TMB	0.301494
Bladder Urothelial Carcinoma	High TMB	0.188522
Bladder Urothelial Carcinoma	High TMB	1.88091
Bladder Urothelial Carcinoma	High TMB	0.774552
Bladder Urothelial Carcinoma	High TMB	0.163366
Bladder Urothelial Carcinoma	High TMB	0.479604
Bladder Urothelial Carcinoma	High TMB	2.42211
Bladder Urothelial Carcinoma	High TMB	1.29698
Bladder Urothelial Carcinoma	High TMB	0.276342
Bladder Urothelial Carcinoma	High TMB	0.900423
Bladder Urothelial Carcinoma	High TMB	0.438044
Bladder Urothelial Carcinoma	High TMB	0.676363
Bladder Urothelial Carcinoma	High TMB	0.481105
Bladder Urothelial Carcinoma	High TMB	1.48337
Bladder Urothelial Carcinoma	High TMB	0.828724
Bladder Urothelial Carcinoma	High TMB	0.096326
Bladder Urothelial Carcinoma	High TMB	4.86096
Bladder Urothelial Carcinoma	High TMB	1.1105
Bladder Urothelial Carcinoma	High TMB	0.136651
Bladder Urothelial Carcinoma	High TMB	0.39311
Bladder Urothelial Carcinoma	High TMB	0.244079
Bladder Urothelial Carcinoma	High TMB	0.893679
Bladder Urothelial Carcinoma	High TMB	2.94925
Bladder Urothelial Carcinoma	High TMB	0.663053
Bladder Urothelial Carcinoma	High TMB	0.602549
Bladder Urothelial Carcinoma	High TMB	0.345157
Bladder Urothelial Carcinoma	High TMB	0.487241
Bladder Urothelial Carcinoma	High TMB	0.572351
Bladder Urothelial Carcinoma	High TMB	0.890688
Bladder Urothelial Carcinoma	High TMB	1.99599
Bladder Urothelial Carcinoma	High TMB	0.148262
Bladder Urothelial Carcinoma	High TMB	0.733824
Bladder Urothelial Carcinoma	High TMB	1.35677
Bladder Urothelial Carcinoma	High TMB	1.13298
Bladder Urothelial Carcinoma	High TMB	1.53956
Bladder Urothelial Carcinoma	High TMB	1.12431
Bladder Urothelial Carcinoma	High TMB	0.454616
Bladder Urothelial Carcinoma	High TMB	0.477012
Bladder Urothelial Carcinoma	High TMB	0.870207
Bladder Urothelial Carcinoma	High TMB	0.830598
Bladder Urothelial Carcinoma	High TMB	2.64199
Bladder Urothelial Carcinoma	High TMB	0.684474
Bladder Urothelial Carcinoma	High TMB	1.47513
Bladder Urothelial Carcinoma	High TMB	1.71836
Bladder Urothelial Carcinoma	High TMB	4.21611
Bladder Urothelial Carcinoma	High TMB	0.212511
Bladder Urothelial Carcinoma	High TMB	0.72734
Bladder Urothelial Carcinoma	High TMB	0.143476
Bladder Urothelial Carcinoma	High TMB	0.476909
Bladder Urothelial Carcinoma	High TMB	1.18198
Bladder Urothelial Carcinoma	High TMB	0.145817
Bladder Urothelial Carcinoma	High TMB	1.08787
Bladder Urothelial Carcinoma	High TMB	0.636958
Bladder Urothelial Carcinoma	High TMB	1.90841
Bladder Urothelial Carcinoma	High TMB	0.290693
Bladder Urothelial Carcinoma	High TMB	0.66556
Bladder Urothelial Carcinoma	High TMB	0.689093
Bladder Urothelial Carcinoma	High TMB	0.837619
Bladder Urothelial Carcinoma	High TMB	0.331053
Bladder Urothelial Carcinoma	High TMB	0.459117
Bladder Urothelial Carcinoma	High TMB	0.342475
Bladder Urothelial Carcinoma	High TMB	0.70158
Bladder Urothelial Carcinoma	High TMB	1.58701
Bladder Urothelial Carcinoma	High TMB	2.27057
Bladder Urothelial Carcinoma	High TMB	0.863645
Bladder Urothelial Carcinoma	High TMB	0.510444
Bladder Urothelial Carcinoma	High TMB	0.413517
Bladder Urothelial Carcinoma	High TMB	1.18419
Bladder Urothelial Carcinoma	High TMB	0.440153
Bladder Urothelial Carcinoma	High TMB	0.351081
Bladder Urothelial Carcinoma	High TMB	1.96882
Bladder Urothelial Carcinoma	High TMB	1.74512
Bladder Urothelial Carcinoma	High TMB	1.79288
Bladder Urothelial Carcinoma	High TMB	2.01818
Bladder Urothelial Carcinoma	High TMB	0.448803
Bladder Urothelial Carcinoma	High TMB	0.620559
Bladder Urothelial Carcinoma	High TMB	0.0988797
Bladder Urothelial Carcinoma	High TMB	0.24766
Bladder Urothelial Carcinoma	High TMB	0.304273
Bladder Urothelial Carcinoma	High TMB	1.25337
Bladder Urothelial Carcinoma	High TMB	0.301914
Bladder Urothelial Carcinoma	High TMB	6.43227
Bladder Urothelial Carcinoma	High TMB	0.176002
Bladder Urothelial Carcinoma	High TMB	6.12927
Bladder Urothelial Carcinoma	High TMB	0.71461
Bladder Urothelial Carcinoma	High TMB	0.103694
Bladder Urothelial Carcinoma	High TMB	0.780154
Bladder Urothelial Carcinoma	High TMB	0.644185
Bladder Urothelial Carcinoma	High TMB	0.840009
Bladder Urothelial Carcinoma	High TMB	0.621819
Bladder Urothelial Carcinoma	High TMB	0.264467
Bladder Urothelial Carcinoma	High TMB	0.939368
Bladder Urothelial Carcinoma	High TMB	1.33584
Bladder Urothelial Carcinoma	High TMB	4.66553
Bladder Urothelial Carcinoma	High TMB	1.06575
Bladder Urothelial Carcinoma	High TMB	0.493543
Bladder Urothelial Carcinoma	High TMB	2.81079
Bladder Urothelial Carcinoma	High TMB	0.277189
Bladder Urothelial Carcinoma	High TMB	0.273676
Bladder Urothelial Carcinoma	High TMB	1.26723
Bladder Urothelial Carcinoma	High TMB	0.731566
Bladder Urothelial Carcinoma	High TMB	1.54431
Bladder Urothelial Carcinoma	High TMB	2.22308
Bladder Urothelial Carcinoma	High TMB	0.498884
Bladder Urothelial Carcinoma	High TMB	5.00793
Bladder Urothelial Carcinoma	High TMB	0.434616
Bladder Urothelial Carcinoma	High TMB	1.06452
Bladder Urothelial Carcinoma	High TMB	0.457231
Bladder Urothelial Carcinoma	High TMB	0.0538258
Bladder Urothelial Carcinoma	High TMB	2.22606
Bladder Urothelial Carcinoma	High TMB	0.945662
Bladder Urothelial Carcinoma	High TMB	0.956768
Bladder Urothelial Carcinoma	High TMB	0.594224
Bladder Urothelial Carcinoma	High TMB	0.363218
Bladder Urothelial Carcinoma	High TMB	3.02531
Bladder Urothelial Carcinoma	High TMB	0.870015
Bladder Urothelial Carcinoma	High TMB	1.68152
Bladder Urothelial Carcinoma	High TMB	0.404554
Bladder Urothelial Carcinoma	High TMB	1.86808
Bladder Urothelial Carcinoma	High TMB	0.493702
Bladder Urothelial Carcinoma	High TMB	0.735226
Bladder Urothelial Carcinoma	High TMB	2.01167
Bladder Urothelial Carcinoma	High TMB	0.77252
Bladder Urothelial Carcinoma	High TMB	0.91809
Bladder Urothelial Carcinoma	High TMB	0.520723
Bladder Urothelial Carcinoma	High TMB	0.0912878
Bladder Urothelial Carcinoma	High TMB	0.219521
Bladder Urothelial Carcinoma	Low TMB	2.08688
Bladder Urothelial Carcinoma	Low TMB	0.450673
Bladder Urothelial Carcinoma	Low TMB	0.308219
Bladder Urothelial Carcinoma	Low TMB	0.905979
Bladder Urothelial Carcinoma	Low TMB	0.591918
Bladder Urothelial Carcinoma	Low TMB	0.120714
Bladder Urothelial Carcinoma	Low TMB	0.175271
Bladder Urothelial Carcinoma	Low TMB	0.646351
Bladder Urothelial Carcinoma	Low TMB	0.1042
Bladder Urothelial Carcinoma	Low TMB	1.08796
Bladder Urothelial Carcinoma	Low TMB	0.676559
Bladder Urothelial Carcinoma	Low TMB	2.06637
Bladder Urothelial Carcinoma	Low TMB	0.249962
Bladder Urothelial Carcinoma	Low TMB	0.110463
Bladder Urothelial Carcinoma	Low TMB	0.303998
Bladder Urothelial Carcinoma	Low TMB	1.91684
Bladder Urothelial Carcinoma	Low TMB	1.92732
Bladder Urothelial Carcinoma	Low TMB	0.0861949
Bladder Urothelial Carcinoma	Low TMB	0.106464
Bladder Urothelial Carcinoma	Low TMB	18.4289
Bladder Urothelial Carcinoma	Low TMB	0.112164
Bladder Urothelial Carcinoma	Low TMB	1.19391
Bladder Urothelial Carcinoma	Low TMB	0.326677
Bladder Urothelial Carcinoma	Low TMB	0.559149
Bladder Urothelial Carcinoma	Low TMB	0.339453
Bladder Urothelial Carcinoma	Low TMB	0.175836
Bladder Urothelial Carcinoma	Low TMB	0.555166
Bladder Urothelial Carcinoma	Low TMB	2.28765
Bladder Urothelial Carcinoma	Low TMB	0.750536
Bladder Urothelial Carcinoma	Low TMB	0.598002
Bladder Urothelial Carcinoma	Low TMB	1.74015
Bladder Urothelial Carcinoma	Low TMB	0.259525
Bladder Urothelial Carcinoma	Low TMB	1.6732
Bladder Urothelial Carcinoma	Low TMB	0.456998
Bladder Urothelial Carcinoma	Low TMB	2.74692
Bladder Urothelial Carcinoma	Low TMB	0.32147
Bladder Urothelial Carcinoma	Low TMB	2.80842
Bladder Urothelial Carcinoma	Low TMB	0.130153
Bladder Urothelial Carcinoma	Low TMB	0.363558
Bladder Urothelial Carcinoma	Low TMB	0.486269
Bladder Urothelial Carcinoma	Low TMB	3.47198
Bladder Urothelial Carcinoma	Low TMB	0.307394
Bladder Urothelial Carcinoma	Low TMB	0.242495
Bladder Urothelial Carcinoma	Low TMB	0.163869
Bladder Urothelial Carcinoma	Low TMB	0.605779
Bladder Urothelial Carcinoma	Low TMB	2.30627
Bladder Urothelial Carcinoma	Low TMB	1.27899
Bladder Urothelial Carcinoma	Low TMB	0.181166
Bladder Urothelial Carcinoma	Low TMB	0.520823
Bladder Urothelial Carcinoma	Low TMB	1.6021
Bladder Urothelial Carcinoma	Low TMB	0.4335
Bladder Urothelial Carcinoma	Low TMB	0.189326
Bladder Urothelial Carcinoma	Low TMB	0.474995
Bladder Urothelial Carcinoma	Low TMB	0.744793
Bladder Urothelial Carcinoma	Low TMB	0.245306
Bladder Urothelial Carcinoma	Low TMB	0.496941
Bladder Urothelial Carcinoma	Low TMB	0.353667
Bladder Urothelial Carcinoma	Low TMB	2.9128
Bladder Urothelial Carcinoma	Low TMB	0.183402
Bladder Urothelial Carcinoma	Low TMB	0.278037
Bladder Urothelial Carcinoma	Low TMB	0.774196
Bladder Urothelial Carcinoma	Low TMB	0.201336
Bladder Urothelial Carcinoma	Low TMB	0.913631
Bladder Urothelial Carcinoma	Low TMB	0.70438
Bladder Urothelial Carcinoma	Low TMB	0.591176
Bladder Urothelial Carcinoma	Low TMB	0.411696
Bladder Urothelial Carcinoma	Low TMB	0.351522
Bladder Urothelial Carcinoma	Low TMB	0.361961
Bladder Urothelial Carcinoma	Low TMB	0.148033
Bladder Urothelial Carcinoma	Low TMB	0.690443
Bladder Urothelial Carcinoma	Low TMB	1.60778
Bladder Urothelial Carcinoma	Low TMB	0.063437
Bladder Urothelial Carcinoma	Low TMB	0.0930135
Bladder Urothelial Carcinoma	Low TMB	1.23416
Bladder Urothelial Carcinoma	Low TMB	11.9731
Bladder Urothelial Carcinoma	Low TMB	0.354744
Bladder Urothelial Carcinoma	Low TMB	4.10284
Bladder Urothelial Carcinoma	Low TMB	5.03057
Bladder Urothelial Carcinoma	Low TMB	0.0527569
Bladder Urothelial Carcinoma	Low TMB	0.50938
Bladder Urothelial Carcinoma	Low TMB	0.50358
Bladder Urothelial Carcinoma	Low TMB	0.599595
Bladder Urothelial Carcinoma	Low TMB	0.407874
Bladder Urothelial Carcinoma	Low TMB	0.453147
Bladder Urothelial Carcinoma	Low TMB	0.346003
Bladder Urothelial Carcinoma	Low TMB	0.564444
Bladder Urothelial Carcinoma	Low TMB	0.619935
Bladder Urothelial Carcinoma	Low TMB	0.493215
Bladder Urothelial Carcinoma	Low TMB	0.110164
Bladder Urothelial Carcinoma	Low TMB	0.226401
Bladder Urothelial Carcinoma	Low TMB	1.3448
Bladder Urothelial Carcinoma	Low TMB	0.719064
Bladder Urothelial Carcinoma	Low TMB	0.729133
Bladder Urothelial Carcinoma	Low TMB	0.502891
Bladder Urothelial Carcinoma	Low TMB	0.152927
Bladder Urothelial Carcinoma	Low TMB	0.093752
Bladder Urothelial Carcinoma	Low TMB	0.663334
Bladder Urothelial Carcinoma	Low TMB	10.1339
Bladder Urothelial Carcinoma	Low TMB	1.98005
Bladder Urothelial Carcinoma	Low TMB	0.432028
Bladder Urothelial Carcinoma	Low TMB	3.04795
Bladder Urothelial Carcinoma	Low TMB	0.177848
Bladder Urothelial Carcinoma	Low TMB	1.33584
Bladder Urothelial Carcinoma	Low TMB	1.34022
Bladder Urothelial Carcinoma	Low TMB	0.556284
Bladder Urothelial Carcinoma	Low TMB	0.349135
Bladder Urothelial Carcinoma	Low TMB	0.150041
Bladder Urothelial Carcinoma	Low TMB	2.20479
Bladder Urothelial Carcinoma	Low TMB	0.100581
Bladder Urothelial Carcinoma	Low TMB	0.0773863
Bladder Urothelial Carcinoma	Low TMB	0.769908
Bladder Urothelial Carcinoma	Low TMB	0.878315
Bladder Urothelial Carcinoma	Low TMB	0.178763
Bladder Urothelial Carcinoma	Low TMB	1.02105
Bladder Urothelial Carcinoma	Low TMB	0.464465
Bladder Urothelial Carcinoma	Low TMB	2.5672
Bladder Urothelial Carcinoma	Low TMB	0.331503
Bladder Urothelial Carcinoma	Low TMB	1.0379
Bladder Urothelial Carcinoma	Low TMB	0.238514
Bladder Urothelial Carcinoma	Low TMB	0.447148
Bladder Urothelial Carcinoma	Low TMB	0.154922
Bladder Urothelial Carcinoma	Low TMB	2.35501
Bladder Urothelial Carcinoma	Low TMB	0.110088
Bladder Urothelial Carcinoma	Low TMB	0.0948388
Bladder Urothelial Carcinoma	Low TMB	0.195448
Bladder Urothelial Carcinoma	Low TMB	0.0685244
Bladder Urothelial Carcinoma	Low TMB	0.551783
Bladder Urothelial Carcinoma	Low TMB	0.57224
Bladder Urothelial Carcinoma	Low TMB	1.04047
Bladder Urothelial Carcinoma	Low TMB	0.267758
Bladder Urothelial Carcinoma	Low TMB	0.377588
Bladder Urothelial Carcinoma	Low TMB	0.402054
Bladder Urothelial Carcinoma	Low TMB	0.794427
Bladder Urothelial Carcinoma	Low TMB	0.201271
Bladder Urothelial Carcinoma	Low TMB	0.223547
Bladder Urothelial Carcinoma	Low TMB	0.807778
Bladder Urothelial Carcinoma	Low TMB	0.0483613
Bladder Urothelial Carcinoma	Low TMB	0.425132
Bladder Urothelial Carcinoma	Low TMB	0.0604856
Bladder Urothelial Carcinoma	Low TMB	1.16192
Bladder Urothelial Carcinoma	Low TMB	0.237953
Bladder Urothelial Carcinoma	Low TMB	0.0902297
Bladder Urothelial Carcinoma	Low TMB	0.594305
Bladder Urothelial Carcinoma	Low TMB	0.132026
Bladder Urothelial Carcinoma	Low TMB	1.11315
Bladder Urothelial Carcinoma	Low TMB	0.225018
Bladder Urothelial Carcinoma	Low TMB	0.442891
Bladder Urothelial Carcinoma	Low TMB	1.38547
Bladder Urothelial Carcinoma	Low TMB	0.105693
Bladder Urothelial Carcinoma	Low TMB	0.0732437
Bladder Urothelial Carcinoma	Low TMB	0.840709
Bladder Urothelial Carcinoma	Low TMB	2.36383
Bladder Urothelial Carcinoma	Low TMB	0.67621
Bladder Urothelial Carcinoma	Low TMB	2.88449
Bladder Urothelial Carcinoma	Low TMB	1.28632
Bladder Urothelial Carcinoma	Low TMB	0.630328
Bladder Urothelial Carcinoma	Low TMB	0.57239
Bladder Urothelial Carcinoma	Low TMB	0.591314
Bladder Urothelial Carcinoma	Low TMB	0.297952
Breast Carcinoma	High TMB	0.893128
Breast Carcinoma	High TMB	1.75702
Breast Carcinoma	High TMB	0.94521
Breast Carcinoma	High TMB	1.26424
Breast Carcinoma	High TMB	1.32274
Breast Carcinoma	High TMB	0.762546
Breast Carcinoma	High TMB	1.04793
Breast Carcinoma	High TMB	1.78034
Breast Carcinoma	High TMB	1.1709
Breast Carcinoma	High TMB	0.243887
Breast Carcinoma	High TMB	2.54945
Breast Carcinoma	High TMB	2.54158
Breast Carcinoma	High TMB	0.372378
Breast Carcinoma	High TMB	0.528935
Breast Carcinoma	High TMB	0.660311
Breast Carcinoma	High TMB	2.63034
Breast Carcinoma	High TMB	1.48316
Breast Carcinoma	High TMB	2.92239
Breast Carcinoma	High TMB	5.65633
Breast Carcinoma	High TMB	0.852892
Breast Carcinoma	High TMB	4.44985
Breast Carcinoma	High TMB	0.522917
Breast Carcinoma	High TMB	2.59029
Breast Carcinoma	High TMB	2.88149
Breast Carcinoma	High TMB	1.95799
Breast Carcinoma	High TMB	0.70568
Breast Carcinoma	High TMB	0.766466
Breast Carcinoma	High TMB	6.76981
Breast Carcinoma	High TMB	0.142864
Breast Carcinoma	High TMB	0.956911
Breast Carcinoma	High TMB	2.15138
Breast Carcinoma	High TMB	2.02121
Breast Carcinoma	High TMB	0.284195
Breast Carcinoma	High TMB	0.790375
Breast Carcinoma	High TMB	1.47163
Breast Carcinoma	High TMB	0.25234
Breast Carcinoma	High TMB	1.81401
Breast Carcinoma	High TMB	0.596081
Breast Carcinoma	High TMB	1.24903
Breast Carcinoma	High TMB	0.365624
Breast Carcinoma	High TMB	1.67988
Breast Carcinoma	High TMB	0.586402
Breast Carcinoma	High TMB	0.772667
Breast Carcinoma	High TMB	2.27219
Breast Carcinoma	High TMB	0.807371
Breast Carcinoma	High TMB	1.90829
Breast Carcinoma	High TMB	0.760578
Breast Carcinoma	High TMB	2.54045
Breast Carcinoma	High TMB	1.26092
Breast Carcinoma	High TMB	0.602522
Breast Carcinoma	High TMB	1.30472
Breast Carcinoma	High TMB	2.29785
Breast Carcinoma	High TMB	0.989479
Breast Carcinoma	High TMB	1.8807
Breast Carcinoma	High TMB	0.664912
Breast Carcinoma	High TMB	0.395992
Breast Carcinoma	High TMB	1.23148
Breast Carcinoma	High TMB	2.8377
Breast Carcinoma	High TMB	3.25605
Breast Carcinoma	High TMB	2.34421
Breast Carcinoma	High TMB	0.683065
Breast Carcinoma	High TMB	1.35667
Breast Carcinoma	High TMB	3.03233
Breast Carcinoma	High TMB	0.97611
Breast Carcinoma	High TMB	1.77786
Breast Carcinoma	High TMB	3.13404
Breast Carcinoma	High TMB	0.842754
Breast Carcinoma	High TMB	0.86745
Breast Carcinoma	High TMB	1.33042
Breast Carcinoma	High TMB	0.765107
Breast Carcinoma	High TMB	2.06873
Breast Carcinoma	High TMB	1.12017
Breast Carcinoma	High TMB	1.29167
Breast Carcinoma	High TMB	1.15875
Breast Carcinoma	High TMB	8.53048
Breast Carcinoma	High TMB	3.91933
Breast Carcinoma	High TMB	8.76222
Breast Carcinoma	High TMB	6.99455
Breast Carcinoma	High TMB	2.83981
Breast Carcinoma	High TMB	3.8259
Breast Carcinoma	High TMB	0.855605
Breast Carcinoma	High TMB	3.91128
Breast Carcinoma	High TMB	1.40208
Breast Carcinoma	High TMB	1.77878
Breast Carcinoma	High TMB	0.920893
Breast Carcinoma	High TMB	0.569501
Breast Carcinoma	High TMB	2.99686
Breast Carcinoma	High TMB	2.44873
Breast Carcinoma	High TMB	1.43339
Breast Carcinoma	High TMB	0.966297
Breast Carcinoma	High TMB	0.502671
Breast Carcinoma	High TMB	3.86835
Breast Carcinoma	High TMB	3.69218
Breast Carcinoma	High TMB	1.20108
Breast Carcinoma	High TMB	2.83753
Breast Carcinoma	High TMB	0.384981
Breast Carcinoma	High TMB	0.721912
Breast Carcinoma	High TMB	11.2232
Breast Carcinoma	High TMB	1.87619
Breast Carcinoma	High TMB	3.1242
Breast Carcinoma	High TMB	3.94213
Breast Carcinoma	High TMB	0.77622
Breast Carcinoma	High TMB	3.64368
Breast Carcinoma	High TMB	0.191489
Breast Carcinoma	High TMB	1.03971
Breast Carcinoma	High TMB	2.34848
Breast Carcinoma	High TMB	0.664329
Breast Carcinoma	High TMB	0.200707
Breast Carcinoma	High TMB	2.53447
Breast Carcinoma	High TMB	0.775709
Breast Carcinoma	High TMB	1.35357
Breast Carcinoma	High TMB	0.942343
Breast Carcinoma	High TMB	2.7738
Breast Carcinoma	High TMB	0.719264
Breast Carcinoma	High TMB	0.979324
Breast Carcinoma	High TMB	1.13207
Breast Carcinoma	High TMB	0.665938
Breast Carcinoma	High TMB	0.639889
Breast Carcinoma	High TMB	1.57157
Breast Carcinoma	High TMB	4.91466
Breast Carcinoma	High TMB	0.640453
Breast Carcinoma	High TMB	5.84331
Breast Carcinoma	High TMB	0.326325
Breast Carcinoma	High TMB	0.453537
Breast Carcinoma	High TMB	1.55643
Breast Carcinoma	High TMB	0.620024
Breast Carcinoma	High TMB	4.15806
Breast Carcinoma	High TMB	1.6028
Breast Carcinoma	High TMB	1.43017
Breast Carcinoma	High TMB	2.35847
Breast Carcinoma	High TMB	0.711495
Breast Carcinoma	High TMB	4.08976
Breast Carcinoma	High TMB	0.597333
Breast Carcinoma	High TMB	0.870193
Breast Carcinoma	High TMB	1.89696
Breast Carcinoma	High TMB	0.965606
Breast Carcinoma	High TMB	1.26961
Breast Carcinoma	High TMB	2.70751
Breast Carcinoma	High TMB	1.19267
Breast Carcinoma	High TMB	1.29859
Breast Carcinoma	High TMB	0.651552
Breast Carcinoma	High TMB	0.565491
Breast Carcinoma	High TMB	0.464218
Breast Carcinoma	High TMB	2.00914
Breast Carcinoma	High TMB	0.57409
Breast Carcinoma	High TMB	1.0887
Breast Carcinoma	High TMB	0.664029
Breast Carcinoma	High TMB	0.700805
Breast Carcinoma	High TMB	0.354618
Breast Carcinoma	High TMB	0.677197
Breast Carcinoma	High TMB	1.13459
Breast Carcinoma	High TMB	9.38478
Breast Carcinoma	High TMB	1.32466
Breast Carcinoma	High TMB	3.21234
Breast Carcinoma	High TMB	1.28448
Breast Carcinoma	High TMB	1.23624
Breast Carcinoma	High TMB	0.592861
Breast Carcinoma	High TMB	1.22177
Breast Carcinoma	High TMB	4.11234
Breast Carcinoma	High TMB	4.36532
Breast Carcinoma	High TMB	1.22088
Breast Carcinoma	High TMB	0.777869
Breast Carcinoma	High TMB	1.2161
Breast Carcinoma	High TMB	6.01779
Breast Carcinoma	High TMB	3.36477
Breast Carcinoma	High TMB	0.578397
Breast Carcinoma	High TMB	0.408829
Breast Carcinoma	High TMB	2.22543
Breast Carcinoma	High TMB	2.37756
Breast Carcinoma	High TMB	1.04929
Breast Carcinoma	High TMB	1.03691
Breast Carcinoma	High TMB	5.85952
Breast Carcinoma	High TMB	0.874891
Breast Carcinoma	High TMB	1.00157
Breast Carcinoma	High TMB	1.42971
Breast Carcinoma	High TMB	4.03687
Breast Carcinoma	High TMB	0.511257
Breast Carcinoma	High TMB	1.68952
Breast Carcinoma	High TMB	2.47482
Breast Carcinoma	High TMB	0.923982
Breast Carcinoma	High TMB	3.35762
Breast Carcinoma	High TMB	1.3811
Breast Carcinoma	High TMB	1.20779
Breast Carcinoma	High TMB	1.77362
Breast Carcinoma	High TMB	0.491898
Breast Carcinoma	High TMB	1.40429
Breast Carcinoma	High TMB	2.06291
Breast Carcinoma	High TMB	1.88561
Breast Carcinoma	High TMB	1.00885
Breast Carcinoma	High TMB	2.4075
Breast Carcinoma	High TMB	0.509889
Breast Carcinoma	High TMB	2.17563
Breast Carcinoma	High TMB	0.930247
Breast Carcinoma	High TMB	2.35604
Breast Carcinoma	High TMB	0.767687
Breast Carcinoma	High TMB	0.697567
Breast Carcinoma	High TMB	1.48538
Breast Carcinoma	High TMB	0.496613
Breast Carcinoma	High TMB	0.249686
Breast Carcinoma	High TMB	0.650229
Breast Carcinoma	High TMB	3.49097
Breast Carcinoma	High TMB	2.38278
Breast Carcinoma	High TMB	19.3278
Breast Carcinoma	High TMB	0.507078
Breast Carcinoma	High TMB	4.48352
Breast Carcinoma	High TMB	6.75891
Breast Carcinoma	High TMB	1.41616
Breast Carcinoma	High TMB	1.63723
Breast Carcinoma	High TMB	1.23894
Breast Carcinoma	High TMB	2.84941
Breast Carcinoma	High TMB	5.99114
Breast Carcinoma	High TMB	1.50515
Breast Carcinoma	High TMB	1.29834
Breast Carcinoma	High TMB	1.94392
Breast Carcinoma	High TMB	0.662561
Breast Carcinoma	High TMB	2.96317
Breast Carcinoma	High TMB	1.6499
Breast Carcinoma	High TMB	0.808207
Breast Carcinoma	High TMB	3.07466
Breast Carcinoma	High TMB	1.20545
Breast Carcinoma	High TMB	0.798517
Breast Carcinoma	High TMB	1.81237
Breast Carcinoma	High TMB	1.12256
Breast Carcinoma	High TMB	0.592036
Breast Carcinoma	High TMB	4.79798
Breast Carcinoma	High TMB	0.267034
Breast Carcinoma	High TMB	8.22716
Breast Carcinoma	High TMB	0.525841
Breast Carcinoma	High TMB	1.45624
Breast Carcinoma	High TMB	1.13851
Breast Carcinoma	High TMB	2.32177
Breast Carcinoma	High TMB	0.530483
Breast Carcinoma	High TMB	0.89971
Breast Carcinoma	High TMB	0.525795
Breast Carcinoma	High TMB	2.02899
Breast Carcinoma	High TMB	1.38861
Breast Carcinoma	High TMB	1.30905
Breast Carcinoma	High TMB	0.255185
Breast Carcinoma	High TMB	3.75152
Breast Carcinoma	High TMB	2.26894
Breast Carcinoma	High TMB	2.49846
Breast Carcinoma	High TMB	0.71488
Breast Carcinoma	High TMB	0.767756
Breast Carcinoma	High TMB	0.411533
Breast Carcinoma	High TMB	1.79349
Breast Carcinoma	High TMB	5.48386
Breast Carcinoma	High TMB	3.80482
Breast Carcinoma	High TMB	3.10819
Breast Carcinoma	High TMB	1.24753
Breast Carcinoma	High TMB	0.686873
Breast Carcinoma	High TMB	0.975653
Breast Carcinoma	High TMB	1.00794
Breast Carcinoma	High TMB	2.72242
Breast Carcinoma	High TMB	2.1413
Breast Carcinoma	High TMB	1.3864
Breast Carcinoma	High TMB	1.71762
Breast Carcinoma	High TMB	7.45142
Breast Carcinoma	High TMB	1.77283
Breast Carcinoma	High TMB	4.63192
Breast Carcinoma	High TMB	1.19368
Breast Carcinoma	High TMB	0.443004
Breast Carcinoma	High TMB	0.971634
Breast Carcinoma	High TMB	0.625617
Breast Carcinoma	High TMB	7.17137
Breast Carcinoma	High TMB	2.37637
Breast Carcinoma	High TMB	0.95035
Breast Carcinoma	High TMB	1.19948
Breast Carcinoma	High TMB	2.99385
Breast Carcinoma	High TMB	3.71615
Breast Carcinoma	High TMB	1.02919
Breast Carcinoma	High TMB	0.704502
Breast Carcinoma	High TMB	6.39298
Breast Carcinoma	High TMB	2.65151
Breast Carcinoma	High TMB	2.29262
Breast Carcinoma	High TMB	7.1381
Breast Carcinoma	High TMB	0.84778
Breast Carcinoma	High TMB	2.02197
Breast Carcinoma	High TMB	0.2048
Breast Carcinoma	High TMB	4.8926
Breast Carcinoma	High TMB	0.760718
Breast Carcinoma	High TMB	0.867158
Breast Carcinoma	High TMB	1.69355
Breast Carcinoma	High TMB	5.44289
Breast Carcinoma	High TMB	0.966748
Breast Carcinoma	High TMB	2.84364
Breast Carcinoma	High TMB	2.64736
Breast Carcinoma	High TMB	7.35291
Breast Carcinoma	High TMB	2.55044
Breast Carcinoma	High TMB	0.529405
Breast Carcinoma	High TMB	1.35588
Breast Carcinoma	High TMB	1.55635
Breast Carcinoma	High TMB	7.84484
Breast Carcinoma	High TMB	5.58241
Breast Carcinoma	High TMB	5.35083
Breast Carcinoma	High TMB	3.54889
Breast Carcinoma	High TMB	0.815798
Breast Carcinoma	High TMB	0.762443
Breast Carcinoma	High TMB	2.20422
Breast Carcinoma	High TMB	2.18926
Breast Carcinoma	High TMB	3.87336
Breast Carcinoma	High TMB	0.969636
Breast Carcinoma	High TMB	1.30102
Breast Carcinoma	High TMB	0.761779
Breast Carcinoma	High TMB	4.80255
Breast Carcinoma	High TMB	4.6741
Breast Carcinoma	High TMB	4.10557
Breast Carcinoma	High TMB	1.63409
Breast Carcinoma	High TMB	5.63061
Breast Carcinoma	High TMB	1.70022
Breast Carcinoma	High TMB	1.12596
Breast Carcinoma	High TMB	2.00545
Breast Carcinoma	High TMB	1.23999
Breast Carcinoma	High TMB	13.2065
Breast Carcinoma	High TMB	1.38177
Breast Carcinoma	High TMB	11.2834
Breast Carcinoma	High TMB	5.01079
Breast Carcinoma	High TMB	1.02805
Breast Carcinoma	High TMB	0.906929
Breast Carcinoma	High TMB	0.843386
Breast Carcinoma	High TMB	3.39196
Breast Carcinoma	High TMB	3.48419
Breast Carcinoma	High TMB	0.469131
Breast Carcinoma	High TMB	0.576579
Breast Carcinoma	High TMB	0.513981
Breast Carcinoma	High TMB	3.24622
Breast Carcinoma	High TMB	1.8242
Breast Carcinoma	High TMB	2.83546
Breast Carcinoma	High TMB	0.587296
Breast Carcinoma	High TMB	1.43088
Breast Carcinoma	High TMB	1.40175
Breast Carcinoma	High TMB	1.94194
Breast Carcinoma	High TMB	3.11605
Breast Carcinoma	High TMB	2.2041
Breast Carcinoma	High TMB	1.89949
Breast Carcinoma	High TMB	0.932354
Breast Carcinoma	High TMB	0.672812
Breast Carcinoma	High TMB	9.24673
Breast Carcinoma	High TMB	0.80542
Breast Carcinoma	High TMB	1.56277
Breast Carcinoma	High TMB	1.26961
Breast Carcinoma	High TMB	3.63541
Breast Carcinoma	High TMB	5.70366
Breast Carcinoma	High TMB	1.08102
Breast Carcinoma	High TMB	1.03343
Breast Carcinoma	High TMB	2.22176
Breast Carcinoma	High TMB	3.10943
Breast Carcinoma	High TMB	0.408446
Breast Carcinoma	High TMB	18.8628
Breast Carcinoma	High TMB	0.533069
Breast Carcinoma	High TMB	1.80974
Breast Carcinoma	High TMB	0.814436
Breast Carcinoma	High TMB	0.687527
Breast Carcinoma	High TMB	2.46579
Breast Carcinoma	High TMB	9.334
Breast Carcinoma	High TMB	3.36086
Breast Carcinoma	High TMB	3.72394
Breast Carcinoma	High TMB	3.86599
Breast Carcinoma	High TMB	2.52916
Breast Carcinoma	High TMB	0.829982
Breast Carcinoma	High TMB	0.465341
Breast Carcinoma	High TMB	2.08097
Breast Carcinoma	High TMB	0.743387
Breast Carcinoma	High TMB	4.18396
Breast Carcinoma	High TMB	0.636327
Breast Carcinoma	High TMB	2.5856
Breast Carcinoma	High TMB	0.532775
Breast Carcinoma	High TMB	1.6812
Breast Carcinoma	High TMB	0.330925
Breast Carcinoma	High TMB	5.38395
Breast Carcinoma	High TMB	1.82517
Breast Carcinoma	High TMB	1.07523
Breast Carcinoma	High TMB	3.59031
Breast Carcinoma	High TMB	0.329211
Breast Carcinoma	High TMB	7.16176
Breast Carcinoma	High TMB	7.76064
Breast Carcinoma	High TMB	0.47486
Breast Carcinoma	High TMB	2.98018
Breast Carcinoma	High TMB	0.612609
Breast Carcinoma	High TMB	1.69539
Breast Carcinoma	High TMB	0.740136
Breast Carcinoma	High TMB	4.35327
Breast Carcinoma	High TMB	1.19917
Breast Carcinoma	High TMB	2.90741
Breast Carcinoma	High TMB	3.79369
Breast Carcinoma	High TMB	3.83285
Breast Carcinoma	High TMB	0.67653
Breast Carcinoma	High TMB	3.48322
Breast Carcinoma	High TMB	6.14223
Breast Carcinoma	High TMB	1.99772
Breast Carcinoma	High TMB	0.529435
Breast Carcinoma	High TMB	0.304167
Breast Carcinoma	High TMB	0.910585
Breast Carcinoma	High TMB	1.80097
Breast Carcinoma	High TMB	1.32376
Breast Carcinoma	High TMB	1.0975
Breast Carcinoma	High TMB	0.770622
Breast Carcinoma	High TMB	0.63727
Breast Carcinoma	High TMB	0.781008
Breast Carcinoma	High TMB	0.677971
Breast Carcinoma	High TMB	6.69801
Breast Carcinoma	High TMB	4.48262
Breast Carcinoma	High TMB	0.890493
Breast Carcinoma	High TMB	1.07678
Breast Carcinoma	High TMB	20.1826
Breast Carcinoma	High TMB	2.45592
Breast Carcinoma	High TMB	0.157179
Breast Carcinoma	High TMB	1.42013
Breast Carcinoma	High TMB	0.553144
Breast Carcinoma	High TMB	0.954345
Breast Carcinoma	High TMB	1.24285
Breast Carcinoma	High TMB	3.35726
Breast Carcinoma	High TMB	2.47632
Breast Carcinoma	High TMB	0.510369
Breast Carcinoma	High TMB	5.01858
Breast Carcinoma	High TMB	1.30746
Breast Carcinoma	High TMB	0.300132
Breast Carcinoma	High TMB	2.91688
Breast Carcinoma	High TMB	4.13188
Breast Carcinoma	High TMB	0.599472
Breast Carcinoma	High TMB	0.194509
Breast Carcinoma	High TMB	0.793457
Breast Carcinoma	High TMB	1.65544
Breast Carcinoma	High TMB	0.523145
Breast Carcinoma	High TMB	2.73314
Breast Carcinoma	High TMB	3.4447
Breast Carcinoma	High TMB	2.27975
Breast Carcinoma	High TMB	0.542609
Breast Carcinoma	High TMB	0.763294
Breast Carcinoma	High TMB	0.587648
Breast Carcinoma	High TMB	0.582663
Breast Carcinoma	Low TMB	0.513874
Breast Carcinoma	Low TMB	0.396356
Breast Carcinoma	Low TMB	1.88832
Breast Carcinoma	Low TMB	0.209796
Breast Carcinoma	Low TMB	0.434003
Breast Carcinoma	Low TMB	0.260147
Breast Carcinoma	Low TMB	0.51236
Breast Carcinoma	Low TMB	0.573635
Breast Carcinoma	Low TMB	0.827011
Breast Carcinoma	Low TMB	1.28539
Breast Carcinoma	Low TMB	0.639846
Breast Carcinoma	Low TMB	0.5501
Breast Carcinoma	Low TMB	5.2204
Breast Carcinoma	Low TMB	0.57713
Breast Carcinoma	Low TMB	0.369099
Breast Carcinoma	Low TMB	0.94252
Breast Carcinoma	Low TMB	0.491354
Breast Carcinoma	Low TMB	0.528061
Breast Carcinoma	Low TMB	0.261155
Breast Carcinoma	Low TMB	0.604646
Breast Carcinoma	Low TMB	3.75752
Breast Carcinoma	Low TMB	5.97612
Breast Carcinoma	Low TMB	0.301932
Breast Carcinoma	Low TMB	0.769462
Breast Carcinoma	Low TMB	0.271105
Breast Carcinoma	Low TMB	0.673081
Breast Carcinoma	Low TMB	3.39141
Breast Carcinoma	Low TMB	2.89367
Breast Carcinoma	Low TMB	0.456691
Breast Carcinoma	Low TMB	0.53789
Breast Carcinoma	Low TMB	0.430348
Breast Carcinoma	Low TMB	0.988363
Breast Carcinoma	Low TMB	0.909105
Breast Carcinoma	Low TMB	2.14062
Breast Carcinoma	Low TMB	1.17112
Breast Carcinoma	Low TMB	0.315719
Breast Carcinoma	Low TMB	0.79269
Breast Carcinoma	Low TMB	0.597273
Breast Carcinoma	Low TMB	1.11713
Breast Carcinoma	Low TMB	0.852981
Breast Carcinoma	Low TMB	0.586494
Breast Carcinoma	Low TMB	0.508057
Breast Carcinoma	Low TMB	0.379045
Breast Carcinoma	Low TMB	0.825725
Breast Carcinoma	Low TMB	0.284436
Breast Carcinoma	Low TMB	0.926101
Breast Carcinoma	Low TMB	0.365159
Breast Carcinoma	Low TMB	2.10143
Breast Carcinoma	Low TMB	0.328691
Breast Carcinoma	Low TMB	8.45417
Breast Carcinoma	Low TMB	0.417653
Breast Carcinoma	Low TMB	0.241657
Breast Carcinoma	Low TMB	0.530095
Breast Carcinoma	Low TMB	1.43092
Breast Carcinoma	Low TMB	0.803954
Breast Carcinoma	Low TMB	1.76062
Breast Carcinoma	Low TMB	0.584382
Breast Carcinoma	Low TMB	1.21576
Breast Carcinoma	Low TMB	1.33587
Breast Carcinoma	Low TMB	0.171182
Breast Carcinoma	Low TMB	3.69642
Breast Carcinoma	Low TMB	2.23339
Breast Carcinoma	Low TMB	1.31646
Breast Carcinoma	Low TMB	0.86964
Breast Carcinoma	Low TMB	0.534315
Breast Carcinoma	Low TMB	0.198483
Breast Carcinoma	Low TMB	0.91272
Breast Carcinoma	Low TMB	0.327165
Breast Carcinoma	Low TMB	0.165843
Breast Carcinoma	Low TMB	3.03868
Breast Carcinoma	Low TMB	0.388039
Breast Carcinoma	Low TMB	0.307591
Breast Carcinoma	Low TMB	0.243418
Breast Carcinoma	Low TMB	0.530127
Breast Carcinoma	Low TMB	0.430558
Breast Carcinoma	Low TMB	0.488882
Breast Carcinoma	Low TMB	0.321165
Breast Carcinoma	Low TMB	0.553012
Breast Carcinoma	Low TMB	1.23068
Breast Carcinoma	Low TMB	0.520993
Breast Carcinoma	Low TMB	0.616013
Breast Carcinoma	Low TMB	0.367809
Breast Carcinoma	Low TMB	4.59058
Breast Carcinoma	Low TMB	0.350351
Breast Carcinoma	Low TMB	0.740487
Breast Carcinoma	Low TMB	0.892621
Breast Carcinoma	Low TMB	0.39985
Breast Carcinoma	Low TMB	2.35973
Breast Carcinoma	Low TMB	0.881704
Breast Carcinoma	Low TMB	0.871451
Breast Carcinoma	Low TMB	1.4262
Breast Carcinoma	Low TMB	4.58745
Breast Carcinoma	Low TMB	3.44331
Breast Carcinoma	Low TMB	6.48566
Breast Carcinoma	Low TMB	2.98309
Breast Carcinoma	Low TMB	1.70944
Breast Carcinoma	Low TMB	1.07941
Breast Carcinoma	Low TMB	2.5628
Breast Carcinoma	Low TMB	0.160255
Breast Carcinoma	Low TMB	0.19209
Breast Carcinoma	Low TMB	1.08239
Breast Carcinoma	Low TMB	0.775111
Breast Carcinoma	Low TMB	0.364029
Breast Carcinoma	Low TMB	0.663346
Breast Carcinoma	Low TMB	0.148732
Breast Carcinoma	Low TMB	0.629209
Breast Carcinoma	Low TMB	2.65071
Breast Carcinoma	Low TMB	0.19643
Breast Carcinoma	Low TMB	0.951252
Breast Carcinoma	Low TMB	0.770498
Breast Carcinoma	Low TMB	0.347578
Breast Carcinoma	Low TMB	0.673774
Breast Carcinoma	Low TMB	0.361647
Breast Carcinoma	Low TMB	2.09679
Breast Carcinoma	Low TMB	1.37257
Breast Carcinoma	Low TMB	0.497434
Breast Carcinoma	Low TMB	1.72929
Breast Carcinoma	Low TMB	0.61431
Breast Carcinoma	Low TMB	2.97478
Breast Carcinoma	Low TMB	2.6347
Breast Carcinoma	Low TMB	0.500685
Breast Carcinoma	Low TMB	2.07411
Breast Carcinoma	Low TMB	0.398468
Breast Carcinoma	Low TMB	0.462429
Breast Carcinoma	Low TMB	0.335909
Breast Carcinoma	Low TMB	0.436163
Breast Carcinoma	Low TMB	0.482462
Breast Carcinoma	Low TMB	1.70595
Breast Carcinoma	Low TMB	0.705298
Breast Carcinoma	Low TMB	1.44129
Breast Carcinoma	Low TMB	1.34104
Breast Carcinoma	Low TMB	1.11164
Breast Carcinoma	Low TMB	1.01649
Breast Carcinoma	Low TMB	1.70449
Breast Carcinoma	Low TMB	0.34696
Breast Carcinoma	Low TMB	0.228358
Breast Carcinoma	Low TMB	0.437344
Breast Carcinoma	Low TMB	0.457904
Breast Carcinoma	Low TMB	0.810677
Breast Carcinoma	Low TMB	0.539022
Breast Carcinoma	Low TMB	0.441278
Breast Carcinoma	Low TMB	4.93966
Breast Carcinoma	Low TMB	0.421833
Breast Carcinoma	Low TMB	0.994696
Breast Carcinoma	Low TMB	0.820476
Breast Carcinoma	Low TMB	0.843564
Breast Carcinoma	Low TMB	0.2934
Breast Carcinoma	Low TMB	0.317513
Breast Carcinoma	Low TMB	0.314655
Breast Carcinoma	Low TMB	0.337155
Breast Carcinoma	Low TMB	0.699804
Breast Carcinoma	Low TMB	0.715312
Breast Carcinoma	Low TMB	2.11646
Breast Carcinoma	Low TMB	0.665345
Breast Carcinoma	Low TMB	1.45043
Breast Carcinoma	Low TMB	1.5395
Breast Carcinoma	Low TMB	0.201808
Breast Carcinoma	Low TMB	0.457133
Breast Carcinoma	Low TMB	0.183577
Breast Carcinoma	Low TMB	2.50461
Breast Carcinoma	Low TMB	0.246871
Breast Carcinoma	Low TMB	1.36602
Breast Carcinoma	Low TMB	0.224178
Breast Carcinoma	Low TMB	0.214929
Breast Carcinoma	Low TMB	1.60667
Breast Carcinoma	Low TMB	0.66026
Breast Carcinoma	Low TMB	0.546089
Breast Carcinoma	Low TMB	0.238094
Breast Carcinoma	Low TMB	0.667155
Breast Carcinoma	Low TMB	0.469277
Breast Carcinoma	Low TMB	1.45809
Breast Carcinoma	Low TMB	0.301263
Breast Carcinoma	Low TMB	0.96995
Breast Carcinoma	Low TMB	2.84828
Breast Carcinoma	Low TMB	0.391853
Breast Carcinoma	Low TMB	0.685097
Breast Carcinoma	Low TMB	2.84261
Breast Carcinoma	Low TMB	0.32641
Breast Carcinoma	Low TMB	0.981745
Breast Carcinoma	Low TMB	0.387827
Breast Carcinoma	Low TMB	0.854309
Breast Carcinoma	Low TMB	4.82265
Breast Carcinoma	Low TMB	0.580563
Breast Carcinoma	Low TMB	1.34157
Breast Carcinoma	Low TMB	0.359867
Breast Carcinoma	Low TMB	0.36257
Breast Carcinoma	Low TMB	1.27112
Breast Carcinoma	Low TMB	0.901583
Breast Carcinoma	Low TMB	4.67642
Breast Carcinoma	Low TMB	0.250806
Breast Carcinoma	Low TMB	0.460191
Breast Carcinoma	Low TMB	1.0193
Breast Carcinoma	Low TMB	0.379997
Breast Carcinoma	Low TMB	1.92986
Breast Carcinoma	Low TMB	1.92636
Breast Carcinoma	Low TMB	1.36387
Breast Carcinoma	Low TMB	0.94323
Breast Carcinoma	Low TMB	0.788214
Breast Carcinoma	Low TMB	0.514188
Breast Carcinoma	Low TMB	0.451613
Breast Carcinoma	Low TMB	2.04027
Breast Carcinoma	Low TMB	0.26409
Breast Carcinoma	Low TMB	0.368648
Breast Carcinoma	Low TMB	0.567963
Breast Carcinoma	Low TMB	0.810106
Breast Carcinoma	Low TMB	2.72107
Breast Carcinoma	Low TMB	0.395135
Breast Carcinoma	Low TMB	0.688437
Breast Carcinoma	Low TMB	1.24796
Breast Carcinoma	Low TMB	2.21301
Breast Carcinoma	Low TMB	0.499582
Breast Carcinoma	Low TMB	0.840935
Breast Carcinoma	Low TMB	2.02835
Breast Carcinoma	Low TMB	0.546037
Breast Carcinoma	Low TMB	1.03489
Breast Carcinoma	Low TMB	0.256722
Breast Carcinoma	Low TMB	0.140896
Breast Carcinoma	Low TMB	2.86056
Breast Carcinoma	Low TMB	0.997553
Breast Carcinoma	Low TMB	0.374749
Breast Carcinoma	Low TMB	1.17057
Breast Carcinoma	Low TMB	1.24246
Breast Carcinoma	Low TMB	3.63292
Breast Carcinoma	Low TMB	2.20488
Breast Carcinoma	Low TMB	0.313404
Breast Carcinoma	Low TMB	0.266362
Breast Carcinoma	Low TMB	0.298129
Breast Carcinoma	Low TMB	1.79673
Breast Carcinoma	Low TMB	1.1218
Breast Carcinoma	Low TMB	0.461243
Breast Carcinoma	Low TMB	0.848478
Breast Carcinoma	Low TMB	0.372632
Breast Carcinoma	Low TMB	0.551455
Breast Carcinoma	Low TMB	0.41899
Breast Carcinoma	Low TMB	1.37115
Breast Carcinoma	Low TMB	1.27467
Breast Carcinoma	Low TMB	0.663869
Breast Carcinoma	Low TMB	5.68527
Breast Carcinoma	Low TMB	3.58841
Breast Carcinoma	Low TMB	0.291723
Breast Carcinoma	Low TMB	0.605558
Breast Carcinoma	Low TMB	0.233912
Breast Carcinoma	Low TMB	2.92559
Breast Carcinoma	Low TMB	0.440432
Breast Carcinoma	Low TMB	0.32822
Breast Carcinoma	Low TMB	0.151587
Breast Carcinoma	Low TMB	0.353392
Breast Carcinoma	Low TMB	0.776364
Breast Carcinoma	Low TMB	0.325357
Breast Carcinoma	Low TMB	0.436286
Breast Carcinoma	Low TMB	0.972583
Breast Carcinoma	Low TMB	1.90062
Breast Carcinoma	Low TMB	0.251454
Breast Carcinoma	Low TMB	0.326464
Breast Carcinoma	Low TMB	0.202956
Breast Carcinoma	Low TMB	0.257657
Breast Carcinoma	Low TMB	0.16058
Breast Carcinoma	Low TMB	0.678925
Breast Carcinoma	Low TMB	1.02905
Breast Carcinoma	Low TMB	0.91304
Breast Carcinoma	Low TMB	2.75974
Breast Carcinoma	Low TMB	10.5336
Breast Carcinoma	Low TMB	0.679575
Breast Carcinoma	Low TMB	0.302201
Breast Carcinoma	Low TMB	0.419914
Breast Carcinoma	Low TMB	3.37266
Breast Carcinoma	Low TMB	0.936286
Breast Carcinoma	Low TMB	1.41833
Breast Carcinoma	Low TMB	2.23546
Breast Carcinoma	Low TMB	0.303356
Breast Carcinoma	Low TMB	0.867218
Breast Carcinoma	Low TMB	0.715148
Breast Carcinoma	Low TMB	0.289598
Breast Carcinoma	Low TMB	1.01728
Breast Carcinoma	Low TMB	0.179456
Breast Carcinoma	Low TMB	0.867235
Breast Carcinoma	Low TMB	1.59576
Breast Carcinoma	Low TMB	1.20449
Breast Carcinoma	Low TMB	2.12661
Breast Carcinoma	Low TMB	0.833919
Breast Carcinoma	Low TMB	1.01259
Breast Carcinoma	Low TMB	0.670924
Breast Carcinoma	Low TMB	0.73887
Breast Carcinoma	Low TMB	2.7618
Breast Carcinoma	Low TMB	0.981156
Breast Carcinoma	Low TMB	0.326474
Breast Carcinoma	Low TMB	1.02786
Breast Carcinoma	Low TMB	0.464508
Breast Carcinoma	Low TMB	0.246215
Breast Carcinoma	Low TMB	2.13683
Breast Carcinoma	Low TMB	0.306732
Breast Carcinoma	Low TMB	0.688988
Breast Carcinoma	Low TMB	0.894923
Breast Carcinoma	Low TMB	0.347077
Breast Carcinoma	Low TMB	0.418729
Breast Carcinoma	Low TMB	0.944472
Breast Carcinoma	Low TMB	0.314797
Breast Carcinoma	Low TMB	1.37568
Breast Carcinoma	Low TMB	1.19415
Breast Carcinoma	Low TMB	6.13176
Breast Carcinoma	Low TMB	2.32034
Breast Carcinoma	Low TMB	1.99208
Breast Carcinoma	Low TMB	0.205957
Breast Carcinoma	Low TMB	0.469781
Breast Carcinoma	Low TMB	0.921108
Breast Carcinoma	Low TMB	0.453077
Breast Carcinoma	Low TMB	0.452858
Breast Carcinoma	Low TMB	0.967071
Breast Carcinoma	Low TMB	0.783649
Breast Carcinoma	Low TMB	0.833755
Breast Carcinoma	Low TMB	3.3985
Breast Carcinoma	Low TMB	0.548951
Breast Carcinoma	Low TMB	11.0746
Breast Carcinoma	Low TMB	0.637152
Breast Carcinoma	Low TMB	0.4982
Breast Carcinoma	Low TMB	7.11152
Breast Carcinoma	Low TMB	1.96129
Breast Carcinoma	Low TMB	0.565192
Breast Carcinoma	Low TMB	0.479667
Breast Carcinoma	Low TMB	1.15104
Breast Carcinoma	Low TMB	0.287157
Breast Carcinoma	Low TMB	0.32849
Breast Carcinoma	Low TMB	0.367711
Breast Carcinoma	Low TMB	0.353182
Breast Carcinoma	Low TMB	2.30906
Breast Carcinoma	Low TMB	1.70862
Breast Carcinoma	Low TMB	1.06189
Breast Carcinoma	Low TMB	3.62889
Breast Carcinoma	Low TMB	0.317323
Breast Carcinoma	Low TMB	0.374035
Breast Carcinoma	Low TMB	13.0442
Breast Carcinoma	Low TMB	0.918427
Breast Carcinoma	Low TMB	0.183603
Breast Carcinoma	Low TMB	4.58587
Breast Carcinoma	Low TMB	0.167254
Breast Carcinoma	Low TMB	0.446803
Breast Carcinoma	Low TMB	0.290725
Breast Carcinoma	Low TMB	0.0916854
Breast Carcinoma	Low TMB	0.588007
Breast Carcinoma	Low TMB	1.59231
Breast Carcinoma	Low TMB	0.678599
Breast Carcinoma	Low TMB	2.51768
Breast Carcinoma	Low TMB	0.358787
Breast Carcinoma	Low TMB	0.176224
Breast Carcinoma	Low TMB	0.670451
Breast Carcinoma	Low TMB	3.00454
Breast Carcinoma	Low TMB	1.23322
Breast Carcinoma	Low TMB	3.24343
Breast Carcinoma	Low TMB	4.76859
Breast Carcinoma	Low TMB	2.6362
Breast Carcinoma	Low TMB	1.14828
Breast Carcinoma	Low TMB	0.279728
Breast Carcinoma	Low TMB	1.92884
Breast Carcinoma	Low TMB	1.69123
Breast Carcinoma	Low TMB	2.65147
Breast Carcinoma	Low TMB	0.361664
Breast Carcinoma	Low TMB	2.6512
Breast Carcinoma	Low TMB	0.594444
Breast Carcinoma	Low TMB	0.453605
Breast Carcinoma	Low TMB	3.22631
Breast Carcinoma	Low TMB	0.852757
Breast Carcinoma	Low TMB	0.194024
Breast Carcinoma	Low TMB	0.345234
Breast Carcinoma	Low TMB	0.531544
Breast Carcinoma	Low TMB	0.520348
Breast Carcinoma	Low TMB	1.62993
Breast Carcinoma	Low TMB	0.176406
Breast Carcinoma	Low TMB	0.811191
Breast Carcinoma	Low TMB	0.756972
Breast Carcinoma	Low TMB	2.00543
Breast Carcinoma	Low TMB	0.195763
Breast Carcinoma	Low TMB	0.547453
Breast Carcinoma	Low TMB	0.839147
Breast Carcinoma	Low TMB	0.399668
Breast Carcinoma	Low TMB	1.20819
Breast Carcinoma	Low TMB	0.400696
Breast Carcinoma	Low TMB	1.25185
Breast Carcinoma	Low TMB	2.19973
Breast Carcinoma	Low TMB	1.00277
Breast Carcinoma	Low TMB	0.49945
Breast Carcinoma	Low TMB	0.749191
Breast Carcinoma	Low TMB	0.409295
Breast Carcinoma	Low TMB	0.93908
Breast Carcinoma	Low TMB	0.67798
Breast Carcinoma	Low TMB	0.461831
Breast Carcinoma	Low TMB	0.541785
Breast Carcinoma	Low TMB	3.34095
Breast Carcinoma	Low TMB	0.277214
Breast Carcinoma	Low TMB	1.65451
Breast Carcinoma	Low TMB	1.13859
Breast Carcinoma	Low TMB	0.801943
Breast Carcinoma	Low TMB	0.483097
Breast Carcinoma	Low TMB	3.3735
Breast Carcinoma	Low TMB	0.59017
Breast Carcinoma	Low TMB	0.909046
Breast Carcinoma	Low TMB	0.355937
Breast Carcinoma	Low TMB	2.41549
Breast Carcinoma	Low TMB	0.496411
Breast Carcinoma	Low TMB	1.59899
Breast Carcinoma	Low TMB	0.98068
Breast Carcinoma	Low TMB	0.336717
Breast Carcinoma	Low TMB	2.36089
Breast Carcinoma	Low TMB	0.511149
Breast Carcinoma	Low TMB	0.434541
Breast Carcinoma	Low TMB	0.303695
Breast Carcinoma	Low TMB	0.663171
Breast Carcinoma	Low TMB	4.24343
Breast Carcinoma	Low TMB	0.470397
Breast Carcinoma	Low TMB	0.257587
Breast Carcinoma	Low TMB	0.84459
Breast Carcinoma	Low TMB	0.844912
Breast Carcinoma	Low TMB	0.779849
Breast Carcinoma	Low TMB	1.35498
Breast Carcinoma	Low TMB	1.50949
Breast Carcinoma	Low TMB	0.656388
Breast Carcinoma	Low TMB	0.587859
Breast Carcinoma	Low TMB	0.188427
Breast Carcinoma	Low TMB	2.50004
Breast Carcinoma	Low TMB	0.616954
Breast Carcinoma	Low TMB	8.46054
Breast Carcinoma	Low TMB	1.24632
Colorectal Carcinoma	High TMB	1.72166
Colorectal Carcinoma	High TMB	0.262196
Colorectal Carcinoma	High TMB	2.14584
Colorectal Carcinoma	High TMB	1.24574
Colorectal Carcinoma	High TMB	4.97
Colorectal Carcinoma	High TMB	1.04057
Colorectal Carcinoma	High TMB	0.824154
Colorectal Carcinoma	High TMB	1.62081
Colorectal Carcinoma	High TMB	3.54365
Colorectal Carcinoma	High TMB	0.695035
Colorectal Carcinoma	High TMB	0.488419
Colorectal Carcinoma	High TMB	3.2907
Colorectal Carcinoma	High TMB	4.45337
Colorectal Carcinoma	High TMB	0.420884
Colorectal Carcinoma	High TMB	2.29737
Colorectal Carcinoma	High TMB	1.06129
Colorectal Carcinoma	High TMB	0.929045
Colorectal Carcinoma	High TMB	1.1823
Colorectal Carcinoma	High TMB	1.36122
Colorectal Carcinoma	High TMB	1.87134
Colorectal Carcinoma	High TMB	3.60826
Colorectal Carcinoma	High TMB	0.706075
Colorectal Carcinoma	High TMB	0.35279
Colorectal Carcinoma	High TMB	0.739395
Colorectal Carcinoma	High TMB	0.507494
Colorectal Carcinoma	High TMB	0.863082
Colorectal Carcinoma	High TMB	1.34006
Colorectal Carcinoma	High TMB	0.799948
Colorectal Carcinoma	High TMB	0.570826
Colorectal Carcinoma	High TMB	1.0871
Colorectal Carcinoma	High TMB	0.607241
Colorectal Carcinoma	High TMB	2.7943
Colorectal Carcinoma	High TMB	0.869592
Colorectal Carcinoma	High TMB	1.37434
Colorectal Carcinoma	High TMB	0.308382
Colorectal Carcinoma	High TMB	1.93162
Colorectal Carcinoma	High TMB	0.89834
Colorectal Carcinoma	High TMB	0.562202
Colorectal Carcinoma	High TMB	0.948411
Colorectal Carcinoma	High TMB	0.716659
Colorectal Carcinoma	High TMB	0.511418
Colorectal Carcinoma	High TMB	0.970779
Colorectal Carcinoma	High TMB	1.94404
Colorectal Carcinoma	High TMB	0.925673
Colorectal Carcinoma	High TMB	0.516344
Colorectal Carcinoma	High TMB	2.83941
Colorectal Carcinoma	High TMB	1.81534
Colorectal Carcinoma	High TMB	0.583431
Colorectal Carcinoma	High TMB	0.634903
Colorectal Carcinoma	High TMB	0.775664
Colorectal Carcinoma	High TMB	2.89358
Colorectal Carcinoma	High TMB	1.11574
Colorectal Carcinoma	High TMB	0.529847
Colorectal Carcinoma	High TMB	0.568422
Colorectal Carcinoma	High TMB	0.856552
Colorectal Carcinoma	High TMB	0.496498
Colorectal Carcinoma	High TMB	0.82074
Colorectal Carcinoma	High TMB	2.72879
Colorectal Carcinoma	High TMB	0.180379
Colorectal Carcinoma	High TMB	0.768748
Colorectal Carcinoma	High TMB	1.70858
Colorectal Carcinoma	High TMB	1.11306
Colorectal Carcinoma	High TMB	0.443429
Colorectal Carcinoma	High TMB	1.35364
Colorectal Carcinoma	High TMB	0.863464
Colorectal Carcinoma	High TMB	2.50147
Colorectal Carcinoma	High TMB	1.60592
Colorectal Carcinoma	High TMB	0.634128
Colorectal Carcinoma	High TMB	1.30117
Colorectal Carcinoma	High TMB	0.633271
Colorectal Carcinoma	High TMB	0.77479
Colorectal Carcinoma	High TMB	12.8897
Colorectal Carcinoma	High TMB	1.0343
Colorectal Carcinoma	High TMB	1.05408
Colorectal Carcinoma	High TMB	1.05058
Colorectal Carcinoma	High TMB	0.744742
Colorectal Carcinoma	High TMB	2.00229
Colorectal Carcinoma	High TMB	0.660066
Colorectal Carcinoma	High TMB	19.0757
Colorectal Carcinoma	High TMB	1.8357
Colorectal Carcinoma	High TMB	0.636095
Colorectal Carcinoma	High TMB	0.441416
Colorectal Carcinoma	High TMB	0.49803
Colorectal Carcinoma	High TMB	0.999951
Colorectal Carcinoma	High TMB	1.10576
Colorectal Carcinoma	High TMB	11.7462
Colorectal Carcinoma	High TMB	0.974994
Colorectal Carcinoma	High TMB	0.500501
Colorectal Carcinoma	High TMB	0.776591
Colorectal Carcinoma	High TMB	0.649542
Colorectal Carcinoma	High TMB	0.983637
Colorectal Carcinoma	High TMB	2.55706
Colorectal Carcinoma	High TMB	1.38092
Colorectal Carcinoma	High TMB	0.945313
Colorectal Carcinoma	High TMB	3.66334
Colorectal Carcinoma	High TMB	0.8763
Colorectal Carcinoma	High TMB	0.690639
Colorectal Carcinoma	High TMB	2.28616
Colorectal Carcinoma	High TMB	1.21312
Colorectal Carcinoma	High TMB	2.608
Colorectal Carcinoma	High TMB	1.07391
Colorectal Carcinoma	High TMB	0.162658
Colorectal Carcinoma	High TMB	1.02528
Colorectal Carcinoma	High TMB	2.01417
Colorectal Carcinoma	High TMB	0.300419
Colorectal Carcinoma	High TMB	1.03671
Colorectal Carcinoma	High TMB	1.08867
Colorectal Carcinoma	High TMB	1.10198
Colorectal Carcinoma	High TMB	1.64381
Colorectal Carcinoma	High TMB	1.05607
Colorectal Carcinoma	High TMB	3.2816
Colorectal Carcinoma	High TMB	0.304839
Colorectal Carcinoma	High TMB	1.52012
Colorectal Carcinoma	High TMB	0.990999
Colorectal Carcinoma	High TMB	0.859349
Colorectal Carcinoma	High TMB	0.933279
Colorectal Carcinoma	High TMB	0.678529
Colorectal Carcinoma	High TMB	0.507308
Colorectal Carcinoma	High TMB	0.803603
Colorectal Carcinoma	High TMB	0.835299
Colorectal Carcinoma	High TMB	0.598122
Colorectal Carcinoma	High TMB	1.32374
Colorectal Carcinoma	High TMB	1.15313
Colorectal Carcinoma	High TMB	1.73677
Colorectal Carcinoma	High TMB	1.07531
Colorectal Carcinoma	High TMB	0.733553
Colorectal Carcinoma	High TMB	1.06116
Colorectal Carcinoma	High TMB	1.0871
Colorectal Carcinoma	High TMB	1.04513
Colorectal Carcinoma	High TMB	0.763979
Colorectal Carcinoma	High TMB	0.577406
Colorectal Carcinoma	High TMB	1.84953
Colorectal Carcinoma	High TMB	1.54034
Colorectal Carcinoma	High TMB	0.811292
Colorectal Carcinoma	High TMB	1.32912
Colorectal Carcinoma	High TMB	1.24683
Colorectal Carcinoma	High TMB	0.882557
Colorectal Carcinoma	High TMB	1.12367
Colorectal Carcinoma	High TMB	1.88166
Colorectal Carcinoma	High TMB	0.883585
Colorectal Carcinoma	High TMB	1.17654
Colorectal Carcinoma	High TMB	2.05136
Colorectal Carcinoma	High TMB	1.56506
Colorectal Carcinoma	High TMB	0.339732
Colorectal Carcinoma	High TMB	2.28585
Colorectal Carcinoma	High TMB	1.34453
Colorectal Carcinoma	High TMB	5.6286
Colorectal Carcinoma	High TMB	0.666026
Colorectal Carcinoma	High TMB	1.39571
Colorectal Carcinoma	High TMB	1.28833
Colorectal Carcinoma	High TMB	3.34143
Colorectal Carcinoma	High TMB	0.430422
Colorectal Carcinoma	High TMB	0.835038
Colorectal Carcinoma	High TMB	1.37922
Colorectal Carcinoma	High TMB	0.890444
Colorectal Carcinoma	High TMB	1.11659
Colorectal Carcinoma	High TMB	1.1203
Colorectal Carcinoma	High TMB	0.363399
Colorectal Carcinoma	High TMB	0.674578
Colorectal Carcinoma	High TMB	1.26881
Colorectal Carcinoma	High TMB	0.15437
Colorectal Carcinoma	High TMB	1.55751
Colorectal Carcinoma	High TMB	2.90785
Colorectal Carcinoma	High TMB	4.59417
Colorectal Carcinoma	High TMB	0.771443
Colorectal Carcinoma	High TMB	1.58528
Colorectal Carcinoma	High TMB	1.0989
Colorectal Carcinoma	High TMB	0.411602
Colorectal Carcinoma	High TMB	0.709584
Colorectal Carcinoma	High TMB	1.95572
Colorectal Carcinoma	High TMB	2.73759
Colorectal Carcinoma	High TMB	1.77304
Colorectal Carcinoma	High TMB	5.19073
Colorectal Carcinoma	High TMB	3.17848
Colorectal Carcinoma	High TMB	0.819202
Colorectal Carcinoma	High TMB	0.746238
Colorectal Carcinoma	High TMB	3.4528
Colorectal Carcinoma	High TMB	0.673414
Colorectal Carcinoma	High TMB	1.70288
Colorectal Carcinoma	High TMB	1.11695
Colorectal Carcinoma	High TMB	1.25081
Colorectal Carcinoma	High TMB	0.830404
Colorectal Carcinoma	High TMB	0.466565
Colorectal Carcinoma	High TMB	0.854714
Colorectal Carcinoma	High TMB	0.741872
Colorectal Carcinoma	High TMB	1.12301
Colorectal Carcinoma	High TMB	0.982032
Colorectal Carcinoma	High TMB	2.90861
Colorectal Carcinoma	High TMB	1.27145
Colorectal Carcinoma	High TMB	1.95866
Colorectal Carcinoma	High TMB	0.229145
Colorectal Carcinoma	High TMB	0.794331
Colorectal Carcinoma	High TMB	0.581211
Colorectal Carcinoma	High TMB	1.83157
Colorectal Carcinoma	High TMB	1.8638
Colorectal Carcinoma	High TMB	1.56071
Colorectal Carcinoma	High TMB	1.18285
Colorectal Carcinoma	High TMB	0.77908
Colorectal Carcinoma	High TMB	2.51342
Colorectal Carcinoma	High TMB	2.22644
Colorectal Carcinoma	High TMB	1.54908
Colorectal Carcinoma	High TMB	0.781669
Colorectal Carcinoma	High TMB	4.5839
Colorectal Carcinoma	High TMB	2.0199
Colorectal Carcinoma	High TMB	2.0126
Colorectal Carcinoma	High TMB	0.484993
Colorectal Carcinoma	High TMB	0.641165
Colorectal Carcinoma	High TMB	1.8334
Colorectal Carcinoma	High TMB	2.61518
Colorectal Carcinoma	High TMB	0.513007
Colorectal Carcinoma	High TMB	1.46232
Colorectal Carcinoma	High TMB	3.51693
Colorectal Carcinoma	High TMB	0.856753
Colorectal Carcinoma	High TMB	4.36833
Colorectal Carcinoma	High TMB	0.913046
Colorectal Carcinoma	High TMB	0.499256
Colorectal Carcinoma	High TMB	3.76157
Colorectal Carcinoma	High TMB	1.80031
Colorectal Carcinoma	High TMB	1.73625
Colorectal Carcinoma	High TMB	0.480826
Colorectal Carcinoma	High TMB	0.351553
Colorectal Carcinoma	High TMB	0.661824
Colorectal Carcinoma	High TMB	3.05224
Colorectal Carcinoma	High TMB	1.07335
Colorectal Carcinoma	High TMB	1.78591
Colorectal Carcinoma	High TMB	1.49832
Colorectal Carcinoma	High TMB	5.48845
Colorectal Carcinoma	High TMB	1.18957
Colorectal Carcinoma	High TMB	1.03421
Colorectal Carcinoma	High TMB	1.10109
Colorectal Carcinoma	High TMB	0.959615
Colorectal Carcinoma	High TMB	1.29942
Colorectal Carcinoma	High TMB	1.20608
Colorectal Carcinoma	High TMB	1.09399
Colorectal Carcinoma	High TMB	0.370378
Colorectal Carcinoma	Low TMB	2.95244
Colorectal Carcinoma	Low TMB	1.35825
Colorectal Carcinoma	Low TMB	1.13657
Colorectal Carcinoma	Low TMB	3.72715
Colorectal Carcinoma	Low TMB	1.96588
Colorectal Carcinoma	Low TMB	2.04271
Colorectal Carcinoma	Low TMB	0.830234
Colorectal Carcinoma	Low TMB	0.31488
Colorectal Carcinoma	Low TMB	0.878718
Colorectal Carcinoma	Low TMB	0.649155
Colorectal Carcinoma	Low TMB	5.10253
Colorectal Carcinoma	Low TMB	1.78486
Colorectal Carcinoma	Low TMB	1.1148
Colorectal Carcinoma	Low TMB	1.18901
Colorectal Carcinoma	Low TMB	3.32951
Colorectal Carcinoma	Low TMB	0.73098
Colorectal Carcinoma	Low TMB	0.536016
Colorectal Carcinoma	Low TMB	0.74655
Colorectal Carcinoma	Low TMB	0.721717
Colorectal Carcinoma	Low TMB	5.22034
Colorectal Carcinoma	Low TMB	0.284796
Colorectal Carcinoma	Low TMB	5.18407
Colorectal Carcinoma	Low TMB	1.61657
Colorectal Carcinoma	Low TMB	0.745855
Colorectal Carcinoma	Low TMB	1.03704
Colorectal Carcinoma	Low TMB	1.07721
Colorectal Carcinoma	Low TMB	1.07558
Colorectal Carcinoma	Low TMB	0.868379
Colorectal Carcinoma	Low TMB	0.99887
Colorectal Carcinoma	Low TMB	0.124752
Colorectal Carcinoma	Low TMB	2.10681
Colorectal Carcinoma	Low TMB	0.519663
Colorectal Carcinoma	Low TMB	0.599118
Colorectal Carcinoma	Low TMB	0.489415
Colorectal Carcinoma	Low TMB	2.09602
Colorectal Carcinoma	Low TMB	1.60529
Colorectal Carcinoma	Low TMB	1.69167
Colorectal Carcinoma	Low TMB	0.764962
Colorectal Carcinoma	Low TMB	0.554372
Colorectal Carcinoma	Low TMB	1.60259
Colorectal Carcinoma	Low TMB	0.870784
Colorectal Carcinoma	Low TMB	0.768656
Colorectal Carcinoma	Low TMB	1.55893
Colorectal Carcinoma	Low TMB	2.27698
Colorectal Carcinoma	Low TMB	0.771115
Colorectal Carcinoma	Low TMB	1.46397
Colorectal Carcinoma	Low TMB	2.61968
Colorectal Carcinoma	Low TMB	2.18234
Colorectal Carcinoma	Low TMB	0.843596
Colorectal Carcinoma	Low TMB	0.428685
Colorectal Carcinoma	Low TMB	0.559471
Colorectal Carcinoma	Low TMB	0.57706
Colorectal Carcinoma	Low TMB	1.08809
Colorectal Carcinoma	Low TMB	0.948445
Colorectal Carcinoma	Low TMB	1.37608
Colorectal Carcinoma	Low TMB	1.12377
Colorectal Carcinoma	Low TMB	1.22447
Colorectal Carcinoma	Low TMB	0.781795
Colorectal Carcinoma	Low TMB	0.491425
Colorectal Carcinoma	Low TMB	3.58622
Colorectal Carcinoma	Low TMB	0.774961
Colorectal Carcinoma	Low TMB	1.17359
Colorectal Carcinoma	Low TMB	0.836292
Colorectal Carcinoma	Low TMB	3.14369
Colorectal Carcinoma	Low TMB	1.08244
Colorectal Carcinoma	Low TMB	1.10292
Colorectal Carcinoma	Low TMB	1.19035
Colorectal Carcinoma	Low TMB	8.73126
Colorectal Carcinoma	Low TMB	0.727348
Colorectal Carcinoma	Low TMB	2.76128
Colorectal Carcinoma	Low TMB	1.28976
Colorectal Carcinoma	Low TMB	1.14734
Colorectal Carcinoma	Low TMB	2.82866
Colorectal Carcinoma	Low TMB	2.41338
Colorectal Carcinoma	Low TMB	0.270326
Colorectal Carcinoma	Low TMB	1.03161
Colorectal Carcinoma	Low TMB	0.800252
Colorectal Carcinoma	Low TMB	1.93527
Colorectal Carcinoma	Low TMB	0.387369
Colorectal Carcinoma	Low TMB	0.64958
Colorectal Carcinoma	Low TMB	0.783336
Colorectal Carcinoma	Low TMB	1.32552
Colorectal Carcinoma	Low TMB	0.999543
Colorectal Carcinoma	Low TMB	0.743567
Colorectal Carcinoma	Low TMB	0.483308
Colorectal Carcinoma	Low TMB	0.973505
Colorectal Carcinoma	Low TMB	3.39822
Colorectal Carcinoma	Low TMB	0.309322
Colorectal Carcinoma	Low TMB	0.330427
Colorectal Carcinoma	Low TMB	1.37278
Colorectal Carcinoma	Low TMB	0.683489
Colorectal Carcinoma	Low TMB	2.64655
Colorectal Carcinoma	Low TMB	1.24383
Colorectal Carcinoma	Low TMB	0.429333
Colorectal Carcinoma	Low TMB	3.81708
Colorectal Carcinoma	Low TMB	1.94574
Colorectal Carcinoma	Low TMB	1.10168
Colorectal Carcinoma	Low TMB	0.883037
Colorectal Carcinoma	Low TMB	0.94082
Colorectal Carcinoma	Low TMB	1.65703
Colorectal Carcinoma	Low TMB	3.3483
Colorectal Carcinoma	Low TMB	0.344373
Colorectal Carcinoma	Low TMB	0.432762
Colorectal Carcinoma	Low TMB	1.0756
Colorectal Carcinoma	Low TMB	1.18633
Colorectal Carcinoma	Low TMB	1.5916
Colorectal Carcinoma	Low TMB	1.57696
Colorectal Carcinoma	Low TMB	0.366331
Colorectal Carcinoma	Low TMB	2.97576
Colorectal Carcinoma	Low TMB	2.06501
Colorectal Carcinoma	Low TMB	1.53541
Colorectal Carcinoma	Low TMB	2.74826
Colorectal Carcinoma	Low TMB	0.384786
Colorectal Carcinoma	Low TMB	1.29568
Colorectal Carcinoma	Low TMB	1.21879
Colorectal Carcinoma	Low TMB	0.660443
Colorectal Carcinoma	Low TMB	10.0044
Colorectal Carcinoma	Low TMB	0.235558
Colorectal Carcinoma	Low TMB	0.862312
Colorectal Carcinoma	Low TMB	0.37795
Colorectal Carcinoma	Low TMB	0.849319
Colorectal Carcinoma	Low TMB	0.677832
Colorectal Carcinoma	Low TMB	0.765398
Colorectal Carcinoma	Low TMB	1.27199
Colorectal Carcinoma	Low TMB	5.60086
Colorectal Carcinoma	Low TMB	0.292463
Colorectal Carcinoma	Low TMB	0.770836
Colorectal Carcinoma	Low TMB	1.0283
Colorectal Carcinoma	Low TMB	0.591383
Colorectal Carcinoma	Low TMB	0.5633
Colorectal Carcinoma	Low TMB	0.795881
Colorectal Carcinoma	Low TMB	0.612771
Colorectal Carcinoma	Low TMB	1.23725
Colorectal Carcinoma	Low TMB	1.15941
Colorectal Carcinoma	Low TMB	2.74658
Colorectal Carcinoma	Low TMB	4.4383
Colorectal Carcinoma	Low TMB	1.92708
Colorectal Carcinoma	Low TMB	1.55222
Colorectal Carcinoma	Low TMB	1.78425
Colorectal Carcinoma	Low TMB	0.680711
Colorectal Carcinoma	Low TMB	5.2511
Colorectal Carcinoma	Low TMB	3.56513
Colorectal Carcinoma	Low TMB	1.72132
Colorectal Carcinoma	Low TMB	0.858005
Colorectal Carcinoma	Low TMB	1.24716
Colorectal Carcinoma	Low TMB	1.38149
Colorectal Carcinoma	Low TMB	0.8836
Colorectal Carcinoma	Low TMB	1.00585
Colorectal Carcinoma	Low TMB	1.2466
Colorectal Carcinoma	Low TMB	1.47143
Colorectal Carcinoma	Low TMB	0.402055
Colorectal Carcinoma	Low TMB	0.616659
Colorectal Carcinoma	Low TMB	1.056
Colorectal Carcinoma	Low TMB	1.0922
Colorectal Carcinoma	Low TMB	2.79142
Colorectal Carcinoma	Low TMB	0.815352
Colorectal Carcinoma	Low TMB	1.39595
Colorectal Carcinoma	Low TMB	0.370057
Colorectal Carcinoma	Low TMB	1.06229
Colorectal Carcinoma	Low TMB	1.41853
Colorectal Carcinoma	Low TMB	2.04313
Colorectal Carcinoma	Low TMB	1.3082
Colorectal Carcinoma	Low TMB	0.859723
Colorectal Carcinoma	Low TMB	0.58941
Colorectal Carcinoma	Low TMB	0.513109
Colorectal Carcinoma	Low TMB	2.59979
Colorectal Carcinoma	Low TMB	0.825319
Colorectal Carcinoma	Low TMB	0.395519
Colorectal Carcinoma	Low TMB	0.725468
Colorectal Carcinoma	Low TMB	1.43302
Colorectal Carcinoma	Low TMB	0.702318
Colorectal Carcinoma	Low TMB	0.962509
Colorectal Carcinoma	Low TMB	1.39305
Colorectal Carcinoma	Low TMB	1.36113
Colorectal Carcinoma	Low TMB	1.40891
Colorectal Carcinoma	Low TMB	0.291649
Colorectal Carcinoma	Low TMB	0.596474
Colorectal Carcinoma	Low TMB	1.61289
Colorectal Carcinoma	Low TMB	0.697675
Colorectal Carcinoma	Low TMB	3.0319
Colorectal Carcinoma	Low TMB	0.903128
Colorectal Carcinoma	Low TMB	2.65452
Colorectal Carcinoma	Low TMB	2.23672
Colorectal Carcinoma	Low TMB	0.862033
Colorectal Carcinoma	Low TMB	1.13823
Colorectal Carcinoma	Low TMB	0.464475
Colorectal Carcinoma	Low TMB	1.3722
Colorectal Carcinoma	Low TMB	1.87867
Colorectal Carcinoma	Low TMB	1.32268
Colorectal Carcinoma	Low TMB	0.854171
Colorectal Carcinoma	Low TMB	1.26499
Colorectal Carcinoma	Low TMB	1.30654
Colorectal Carcinoma	Low TMB	1.50745
Colorectal Carcinoma	Low TMB	0.238343
Colorectal Carcinoma	Low TMB	1.01671
Colorectal Carcinoma	Low TMB	0.902148
Colorectal Carcinoma	Low TMB	0.499247
Colorectal Carcinoma	Low TMB	0.484942
Colorectal Carcinoma	Low TMB	0.707137
Colorectal Carcinoma	Low TMB	1.75121
Colorectal Carcinoma	Low TMB	0.779919
Colorectal Carcinoma	Low TMB	0.574791
Colorectal Carcinoma	Low TMB	1.88774
Colorectal Carcinoma	Low TMB	3.47426
Colorectal Carcinoma	Low TMB	1.04352
Colorectal Carcinoma	Low TMB	0.274239
Colorectal Carcinoma	Low TMB	1.0432
Colorectal Carcinoma	Low TMB	0.191195
Colorectal Carcinoma	Low TMB	1.56687
Colorectal Carcinoma	Low TMB	0.590184
Colorectal Carcinoma	Low TMB	1.0849
Colorectal Carcinoma	Low TMB	1.45047
Colorectal Carcinoma	Low TMB	1.65872
Colorectal Carcinoma	Low TMB	0.667234
Colorectal Carcinoma	Low TMB	0.670353
Colorectal Carcinoma	Low TMB	0.815381
Colorectal Carcinoma	Low TMB	3.41868
Colorectal Carcinoma	Low TMB	0.513113
Colorectal Carcinoma	Low TMB	1.72579
Colorectal Carcinoma	Low TMB	1.69198
Colorectal Carcinoma	Low TMB	0.755708
Colorectal Carcinoma	Low TMB	0.23747
Colorectal Carcinoma	Low TMB	0.566685
Colorectal Carcinoma	Low TMB	0.597093
Colorectal Carcinoma	Low TMB	0.577312
Colorectal Carcinoma	Low TMB	0.379945
Colorectal Carcinoma	Low TMB	1.55198
Colorectal Carcinoma	Low TMB	1.18989
Colorectal Carcinoma	Low TMB	0.931953
Endometrial Carcinoma	High TMB	0.793892
Endometrial Carcinoma	High TMB	0.773564
Endometrial Carcinoma	High TMB	0.394647
Endometrial Carcinoma	High TMB	0.757972
Endometrial Carcinoma	High TMB	0.590227
Endometrial Carcinoma	High TMB	0.956351
Endometrial Carcinoma	High TMB	0.55084
Endometrial Carcinoma	High TMB	0.780062
Endometrial Carcinoma	High TMB	1.74415
Endometrial Carcinoma	High TMB	2.81764
Endometrial Carcinoma	High TMB	1.9189
Endometrial Carcinoma	High TMB	0.898562
Endometrial Carcinoma	High TMB	0.66095
Endometrial Carcinoma	High TMB	3.73869
Endometrial Carcinoma	High TMB	1.23572
Endometrial Carcinoma	High TMB	1.46026
Endometrial Carcinoma	High TMB	1.19915
Endometrial Carcinoma	High TMB	10.1544
Endometrial Carcinoma	High TMB	1.31269
Endometrial Carcinoma	High TMB	3.36521
Endometrial Carcinoma	High TMB	0.340268
Endometrial Carcinoma	High TMB	0.71775
Endometrial Carcinoma	High TMB	0.489464
Endometrial Carcinoma	High TMB	0.761656
Endometrial Carcinoma	High TMB	16.7773
Endometrial Carcinoma	High TMB	1.4413
Endometrial Carcinoma	High TMB	0.875458
Endometrial Carcinoma	High TMB	0.721966
Endometrial Carcinoma	High TMB	8.97482
Endometrial Carcinoma	High TMB	0.796968
Endometrial Carcinoma	High TMB	0.4148
Endometrial Carcinoma	High TMB	4.56971
Endometrial Carcinoma	High TMB	1.2438
Endometrial Carcinoma	High TMB	5.46974
Endometrial Carcinoma	High TMB	0.716836
Endometrial Carcinoma	High TMB	2.35021
Endometrial Carcinoma	High TMB	4.68272
Endometrial Carcinoma	High TMB	1.36791
Endometrial Carcinoma	High TMB	1.39034
Endometrial Carcinoma	High TMB	1.96279
Endometrial Carcinoma	High TMB	1.49702
Endometrial Carcinoma	High TMB	0.967424
Endometrial Carcinoma	High TMB	0.952945
Endometrial Carcinoma	High TMB	2.67239
Endometrial Carcinoma	High TMB	3.45637
Endometrial Carcinoma	High TMB	0.636083
Endometrial Carcinoma	High TMB	6.11559
Endometrial Carcinoma	High TMB	0.47373
Endometrial Carcinoma	High TMB	0.159406
Endometrial Carcinoma	High TMB	2.99195
Endometrial Carcinoma	High TMB	1.23885
Endometrial Carcinoma	High TMB	1.15379
Endometrial Carcinoma	High TMB	15.6088
Endometrial Carcinoma	High TMB	0.490451
Endometrial Carcinoma	High TMB	1.85045
Endometrial Carcinoma	High TMB	0.920302
Endometrial Carcinoma	High TMB	2.6425
Endometrial Carcinoma	High TMB	0.853291
Endometrial Carcinoma	High TMB	0.743003
Endometrial Carcinoma	High TMB	2.27139
Endometrial Carcinoma	High TMB	1.61736
Endometrial Carcinoma	High TMB	0.789016
Endometrial Carcinoma	High TMB	1.73554
Endometrial Carcinoma	High TMB	0.304103
Endometrial Carcinoma	High TMB	3.11815
Endometrial Carcinoma	High TMB	1.55611
Endometrial Carcinoma	High TMB	0.477972
Endometrial Carcinoma	High TMB	0.337386
Endometrial Carcinoma	High TMB	1.68126
Endometrial Carcinoma	High TMB	1.27009
Endometrial Carcinoma	High TMB	0.614037
Endometrial Carcinoma	High TMB	0.492174
Endometrial Carcinoma	High TMB	5.77194
Endometrial Carcinoma	High TMB	0.191013
Endometrial Carcinoma	High TMB	0.287454
Endometrial Carcinoma	High TMB	0.832237
Endometrial Carcinoma	High TMB	0.525357
Endometrial Carcinoma	High TMB	0.979767
Endometrial Carcinoma	High TMB	1.04678
Endometrial Carcinoma	High TMB	0.157999
Endometrial Carcinoma	High TMB	1.19994
Endometrial Carcinoma	High TMB	2.17978
Endometrial Carcinoma	High TMB	3.50058
Endometrial Carcinoma	High TMB	2.06935
Endometrial Carcinoma	High TMB	2.4077
Endometrial Carcinoma	High TMB	0.479829
Endometrial Carcinoma	High TMB	2.00587
Endometrial Carcinoma	High TMB	4.51882
Endometrial Carcinoma	High TMB	2.92865
Endometrial Carcinoma	High TMB	0.282887
Endometrial Carcinoma	High TMB	0.70756
Endometrial Carcinoma	High TMB	2.17049
Endometrial Carcinoma	High TMB	5.24712
Endometrial Carcinoma	High TMB	4.74194
Endometrial Carcinoma	High TMB	1.43307
Endometrial Carcinoma	High TMB	0.127388
Endometrial Carcinoma	High TMB	0.632244
Endometrial Carcinoma	High TMB	0.507361
Endometrial Carcinoma	High TMB	1.07228
Endometrial Carcinoma	High TMB	0.542243
Endometrial Carcinoma	High TMB	0.742759
Endometrial Carcinoma	High TMB	0.665783
Endometrial Carcinoma	High TMB	0.657316
Endometrial Carcinoma	High TMB	1.07982
Endometrial Carcinoma	High TMB	1.06578
Endometrial Carcinoma	High TMB	1.22368
Endometrial Carcinoma	High TMB	0.38808
Endometrial Carcinoma	High TMB	1.4673
Endometrial Carcinoma	High TMB	0.735177
Endometrial Carcinoma	High TMB	2.32356
Endometrial Carcinoma	High TMB	8.57647
Endometrial Carcinoma	High TMB	4.00597
Endometrial Carcinoma	High TMB	2.14868
Endometrial Carcinoma	High TMB	0.931929
Endometrial Carcinoma	High TMB	0.930342
Endometrial Carcinoma	High TMB	4.90475
Endometrial Carcinoma	High TMB	0.247536
Endometrial Carcinoma	High TMB	1.33421
Endometrial Carcinoma	High TMB	0.187389
Endometrial Carcinoma	High TMB	0.575756
Endometrial Carcinoma	High TMB	0.451454
Endometrial Carcinoma	High TMB	0.733978
Endometrial Carcinoma	High TMB	0.908605
Endometrial Carcinoma	High TMB	0.130943
Endometrial Carcinoma	High TMB	1.7162
Endometrial Carcinoma	High TMB	1.6964
Endometrial Carcinoma	High TMB	0.318876
Endometrial Carcinoma	High TMB	0.182723
Endometrial Carcinoma	High TMB	0.578863
Endometrial Carcinoma	High TMB	2.50575
Endometrial Carcinoma	High TMB	0.811393
Endometrial Carcinoma	High TMB	0.33056
Endometrial Carcinoma	High TMB	1.14108
Endometrial Carcinoma	High TMB	0.489252
Endometrial Carcinoma	High TMB	0.417274
Endometrial Carcinoma	High TMB	4.82331
Endometrial Carcinoma	High TMB	1.14386
Endometrial Carcinoma	High TMB	1.77302
Endometrial Carcinoma	High TMB	0.744079
Endometrial Carcinoma	High TMB	0.767903
Endometrial Carcinoma	High TMB	0.247879
Endometrial Carcinoma	High TMB	0.8859
Endometrial Carcinoma	High TMB	0.761972
Endometrial Carcinoma	High TMB	0.664745
Endometrial Carcinoma	High TMB	0.476085
Endometrial Carcinoma	High TMB	0.913509
Endometrial Carcinoma	High TMB	1.46362
Endometrial Carcinoma	High TMB	0.909606
Endometrial Carcinoma	High TMB	0.656196
Endometrial Carcinoma	High TMB	1.22711
Endometrial Carcinoma	High TMB	0.498302
Endometrial Carcinoma	High TMB	8.14246
Endometrial Carcinoma	High TMB	3.03146
Endometrial Carcinoma	High TMB	0.335674
Endometrial Carcinoma	High TMB	0.364437
Endometrial Carcinoma	High TMB	0.724857
Endometrial Carcinoma	High TMB	1.1986
Endometrial Carcinoma	High TMB	4.53494
Endometrial Carcinoma	High TMB	0.379938
Endometrial Carcinoma	High TMB	0.506515
Endometrial Carcinoma	High TMB	0.175351
Endometrial Carcinoma	High TMB	0.693624
Endometrial Carcinoma	High TMB	3.45046
Endometrial Carcinoma	High TMB	1.11784
Endometrial Carcinoma	High TMB	0.447597
Endometrial Carcinoma	High TMB	1.18092
Endometrial Carcinoma	High TMB	0.3937
Endometrial Carcinoma	High TMB	3.12422
Endometrial Carcinoma	High TMB	1.85238
Endometrial Carcinoma	High TMB	0.676252
Endometrial Carcinoma	High TMB	7.51844
Endometrial Carcinoma	High TMB	0.757243
Endometrial Carcinoma	Low TMB	1.27961
Endometrial Carcinoma	Low TMB	0.927721
Endometrial Carcinoma	Low TMB	0.326659
Endometrial Carcinoma	Low TMB	0.489813
Endometrial Carcinoma	Low TMB	1.16599
Endometrial Carcinoma	Low TMB	2.39557
Endometrial Carcinoma	Low TMB	1.82124
Endometrial Carcinoma	Low TMB	0.984553
Endometrial Carcinoma	Low TMB	1.24314
Endometrial Carcinoma	Low TMB	3.16149
Endometrial Carcinoma	Low TMB	0.826644
Endometrial Carcinoma	Low TMB	3.12313
Endometrial Carcinoma	Low TMB	4.73562
Endometrial Carcinoma	Low TMB	1.44255
Endometrial Carcinoma	Low TMB	3.10128
Endometrial Carcinoma	Low TMB	3.32663
Endometrial Carcinoma	Low TMB	0.597582
Endometrial Carcinoma	Low TMB	1.59995
Endometrial Carcinoma	Low TMB	1.06299
Endometrial Carcinoma	Low TMB	1.5488
Endometrial Carcinoma	Low TMB	0.698399
Endometrial Carcinoma	Low TMB	0.386413
Endometrial Carcinoma	Low TMB	1.4317
Endometrial Carcinoma	Low TMB	2.75438
Endometrial Carcinoma	Low TMB	3.14673
Endometrial Carcinoma	Low TMB	1.49757
Endometrial Carcinoma	Low TMB	3.83309
Endometrial Carcinoma	Low TMB	1.11844
Endometrial Carcinoma	Low TMB	1.47496
Endometrial Carcinoma	Low TMB	0.653953
Endometrial Carcinoma	Low TMB	0.99482
Endometrial Carcinoma	Low TMB	0.402203
Endometrial Carcinoma	Low TMB	0.787347
Endometrial Carcinoma	Low TMB	3.5069
Endometrial Carcinoma	Low TMB	2.88382
Endometrial Carcinoma	Low TMB	0.575391
Endometrial Carcinoma	Low TMB	3.14755
Endometrial Carcinoma	Low TMB	2.9711
Endometrial Carcinoma	Low TMB	1.10005
Endometrial Carcinoma	Low TMB	5.91181
Endometrial Carcinoma	Low TMB	2.13209
Endometrial Carcinoma	Low TMB	0.747283
Endometrial Carcinoma	Low TMB	0.765129
Endometrial Carcinoma	Low TMB	1.25651
Endometrial Carcinoma	Low TMB	0.438322
Endometrial Carcinoma	Low TMB	0.763093
Endometrial Carcinoma	Low TMB	0.856505
Endometrial Carcinoma	Low TMB	1.43167
Endometrial Carcinoma	Low TMB	0.704132
Endometrial Carcinoma	Low TMB	0.508471
Endometrial Carcinoma	Low TMB	0.268928
Endometrial Carcinoma	Low TMB	0.285748
Endometrial Carcinoma	Low TMB	1.20391
Endometrial Carcinoma	Low TMB	1.17477
Endometrial Carcinoma	Low TMB	13.2043
Endometrial Carcinoma	Low TMB	1.18006
Endometrial Carcinoma	Low TMB	3.69667
Endometrial Carcinoma	Low TMB	1.28495
Endometrial Carcinoma	Low TMB	1.25277
Endometrial Carcinoma	Low TMB	3.77889
Endometrial Carcinoma	Low TMB	0.7024
Endometrial Carcinoma	Low TMB	0.440716
Endometrial Carcinoma	Low TMB	0.102607
Endometrial Carcinoma	Low TMB	0.935522
Endometrial Carcinoma	Low TMB	0.406272
Endometrial Carcinoma	Low TMB	1.9558
Endometrial Carcinoma	Low TMB	1.41271
Endometrial Carcinoma	Low TMB	0.6727
Endometrial Carcinoma	Low TMB	1.10233
Endometrial Carcinoma	Low TMB	0.384594
Endometrial Carcinoma	Low TMB	0.765516
Endometrial Carcinoma	Low TMB	1.78569
Endometrial Carcinoma	Low TMB	2.23615
Endometrial Carcinoma	Low TMB	1.25301
Endometrial Carcinoma	Low TMB	0.989416
Endometrial Carcinoma	Low TMB	3.268
Endometrial Carcinoma	Low TMB	1.73426
Endometrial Carcinoma	Low TMB	0.763395
Endometrial Carcinoma	Low TMB	0.596654
Endometrial Carcinoma	Low TMB	1.18103
Endometrial Carcinoma	Low TMB	0.920343
Endometrial Carcinoma	Low TMB	0.236752
Endometrial Carcinoma	Low TMB	2.11021
Endometrial Carcinoma	Low TMB	0.371643
Endometrial Carcinoma	Low TMB	4.68997
Endometrial Carcinoma	Low TMB	1.18384
Endometrial Carcinoma	Low TMB	1.50048
Endometrial Carcinoma	Low TMB	3.25214
Endometrial Carcinoma	Low TMB	3.93883
Endometrial Carcinoma	Low TMB	1.22715
Endometrial Carcinoma	Low TMB	1.57568
Endometrial Carcinoma	Low TMB	5.05904
Endometrial Carcinoma	Low TMB	2.76071
Endometrial Carcinoma	Low TMB	1.20193
Endometrial Carcinoma	Low TMB	0.286255
Endometrial Carcinoma	Low TMB	0.410313
Endometrial Carcinoma	Low TMB	0.57916
Endometrial Carcinoma	Low TMB	0.502819
Endometrial Carcinoma	Low TMB	1.7437
Endometrial Carcinoma	Low TMB	1.08486
Endometrial Carcinoma	Low TMB	0.299355
Endometrial Carcinoma	Low TMB	2.42032
Endometrial Carcinoma	Low TMB	0.118304
Endometrial Carcinoma	Low TMB	11.6983
Endometrial Carcinoma	Low TMB	0.67557
Endometrial Carcinoma	Low TMB	0.740578
Endometrial Carcinoma	Low TMB	0.943072
Endometrial Carcinoma	Low TMB	1.97465
Endometrial Carcinoma	Low TMB	1.00386
Endometrial Carcinoma	Low TMB	0.463126
Endometrial Carcinoma	Low TMB	0.736478
Endometrial Carcinoma	Low TMB	0.694662
Endometrial Carcinoma	Low TMB	0.251017
Endometrial Carcinoma	Low TMB	0.745097
Endometrial Carcinoma	Low TMB	1.2824
Endometrial Carcinoma	Low TMB	0.487288
Endometrial Carcinoma	Low TMB	3.34174
Endometrial Carcinoma	Low TMB	0.960648
Endometrial Carcinoma	Low TMB	1.07953
Endometrial Carcinoma	Low TMB	0.337381
Endometrial Carcinoma	Low TMB	1.71174
Endometrial Carcinoma	Low TMB	0.732796
Endometrial Carcinoma	Low TMB	0.457347
Endometrial Carcinoma	Low TMB	1.60994
Endometrial Carcinoma	Low TMB	0.605966
Endometrial Carcinoma	Low TMB	0.497238
Endometrial Carcinoma	Low TMB	0.676977
Endometrial Carcinoma	Low TMB	0.841647
Endometrial Carcinoma	Low TMB	1.213
Endometrial Carcinoma	Low TMB	0.530748
Endometrial Carcinoma	Low TMB	0.550293
Endometrial Carcinoma	Low TMB	0.207844
Endometrial Carcinoma	Low TMB	0.688767
Endometrial Carcinoma	Low TMB	1.64808
Endometrial Carcinoma	Low TMB	0.366579
Endometrial Carcinoma	Low TMB	1.5707
Endometrial Carcinoma	Low TMB	1.44211
Endometrial Carcinoma	Low TMB	1.29783
Endometrial Carcinoma	Low TMB	1.01337
Endometrial Carcinoma	Low TMB	1.49085
Endometrial Carcinoma	Low TMB	6.33485
Endometrial Carcinoma	Low TMB	0.869989
Endometrial Carcinoma	Low TMB	1.27048
Endometrial Carcinoma	Low TMB	4.49803
Endometrial Carcinoma	Low TMB	0.679742
Endometrial Carcinoma	Low TMB	1.46996
Endometrial Carcinoma	Low TMB	0.647685
Endometrial Carcinoma	Low TMB	1.14889
Endometrial Carcinoma	Low TMB	0.419742
Endometrial Carcinoma	Low TMB	0.432488
Endometrial Carcinoma	Low TMB	0.619406
Endometrial Carcinoma	Low TMB	2.30065
Endometrial Carcinoma	Low TMB	0.306962
Endometrial Carcinoma	Low TMB	0.174135
Endometrial Carcinoma	Low TMB	2.42186
Endometrial Carcinoma	Low TMB	1.82653
Endometrial Carcinoma	Low TMB	2.40528
Endometrial Carcinoma	Low TMB	0.926583
Endometrial Carcinoma	Low TMB	0.486445
Endometrial Carcinoma	Low TMB	1.06371
Endometrial Carcinoma	Low TMB	1.16047
Endometrial Carcinoma	Low TMB	0.992049
Endometrial Carcinoma	Low TMB	1.01494
Endometrial Carcinoma	Low TMB	1.94621
Endometrial Carcinoma	Low TMB	0.283023
Endometrial Carcinoma	Low TMB	0.824715
Endometrial Carcinoma	Low TMB	3.31677
Endometrial Carcinoma	Low TMB	0.63083
Endometrial Carcinoma	Low TMB	1.79689
Endometrial Carcinoma	Low TMB	1.47951
Endometrial Carcinoma	Low TMB	0.843908
Head & Neck Squamous Cell Carcinoma	High TMB	0.79092
Head & Neck Squamous Cell Carcinoma	High TMB	1.42994
Head & Neck Squamous Cell Carcinoma	High TMB	1.7733
Head & Neck Squamous Cell Carcinoma	High TMB	1.46826
Head & Neck Squamous Cell Carcinoma	High TMB	0.737758
Head & Neck Squamous Cell Carcinoma	High TMB	0.182832
Head & Neck Squamous Cell Carcinoma	High TMB	1.226
Head & Neck Squamous Cell Carcinoma	High TMB	0.00630645
Head & Neck Squamous Cell Carcinoma	High TMB	0.591892
Head & Neck Squamous Cell Carcinoma	High TMB	0.763687
Head & Neck Squamous Cell Carcinoma	High TMB	0.168636
Head & Neck Squamous Cell Carcinoma	High TMB	0.409345
Head & Neck Squamous Cell Carcinoma	High TMB	0.440813
Head & Neck Squamous Cell Carcinoma	High TMB	0.311991
Head & Neck Squamous Cell Carcinoma	High TMB	0.274855
Head & Neck Squamous Cell Carcinoma	High TMB	0.626907
Head & Neck Squamous Cell Carcinoma	High TMB	1.06598
Head & Neck Squamous Cell Carcinoma	High TMB	0.53491
Head & Neck Squamous Cell Carcinoma	High TMB	0.136115
Head & Neck Squamous Cell Carcinoma	High TMB	5.83337
Head & Neck Squamous Cell Carcinoma	High TMB	0.990005
Head & Neck Squamous Cell Carcinoma	High TMB	0.155845
[truncated: 2,818 more rows]

## Sheet: EDFig.6d
Cancer.type	status	TmS
Bladder Urothelial Carcinoma	Low Chromosomal Instability	0.093752
Bladder Urothelial Carcinoma	Low Chromosomal Instability	0.552262
Bladder Urothelial Carcinoma	Low Chromosomal Instability	0.493215
Bladder Urothelial Carcinoma	Low Chromosomal Instability	0.1042
Bladder Urothelial Carcinoma	Low Chromosomal Instability	0.063437
Bladder Urothelial Carcinoma	Low Chromosomal Instability	0.605779
Bladder Urothelial Carcinoma	Low Chromosomal Instability	0.145817
Bladder Urothelial Carcinoma	Low Chromosomal Instability	0.331503
Bladder Urothelial Carcinoma	Low Chromosomal Instability	0.598002
Bladder Urothelial Carcinoma	Low Chromosomal Instability	0.351522
Bladder Urothelial Carcinoma	Low Chromosomal Instability	1.86808
Bladder Urothelial Carcinoma	Low Chromosomal Instability	0.510444
Bladder Urothelial Carcinoma	Low Chromosomal Instability	0.71461
Bladder Urothelial Carcinoma	Low Chromosomal Instability	2.08688
Bladder Urothelial Carcinoma	Low Chromosomal Instability	0.175836
Bladder Urothelial Carcinoma	Low Chromosomal Instability	1.47513
Bladder Urothelial Carcinoma	Low Chromosomal Instability	2.42211
Bladder Urothelial Carcinoma	Low Chromosomal Instability	0.110164
Bladder Urothelial Carcinoma	Low Chromosomal Instability	0.50938
Bladder Urothelial Carcinoma	Low Chromosomal Instability	0.0948388
Bladder Urothelial Carcinoma	High Chromosomal Instability	0.520723
Bladder Urothelial Carcinoma	Low Chromosomal Instability	1.34022
Bladder Urothelial Carcinoma	Low Chromosomal Instability	1.18198
Bladder Urothelial Carcinoma	High Chromosomal Instability	1.92732
Bladder Urothelial Carcinoma	Low Chromosomal Instability	0.555166
Bladder Urothelial Carcinoma	Low Chromosomal Instability	0.788983
Bladder Urothelial Carcinoma	Low Chromosomal Instability	2.01167
Bladder Urothelial Carcinoma	Low Chromosomal Instability	0.181166
Bladder Urothelial Carcinoma	Low Chromosomal Instability	0.096326
Bladder Urothelial Carcinoma	Low Chromosomal Instability	0.689093
Bladder Urothelial Carcinoma	Low Chromosomal Instability	0.0527569
Bladder Urothelial Carcinoma	Low Chromosomal Instability	1.19391
Bladder Urothelial Carcinoma	Low Chromosomal Instability	0.4335
Bladder Urothelial Carcinoma	Low Chromosomal Instability	3.47198
Bladder Urothelial Carcinoma	Low Chromosomal Instability	0.841592
Bladder Urothelial Carcinoma	Low Chromosomal Instability	0.110463
Bladder Urothelial Carcinoma	Low Chromosomal Instability	10.1339
Bladder Urothelial Carcinoma	Low Chromosomal Instability	1.98005
Bladder Urothelial Carcinoma	Low Chromosomal Instability	0.450673
Bladder Urothelial Carcinoma	Low Chromosomal Instability	2.81079
Bladder Urothelial Carcinoma	Low Chromosomal Instability	1.96882
Bladder Urothelial Carcinoma	Low Chromosomal Instability	0.556284
Bladder Urothelial Carcinoma	Low Chromosomal Instability	0.150041
Bladder Urothelial Carcinoma	Low Chromosomal Instability	0.152927
Bladder Urothelial Carcinoma	Low Chromosomal Instability	0.890688
Bladder Urothelial Carcinoma	Low Chromosomal Instability	2.28765
Bladder Urothelial Carcinoma	Low Chromosomal Instability	0.130153
Bladder Urothelial Carcinoma	Low Chromosomal Instability	0.24766
Bladder Urothelial Carcinoma	Low Chromosomal Instability	0.0930135
Bladder Urothelial Carcinoma	Low Chromosomal Instability	0.0988797
Bladder Urothelial Carcinoma	Low Chromosomal Instability	11.9731
Bladder Urothelial Carcinoma	Low Chromosomal Instability	0.432028
Bladder Urothelial Carcinoma	Low Chromosomal Instability	2.5672
Bladder Urothelial Carcinoma	Low Chromosomal Instability	5.03057
Bladder Urothelial Carcinoma	Low Chromosomal Instability	0.178763
Bladder Urothelial Carcinoma	Low Chromosomal Instability	0.175271
Bladder Urothelial Carcinoma	Low Chromosomal Instability	0.148262
Bladder Urothelial Carcinoma	Low Chromosomal Instability	0.644185
Bladder Urothelial Carcinoma	Low Chromosomal Instability	0.110088
Bladder Urothelial Carcinoma	High Chromosomal Instability	0.354744
Bladder Urothelial Carcinoma	Low Chromosomal Instability	0.264467
Bladder Urothelial Carcinoma	Low Chromosomal Instability	1.74015
Bladder Urothelial Carcinoma	Low Chromosomal Instability	0.481105
Bladder Urothelial Carcinoma	Low Chromosomal Instability	0.57224
Bladder Urothelial Carcinoma	Low Chromosomal Instability	1.04047
Bladder Urothelial Carcinoma	Low Chromosomal Instability	2.30627
Bladder Urothelial Carcinoma	Low Chromosomal Instability	0.828724
Bladder Urothelial Carcinoma	Low Chromosomal Instability	0.326677
Bladder Urothelial Carcinoma	Low Chromosomal Instability	0.794427
Bladder Urothelial Carcinoma	Low Chromosomal Instability	1.1105
Bladder Urothelial Carcinoma	Low Chromosomal Instability	0.223547
Bladder Urothelial Carcinoma	Low Chromosomal Instability	0.557691
Bladder Urothelial Carcinoma	Low Chromosomal Instability	0.0483613
Bladder Urothelial Carcinoma	Low Chromosomal Instability	0.498884
Bladder Urothelial Carcinoma	Low Chromosomal Instability	2.94925
Bladder Urothelial Carcinoma	Low Chromosomal Instability	0.750536
Bladder Urothelial Carcinoma	Low Chromosomal Instability	0.237953
Bladder Urothelial Carcinoma	Low Chromosomal Instability	0.807778
Bladder Urothelial Carcinoma	Low Chromosomal Instability	0.496941
Bladder Urothelial Carcinoma	Low Chromosomal Instability	0.594305
Bladder Urothelial Carcinoma	Low Chromosomal Instability	0.163869
Bladder Urothelial Carcinoma	Low Chromosomal Instability	0.913631
Bladder Urothelial Carcinoma	Low Chromosomal Instability	0.442891
Bladder Urothelial Carcinoma	Low Chromosomal Instability	1.26723
Bladder Urothelial Carcinoma	Low Chromosomal Instability	0.100581
Bladder Urothelial Carcinoma	Low Chromosomal Instability	3.02531
Bladder Urothelial Carcinoma	Low Chromosomal Instability	1.33584
Bladder Urothelial Carcinoma	Low Chromosomal Instability	0.963506
Bladder Urothelial Carcinoma	Low Chromosomal Instability	0.878315
Bladder Urothelial Carcinoma	Low Chromosomal Instability	1.02105
Bladder Urothelial Carcinoma	Low Chromosomal Instability	0.464465
Bladder Urothelial Carcinoma	Low Chromosomal Instability	0.307394
Bladder Urothelial Carcinoma	Low Chromosomal Instability	0.57239
Bladder Urothelial Carcinoma	Low Chromosomal Instability	1.60778
Bladder Urothelial Carcinoma	Low Chromosomal Instability	0.297952
Bladder Urothelial Carcinoma	High Chromosomal Instability	0.900549
Bladder Urothelial Carcinoma	Low Chromosomal Instability	0.303998
Bladder Urothelial Carcinoma	Low Chromosomal Instability	0.218479
Bladder Urothelial Carcinoma	High Chromosomal Instability	0.752766
Bladder Urothelial Carcinoma	Low Chromosomal Instability	0.564444
Bladder Urothelial Carcinoma	High Chromosomal Instability	1.15804
Bladder Urothelial Carcinoma	High Chromosomal Instability	0.744793
Bladder Urothelial Carcinoma	High Chromosomal Instability	3.32233
Bladder Urothelial Carcinoma	High Chromosomal Instability	0.125875
Bladder Urothelial Carcinoma	High Chromosomal Instability	9.16424
Bladder Urothelial Carcinoma	High Chromosomal Instability	0.542926
Bladder Urothelial Carcinoma	High Chromosomal Instability	0.328646
Bladder Urothelial Carcinoma	Low Chromosomal Instability	0.308219
Bladder Urothelial Carcinoma	High Chromosomal Instability	0.177848
Bladder Urothelial Carcinoma	High Chromosomal Instability	1.24318
Bladder Urothelial Carcinoma	High Chromosomal Instability	1.03066
Bladder Urothelial Carcinoma	High Chromosomal Instability	2.19935
Bladder Urothelial Carcinoma	Low Chromosomal Instability	0.106464
Bladder Urothelial Carcinoma	Low Chromosomal Instability	0.591918
Bladder Urothelial Carcinoma	Low Chromosomal Instability	1.18782
Bladder Urothelial Carcinoma	High Chromosomal Instability	0.112164
Bladder Urothelial Carcinoma	High Chromosomal Instability	2.22308
Bladder Urothelial Carcinoma	High Chromosomal Instability	0.302538
Bladder Urothelial Carcinoma	High Chromosomal Instability	0.77994
Bladder Urothelial Carcinoma	Low Chromosomal Instability	0.926197
Bladder Urothelial Carcinoma	High Chromosomal Instability	0.39311
Bladder Urothelial Carcinoma	High Chromosomal Instability	1.13298
Bladder Urothelial Carcinoma	High Chromosomal Instability	1.71962
Bladder Urothelial Carcinoma	High Chromosomal Instability	0.45422
Bladder Urothelial Carcinoma	Low Chromosomal Instability	0.188522
Bladder Urothelial Carcinoma	High Chromosomal Instability	2.80842
Bladder Urothelial Carcinoma	High Chromosomal Instability	0.956768
Bladder Urothelial Carcinoma	Low Chromosomal Instability	0.837769
Bladder Urothelial Carcinoma	Low Chromosomal Instability	0.301494
Bladder Urothelial Carcinoma	High Chromosomal Instability	2.35501
Bladder Urothelial Carcinoma	High Chromosomal Instability	0.870015
Bladder Urothelial Carcinoma	High Chromosomal Instability	0.774552
Bladder Urothelial Carcinoma	Low Chromosomal Instability	0.163366
Bladder Urothelial Carcinoma	High Chromosomal Instability	0.479604
Bladder Urothelial Carcinoma	High Chromosomal Instability	0.551783
Bladder Urothelial Carcinoma	High Chromosomal Instability	1.29698
Bladder Urothelial Carcinoma	High Chromosomal Instability	1.91684
Bladder Urothelial Carcinoma	High Chromosomal Instability	0.195448
Bladder Urothelial Carcinoma	High Chromosomal Instability	0.438044
Bladder Urothelial Carcinoma	High Chromosomal Instability	0.676363
Bladder Urothelial Carcinoma	Low Chromosomal Instability	0.120714
Bladder Urothelial Carcinoma	Low Chromosomal Instability	0.502891
Bladder Urothelial Carcinoma	Low Chromosomal Instability	0.267758
Bladder Urothelial Carcinoma	High Chromosomal Instability	0.244079
Bladder Urothelial Carcinoma	High Chromosomal Instability	0.893679
Bladder Urothelial Carcinoma	Low Chromosomal Instability	0.0604856
Bladder Urothelial Carcinoma	Low Chromosomal Instability	0.136651
Bladder Urothelial Carcinoma	High Chromosomal Instability	0.183402
Bladder Urothelial Carcinoma	Low Chromosomal Instability	0.155415
Bladder Urothelial Carcinoma	Low Chromosomal Instability	0.0902297
Bladder Urothelial Carcinoma	Low Chromosomal Instability	0.425132
Bladder Urothelial Carcinoma	High Chromosomal Instability	0.32147
Bladder Urothelial Carcinoma	Low Chromosomal Instability	0.646351
Bladder Urothelial Carcinoma	Low Chromosomal Instability	0.278037
Bladder Urothelial Carcinoma	High Chromosomal Instability	0.487241
Bladder Urothelial Carcinoma	High Chromosomal Instability	0.309476
Bladder Urothelial Carcinoma	High Chromosomal Instability	1.53956
Bladder Urothelial Carcinoma	Low Chromosomal Instability	1.99599
Bladder Urothelial Carcinoma	Low Chromosomal Instability	0.70438
Bladder Urothelial Carcinoma	High Chromosomal Instability	0.733824
Bladder Urothelial Carcinoma	Low Chromosomal Instability	0.620559
Bladder Urothelial Carcinoma	High Chromosomal Instability	1.23416
Bladder Urothelial Carcinoma	Low Chromosomal Instability	2.74692
Bladder Urothelial Carcinoma	High Chromosomal Instability	1.12431
Bladder Urothelial Carcinoma	Low Chromosomal Instability	0.0861949
Bladder Urothelial Carcinoma	High Chromosomal Instability	0.830598
Bladder Urothelial Carcinoma	High Chromosomal Instability	2.64199
Bladder Urothelial Carcinoma	High Chromosomal Instability	0.684474
Bladder Urothelial Carcinoma	High Chromosomal Instability	1.88091
Bladder Urothelial Carcinoma	High Chromosomal Instability	1.08796
Bladder Urothelial Carcinoma	High Chromosomal Instability	0.363558
Bladder Urothelial Carcinoma	High Chromosomal Instability	0.486269
Bladder Urothelial Carcinoma	High Chromosomal Instability	0.72734
Bladder Urothelial Carcinoma	Low Chromosomal Instability	0.476909
Bladder Urothelial Carcinoma	High Chromosomal Instability	1.27899
Bladder Urothelial Carcinoma	High Chromosomal Instability	1.06575
Bladder Urothelial Carcinoma	Low Chromosomal Instability	1.08787
Bladder Urothelial Carcinoma	High Chromosomal Instability	1.6021
Bladder Urothelial Carcinoma	High Chromosomal Instability	1.90841
Bladder Urothelial Carcinoma	High Chromosomal Instability	2.06637
Bladder Urothelial Carcinoma	High Chromosomal Instability	0.212511
Bladder Urothelial Carcinoma	High Chromosomal Instability	0.201271
Bladder Urothelial Carcinoma	High Chromosomal Instability	0.189326
Bladder Urothelial Carcinoma	High Chromosomal Instability	0.474995
Bladder Urothelial Carcinoma	High Chromosomal Instability	0.559149
Bladder Urothelial Carcinoma	Low Chromosomal Instability	0.342475
Bladder Urothelial Carcinoma	High Chromosomal Instability	0.70158
Bladder Urothelial Carcinoma	High Chromosomal Instability	1.06452
Bladder Urothelial Carcinoma	High Chromosomal Instability	0.457231
Bladder Urothelial Carcinoma	High Chromosomal Instability	0.602549
Bladder Urothelial Carcinoma	High Chromosomal Instability	0.345157
Bladder Urothelial Carcinoma	High Chromosomal Instability	0.413517
Bladder Urothelial Carcinoma	High Chromosomal Instability	0.572351
Bladder Urothelial Carcinoma	Low Chromosomal Instability	0.363218
Bladder Urothelial Carcinoma	High Chromosomal Instability	0.351081
Bladder Urothelial Carcinoma	High Chromosomal Instability	2.01818
Bladder Urothelial Carcinoma	Low Chromosomal Instability	0.331053
Bladder Urothelial Carcinoma	High Chromosomal Instability	0.434616
Bladder Urothelial Carcinoma	Low Chromosomal Instability	0.361961
Bladder Urothelial Carcinoma	Low Chromosomal Instability	0.148033
Bladder Urothelial Carcinoma	High Chromosomal Instability	0.870207
Bladder Urothelial Carcinoma	High Chromosomal Instability	0.477012
Bladder Urothelial Carcinoma	Low Chromosomal Instability	1.6732
Bladder Urothelial Carcinoma	High Chromosomal Instability	0.790287
Bladder Urothelial Carcinoma	Low Chromosomal Instability	6.12927
Bladder Urothelial Carcinoma	Low Chromosomal Instability	0.301914
Bladder Urothelial Carcinoma	High Chromosomal Instability	6.43227
Bladder Urothelial Carcinoma	High Chromosomal Instability	1.79288
Bladder Urothelial Carcinoma	High Chromosomal Instability	1.71836
Bladder Urothelial Carcinoma	High Chromosomal Instability	0.599595
Bladder Urothelial Carcinoma	High Chromosomal Instability	0.840009
Bladder Urothelial Carcinoma	High Chromosomal Instability	0.50358
Bladder Urothelial Carcinoma	High Chromosomal Instability	0.346003
Bladder Urothelial Carcinoma	High Chromosomal Instability	0.407874
Bladder Urothelial Carcinoma	High Chromosomal Instability	1.9376
Bladder Urothelial Carcinoma	High Chromosomal Instability	0.606587
Bladder Urothelial Carcinoma	High Chromosomal Instability	0.304273
Bladder Urothelial Carcinoma	High Chromosomal Instability	0.619935
Bladder Urothelial Carcinoma	High Chromosomal Instability	4.66553
Bladder Urothelial Carcinoma	Low Chromosomal Instability	0.383759
Bladder Urothelial Carcinoma	Low Chromosomal Instability	0.226401
Bladder Urothelial Carcinoma	High Chromosomal Instability	0.103694
Bladder Urothelial Carcinoma	Low Chromosomal Instability	0.349135
Bladder Urothelial Carcinoma	Low Chromosomal Instability	0.729133
Bladder Urothelial Carcinoma	Low Chromosomal Instability	0.339453
Bladder Urothelial Carcinoma	High Chromosomal Instability	0.905979
Bladder Urothelial Carcinoma	High Chromosomal Instability	0.863645
Bladder Urothelial Carcinoma	High Chromosomal Instability	1.58701
Bladder Urothelial Carcinoma	High Chromosomal Instability	3.04795
Bladder Urothelial Carcinoma	High Chromosomal Instability	1.18419
Bladder Urothelial Carcinoma	Low Chromosomal Instability	1.33584
Bladder Urothelial Carcinoma	Low Chromosomal Instability	0.774196
Bladder Urothelial Carcinoma	High Chromosomal Instability	0.201336
Bladder Urothelial Carcinoma	Low Chromosomal Instability	0.886179
Bladder Urothelial Carcinoma	High Chromosomal Instability	0.591176
Bladder Urothelial Carcinoma	High Chromosomal Instability	0.447148
Bladder Urothelial Carcinoma	High Chromosomal Instability	0.411696
Bladder Urothelial Carcinoma	Low Chromosomal Instability	0.448803
Bladder Urothelial Carcinoma	High Chromosomal Instability	0.0773863
Bladder Urothelial Carcinoma	High Chromosomal Instability	1.68152
Bladder Urothelial Carcinoma	High Chromosomal Instability	2.36383
Bladder Urothelial Carcinoma	High Chromosomal Instability	0.67621
Bladder Urothelial Carcinoma	High Chromosomal Instability	2.88449
Bladder Urothelial Carcinoma	High Chromosomal Instability	0.735226
Bladder Urothelial Carcinoma	High Chromosomal Instability	0.176002
Bladder Urothelial Carcinoma	Low Chromosomal Instability	1.0379
Bladder Urothelial Carcinoma	Low Chromosomal Instability	0.238514
Bladder Urothelial Carcinoma	High Chromosomal Instability	0.594224
Bladder Urothelial Carcinoma	Low Chromosomal Instability	0.273676
Bladder Urothelial Carcinoma	Low Chromosomal Instability	0.249962
Bladder Urothelial Carcinoma	High Chromosomal Instability	0.245306
Bladder Urothelial Carcinoma	Low Chromosomal Instability	0.276342
Bladder Urothelial Carcinoma	High Chromosomal Instability	0.353667
Bladder Urothelial Carcinoma	High Chromosomal Instability	0.900423
Bladder Urothelial Carcinoma	High Chromosomal Instability	0.636958
Bladder Urothelial Carcinoma	High Chromosomal Instability	0.839534
Bladder Urothelial Carcinoma	High Chromosomal Instability	0.676559
Bladder Urothelial Carcinoma	High Chromosomal Instability	1.48337
Bladder Urothelial Carcinoma	High Chromosomal Instability	0.377588
Bladder Urothelial Carcinoma	Low Chromosomal Instability	0.402054
Bladder Urothelial Carcinoma	High Chromosomal Instability	4.86096
Bladder Urothelial Carcinoma	Low Chromosomal Instability	4.21611
Bladder Urothelial Carcinoma	High Chromosomal Instability	1.38547
Bladder Urothelial Carcinoma	High Chromosomal Instability	0.0912878
Bladder Urothelial Carcinoma	High Chromosomal Instability	0.621819
Bladder Urothelial Carcinoma	High Chromosomal Instability	0.690443
Bladder Urothelial Carcinoma	High Chromosomal Instability	2.9128
Bladder Urothelial Carcinoma	Low Chromosomal Instability	0.663053
Bladder Urothelial Carcinoma	High Chromosomal Instability	1.25337
Bladder Urothelial Carcinoma	High Chromosomal Instability	1.16192
Bladder Urothelial Carcinoma	Low Chromosomal Instability	0.0538258
Bladder Urothelial Carcinoma	Low Chromosomal Instability	0.132026
Bladder Urothelial Carcinoma	High Chromosomal Instability	1.11315
Bladder Urothelial Carcinoma	High Chromosomal Instability	0.277189
Bladder Urothelial Carcinoma	High Chromosomal Instability	0.837619
Bladder Urothelial Carcinoma	High Chromosomal Instability	1.35677
Bladder Urothelial Carcinoma	High Chromosomal Instability	0.731566
Bladder Urothelial Carcinoma	Low Chromosomal Instability	0.105693
Bladder Urothelial Carcinoma	Low Chromosomal Instability	0.0732437
Bladder Urothelial Carcinoma	High Chromosomal Instability	0.840709
Bladder Urothelial Carcinoma	High Chromosomal Instability	0.939368
Bladder Urothelial Carcinoma	Low Chromosomal Instability	5.00793
Bladder Urothelial Carcinoma	High Chromosomal Instability	0.0685244
Bladder Urothelial Carcinoma	High Chromosomal Instability	0.630328
Bladder Urothelial Carcinoma	High Chromosomal Instability	2.22606
Bladder Urothelial Carcinoma	High Chromosomal Instability	4.10284
Bladder Urothelial Carcinoma	Low Chromosomal Instability	0.77252
Bladder Urothelial Carcinoma	High Chromosomal Instability	0.591314
Bladder Urothelial Carcinoma	High Chromosomal Instability	0.225018
Bladder Urothelial Carcinoma	High Chromosomal Instability	0.493702
Bladder Urothelial Carcinoma	High Chromosomal Instability	0.464326
Bladder Urothelial Carcinoma	High Chromosomal Instability	0.242495
Bladder Urothelial Carcinoma	High Chromosomal Instability	0.453147
Bladder Urothelial Carcinoma	High Chromosomal Instability	2.27057
Bladder Urothelial Carcinoma	Low Chromosomal Instability	0.66556
Bladder Urothelial Carcinoma	High Chromosomal Instability	1.3448
Bladder Urothelial Carcinoma	High Chromosomal Instability	0.91809
Bladder Urothelial Carcinoma	High Chromosomal Instability	0.520823
Bladder Urothelial Carcinoma	High Chromosomal Instability	0.459117
Bladder Urothelial Carcinoma	Low Chromosomal Instability	0.780154
Bladder Urothelial Carcinoma	High Chromosomal Instability	1.54431
Bladder Urothelial Carcinoma	High Chromosomal Instability	1.74512
Bladder Urothelial Carcinoma	High Chromosomal Instability	0.769908
Bladder Urothelial Carcinoma	High Chromosomal Instability	0.440153
Bladder Urothelial Carcinoma	High Chromosomal Instability	0.219521
Bladder Urothelial Carcinoma	High Chromosomal Instability	0.663334
Bladder Urothelial Carcinoma	High Chromosomal Instability	1.28632
Bladder Urothelial Carcinoma	Low Chromosomal Instability	0.945662
Bladder Urothelial Carcinoma	High Chromosomal Instability	0.154922
Bladder Urothelial Carcinoma	High Chromosomal Instability	0.719064
Bladder Urothelial Carcinoma	Low Chromosomal Instability	0.493543
Bladder Urothelial Carcinoma	High Chromosomal Instability	0.404554
Bladder Urothelial Carcinoma	Low Chromosomal Instability	0.290693
Breast Carcinoma	High Chromosomal Instability	0.513874
Breast Carcinoma	Low Chromosomal Instability	0.59017
Breast Carcinoma	Low Chromosomal Instability	1.23322
Breast Carcinoma	Low Chromosomal Instability	0.664329
Breast Carcinoma	Low Chromosomal Instability	4.76859
Breast Carcinoma	Low Chromosomal Instability	0.586402
Breast Carcinoma	High Chromosomal Instability	1.03691
Breast Carcinoma	Low Chromosomal Instability	0.573635
Breast Carcinoma	Low Chromosomal Instability	0.827011
Breast Carcinoma	Low Chromosomal Instability	1.69123
Breast Carcinoma	Low Chromosomal Instability	0.639846
Breast Carcinoma	Low Chromosomal Instability	0.843386
Breast Carcinoma	Low Chromosomal Instability	1.15875
Breast Carcinoma	Low Chromosomal Instability	0.715148
Breast Carcinoma	Low Chromosomal Instability	1.00885
Breast Carcinoma	Low Chromosomal Instability	0.94252
Breast Carcinoma	Low Chromosomal Instability	0.291723
Breast Carcinoma	Low Chromosomal Instability	3.24622
Breast Carcinoma	Low Chromosomal Instability	0.261155
Breast Carcinoma	Low Chromosomal Instability	1.72929
Breast Carcinoma	High Chromosomal Instability	6.75891
Breast Carcinoma	Low Chromosomal Instability	0.372378
Breast Carcinoma	High Chromosomal Instability	1.88832
Breast Carcinoma	Low Chromosomal Instability	0.271105
Breast Carcinoma	Low Chromosomal Instability	0.776364
Breast Carcinoma	Low Chromosomal Instability	3.39141
Breast Carcinoma	Low Chromosomal Instability	0.151587
Breast Carcinoma	Low Chromosomal Instability	0.972583
Breast Carcinoma	High Chromosomal Instability	2.54158
Breast Carcinoma	Low Chromosomal Instability	0.539022
Breast Carcinoma	Low Chromosomal Instability	0.988363
Breast Carcinoma	Low Chromosomal Instability	0.909105
Breast Carcinoma	Low Chromosomal Instability	11.2232
Breast Carcinoma	Low Chromosomal Instability	0.369099
Breast Carcinoma	Low Chromosomal Instability	3.3735
Breast Carcinoma	Low Chromosomal Instability	0.483097
Breast Carcinoma	Low Chromosomal Instability	1.48538
Breast Carcinoma	Low Chromosomal Instability	0.317513
Breast Carcinoma	Low Chromosomal Instability	0.604646
Breast Carcinoma	High Chromosomal Instability	6.65126
Breast Carcinoma	High Chromosomal Instability	8.22716
Breast Carcinoma	Low Chromosomal Instability	0.379045
Breast Carcinoma	Low Chromosomal Instability	0.91304
Breast Carcinoma	Low Chromosomal Instability	0.284436
Breast Carcinoma	Low Chromosomal Instability	0.926101
Breast Carcinoma	Low Chromosomal Instability	1.40175
Breast Carcinoma	Low Chromosomal Instability	0.769462
Breast Carcinoma	High Chromosomal Instability	4.15806
Breast Carcinoma	Low Chromosomal Instability	0.699804
Breast Carcinoma	Low Chromosomal Instability	0.301932
Breast Carcinoma	Low Chromosomal Instability	0.936286
Breast Carcinoma	Low Chromosomal Instability	0.530095
Breast Carcinoma	Low Chromosomal Instability	0.956911
Breast Carcinoma	Low Chromosomal Instability	0.303356
Breast Carcinoma	High Chromosomal Instability	1.76062
Breast Carcinoma	Low Chromosomal Instability	1.0193
Breast Carcinoma	High Chromosomal Instability	1.21576
Breast Carcinoma	Low Chromosomal Instability	0.326325
Breast Carcinoma	Low Chromosomal Instability	5.84331
Breast Carcinoma	Low Chromosomal Instability	1.03343
Breast Carcinoma	High Chromosomal Instability	2.23339
Breast Carcinoma	High Chromosomal Instability	1.31646
Breast Carcinoma	Low Chromosomal Instability	0.86964
Breast Carcinoma	Low Chromosomal Instability	0.534315
Breast Carcinoma	Low Chromosomal Instability	0.198483
Breast Carcinoma	Low Chromosomal Instability	0.91272
Breast Carcinoma	Low Chromosomal Instability	0.327165
Breast Carcinoma	Low Chromosomal Instability	0.47486
Breast Carcinoma	Low Chromosomal Instability	2.15138
Breast Carcinoma	Low Chromosomal Instability	0.388039
Breast Carcinoma	High Chromosomal Instability	3.36086
Breast Carcinoma	Low Chromosomal Instability	0.171182
Breast Carcinoma	Low Chromosomal Instability	1.55643
Breast Carcinoma	Low Chromosomal Instability	0.430558
Breast Carcinoma	Low Chromosomal Instability	2.13683
Breast Carcinoma	Low Chromosomal Instability	0.465341
Breast Carcinoma	Low Chromosomal Instability	0.553012
Breast Carcinoma	Low Chromosomal Instability	0.743387
Breast Carcinoma	Low Chromosomal Instability	0.520993
Breast Carcinoma	Low Chromosomal Instability	0.616013
Breast Carcinoma	Low Chromosomal Instability	2.84828
Breast Carcinoma	Low Chromosomal Instability	0.944472
Breast Carcinoma	Low Chromosomal Instability	0.350351
Breast Carcinoma	Low Chromosomal Instability	0.740487
Breast Carcinoma	Low Chromosomal Instability	0.892621
Breast Carcinoma	Low Chromosomal Instability	1.32376
Breast Carcinoma	Low Chromosomal Instability	1.47163
Breast Carcinoma	Low Chromosomal Instability	0.601148
Breast Carcinoma	Low Chromosomal Instability	0.329211
Breast Carcinoma	Low Chromosomal Instability	0.711495
Breast Carcinoma	High Chromosomal Instability	1.6812
Breast Carcinoma	Low Chromosomal Instability	1.4262
Breast Carcinoma	Low Chromosomal Instability	4.58745
Breast Carcinoma	Low Chromosomal Instability	0.521735
Breast Carcinoma	Low Chromosomal Instability	6.48566
Breast Carcinoma	Low Chromosomal Instability	3.34095
Breast Carcinoma	Low Chromosomal Instability	1.55449
Breast Carcinoma	Low Chromosomal Instability	1.20449
Breast Carcinoma	High Chromosomal Instability	4.36532
Breast Carcinoma	Low Chromosomal Instability	1.07941
Breast Carcinoma	High Chromosomal Instability	5.44289
Breast Carcinoma	Low Chromosomal Instability	0.787678
Breast Carcinoma	Low Chromosomal Instability	3.48322
Breast Carcinoma	Low Chromosomal Instability	0.772667
Breast Carcinoma	Low Chromosomal Instability	0.142864
Breast Carcinoma	Low Chromosomal Instability	0.326474
Breast Carcinoma	Low Chromosomal Instability	0.663346
Breast Carcinoma	Low Chromosomal Instability	0.464508
Breast Carcinoma	Low Chromosomal Instability	0.677197
Breast Carcinoma	Low Chromosomal Instability	0.39985
Breast Carcinoma	High Chromosomal Instability	2.35973
Breast Carcinoma	Low Chromosomal Instability	0.556074
Breast Carcinoma	Low Chromosomal Instability	1.18157
Breast Carcinoma	High Chromosomal Instability	3.13404
Breast Carcinoma	Low Chromosomal Instability	2.19973
Breast Carcinoma	Low Chromosomal Instability	0.290725
Breast Carcinoma	Low Chromosomal Instability	1.30111
Breast Carcinoma	Low Chromosomal Instability	0.890493
Breast Carcinoma	Low Chromosomal Instability	1.06189
Breast Carcinoma	Low Chromosomal Instability	0.719847
Breast Carcinoma	Low Chromosomal Instability	0.965606
Breast Carcinoma	Low Chromosomal Instability	1.08239
Breast Carcinoma	Low Chromosomal Instability	0.336717
Breast Carcinoma	Low Chromosomal Instability	2.27219
Breast Carcinoma	Low Chromosomal Instability	0.871451
Breast Carcinoma	High Chromosomal Instability	2.84364
Breast Carcinoma	Low Chromosomal Instability	0.656388
Breast Carcinoma	Low Chromosomal Instability	2.6362
Breast Carcinoma	Low Chromosomal Instability	0.61431
Breast Carcinoma	Low Chromosomal Instability	0.565491
Breast Carcinoma	Low Chromosomal Instability	0.298129
Breast Carcinoma	High Chromosomal Instability	3.91933
Breast Carcinoma	Low Chromosomal Instability	0.551455
Breast Carcinoma	High Chromosomal Instability	5.63061
Breast Carcinoma	Low Chromosomal Instability	0.358787
Breast Carcinoma	Low Chromosomal Instability	0.870193
Breast Carcinoma	Low Chromosomal Instability	0.361647
Breast Carcinoma	Low Chromosomal Instability	3.58841
Breast Carcinoma	Low Chromosomal Instability	2.65147
Breast Carcinoma	Low Chromosomal Instability	0.194024
Breast Carcinoma	Low Chromosomal Instability	0.663869
Breast Carcinoma	High Chromosomal Instability	3.4447
Breast Carcinoma	High Chromosomal Instability	1.30102
Breast Carcinoma	Low Chromosomal Instability	0.440432
Breast Carcinoma	High Chromosomal Instability	4.13188
Breast Carcinoma	Low Chromosomal Instability	2.07411
Breast Carcinoma	Low Chromosomal Instability	0.760578
Breast Carcinoma	Low Chromosomal Instability	1.70862
Breast Carcinoma	Low Chromosomal Instability	1.24903
Breast Carcinoma	Low Chromosomal Instability	0.810677
Breast Carcinoma	Low Chromosomal Instability	0.317323
Breast Carcinoma	High Chromosomal Instability	0.842754
Breast Carcinoma	Low Chromosomal Instability	4.93966
Breast Carcinoma	Low Chromosomal Instability	0.920893
Breast Carcinoma	Low Chromosomal Instability	3.75152
Breast Carcinoma	Low Chromosomal Instability	0.587859
Breast Carcinoma	Low Chromosomal Instability	0.582663
Breast Carcinoma	Low Chromosomal Instability	0.418729
Breast Carcinoma	Low Chromosomal Instability	1.27112
Breast Carcinoma	Low Chromosomal Instability	0.502671
Breast Carcinoma	Low Chromosomal Instability	0.337155
Breast Carcinoma	Low Chromosomal Instability	0.53789
Breast Carcinoma	Low Chromosomal Instability	0.421833
Breast Carcinoma	Low Chromosomal Instability	0.120322
Breast Carcinoma	Low Chromosomal Instability	0.441278
Breast Carcinoma	Low Chromosomal Instability	0.513981
Breast Carcinoma	Low Chromosomal Instability	0.302201
Breast Carcinoma	Low Chromosomal Instability	0.569501
Breast Carcinoma	Low Chromosomal Instability	0.867218
Breast Carcinoma	Low Chromosomal Instability	1.24753
Breast Carcinoma	Low Chromosomal Instability	0.183577
Breast Carcinoma	High Chromosomal Instability	2.50461
Breast Carcinoma	Low Chromosomal Instability	0.246871
Breast Carcinoma	High Chromosomal Instability	1.29834
Breast Carcinoma	High Chromosomal Instability	2.34848
Breast Carcinoma	Low Chromosomal Instability	1.13859
Breast Carcinoma	Low Chromosomal Instability	0.409295
Breast Carcinoma	High Chromosomal Instability	2.89367
Breast Carcinoma	Low Chromosomal Instability	1.01259
Breast Carcinoma	Low Chromosomal Instability	1.36602
Breast Carcinoma	Low Chromosomal Instability	1.5395
Breast Carcinoma	Low Chromosomal Instability	0.469277
Breast Carcinoma	Low Chromosomal Instability	1.95799
Breast Carcinoma	Low Chromosomal Instability	1.12256
Breast Carcinoma	Low Chromosomal Instability	1.01649
Breast Carcinoma	Low Chromosomal Instability	1.28448
Breast Carcinoma	Low Chromosomal Instability	1.03971
Breast Carcinoma	High Chromosomal Instability	0.525795
Breast Carcinoma	Low Chromosomal Instability	0.214929
Breast Carcinoma	Low Chromosomal Instability	0.525841
Breast Carcinoma	Low Chromosomal Instability	0.66026
Breast Carcinoma	Low Chromosomal Instability	0.547453
Breast Carcinoma	Low Chromosomal Instability	0.667155
Breast Carcinoma	Low Chromosomal Instability	2.26894
Breast Carcinoma	Low Chromosomal Instability	2.49846
Breast Carcinoma	Low Chromosomal Instability	0.620024
Breast Carcinoma	Low Chromosomal Instability	0.359867
Breast Carcinoma	Low Chromosomal Instability	0.400696
Breast Carcinoma	Low Chromosomal Instability	2.86056
Breast Carcinoma	Low Chromosomal Instability	0.901583
Breast Carcinoma	Low Chromosomal Instability	1.02905
Breast Carcinoma	Low Chromosomal Instability	0.32641
Breast Carcinoma	High Chromosomal Instability	3.37266
Breast Carcinoma	Low Chromosomal Instability	1.3864
Breast Carcinoma	Low Chromosomal Instability	0.775631
Breast Carcinoma	Low Chromosomal Instability	2.37046
Breast Carcinoma	Low Chromosomal Instability	0.783649
Breast Carcinoma	High Chromosomal Instability	4.67642
Breast Carcinoma	Low Chromosomal Instability	4.08976
Breast Carcinoma	Low Chromosomal Instability	0.364029
Breast Carcinoma	Low Chromosomal Instability	0.788214
Breast Carcinoma	Low Chromosomal Instability	2.35847
Breast Carcinoma	High Chromosomal Instability	1.00794
Breast Carcinoma	Low Chromosomal Instability	0.514188
Breast Carcinoma	High Chromosomal Instability	2.70751
Breast Carcinoma	Low Chromosomal Instability	5.35083
Breast Carcinoma	High Chromosomal Instability	2.60988
Breast Carcinoma	Low Chromosomal Instability	0.4982
Breast Carcinoma	Low Chromosomal Instability	2.04027
Breast Carcinoma	Low Chromosomal Instability	9.10762
Breast Carcinoma	Low Chromosomal Instability	0.84819
Breast Carcinoma	Low Chromosomal Instability	1.29859
Breast Carcinoma	Low Chromosomal Instability	0.443004
Breast Carcinoma	Low Chromosomal Instability	0.651552
Breast Carcinoma	Low Chromosomal Instability	1.77786
Breast Carcinoma	Low Chromosomal Instability	0.57409
Breast Carcinoma	Low Chromosomal Instability	0.246215
Breast Carcinoma	Low Chromosomal Instability	0.353182
Breast Carcinoma	Low Chromosomal Instability	0.368648
Breast Carcinoma	Low Chromosomal Instability	1.19917
Breast Carcinoma	Low Chromosomal Instability	0.790375
Breast Carcinoma	Low Chromosomal Instability	0.499582
Breast Carcinoma	Low Chromosomal Instability	0.840935
Breast Carcinoma	Low Chromosomal Instability	1.24796
Breast Carcinoma	High Chromosomal Instability	6.39298
Breast Carcinoma	Low Chromosomal Instability	0.314797
Breast Carcinoma	Low Chromosomal Instability	0.249686
Breast Carcinoma	High Chromosomal Instability	2.02835
Breast Carcinoma	Low Chromosomal Instability	0.255185
Breast Carcinoma	Low Chromosomal Instability	0.678599
Breast Carcinoma	Low Chromosomal Instability	0.256722
Breast Carcinoma	Low Chromosomal Instability	1.2161
Breast Carcinoma	Low Chromosomal Instability	2.45592
Breast Carcinoma	Low Chromosomal Instability	2.20488
Breast Carcinoma	High Chromosomal Instability	1.63723
Breast Carcinoma	Low Chromosomal Instability	1.26424
Breast Carcinoma	Low Chromosomal Instability	0.967071
Breast Carcinoma	Low Chromosomal Instability	0.578397
Breast Carcinoma	Low Chromosomal Instability	0.677971
Breast Carcinoma	Low Chromosomal Instability	0.176224
Breast Carcinoma	High Chromosomal Instability	1.30472
Breast Carcinoma	Low Chromosomal Instability	0.347578
Breast Carcinoma	Low Chromosomal Instability	1.79673
Breast Carcinoma	Low Chromosomal Instability	20.1826
Breast Carcinoma	Low Chromosomal Instability	0.41899
Breast Carcinoma	High Chromosomal Instability	0.673081
Breast Carcinoma	Low Chromosomal Instability	0.157179
Breast Carcinoma	High Chromosomal Instability	0.923982
Breast Carcinoma	Low Chromosomal Instability	0.954345
Breast Carcinoma	Low Chromosomal Instability	0.461831
Breast Carcinoma	Low Chromosomal Instability	5.68527
Breast Carcinoma	Low Chromosomal Instability	0.233912
Breast Carcinoma	Low Chromosomal Instability	0.500685
Breast Carcinoma	High Chromosomal Instability	3.35762
Breast Carcinoma	Low Chromosomal Instability	0.616954
Breast Carcinoma	Low Chromosomal Instability	0.32822
Breast Carcinoma	Low Chromosomal Instability	0.335909
Breast Carcinoma	Low Chromosomal Instability	0.353392
Breast Carcinoma	Low Chromosomal Instability	0.260147
Breast Carcinoma	Low Chromosomal Instability	0.176406
Breast Carcinoma	Low Chromosomal Instability	0.436286
Breast Carcinoma	Low Chromosomal Instability	0.811191
Breast Carcinoma	Low Chromosomal Instability	0.508057
Breast Carcinoma	Low Chromosomal Instability	0.719264
Breast Carcinoma	Low Chromosomal Instability	1.70449
Breast Carcinoma	Low Chromosomal Instability	0.228358
Breast Carcinoma	Low Chromosomal Instability	0.539528
Breast Carcinoma	Low Chromosomal Instability	0.326464
Breast Carcinoma	High Chromosomal Instability	6.14223
Breast Carcinoma	Low Chromosomal Instability	0.854309
Breast Carcinoma	Low Chromosomal Instability	0.34696
Breast Carcinoma	High Chromosomal Instability	3.91128
Breast Carcinoma	Low Chromosomal Instability	5.2204
Breast Carcinoma	Low Chromosomal Instability	3.48419
Breast Carcinoma	Low Chromosomal Instability	0.686873
Breast Carcinoma	Low Chromosomal Instability	0.820476
Breast Carcinoma	Low Chromosomal Instability	2.41549
Breast Carcinoma	Low Chromosomal Instability	2.23546
Breast Carcinoma	Low Chromosomal Instability	0.314655
Breast Carcinoma	Low Chromosomal Instability	1.84542
Breast Carcinoma	Low Chromosomal Instability	0.372632
Breast Carcinoma	Low Chromosomal Instability	0.715312
Breast Carcinoma	High Chromosomal Instability	0.833755
Breast Carcinoma	Low Chromosomal Instability	0.179456
Breast Carcinoma	Low Chromosomal Instability	0.672812
Breast Carcinoma	Low Chromosomal Instability	0.289598
Breast Carcinoma	Low Chromosomal Instability	2.1413
Breast Carcinoma	Low Chromosomal Instability	1.56277
Breast Carcinoma	Low Chromosomal Instability	1.15104
Breast Carcinoma	High Chromosomal Instability	3.63541
Breast Carcinoma	Low Chromosomal Instability	0.32849
Breast Carcinoma	Low Chromosomal Instability	0.80542
Breast Carcinoma	Low Chromosomal Instability	0.201808
Breast Carcinoma	Low Chromosomal Instability	0.496411
Breast Carcinoma	Low Chromosomal Instability	1.00277
Breast Carcinoma	Low Chromosomal Instability	0.546089
Breast Carcinoma	Low Chromosomal Instability	0.325357
Breast Carcinoma	Low Chromosomal Instability	1.35357
Breast Carcinoma	Low Chromosomal Instability	0.267034
Breast Carcinoma	Low Chromosomal Instability	1.45809
Breast Carcinoma	Low Chromosomal Instability	3.00454
Breast Carcinoma	Low Chromosomal Instability	0.396356
Breast Carcinoma	Low Chromosomal Instability	0.354618
Breast Carcinoma	Low Chromosomal Instability	0.2048
Breast Carcinoma	High Chromosomal Instability	2.46579
Breast Carcinoma	Low Chromosomal Instability	0.5501
Breast Carcinoma	Low Chromosomal Instability	0.71488
Breast Carcinoma	Low Chromosomal Instability	2.21301
Breast Carcinoma	Low Chromosomal Instability	0.687527
Breast Carcinoma	Low Chromosomal Instability	0.347077
Breast Carcinoma	High Chromosomal Instability	5.48386
Breast Carcinoma	Low Chromosomal Instability	0.685097
Breast Carcinoma	Low Chromosomal Instability	0.989479
Breast Carcinoma	Low Chromosomal Instability	0.140896
Breast Carcinoma	High Chromosomal Instability	1.80097
Breast Carcinoma	Low Chromosomal Instability	0.453537
Breast Carcinoma	Low Chromosomal Instability	0.981745
Breast Carcinoma	Low Chromosomal Instability	0.419914
Breast Carcinoma	Low Chromosomal Instability	4.18396
Breast Carcinoma	Low Chromosomal Instability	0.205957
Breast Carcinoma	Low Chromosomal Instability	1.37568
Breast Carcinoma	Low Chromosomal Instability	4.48262
Breast Carcinoma	Low Chromosomal Instability	2.65071
Breast Carcinoma	High Chromosomal Instability	1.92986
Breast Carcinoma	Low Chromosomal Instability	1.92636
Breast Carcinoma	Low Chromosomal Instability	0.361664
Breast Carcinoma	Low Chromosomal Instability	0.548951
Breast Carcinoma	Low Chromosomal Instability	0.597333
Breast Carcinoma	Low Chromosomal Instability	0.553144
Breast Carcinoma	Low Chromosomal Instability	0.287157
Breast Carcinoma	Low Chromosomal Instability	0.470397
Breast Carcinoma	Low Chromosomal Instability	0.367711
Breast Carcinoma	Low Chromosomal Instability	0.321165
Breast Carcinoma	Low Chromosomal Instability	0.257587
Breast Carcinoma	Low Chromosomal Instability	3.3985
Breast Carcinoma	Low Chromosomal Instability	2.72107
Breast Carcinoma	High Chromosomal Instability	1.20779
Breast Carcinoma	Low Chromosomal Instability	2.30906
Breast Carcinoma	Low Chromosomal Instability	2.37637
Breast Carcinoma	Low Chromosomal Instability	0.304167
Breast Carcinoma	Low Chromosomal Instability	0.565192
Breast Carcinoma	Low Chromosomal Instability	0.188427
Breast Carcinoma	Low Chromosomal Instability	0.209796
Breast Carcinoma	Low Chromosomal Instability	0.762443
Breast Carcinoma	Low Chromosomal Instability	3.1356
Breast Carcinoma	Low Chromosomal Instability	0.688437
Breast Carcinoma	Low Chromosomal Instability	1.23068
Breast Carcinoma	Low Chromosomal Instability	2.35604
Breast Carcinoma	Low Chromosomal Instability	0.306732
Breast Carcinoma	Low Chromosomal Instability	0.303695
Breast Carcinoma	Low Chromosomal Instability	0.592861
Breast Carcinoma	Low Chromosomal Instability	0.588007
Breast Carcinoma	Low Chromosomal Instability	2.64736
Breast Carcinoma	Low Chromosomal Instability	2.12075
Breast Carcinoma	High Chromosomal Instability	3.69218
Breast Carcinoma	Low Chromosomal Instability	0.491354
Breast Carcinoma	High Chromosomal Instability	0.650229
Breast Carcinoma	High Chromosomal Instability	0.469781
Breast Carcinoma	High Chromosomal Instability	5.97612
Breast Carcinoma	Low Chromosomal Instability	0.16058
Breast Carcinoma	Low Chromosomal Instability	1.25185
Breast Carcinoma	Low Chromosomal Instability	1.54013
Breast Carcinoma	Low Chromosomal Instability	0.756972
Breast Carcinoma	Low Chromosomal Instability	1.33587
Breast Carcinoma	Low Chromosomal Instability	0.2934
Breast Carcinoma	Low Chromosomal Instability	1.50515
Breast Carcinoma	Low Chromosomal Instability	0.398468
Breast Carcinoma	Low Chromosomal Instability	0.461243
Breast Carcinoma	Low Chromosomal Instability	0.760718
Breast Carcinoma	Low Chromosomal Instability	0.542609
Breast Carcinoma	Low Chromosomal Instability	7.16176
Breast Carcinoma	Low Chromosomal Instability	0.808207
Breast Carcinoma	Low Chromosomal Instability	0.488882
Breast Carcinoma	Low Chromosomal Instability	0.86745
Breast Carcinoma	Low Chromosomal Instability	0.599472
Breast Carcinoma	Low Chromosomal Instability	1.11713
Breast Carcinoma	Low Chromosomal Instability	1.08102
Breast Carcinoma	Low Chromosomal Instability	0.453077
Breast Carcinoma	Low Chromosomal Instability	0.594444
Breast Carcinoma	High Chromosomal Instability	2.10143
Breast Carcinoma	Low Chromosomal Instability	1.02786
Breast Carcinoma	Low Chromosomal Instability	1.79349
Breast Carcinoma	Low Chromosomal Instability	1.43092
Breast Carcinoma	Low Chromosomal Instability	1.20819
Breast Carcinoma	Low Chromosomal Instability	0.852757
Breast Carcinoma	Low Chromosomal Instability	2.97478
Breast Carcinoma	Low Chromosomal Instability	1.63409
Breast Carcinoma	Low Chromosomal Instability	0.665938
Breast Carcinoma	High Chromosomal Instability	13.2065
Breast Carcinoma	High Chromosomal Instability	8.45417
Breast Carcinoma	Low Chromosomal Instability	3.83285
Breast Carcinoma	Low Chromosomal Instability	0.457133
Breast Carcinoma	Low Chromosomal Instability	0.165843
Breast Carcinoma	High Chromosomal Instability	10.5336
Breast Carcinoma	Low Chromosomal Instability	0.277214
Breast Carcinoma	Low Chromosomal Instability	0.67798
Breast Carcinoma	High Chromosomal Instability	4.63192
Breast Carcinoma	Low Chromosomal Instability	0.839147
Breast Carcinoma	Low Chromosomal Instability	0.531544
Breast Carcinoma	Low Chromosomal Instability	0.345234
Breast Carcinoma	Low Chromosomal Instability	1.43017
Breast Carcinoma	Low Chromosomal Instability	0.533069
Breast Carcinoma	Low Chromosomal Instability	3.22631
Breast Carcinoma	High Chromosomal Instability	3.64368
Breast Carcinoma	Low Chromosomal Instability	0.453605
Breast Carcinoma	Low Chromosomal Instability	0.909046
Breast Carcinoma	Low Chromosomal Instability	0.79269
Breast Carcinoma	High Chromosomal Instability	1.28539
Breast Carcinoma	High Chromosomal Instability	0.697567
Breast Carcinoma	High Chromosomal Instability	0.665345
Breast Carcinoma	Low Chromosomal Instability	0.705298
Breast Carcinoma	High Chromosomal Instability	3.1242
Breast Carcinoma	High Chromosomal Instability	2.06291
Breast Carcinoma	High Chromosomal Instability	1.26961
Breast Carcinoma	High Chromosomal Instability	3.25605
Breast Carcinoma	High Chromosomal Instability	3.80482
Breast Carcinoma	High Chromosomal Instability	0.284195
Breast Carcinoma	High Chromosomal Instability	0.833919
Breast Carcinoma	High Chromosomal Instability	1.32274
Breast Carcinoma	High Chromosomal Instability	0.94521
Breast Carcinoma	High Chromosomal Instability	1.02805
Breast Carcinoma	High Chromosomal Instability	0.200707
Breast Carcinoma	Low Chromosomal Instability	0.430348
Breast Carcinoma	Low Chromosomal Instability	0.387827
Breast Carcinoma	High Chromosomal Instability	1.3811
Breast Carcinoma	High Chromosomal Instability	2.83546
Breast Carcinoma	High Chromosomal Instability	1.90062
Breast Carcinoma	High Chromosomal Instability	0.767687
Breast Carcinoma	High Chromosomal Instability	3.10943
Breast Carcinoma	High Chromosomal Instability	1.48316
Breast Carcinoma	High Chromosomal Instability	5.58241
Breast Carcinoma	High Chromosomal Instability	6.99455
Breast Carcinoma	High Chromosomal Instability	1.27467
Breast Carcinoma	High Chromosomal Instability	3.8259
Breast Carcinoma	High Chromosomal Instability	0.777869
Breast Carcinoma	High Chromosomal Instability	4.59058
Breast Carcinoma	High Chromosomal Instability	1.88561
Breast Carcinoma	High Chromosomal Instability	2.37756
Breast Carcinoma	High Chromosomal Instability	1.23624
Breast Carcinoma	High Chromosomal Instability	1.38177
Breast Carcinoma	Low Chromosomal Instability	0.328691
Breast Carcinoma	High Chromosomal Instability	1.65451
Breast Carcinoma	High Chromosomal Instability	1.01728
Breast Carcinoma	High Chromosomal Instability	0.417653
Breast Carcinoma	Low Chromosomal Instability	0.507078
Breast Carcinoma	High Chromosomal Instability	2.00914
Breast Carcinoma	High Chromosomal Instability	2.54045
Breast Carcinoma	Low Chromosomal Instability	0.688848
Breast Carcinoma	High Chromosomal Instability	0.479667
Breast Carcinoma	Low Chromosomal Instability	0.243418
Breast Carcinoma	Low Chromosomal Instability	0.365624
Breast Carcinoma	High Chromosomal Instability	2.05001
Breast Carcinoma	High Chromosomal Instability	2.7618
Breast Carcinoma	High Chromosomal Instability	2.92559
Breast Carcinoma	High Chromosomal Instability	1.12017
Breast Carcinoma	Low Chromosomal Instability	0.191489
Breast Carcinoma	Low Chromosomal Instability	2.99385
Breast Carcinoma	High Chromosomal Instability	0.587648
Breast Carcinoma	High Chromosomal Instability	0.469131
Breast Carcinoma	High Chromosomal Instability	5.70366
Breast Carcinoma	High Chromosomal Instability	3.03868
Breast Carcinoma	High Chromosomal Instability	0.640453
Breast Carcinoma	High Chromosomal Instability	2.00543
Breast Carcinoma	High Chromosomal Instability	2.02197
Breast Carcinoma	High Chromosomal Instability	1.20108
Breast Carcinoma	Low Chromosomal Instability	0.530127
Breast Carcinoma	High Chromosomal Instability	3.86599
Breast Carcinoma	High Chromosomal Instability	0.597273
Breast Carcinoma	High Chromosomal Instability	0.966297
Breast Carcinoma	High Chromosomal Instability	0.893128
Breast Carcinoma	High Chromosomal Instability	0.528061
Breast Carcinoma	High Chromosomal Instability	0.997553
Breast Carcinoma	High Chromosomal Instability	0.602522
Breast Carcinoma	Low Chromosomal Instability	0.460191
Breast Carcinoma	High Chromosomal Instability	2.55044
Breast Carcinoma	High Chromosomal Instability	2.637
Breast Carcinoma	Low Chromosomal Instability	0.19209
Breast Carcinoma	High Chromosomal Instability	5.99114
Breast Carcinoma	Low Chromosomal Instability	0.434003
Breast Carcinoma	High Chromosomal Instability	0.365159
Breast Carcinoma	High Chromosomal Instability	1.23148
Breast Carcinoma	High Chromosomal Instability	5.85952
Breast Carcinoma	High Chromosomal Instability	2.2041
Breast Carcinoma	High Chromosomal Instability	1.77362
Breast Carcinoma	High Chromosomal Instability	7.1381
Breast Carcinoma	High Chromosomal Instability	0.25234
Breast Carcinoma	High Chromosomal Instability	4.44985
Breast Carcinoma	High Chromosomal Instability	0.57713
Breast Carcinoma	High Chromosomal Instability	0.462429
Breast Carcinoma	Low Chromosomal Instability	0.243887
Breast Carcinoma	High Chromosomal Instability	1.33042
Breast Carcinoma	High Chromosomal Instability	1.04793
Breast Carcinoma	High Chromosomal Instability	1.37257
Breast Carcinoma	High Chromosomal Instability	3.69642
Breast Carcinoma	High Chromosomal Instability	1.29167
Breast Carcinoma	High Chromosomal Instability	0.491898
Breast Carcinoma	High Chromosomal Instability	1.42013
Breast Carcinoma	High Chromosomal Instability	0.395135
Breast Carcinoma	High Chromosomal Instability	2.20422
Breast Carcinoma	High Chromosomal Instability	1.8807
Breast Carcinoma	High Chromosomal Instability	1.13459
Breast Carcinoma	High Chromosomal Instability	9.38478
Breast Carcinoma	Low Chromosomal Instability	0.629209
Breast Carcinoma	High Chromosomal Instability	2.4075
Breast Carcinoma	High Chromosomal Instability	0.775709
Breast Carcinoma	High Chromosomal Instability	0.762546
Breast Carcinoma	High Chromosomal Instability	0.446803
Breast Carcinoma	High Chromosomal Instability	6.69801
Breast Carcinoma	High Chromosomal Instability	0.457904
Breast Carcinoma	High Chromosomal Instability	0.852892
Breast Carcinoma	High Chromosomal Instability	0.843564
Breast Carcinoma	High Chromosomal Instability	8.76222
Breast Carcinoma	Low Chromosomal Instability	0.201876
Breast Carcinoma	Low Chromosomal Instability	1.57157
Breast Carcinoma	Low Chromosomal Instability	0.367809
Breast Carcinoma	High Chromosomal Instability	1.75702
Breast Carcinoma	High Chromosomal Instability	3.75752
Breast Carcinoma	High Chromosomal Instability	0.907138
Breast Carcinoma	High Chromosomal Instability	2.8377
Breast Carcinoma	Low Chromosomal Instability	0.384981
Breast Carcinoma	High Chromosomal Instability	2.34421
Breast Carcinoma	High Chromosomal Instability	1.87619
Breast Carcinoma	Low Chromosomal Instability	3.54889
Breast Carcinoma	High Chromosomal Instability	2.44873
Breast Carcinoma	Low Chromosomal Instability	0.19643
Breast Carcinoma	High Chromosomal Instability	0.829982
Breast Carcinoma	High Chromosomal Instability	2.91688
Breast Carcinoma	Low Chromosomal Instability	0.803954
Breast Carcinoma	High Chromosomal Instability	0.224178
Breast Carcinoma	High Chromosomal Instability	0.664029
Breast Carcinoma	High Chromosomal Instability	2.83981
Breast Carcinoma	High Chromosomal Instability	1.6499
Breast Carcinoma	Low Chromosomal Instability	0.238094
Breast Carcinoma	Low Chromosomal Instability	0.497434
Breast Carcinoma	High Chromosomal Instability	0.765107
Breast Carcinoma	High Chromosomal Instability	2.12661
Breast Carcinoma	High Chromosomal Instability	2.27975
Breast Carcinoma	High Chromosomal Instability	2.92239
Breast Carcinoma	High Chromosomal Instability	0.700805
Breast Carcinoma	High Chromosomal Instability	4.79798
Breast Carcinoma	High Chromosomal Instability	1.0887
Breast Carcinoma	High Chromosomal Instability	0.51236
Breast Carcinoma	High Chromosomal Instability	0.251454
Breast Carcinoma	Low Chromosomal Instability	1.60667
Breast Carcinoma	High Chromosomal Instability	2.53447
Breast Carcinoma	High Chromosomal Instability	2.32177
Breast Carcinoma	High Chromosomal Instability	2.7738
Breast Carcinoma	High Chromosomal Instability	0.942343
Breast Carcinoma	Low Chromosomal Instability	0.0916854
Breast Carcinoma	High Chromosomal Instability	0.528935
Breast Carcinoma	High Chromosomal Instability	1.38861
Breast Carcinoma	High Chromosomal Instability	0.36257
Breast Carcinoma	High Chromosomal Instability	1.40208
Breast Carcinoma	High Chromosomal Instability	1.78034
Breast Carcinoma	High Chromosomal Instability	0.250806
Breast Carcinoma	High Chromosomal Instability	4.91466
Breast Carcinoma	High Chromosomal Instability	0.584382
Breast Carcinoma	High Chromosomal Instability	0.825725
Breast Carcinoma	High Chromosomal Instability	2.11646
Breast Carcinoma	High Chromosomal Instability	0.408829
Breast Carcinoma	High Chromosomal Instability	1.45043
Breast Carcinoma	High Chromosomal Instability	0.580563
Breast Carcinoma	Low Chromosomal Instability	0.315719
Breast Carcinoma	High Chromosomal Instability	0.94323
Breast Carcinoma	High Chromosomal Instability	0.77622
Breast Carcinoma	Low Chromosomal Instability	1.04887
Breast Carcinoma	High Chromosomal Instability	0.586494
Breast Carcinoma	High Chromosomal Instability	3.86835
Breast Carcinoma	High Chromosomal Instability	0.637152
Breast Carcinoma	Low Chromosomal Instability	1.11014
Breast Carcinoma	High Chromosomal Instability	1.89696
Breast Carcinoma	Low Chromosomal Instability	0.451613
Breast Carcinoma	High Chromosomal Instability	1.77283
Breast Carcinoma	High Chromosomal Instability	0.798517
Breast Carcinoma	High Chromosomal Instability	1.19948
Breast Carcinoma	High Chromosomal Instability	0.160255
Breast Carcinoma	High Chromosomal Instability	0.810106
Breast Carcinoma	High Chromosomal Instability	0.625617
Breast Carcinoma	High Chromosomal Instability	0.98068
Breast Carcinoma	High Chromosomal Instability	2.36089
Breast Carcinoma	High Chromosomal Instability	0.660311
Breast Carcinoma	High Chromosomal Instability	1.40429
Breast Carcinoma	High Chromosomal Instability	0.918427
Breast Carcinoma	High Chromosomal Instability	3.71615
Breast Carcinoma	High Chromosomal Instability	3.03233
Breast Carcinoma	High Chromosomal Instability	0.704502
Breast Carcinoma	High Chromosomal Instability	0.683065
Breast Carcinoma	High Chromosomal Instability	0.63727
Breast Carcinoma	High Chromosomal Instability	0.70568
Breast Carcinoma	High Chromosomal Instability	2.59029
Breast Carcinoma	Low Chromosomal Instability	1.19415
Breast Carcinoma	Low Chromosomal Instability	0.867158
Breast Carcinoma	Low Chromosomal Instability	0.259176
Breast Carcinoma	High Chromosomal Instability	1.03489
Breast Carcinoma	High Chromosomal Instability	0.374749
Breast Carcinoma	High Chromosomal Instability	2.09679
Breast Carcinoma	High Chromosomal Instability	1.99208
Breast Carcinoma	High Chromosomal Instability	0.775111
Breast Carcinoma	High Chromosomal Instability	0.966748
Breast Carcinoma	Low Chromosomal Instability	1.77878
Breast Carcinoma	Low Chromosomal Instability	1.82517
Breast Carcinoma	High Chromosomal Instability	1.04929
Breast Carcinoma	High Chromosomal Instability	0.148732
Breast Carcinoma	High Chromosomal Instability	2.22543
Breast Carcinoma	Low Chromosomal Instability	0.266362
Breast Carcinoma	High Chromosomal Instability	0.848478
Breast Carcinoma	High Chromosomal Instability	5.65633
Breast Carcinoma	High Chromosomal Instability	1.1218
Breast Carcinoma	High Chromosomal Instability	1.68952
Breast Carcinoma	High Chromosomal Instability	1.00157
Breast Carcinoma	High Chromosomal Instability	0.815798
Breast Carcinoma	High Chromosomal Instability	1.67988
Breast Carcinoma	High Chromosomal Instability	0.793457
Breast Carcinoma	Low Chromosomal Instability	1.37115
Breast Carcinoma	High Chromosomal Instability	2.47482
Breast Carcinoma	High Chromosomal Instability	0.605558
Breast Carcinoma	High Chromosomal Instability	2.02121
Breast Carcinoma	Low Chromosomal Instability	0.761779
Breast Carcinoma	High Chromosomal Instability	2.6347
Breast Carcinoma	High Chromosomal Instability	0.979324
Breast Carcinoma	High Chromosomal Instability	8.53048
Breast Carcinoma	Low Chromosomal Instability	1.81401
Breast Carcinoma	Low Chromosomal Instability	0.482462
Breast Carcinoma	High Chromosomal Instability	2.17563
Breast Carcinoma	High Chromosomal Instability	3.62889
Breast Carcinoma	High Chromosomal Instability	1.34104
Breast Carcinoma	Low Chromosomal Instability	0.509889
Breast Carcinoma	High Chromosomal Instability	1.70595
Breast Carcinoma	High Chromosomal Instability	1.32466
Breast Carcinoma	Low Chromosomal Instability	0.522917
Breast Carcinoma	Low Chromosomal Instability	0.766466
Breast Carcinoma	High Chromosomal Instability	2.88149
Breast Carcinoma	High Chromosomal Instability	0.576579
Breast Carcinoma	High Chromosomal Instability	0.496613
Breast Carcinoma	Low Chromosomal Instability	0.257657
Breast Carcinoma	High Chromosomal Instability	0.679575
Breast Carcinoma	High Chromosomal Instability	3.49097
Breast Carcinoma	High Chromosomal Instability	2.38278
Breast Carcinoma	High Chromosomal Instability	19.3278
Breast Carcinoma	High Chromosomal Instability	6.01779
Breast Carcinoma	High Chromosomal Instability	3.36477
Breast Carcinoma	Low Chromosomal Instability	0.921108
Breast Carcinoma	High Chromosomal Instability	1.41616
Breast Carcinoma	High Chromosomal Instability	0.994696
Breast Carcinoma	High Chromosomal Instability	1.23894
Breast Carcinoma	Low Chromosomal Instability	2.84941
Breast Carcinoma	High Chromosomal Instability	1.41833
Breast Carcinoma	High Chromosomal Instability	1.14828
Breast Carcinoma	Low Chromosomal Instability	0.867235
Breast Carcinoma	High Chromosomal Instability	1.94392
Breast Carcinoma	High Chromosomal Instability	0.662561
Breast Carcinoma	High Chromosomal Instability	2.96317
Breast Carcinoma	High Chromosomal Instability	0.195763
Breast Carcinoma	Low Chromosomal Instability	0.721912
Breast Carcinoma	Low Chromosomal Instability	1.59576
Breast Carcinoma	High Chromosomal Instability	1.20545
Breast Carcinoma	High Chromosomal Instability	0.981156
Breast Carcinoma	High Chromosomal Instability	3.94213
Breast Carcinoma	High Chromosomal Instability	0.301263
Breast Carcinoma	High Chromosomal Instability	0.592036
Breast Carcinoma	Low Chromosomal Instability	0.73887
Breast Carcinoma	High Chromosomal Instability	1.35667
Breast Carcinoma	High Chromosomal Instability	1.92884
Breast Carcinoma	Low Chromosomal Instability	0.596081
Breast Carcinoma	High Chromosomal Instability	1.45624
Breast Carcinoma	High Chromosomal Instability	1.30905
Breast Carcinoma	High Chromosomal Instability	1.13207
Breast Carcinoma	High Chromosomal Instability	4.8926
Breast Carcinoma	High Chromosomal Instability	0.89971
Breast Carcinoma	High Chromosomal Instability	5.01079
Breast Carcinoma	High Chromosomal Instability	3.21234
Breast Carcinoma	High Chromosomal Instability	6.13176
Breast Carcinoma	High Chromosomal Instability	2.32034
Breast Carcinoma	High Chromosomal Instability	0.464218
Breast Carcinoma	Low Chromosomal Instability	1.22177
Breast Carcinoma	High Chromosomal Instability	4.11234
Breast Carcinoma	High Chromosomal Instability	5.38395
Breast Carcinoma	High Chromosomal Instability	0.767756
Breast Carcinoma	High Chromosomal Instability	0.307591
Breast Carcinoma	High Chromosomal Instability	2.75974
Breast Carcinoma	High Chromosomal Instability	4.48352
Breast Carcinoma	High Chromosomal Instability	4.82265
Breast Carcinoma	High Chromosomal Instability	1.34157
Breast Carcinoma	High Chromosomal Instability	3.10819
Breast Carcinoma	Low Chromosomal Instability	0.452858
Breast Carcinoma	High Chromosomal Instability	0.975653
Breast Carcinoma	High Chromosomal Instability	0.379997
Breast Carcinoma	High Chromosomal Instability	0.554898
Breast Carcinoma	High Chromosomal Instability	3.44331
Breast Carcinoma	Low Chromosomal Instability	1.50949
Breast Carcinoma	High Chromosomal Instability	1.19267
Breast Carcinoma	High Chromosomal Instability	1.71762
Breast Carcinoma	High Chromosomal Instability	7.45142
Breast Carcinoma	High Chromosomal Instability	7.11152
Breast Carcinoma	High Chromosomal Instability	1.96129
Breast Carcinoma	High Chromosomal Instability	1.19368
Breast Carcinoma	High Chromosomal Instability	0.95035
Breast Carcinoma	High Chromosomal Instability	0.67653
Breast Carcinoma	High Chromosomal Instability	0.971634
Breast Carcinoma	Low Chromosomal Instability	0.844912
Breast Carcinoma	High Chromosomal Instability	7.17137
Breast Carcinoma	Low Chromosomal Instability	0.26409
Breast Carcinoma	High Chromosomal Instability	0.374035
Breast Carcinoma	High Chromosomal Instability	1.99772
Breast Carcinoma	Low Chromosomal Instability	0.511149
Breast Carcinoma	High Chromosomal Instability	0.84778
Breast Carcinoma	High Chromosomal Instability	1.02919
Breast Carcinoma	High Chromosomal Instability	0.910585
Breast Carcinoma	High Chromosomal Instability	0.96995
Breast Carcinoma	Low Chromosomal Instability	0.688988
Breast Carcinoma	Low Chromosomal Instability	0.399668
Breast Carcinoma	High Chromosomal Instability	0.770622
Breast Carcinoma	Low Chromosomal Instability	0.894923
Breast Carcinoma	High Chromosomal Instability	1.59231
Breast Carcinoma	High Chromosomal Instability	0.546037
Breast Carcinoma	Low Chromosomal Instability	1.17057
Breast Carcinoma	High Chromosomal Instability	7.35291
Breast Carcinoma	High Chromosomal Instability	0.749191
Breast Carcinoma	High Chromosomal Instability	1.69355
Breast Carcinoma	High Chromosomal Instability	1.90829
Breast Carcinoma	High Chromosomal Instability	0.93908
Breast Carcinoma	High Chromosomal Instability	1.55635
Breast Carcinoma	High Chromosomal Instability	1.24246
Breast Carcinoma	High Chromosomal Instability	3.63292
Breast Carcinoma	High Chromosomal Instability	0.313404
Breast Carcinoma	High Chromosomal Instability	0.529405
Breast Carcinoma	High Chromosomal Instability	1.35588
Breast Carcinoma	High Chromosomal Instability	3.24343
Breast Carcinoma	High Chromosomal Instability	7.84484
Breast Carcinoma	High Chromosomal Instability	0.874891
Breast Carcinoma	High Chromosomal Instability	3.87336
Breast Carcinoma	High Chromosomal Instability	2.63034
Breast Carcinoma	Low Chromosomal Instability	0.84459
Breast Carcinoma	High Chromosomal Instability	0.511257
Breast Carcinoma	High Chromosomal Instability	1.1709
Breast Carcinoma	Low Chromosomal Instability	2.18926
Breast Carcinoma	High Chromosomal Instability	2.6512
Breast Carcinoma	High Chromosomal Instability	0.969636
Breast Carcinoma	High Chromosomal Instability	0.279728
Breast Carcinoma	High Chromosomal Instability	1.70022
Breast Carcinoma	High Chromosomal Instability	4.80255
Breast Carcinoma	High Chromosomal Instability	4.6741
Breast Carcinoma	High Chromosomal Instability	1.62993
Breast Carcinoma	High Chromosomal Instability	2.50004
Breast Carcinoma	High Chromosomal Instability	0.434541
Breast Carcinoma	Low Chromosomal Instability	0.456691
Breast Carcinoma	High Chromosomal Instability	1.12596
Breast Carcinoma	High Chromosomal Instability	2.00545
Breast Carcinoma	High Chromosomal Instability	1.23999
Breast Carcinoma	High Chromosomal Instability	2.65151
Breast Carcinoma	High Chromosomal Instability	13.0442
Breast Carcinoma	High Chromosomal Instability	1.17112
Breast Carcinoma	High Chromosomal Instability	11.2834
Breast Carcinoma	High Chromosomal Instability	0.855605
Breast Carcinoma	Low Chromosomal Instability	4.58587
Breast Carcinoma	Low Chromosomal Instability	0.906929
Breast Carcinoma	Low Chromosomal Instability	0.202956
Breast Carcinoma	Low Chromosomal Instability	1.26092
Breast Carcinoma	High Chromosomal Instability	3.10281
Breast Carcinoma	High Chromosomal Instability	0.678925
Breast Carcinoma	High Chromosomal Instability	2.66197
Breast Carcinoma	High Chromosomal Instability	0.643655
Breast Carcinoma	High Chromosomal Instability	2.51768
Breast Carcinoma	High Chromosomal Instability	1.8242
Breast Carcinoma	High Chromosomal Instability	2.54945
Breast Carcinoma	High Chromosomal Instability	0.587296
Breast Carcinoma	High Chromosomal Instability	1.43088
Breast Carcinoma	High Chromosomal Instability	1.89949
Breast Carcinoma	High Chromosomal Instability	0.932354
Breast Carcinoma	High Chromosomal Instability	3.11605
Breast Carcinoma	High Chromosomal Instability	2.08097
Breast Carcinoma	High Chromosomal Instability	2.83753
Breast Carcinoma	High Chromosomal Instability	1.81237
Breast Carcinoma	High Chromosomal Instability	0.395992
Breast Carcinoma	High Chromosomal Instability	9.24673
Breast Carcinoma	High Chromosomal Instability	3.07466
Breast Carcinoma	Low Chromosomal Instability	0.355937
Breast Carcinoma	High Chromosomal Instability	1.26961
Breast Carcinoma	High Chromosomal Instability	2.14062
Breast Carcinoma	High Chromosomal Instability	1.13851
Breast Carcinoma	High Chromosomal Instability	0.852981
Breast Carcinoma	High Chromosomal Instability	0.97611
Breast Carcinoma	High Chromosomal Instability	3.05261
Breast Carcinoma	High Chromosomal Instability	2.22176
Breast Carcinoma	Low Chromosomal Instability	0.541785
Breast Carcinoma	High Chromosomal Instability	0.408446
Breast Carcinoma	High Chromosomal Instability	18.8628
Breast Carcinoma	High Chromosomal Instability	0.530483
Breast Carcinoma	High Chromosomal Instability	1.80974
Breast Carcinoma	High Chromosomal Instability	0.814436
Breast Carcinoma	High Chromosomal Instability	0.94042
Breast Carcinoma	High Chromosomal Instability	1.59899
Breast Carcinoma	High Chromosomal Instability	0.241657
Breast Carcinoma	High Chromosomal Instability	9.334
Breast Carcinoma	High Chromosomal Instability	0.391853
Breast Carcinoma	High Chromosomal Instability	3.72394
Breast Carcinoma	Low Chromosomal Instability	2.84261
Breast Carcinoma	High Chromosomal Instability	2.52916
Breast Carcinoma	High Chromosomal Instability	2.5856
Breast Carcinoma	High Chromosomal Instability	0.532775
Breast Carcinoma	High Chromosomal Instability	0.411533
Breast Carcinoma	High Chromosomal Instability	0.664912
Breast Carcinoma	High Chromosomal Instability	0.330925
Breast Carcinoma	Low Chromosomal Instability	0.636327
Breast Carcinoma	Low Chromosomal Instability	1.6028
Breast Carcinoma	High Chromosomal Instability	3.59031
Breast Carcinoma	Low Chromosomal Instability	0.881704
Breast Carcinoma	High Chromosomal Instability	2.31743
Breast Carcinoma	High Chromosomal Instability	7.76064
Breast Carcinoma	High Chromosomal Instability	2.72242
Breast Carcinoma	High Chromosomal Instability	2.55659
Breast Carcinoma	High Chromosomal Instability	1.24632
Breast Carcinoma	High Chromosomal Instability	4.03687
Breast Carcinoma	Low Chromosomal Instability	1.07523
Breast Carcinoma	High Chromosomal Instability	1.36387
Breast Carcinoma	High Chromosomal Instability	5.49686
Breast Carcinoma	High Chromosomal Instability	4.35327
Breast Carcinoma	High Chromosomal Instability	1.94581
Breast Carcinoma	High Chromosomal Instability	0.567963
Breast Carcinoma	High Chromosomal Instability	11.0746
Breast Carcinoma	High Chromosomal Instability	2.98018
Breast Carcinoma	High Chromosomal Instability	0.612609
Breast Carcinoma	High Chromosomal Instability	1.69539
Breast Carcinoma	High Chromosomal Instability	0.740136
Breast Carcinoma	High Chromosomal Instability	2.29262
Breast Carcinoma	High Chromosomal Instability	2.47632
Breast Carcinoma	High Chromosomal Instability	2.90741
Breast Carcinoma	High Chromosomal Instability	3.79369
Breast Carcinoma	High Chromosomal Instability	1.30746
Breast Carcinoma	Low Chromosomal Instability	0.183603
Breast Carcinoma	High Chromosomal Instability	1.39382
Breast Carcinoma	High Chromosomal Instability	0.781008
Breast Carcinoma	Low Chromosomal Instability	0.167254
Breast Carcinoma	High Chromosomal Instability	0.673774
Breast Carcinoma	Low Chromosomal Instability	0.520348
Breast Carcinoma	Low Chromosomal Instability	0.529435
Breast Carcinoma	High Chromosomal Instability	1.07678
Breast Carcinoma	High Chromosomal Instability	1.22088
Breast Carcinoma	High Chromosomal Instability	0.49945
Breast Carcinoma	Low Chromosomal Instability	0.670451
Breast Carcinoma	High Chromosomal Instability	1.0975
Breast Carcinoma	High Chromosomal Instability	8.46054
Breast Carcinoma	High Chromosomal Instability	0.807371
Breast Carcinoma	High Chromosomal Instability	4.24343
Breast Carcinoma	High Chromosomal Instability	1.16531
Breast Carcinoma	High Chromosomal Instability	0.779849
Breast Carcinoma	High Chromosomal Instability	0.510369
Breast Carcinoma	High Chromosomal Instability	2.98309
Breast Carcinoma	Low Chromosomal Instability	1.70944
Breast Carcinoma	High Chromosomal Instability	2.29785
Breast Carcinoma	High Chromosomal Instability	2.5628
Breast Carcinoma	High Chromosomal Instability	1.42971
Breast Carcinoma	High Chromosomal Instability	0.663171
Breast Carcinoma	Low Chromosomal Instability	0.177363
Breast Carcinoma	Low Chromosomal Instability	0.436163
Breast Carcinoma	High Chromosomal Instability	1.24285
Breast Carcinoma	High Chromosomal Instability	3.35726
Breast Carcinoma	High Chromosomal Instability	1.35498
Breast Carcinoma	High Chromosomal Instability	5.01858
Breast Carcinoma	High Chromosomal Instability	0.951252
Breast Carcinoma	High Chromosomal Instability	0.300132
Breast Carcinoma	High Chromosomal Instability	0.770498
Breast Carcinoma	High Chromosomal Instability	4.10557
Breast Carcinoma	High Chromosomal Instability	0.639889
Breast Carcinoma	Low Chromosomal Instability	0.194509
Breast Carcinoma	High Chromosomal Instability	0.437344
Breast Carcinoma	Low Chromosomal Instability	1.65544
Breast Carcinoma	High Chromosomal Instability	0.523145
Breast Carcinoma	High Chromosomal Instability	2.73314
Breast Carcinoma	High Chromosomal Instability	2.06873
Breast Carcinoma	High Chromosomal Instability	6.76981
Breast Carcinoma	High Chromosomal Instability	1.44129
Breast Carcinoma	High Chromosomal Instability	0.763294
Breast Carcinoma	Low Chromosomal Instability	1.11164
Breast Carcinoma	High Chromosomal Instability	1.43339
Colorectal Carcinoma	High Chromosomal Instability	0.751188
Colorectal Carcinoma	Low Chromosomal Instability	0.308382
Colorectal Carcinoma	Low Chromosomal Instability	1.87134
Colorectal Carcinoma	Low Chromosomal Instability	0.612771
Colorectal Carcinoma	Low Chromosomal Instability	2.28616
Colorectal Carcinoma	Low Chromosomal Instability	1.0922
Colorectal Carcinoma	Low Chromosomal Instability	0.73098
Colorectal Carcinoma	Low Chromosomal Instability	12.8897
Colorectal Carcinoma	Low Chromosomal Instability	1.88166
Colorectal Carcinoma	Low Chromosomal Instability	3.2816
Colorectal Carcinoma	Low Chromosomal Instability	1.21312
Colorectal Carcinoma	Low Chromosomal Instability	0.649542
Colorectal Carcinoma	Low Chromosomal Instability	0.162658
Colorectal Carcinoma	Low Chromosomal Instability	4.4383
Colorectal Carcinoma	Low Chromosomal Instability	0.89834
Colorectal Carcinoma	Low Chromosomal Instability	1.37922
Colorectal Carcinoma	Low Chromosomal Instability	1.24683
Colorectal Carcinoma	Low Chromosomal Instability	1.03671
Colorectal Carcinoma	High Chromosomal Instability	0.634128
Colorectal Carcinoma	Low Chromosomal Instability	2.61968
Colorectal Carcinoma	Low Chromosomal Instability	0.180379
Colorectal Carcinoma	Low Chromosomal Instability	1.05607
Colorectal Carcinoma	Low Chromosomal Instability	2.83941
Colorectal Carcinoma	Low Chromosomal Instability	0.291649
Colorectal Carcinoma	Low Chromosomal Instability	0.660066
Colorectal Carcinoma	Low Chromosomal Instability	0.666026
Colorectal Carcinoma	Low Chromosomal Instability	2.28585
Colorectal Carcinoma	Low Chromosomal Instability	0.420884
Colorectal Carcinoma	Low Chromosomal Instability	1.96588
Colorectal Carcinoma	Low Chromosomal Instability	2.04581
Colorectal Carcinoma	Low Chromosomal Instability	0.970779
Colorectal Carcinoma	Low Chromosomal Instability	4.45337
Colorectal Carcinoma	Low Chromosomal Instability	1.94404
Colorectal Carcinoma	Low Chromosomal Instability	0.633271
Colorectal Carcinoma	Low Chromosomal Instability	1.15313
Colorectal Carcinoma	Low Chromosomal Instability	0.913046
Colorectal Carcinoma	Low Chromosomal Instability	1.56506
Colorectal Carcinoma	Low Chromosomal Instability	0.387369
Colorectal Carcinoma	Low Chromosomal Instability	2.22644
Colorectal Carcinoma	Low Chromosomal Instability	0.859349
Colorectal Carcinoma	High Chromosomal Instability	0.878718
Colorectal Carcinoma	Low Chromosomal Instability	1.10198
Colorectal Carcinoma	Low Chromosomal Instability	0.554372
Colorectal Carcinoma	Low Chromosomal Instability	0.856552
Colorectal Carcinoma	Low Chromosomal Instability	1.69167
Colorectal Carcinoma	Low Chromosomal Instability	1.28833
Colorectal Carcinoma	High Chromosomal Instability	0.49803
Colorectal Carcinoma	High Chromosomal Instability	0.496498
Colorectal Carcinoma	Low Chromosomal Instability	0.964919
Colorectal Carcinoma	Low Chromosomal Instability	1.11659
Colorectal Carcinoma	Low Chromosomal Instability	0.64958
Colorectal Carcinoma	Low Chromosomal Instability	1.1203
Colorectal Carcinoma	Low Chromosomal Instability	1.07391
Colorectal Carcinoma	Low Chromosomal Instability	0.825319
Colorectal Carcinoma	Low Chromosomal Instability	0.803603
Colorectal Carcinoma	High Chromosomal Instability	0.973505
Colorectal Carcinoma	High Chromosomal Instability	0.843596
Colorectal Carcinoma	Low Chromosomal Instability	0.519663
Colorectal Carcinoma	Low Chromosomal Instability	0.370378
Colorectal Carcinoma	Low Chromosomal Instability	1.60259
Colorectal Carcinoma	Low Chromosomal Instability	1.73625
Colorectal Carcinoma	Low Chromosomal Instability	1.58528
Colorectal Carcinoma	Low Chromosomal Instability	4.97
Colorectal Carcinoma	Low Chromosomal Instability	1.07531
Colorectal Carcinoma	High Chromosomal Instability	1.78425
Colorectal Carcinoma	Low Chromosomal Instability	2.90861
Colorectal Carcinoma	Low Chromosomal Instability	1.29195
Colorectal Carcinoma	Low Chromosomal Instability	0.529847
Colorectal Carcinoma	Low Chromosomal Instability	1.07721
Colorectal Carcinoma	Low Chromosomal Instability	3.58622
Colorectal Carcinoma	Low Chromosomal Instability	2.55706
Colorectal Carcinoma	Low Chromosomal Instability	0.82074
Colorectal Carcinoma	Low Chromosomal Instability	0.304839
Colorectal Carcinoma	Low Chromosomal Instability	1.32374
Colorectal Carcinoma	Low Chromosomal Instability	1.19035
Colorectal Carcinoma	Low Chromosomal Instability	0.830404
Colorectal Carcinoma	Low Chromosomal Instability	0.466565
Colorectal Carcinoma	High Chromosomal Instability	0.339732
Colorectal Carcinoma	High Chromosomal Instability	1.77304
Colorectal Carcinoma	High Chromosomal Instability	1.12301
Colorectal Carcinoma	High Chromosomal Instability	2.97576
Colorectal Carcinoma	Low Chromosomal Instability	0.489415
Colorectal Carcinoma	Low Chromosomal Instability	0.599118
Colorectal Carcinoma	Low Chromosomal Instability	0.800252
Colorectal Carcinoma	Low Chromosomal Instability	0.270326
Colorectal Carcinoma	Low Chromosomal Instability	0.835038
Colorectal Carcinoma	Low Chromosomal Instability	1.08244
Colorectal Carcinoma	Low Chromosomal Instability	1.8638
Colorectal Carcinoma	Low Chromosomal Instability	2.7943
Colorectal Carcinoma	Low Chromosomal Instability	3.51693
Colorectal Carcinoma	Low Chromosomal Instability	0.284796
Colorectal Carcinoma	Low Chromosomal Instability	1.05058
Colorectal Carcinoma	Low Chromosomal Instability	1.55751
Colorectal Carcinoma	Low Chromosomal Instability	1.8357
Colorectal Carcinoma	High Chromosomal Instability	1.04352
Colorectal Carcinoma	Low Chromosomal Instability	2.90785
Colorectal Carcinoma	Low Chromosomal Instability	0.330427
Colorectal Carcinoma	Low Chromosomal Instability	0.441416
Colorectal Carcinoma	Low Chromosomal Instability	0.229145
Colorectal Carcinoma	Low Chromosomal Instability	1.30117
Colorectal Carcinoma	Low Chromosomal Instability	0.781669
Colorectal Carcinoma	Low Chromosomal Instability	4.5839
Colorectal Carcinoma	Low Chromosomal Instability	1.8334
Colorectal Carcinoma	Low Chromosomal Instability	0.411602
Colorectal Carcinoma	Low Chromosomal Instability	0.674578
Colorectal Carcinoma	Low Chromosomal Instability	0.781795
Colorectal Carcinoma	Low Chromosomal Instability	1.11574
Colorectal Carcinoma	Low Chromosomal Instability	0.23747
Colorectal Carcinoma	Low Chromosomal Instability	0.776591
Colorectal Carcinoma	Low Chromosomal Instability	0.673414
Colorectal Carcinoma	Low Chromosomal Instability	3.66334
Colorectal Carcinoma	Low Chromosomal Instability	0.690639
Colorectal Carcinoma	Low Chromosomal Instability	2.23672
Colorectal Carcinoma	High Chromosomal Instability	1.57696
Colorectal Carcinoma	Low Chromosomal Instability	4.36833
Colorectal Carcinoma	High Chromosomal Instability	2.06501
Colorectal Carcinoma	High Chromosomal Instability	1.53541
Colorectal Carcinoma	High Chromosomal Instability	0.616659
Colorectal Carcinoma	High Chromosomal Instability	0.384786
Colorectal Carcinoma	Low Chromosomal Instability	0.300419
Colorectal Carcinoma	Low Chromosomal Instability	1.60529
Colorectal Carcinoma	Low Chromosomal Instability	0.660443
Colorectal Carcinoma	Low Chromosomal Instability	10.0044
Colorectal Carcinoma	High Chromosomal Instability	1.06229
Colorectal Carcinoma	Low Chromosomal Instability	1.52012
Colorectal Carcinoma	Low Chromosomal Instability	0.849319
Colorectal Carcinoma	Low Chromosomal Instability	0.536016
Colorectal Carcinoma	Low Chromosomal Instability	0.37795
Colorectal Carcinoma	Low Chromosomal Instability	1.27199
Colorectal Carcinoma	Low Chromosomal Instability	5.60086
Colorectal Carcinoma	High Chromosomal Instability	0.641165
Colorectal Carcinoma	High Chromosomal Instability	0.770836
Colorectal Carcinoma	High Chromosomal Instability	2.64655
Colorectal Carcinoma	High Chromosomal Instability	1.07335
Colorectal Carcinoma	Low Chromosomal Instability	0.513007
Colorectal Carcinoma	Low Chromosomal Instability	1.95866
Colorectal Carcinoma	High Chromosomal Instability	0.678529
Colorectal Carcinoma	Low Chromosomal Instability	1.24574
Colorectal Carcinoma	Low Chromosomal Instability	0.351553
Colorectal Carcinoma	Low Chromosomal Instability	0.835299
Colorectal Carcinoma	Low Chromosomal Instability	1.29942
Colorectal Carcinoma	High Chromosomal Instability	1.18957
Colorectal Carcinoma	Low Chromosomal Instability	1.55222
Colorectal Carcinoma	Low Chromosomal Instability	0.488419
Colorectal Carcinoma	Low Chromosomal Instability	0.680711
Colorectal Carcinoma	Low Chromosomal Instability	2.74658
Colorectal Carcinoma	Low Chromosomal Instability	3.56513
Colorectal Carcinoma	Low Chromosomal Instability	1.0871
Colorectal Carcinoma	Low Chromosomal Instability	0.858005
Colorectal Carcinoma	Low Chromosomal Instability	1.24716
Colorectal Carcinoma	Low Chromosomal Instability	0.768656
Colorectal Carcinoma	Low Chromosomal Instability	1.54034
Colorectal Carcinoma	Low Chromosomal Instability	1.78591
Colorectal Carcinoma	Low Chromosomal Instability	1.03704
Colorectal Carcinoma	Low Chromosomal Instability	0.8763
Colorectal Carcinoma	Low Chromosomal Instability	0.402055
Colorectal Carcinoma	Low Chromosomal Instability	1.78486
Colorectal Carcinoma	Low Chromosomal Instability	0.507494
Colorectal Carcinoma	Low Chromosomal Instability	2.79142
Colorectal Carcinoma	Low Chromosomal Instability	0.815352
Colorectal Carcinoma	Low Chromosomal Instability	1.34453
Colorectal Carcinoma	Low Chromosomal Instability	2.01417
Colorectal Carcinoma	Low Chromosomal Instability	1.20608
Colorectal Carcinoma	Low Chromosomal Instability	2.0199
Colorectal Carcinoma	Low Chromosomal Instability	2.04313
Colorectal Carcinoma	Low Chromosomal Instability	0.863082
Colorectal Carcinoma	Low Chromosomal Instability	1.27145
Colorectal Carcinoma	Low Chromosomal Instability	0.862312
Colorectal Carcinoma	Low Chromosomal Instability	0.570826
Colorectal Carcinoma	Low Chromosomal Instability	1.0871
Colorectal Carcinoma	Low Chromosomal Instability	0.395519
Colorectal Carcinoma	Low Chromosomal Instability	0.725468
Colorectal Carcinoma	Low Chromosomal Instability	2.27698
Colorectal Carcinoma	High Chromosomal Instability	1.3082
Colorectal Carcinoma	Low Chromosomal Instability	0.948445
Colorectal Carcinoma	Low Chromosomal Instability	0.959615
Colorectal Carcinoma	Low Chromosomal Instability	0.309322
Colorectal Carcinoma	Low Chromosomal Instability	1.39305
Colorectal Carcinoma	High Chromosomal Instability	1.18285
Colorectal Carcinoma	Low Chromosomal Instability	1.40891
Colorectal Carcinoma	Low Chromosomal Instability	3.05224
Colorectal Carcinoma	Low Chromosomal Instability	1.24383
Colorectal Carcinoma	Low Chromosomal Instability	2.18234
Colorectal Carcinoma	Low Chromosomal Instability	0.775664
Colorectal Carcinoma	High Chromosomal Instability	0.925673
Colorectal Carcinoma	Low Chromosomal Instability	0.516344
Colorectal Carcinoma	Low Chromosomal Instability	0.568422
Colorectal Carcinoma	Low Chromosomal Instability	1.81534
Colorectal Carcinoma	Low Chromosomal Instability	1.06129
Colorectal Carcinoma	Low Chromosomal Instability	1.61289
Colorectal Carcinoma	Low Chromosomal Instability	1.17359
Colorectal Carcinoma	Low Chromosomal Instability	1.87867
Colorectal Carcinoma	Low Chromosomal Instability	1.32268
Colorectal Carcinoma	Low Chromosomal Instability	1.70858
Colorectal Carcinoma	High Chromosomal Instability	1.26499
Colorectal Carcinoma	Low Chromosomal Instability	1.35825
Colorectal Carcinoma	Low Chromosomal Instability	1.13823
Colorectal Carcinoma	Low Chromosomal Instability	2.50147
Colorectal Carcinoma	Low Chromosomal Instability	0.74655
Colorectal Carcinoma	High Chromosomal Instability	3.4528
Colorectal Carcinoma	High Chromosomal Instability	0.57706
Colorectal Carcinoma	High Chromosomal Instability	0.854171
Colorectal Carcinoma	Low Chromosomal Instability	1.80031
Colorectal Carcinoma	High Chromosomal Instability	0.779919
Colorectal Carcinoma	Low Chromosomal Instability	1.50745
Colorectal Carcinoma	Low Chromosomal Instability	1.88774
Colorectal Carcinoma	Low Chromosomal Instability	0.77843
Colorectal Carcinoma	Low Chromosomal Instability	0.31488
Colorectal Carcinoma	High Chromosomal Instability	2.00229
Colorectal Carcinoma	Low Chromosomal Instability	1.0432
Colorectal Carcinoma	Low Chromosomal Instability	0.598122
Colorectal Carcinoma	Low Chromosomal Instability	0.363399
Colorectal Carcinoma	Low Chromosomal Instability	0.483308
Colorectal Carcinoma	Low Chromosomal Instability	1.0849
Colorectal Carcinoma	Low Chromosomal Instability	0.429333
Colorectal Carcinoma	Low Chromosomal Instability	1.08809
Colorectal Carcinoma	Low Chromosomal Instability	1.65872
Colorectal Carcinoma	Low Chromosomal Instability	1.39571
Colorectal Carcinoma	Low Chromosomal Instability	0.99887
Colorectal Carcinoma	Low Chromosomal Instability	1.09399
Colorectal Carcinoma	Low Chromosomal Instability	1.10109
Colorectal Carcinoma	High Chromosomal Instability	1.36113
Colorectal Carcinoma	Low Chromosomal Instability	1.72579
Colorectal Carcinoma	High Chromosomal Instability	1.69198
Colorectal Carcinoma	Low Chromosomal Instability	2.09925
Colorectal Carcinoma	High Chromosomal Instability	1.32912
Colorectal Carcinoma	Low Chromosomal Instability	1.10576
Colorectal Carcinoma	High Chromosomal Instability	11.7462
Colorectal Carcinoma	High Chromosomal Instability	0.974994
Colorectal Carcinoma	Low Chromosomal Instability	0.500501
Colorectal Carcinoma	Low Chromosomal Instability	1.55198
Colorectal Carcinoma	High Chromosomal Instability	1.18989
Colorectal Carcinoma	Low Chromosomal Instability	0.883037
Colorectal Carcinoma	High Chromosomal Instability	1.72166
Colorectal Carcinoma	High Chromosomal Instability	0.262196
Colorectal Carcinoma	High Chromosomal Instability	2.14584
Colorectal Carcinoma	High Chromosomal Instability	1.23725
Colorectal Carcinoma	High Chromosomal Instability	1.73677
Colorectal Carcinoma	High Chromosomal Instability	5.2511
Colorectal Carcinoma	High Chromosomal Instability	0.824154
Colorectal Carcinoma	High Chromosomal Instability	1.62081
Colorectal Carcinoma	High Chromosomal Instability	3.54365
Colorectal Carcinoma	High Chromosomal Instability	0.695035
Colorectal Carcinoma	High Chromosomal Instability	1.38149
Colorectal Carcinoma	High Chromosomal Instability	3.2907
Colorectal Carcinoma	High Chromosomal Instability	1.07558
Colorectal Carcinoma	High Chromosomal Instability	3.72715
Colorectal Carcinoma	High Chromosomal Instability	2.29737
Colorectal Carcinoma	High Chromosomal Instability	2.04271
Colorectal Carcinoma	High Chromosomal Instability	0.929045
Colorectal Carcinoma	High Chromosomal Instability	1.1823
Colorectal Carcinoma	High Chromosomal Instability	1.36122
Colorectal Carcinoma	High Chromosomal Instability	2.51342
Colorectal Carcinoma	Low Chromosomal Instability	3.60826
Colorectal Carcinoma	High Chromosomal Instability	0.706075
Colorectal Carcinoma	High Chromosomal Instability	0.35279
Colorectal Carcinoma	Low Chromosomal Instability	0.739395
Colorectal Carcinoma	High Chromosomal Instability	0.607241
Colorectal Carcinoma	High Chromosomal Instability	0.869592
Colorectal Carcinoma	Low Chromosomal Instability	1.34006
Colorectal Carcinoma	High Chromosomal Instability	0.799948
Colorectal Carcinoma	Low Chromosomal Instability	2.59979
Colorectal Carcinoma	High Chromosomal Instability	1.26881
Colorectal Carcinoma	High Chromosomal Instability	1.61657
Colorectal Carcinoma	High Chromosomal Instability	1.41853
Colorectal Carcinoma	High Chromosomal Instability	2.10681
Colorectal Carcinoma	High Chromosomal Instability	0.902886
Colorectal Carcinoma	High Chromosomal Instability	0.702318
Colorectal Carcinoma	High Chromosomal Instability	0.507308
Colorectal Carcinoma	High Chromosomal Instability	1.93162
Colorectal Carcinoma	High Chromosomal Instability	1.3522
Colorectal Carcinoma	High Chromosomal Instability	0.562202
Colorectal Carcinoma	Low Chromosomal Instability	0.948411
Colorectal Carcinoma	High Chromosomal Instability	1.46397
Colorectal Carcinoma	High Chromosomal Instability	1.43302
Colorectal Carcinoma	High Chromosomal Instability	0.634903
Colorectal Carcinoma	High Chromosomal Instability	1.15941
Colorectal Carcinoma	High Chromosomal Instability	3.0319
Colorectal Carcinoma	High Chromosomal Instability	0.903128
Colorectal Carcinoma	High Chromosomal Instability	0.566685
Colorectal Carcinoma	High Chromosomal Instability	0.862033
Colorectal Carcinoma	High Chromosomal Instability	0.583431
Colorectal Carcinoma	High Chromosomal Instability	0.464475
Colorectal Carcinoma	High Chromosomal Instability	0.697675
Colorectal Carcinoma	High Chromosomal Instability	1.12377
Colorectal Carcinoma	Low Chromosomal Instability	0.432762
Colorectal Carcinoma	High Chromosomal Instability	0.491425
Colorectal Carcinoma	High Chromosomal Instability	5.22034
Colorectal Carcinoma	High Chromosomal Instability	1.30654
Colorectal Carcinoma	High Chromosomal Instability	1.35364
Colorectal Carcinoma	High Chromosomal Instability	1.00585
Colorectal Carcinoma	High Chromosomal Instability	0.902148
Colorectal Carcinoma	High Chromosomal Instability	1.5916
Colorectal Carcinoma	High Chromosomal Instability	0.484942
Colorectal Carcinoma	High Chromosomal Instability	0.707137
Colorectal Carcinoma	High Chromosomal Instability	1.28976
Colorectal Carcinoma	Low Chromosomal Instability	2.76128
Colorectal Carcinoma	High Chromosomal Instability	0.574791
Colorectal Carcinoma	High Chromosomal Instability	2.74826
Colorectal Carcinoma	Low Chromosomal Instability	1.01671
Colorectal Carcinoma	High Chromosomal Instability	0.744742
Colorectal Carcinoma	High Chromosomal Instability	1.83157
Colorectal Carcinoma	High Chromosomal Instability	0.430422
Colorectal Carcinoma	High Chromosomal Instability	1.32552
Colorectal Carcinoma	High Chromosomal Instability	0.77479
Colorectal Carcinoma	Low Chromosomal Instability	1.75121
Colorectal Carcinoma	High Chromosomal Instability	0.636095
Colorectal Carcinoma	High Chromosomal Instability	1.69131
Colorectal Carcinoma	Low Chromosomal Instability	1.45047
Colorectal Carcinoma	High Chromosomal Instability	0.982032
Colorectal Carcinoma	Low Chromosomal Instability	0.274239
Colorectal Carcinoma	Low Chromosomal Instability	0.670353
Colorectal Carcinoma	High Chromosomal Instability	19.0757
Colorectal Carcinoma	High Chromosomal Instability	3.39822
Colorectal Carcinoma	High Chromosomal Instability	0.590184
Colorectal Carcinoma	High Chromosomal Instability	0.591383
Colorectal Carcinoma	Low Chromosomal Instability	1.54908
Colorectal Carcinoma	High Chromosomal Instability	0.755708
Colorectal Carcinoma	High Chromosomal Instability	0.999951
Colorectal Carcinoma	Low Chromosomal Instability	1.22447
Colorectal Carcinoma	High Chromosomal Instability	0.597093
Colorectal Carcinoma	High Chromosomal Instability	1.94967
Colorectal Carcinoma	Low Chromosomal Instability	0.379945
Colorectal Carcinoma	High Chromosomal Instability	0.945313
Colorectal Carcinoma	High Chromosomal Instability	0.94082
Colorectal Carcinoma	High Chromosomal Instability	2.608
Colorectal Carcinoma	High Chromosomal Instability	1.70288
Colorectal Carcinoma	High Chromosomal Instability	1.38092
Colorectal Carcinoma	High Chromosomal Instability	3.3483
Colorectal Carcinoma	High Chromosomal Instability	0.830234
Colorectal Carcinoma	High Chromosomal Instability	2.95244
Colorectal Carcinoma	High Chromosomal Instability	1.0756
Colorectal Carcinoma	High Chromosomal Instability	1.37608
Colorectal Carcinoma	High Chromosomal Instability	1.55893
Colorectal Carcinoma	High Chromosomal Instability	0.931953
Colorectal Carcinoma	High Chromosomal Instability	1.21879
Colorectal Carcinoma	High Chromosomal Instability	1.08867
Colorectal Carcinoma	Low Chromosomal Instability	1.02528
Colorectal Carcinoma	High Chromosomal Instability	0.870784
Colorectal Carcinoma	Low Chromosomal Instability	2.09602
Colorectal Carcinoma	Low Chromosomal Instability	0.794331
Colorectal Carcinoma	High Chromosomal Instability	1.1148
Colorectal Carcinoma	High Chromosomal Instability	0.649155
Colorectal Carcinoma	Low Chromosomal Instability	1.64381
Colorectal Carcinoma	High Chromosomal Instability	1.56071
Colorectal Carcinoma	High Chromosomal Instability	0.292463
Colorectal Carcinoma	High Chromosomal Instability	1.37434
Colorectal Carcinoma	High Chromosomal Instability	0.771115
Colorectal Carcinoma	High Chromosomal Instability	0.990999
Colorectal Carcinoma	High Chromosomal Instability	0.721717
Colorectal Carcinoma	High Chromosomal Instability	0.933279
Colorectal Carcinoma	High Chromosomal Instability	0.5633
Colorectal Carcinoma	High Chromosomal Instability	0.999543
Colorectal Carcinoma	High Chromosomal Instability	1.49832
Colorectal Carcinoma	High Chromosomal Instability	0.733553
Colorectal Carcinoma	High Chromosomal Instability	1.18901
Colorectal Carcinoma	High Chromosomal Instability	2.73759
Colorectal Carcinoma	Low Chromosomal Instability	1.04513
Colorectal Carcinoma	High Chromosomal Instability	0.763979
Colorectal Carcinoma	High Chromosomal Instability	0.77908
Colorectal Carcinoma	Low Chromosomal Instability	1.10168
Colorectal Carcinoma	High Chromosomal Instability	1.06116
Colorectal Carcinoma	High Chromosomal Instability	0.745855
Colorectal Carcinoma	Low Chromosomal Instability	0.124752
Colorectal Carcinoma	Low Chromosomal Instability	0.344373
Colorectal Carcinoma	High Chromosomal Instability	0.836292
Colorectal Carcinoma	Low Chromosomal Instability	0.868379
Colorectal Carcinoma	High Chromosomal Instability	0.764962
Colorectal Carcinoma	Low Chromosomal Instability	1.14953
Colorectal Carcinoma	High Chromosomal Instability	0.883585
Colorectal Carcinoma	High Chromosomal Instability	1.47143
Colorectal Carcinoma	Low Chromosomal Instability	2.05136
Colorectal Carcinoma	High Chromosomal Instability	0.768748
Colorectal Carcinoma	High Chromosomal Instability	0.366331
Colorectal Carcinoma	High Chromosomal Instability	1.11306
Colorectal Carcinoma	High Chromosomal Instability	0.727348
Colorectal Carcinoma	High Chromosomal Instability	5.6286
Colorectal Carcinoma	High Chromosomal Instability	0.863464
Colorectal Carcinoma	High Chromosomal Instability	2.82866
Colorectal Carcinoma	High Chromosomal Instability	5.10253
Colorectal Carcinoma	High Chromosomal Instability	1.93527
Colorectal Carcinoma	High Chromosomal Instability	0.58941
Colorectal Carcinoma	High Chromosomal Instability	3.32951
Colorectal Carcinoma	High Chromosomal Instability	2.0126
Colorectal Carcinoma	High Chromosomal Instability	0.890444
Colorectal Carcinoma	High Chromosomal Instability	1.0343
Colorectal Carcinoma	Low Chromosomal Instability	1.05408
Colorectal Carcinoma	High Chromosomal Instability	8.73126
Colorectal Carcinoma	High Chromosomal Instability	0.743567
Colorectal Carcinoma	High Chromosomal Instability	0.983637
Colorectal Carcinoma	Low Chromosomal Instability	0.716659
Colorectal Carcinoma	High Chromosomal Instability	0.191195
Colorectal Carcinoma	High Chromosomal Instability	1.46232
Colorectal Carcinoma	High Chromosomal Instability	1.13657
Colorectal Carcinoma	High Chromosomal Instability	0.815381
Colorectal Carcinoma	High Chromosomal Instability	4.59417
Colorectal Carcinoma	High Chromosomal Instability	0.771443
Colorectal Carcinoma	Low Chromosomal Instability	0.596474
Colorectal Carcinoma	High Chromosomal Instability	1.0989
Colorectal Carcinoma	High Chromosomal Instability	3.81708
Colorectal Carcinoma	High Chromosomal Instability	0.577406
Colorectal Carcinoma	High Chromosomal Instability	1.95572
Colorectal Carcinoma	Low Chromosomal Instability	0.443429
Colorectal Carcinoma	High Chromosomal Instability	1.65703
Colorectal Carcinoma	High Chromosomal Instability	0.370057
Colorectal Carcinoma	High Chromosomal Instability	1.3722
Colorectal Carcinoma	High Chromosomal Instability	0.882557
Colorectal Carcinoma	High Chromosomal Instability	0.8836
Colorectal Carcinoma	High Chromosomal Instability	2.72879
Colorectal Carcinoma	High Chromosomal Instability	3.14369
Colorectal Carcinoma	Low Chromosomal Instability	1.11695
Colorectal Carcinoma	High Chromosomal Instability	1.03421
Colorectal Carcinoma	High Chromosomal Instability	1.056
Colorectal Carcinoma	High Chromosomal Instability	0.709584
Colorectal Carcinoma	High Chromosomal Instability	0.741872
Colorectal Carcinoma	High Chromosomal Instability	1.0283
Colorectal Carcinoma	High Chromosomal Instability	1.39595
Colorectal Carcinoma	High Chromosomal Instability	2.61518
Colorectal Carcinoma	High Chromosomal Instability	1.60592
Colorectal Carcinoma	High Chromosomal Instability	2.41338
Colorectal Carcinoma	Low Chromosomal Instability	3.34143
Colorectal Carcinoma	High Chromosomal Instability	1.03161
Colorectal Carcinoma	Low Chromosomal Instability	0.559471
Colorectal Carcinoma	High Chromosomal Instability	0.513109
Colorectal Carcinoma	High Chromosomal Instability	1.10292
Colorectal Carcinoma	High Chromosomal Instability	0.484993
Colorectal Carcinoma	High Chromosomal Instability	3.76157
Colorectal Carcinoma	High Chromosomal Instability	0.795881
Colorectal Carcinoma	High Chromosomal Instability	2.89358
Colorectal Carcinoma	High Chromosomal Instability	5.19073
Colorectal Carcinoma	High Chromosomal Instability	1.72132
Colorectal Carcinoma	High Chromosomal Instability	0.428685
Colorectal Carcinoma	Low Chromosomal Instability	0.962509
Colorectal Carcinoma	High Chromosomal Instability	0.683489
Colorectal Carcinoma	High Chromosomal Instability	0.667234
Colorectal Carcinoma	High Chromosomal Instability	0.15437
Colorectal Carcinoma	High Chromosomal Instability	0.513113
Colorectal Carcinoma	High Chromosomal Instability	1.25081
Colorectal Carcinoma	High Chromosomal Instability	0.661824
Colorectal Carcinoma	High Chromosomal Instability	1.12367
Colorectal Carcinoma	High Chromosomal Instability	0.811292
Colorectal Carcinoma	High Chromosomal Instability	1.56687
Colorectal Carcinoma	High Chromosomal Instability	1.29568
Colorectal Carcinoma	High Chromosomal Instability	0.856753
Colorectal Carcinoma	High Chromosomal Instability	1.18633
Colorectal Carcinoma	High Chromosomal Instability	0.774961
Colorectal Carcinoma	High Chromosomal Instability	0.499247
Colorectal Carcinoma	High Chromosomal Instability	0.511418
Colorectal Carcinoma	High Chromosomal Instability	1.37278
Colorectal Carcinoma	High Chromosomal Instability	0.499256
Colorectal Carcinoma	High Chromosomal Instability	0.677832
Colorectal Carcinoma	High Chromosomal Instability	0.480826
Colorectal Carcinoma	Low Chromosomal Instability	1.84953
Colorectal Carcinoma	High Chromosomal Instability	0.819202
Colorectal Carcinoma	High Chromosomal Instability	1.04057
Colorectal Carcinoma	Low Chromosomal Instability	1.2466
Colorectal Carcinoma	High Chromosomal Instability	5.48845
Endometrial Carcinoma	High Chromosomal Instability	1.27961
Endometrial Carcinoma	Low Chromosomal Instability	1.19915
Endometrial Carcinoma	Low Chromosomal Instability	0.326659
Endometrial Carcinoma	Low Chromosomal Instability	2.4077
Endometrial Carcinoma	Low Chromosomal Instability	0.47373
Endometrial Carcinoma	Low Chromosomal Instability	2.35021
Endometrial Carcinoma	Low Chromosomal Instability	0.525357
Endometrial Carcinoma	Low Chromosomal Instability	1.02696
Endometrial Carcinoma	Low Chromosomal Instability	0.366579
Endometrial Carcinoma	Low Chromosomal Instability	0.282887
Endometrial Carcinoma	Low Chromosomal Instability	0.157999
Endometrial Carcinoma	High Chromosomal Instability	3.16149
Endometrial Carcinoma	High Chromosomal Instability	0.826644
Endometrial Carcinoma	Low Chromosomal Instability	3.12313
Endometrial Carcinoma	High Chromosomal Instability	4.54089
Endometrial Carcinoma	Low Chromosomal Instability	1.49702
Endometrial Carcinoma	High Chromosomal Instability	1.44255
Endometrial Carcinoma	Low Chromosomal Instability	3.10128
Endometrial Carcinoma	Low Chromosomal Instability	0.743003
Endometrial Carcinoma	Low Chromosomal Instability	4.51882
Endometrial Carcinoma	Low Chromosomal Instability	0.742759
Endometrial Carcinoma	Low Chromosomal Instability	1.06299
Endometrial Carcinoma	Low Chromosomal Instability	1.5488
Endometrial Carcinoma	High Chromosomal Instability	0.489464
Endometrial Carcinoma	High Chromosomal Instability	16.7773
Endometrial Carcinoma	High Chromosomal Instability	1.46362
Endometrial Carcinoma	High Chromosomal Instability	1.4673
Endometrial Carcinoma	High Chromosomal Instability	2.32356
Endometrial Carcinoma	Low Chromosomal Instability	1.27048
Endometrial Carcinoma	Low Chromosomal Instability	5.91181
Endometrial Carcinoma	Low Chromosomal Instability	0.4148
Endometrial Carcinoma	Low Chromosomal Instability	0.773564
Endometrial Carcinoma	Low Chromosomal Instability	0.665783
Endometrial Carcinoma	Low Chromosomal Instability	0.605966
Endometrial Carcinoma	Low Chromosomal Instability	0.438322
Endometrial Carcinoma	Low Chromosomal Instability	1.4413
Endometrial Carcinoma	High Chromosomal Instability	2.88382
Endometrial Carcinoma	Low Chromosomal Instability	1.55611
Endometrial Carcinoma	Low Chromosomal Instability	0.875458
Endometrial Carcinoma	High Chromosomal Instability	0.688767
Endometrial Carcinoma	Low Chromosomal Instability	0.285748
Endometrial Carcinoma	Low Chromosomal Instability	0.952945
Endometrial Carcinoma	High Chromosomal Instability	1.17477
Endometrial Carcinoma	Low Chromosomal Instability	0.747283
Endometrial Carcinoma	Low Chromosomal Instability	0.479829
Endometrial Carcinoma	Low Chromosomal Instability	0.598102
Endometrial Carcinoma	High Chromosomal Instability	1.25651
Endometrial Carcinoma	High Chromosomal Instability	0.287454
Endometrial Carcinoma	High Chromosomal Instability	2.2939
Endometrial Carcinoma	Low Chromosomal Instability	0.832237
Endometrial Carcinoma	Low Chromosomal Instability	0.489252
Endometrial Carcinoma	Low Chromosomal Instability	0.102607
Endometrial Carcinoma	Low Chromosomal Instability	0.417274
Endometrial Carcinoma	Low Chromosomal Instability	0.908605
Endometrial Carcinoma	High Chromosomal Instability	1.20391
Endometrial Carcinoma	Low Chromosomal Instability	0.340268
Endometrial Carcinoma	Low Chromosomal Instability	3.45637
Endometrial Carcinoma	Low Chromosomal Instability	1.9189
Endometrial Carcinoma	High Chromosomal Instability	1.14889
Endometrial Carcinoma	High Chromosomal Instability	1.28495
Endometrial Carcinoma	Low Chromosomal Instability	0.716836
Endometrial Carcinoma	Low Chromosomal Instability	0.159406
Endometrial Carcinoma	Low Chromosomal Instability	1.73554
Endometrial Carcinoma	Low Chromosomal Instability	3.11815
Endometrial Carcinoma	Low Chromosomal Instability	0.796968
Endometrial Carcinoma	Low Chromosomal Instability	0.477972
Endometrial Carcinoma	High Chromosomal Instability	1.16047
Endometrial Carcinoma	Low Chromosomal Instability	3.83309
Endometrial Carcinoma	Low Chromosomal Instability	0.6727
Endometrial Carcinoma	Low Chromosomal Instability	0.920343
Endometrial Carcinoma	Low Chromosomal Instability	1.61736
Endometrial Carcinoma	High Chromosomal Instability	0.664745
Endometrial Carcinoma	Low Chromosomal Instability	0.304103
Endometrial Carcinoma	High Chromosomal Instability	0.191013
Endometrial Carcinoma	Low Chromosomal Instability	0.676977
Endometrial Carcinoma	Low Chromosomal Instability	4.53494
Endometrial Carcinoma	Low Chromosomal Instability	0.379938
Endometrial Carcinoma	High Chromosomal Instability	0.763395
Endometrial Carcinoma	Low Chromosomal Instability	8.14246
Endometrial Carcinoma	Low Chromosomal Instability	1.18384
Endometrial Carcinoma	High Chromosomal Instability	1.50048
Endometrial Carcinoma	High Chromosomal Instability	2.76071
Endometrial Carcinoma	Low Chromosomal Instability	0.506515
Endometrial Carcinoma	High Chromosomal Instability	1.22715
Endometrial Carcinoma	Low Chromosomal Instability	0.693624
Endometrial Carcinoma	Low Chromosomal Instability	0.63083
Endometrial Carcinoma	Low Chromosomal Instability	0.920302
Endometrial Carcinoma	High Chromosomal Instability	1.7437
Endometrial Carcinoma	Low Chromosomal Instability	0.286255
Endometrial Carcinoma	Low Chromosomal Instability	1.18006
Endometrial Carcinoma	Low Chromosomal Instability	0.57916
Endometrial Carcinoma	Low Chromosomal Instability	0.502819
Endometrial Carcinoma	Low Chromosomal Instability	15.6088
Endometrial Carcinoma	Low Chromosomal Instability	11.6983
Endometrial Carcinoma	Low Chromosomal Instability	1.85045
Endometrial Carcinoma	High Chromosomal Instability	0.118304
Endometrial Carcinoma	Low Chromosomal Instability	0.490451
Endometrial Carcinoma	Low Chromosomal Instability	1.97465
Endometrial Carcinoma	Low Chromosomal Instability	0.956351
Endometrial Carcinoma	High Chromosomal Instability	2.6425
Endometrial Carcinoma	Low Chromosomal Instability	0.853291
Endometrial Carcinoma	Low Chromosomal Instability	0.71775
Endometrial Carcinoma	Low Chromosomal Instability	1.07982
Endometrial Carcinoma	High Chromosomal Instability	0.736478
Endometrial Carcinoma	High Chromosomal Instability	1.01494
Endometrial Carcinoma	High Chromosomal Instability	0.926583
Endometrial Carcinoma	Low Chromosomal Instability	0.38808
Endometrial Carcinoma	Low Chromosomal Instability	0.337386
Endometrial Carcinoma	Low Chromosomal Instability	0.596654
Endometrial Carcinoma	Low Chromosomal Instability	3.34174
Endometrial Carcinoma	Low Chromosomal Instability	0.898562
Endometrial Carcinoma	Low Chromosomal Instability	0.656196
Endometrial Carcinoma	Low Chromosomal Instability	1.27009
Endometrial Carcinoma	Low Chromosomal Instability	0.931929
Endometrial Carcinoma	Low Chromosomal Instability	1.00386
Endometrial Carcinoma	Low Chromosomal Instability	0.463126
Endometrial Carcinoma	Low Chromosomal Instability	0.636083
Endometrial Carcinoma	Low Chromosomal Instability	4.90475
Endometrial Carcinoma	High Chromosomal Instability	2.39557
Endometrial Carcinoma	High Chromosomal Instability	1.82124
Endometrial Carcinoma	Low Chromosomal Instability	2.81764
Endometrial Carcinoma	High Chromosomal Instability	1.24314
Endometrial Carcinoma	Low Chromosomal Instability	3.50058
Endometrial Carcinoma	Low Chromosomal Instability	0.207844
Endometrial Carcinoma	High Chromosomal Instability	1.18092
Endometrial Carcinoma	Low Chromosomal Instability	1.6964
Endometrial Carcinoma	Low Chromosomal Instability	0.793892
Endometrial Carcinoma	Low Chromosomal Instability	1.74415
Endometrial Carcinoma	Low Chromosomal Instability	0.597582
Endometrial Carcinoma	Low Chromosomal Instability	0.33056
Endometrial Carcinoma	High Chromosomal Instability	2.42032
Endometrial Carcinoma	Low Chromosomal Instability	0.299355
Endometrial Carcinoma	Low Chromosomal Instability	1.31269
Endometrial Carcinoma	Low Chromosomal Instability	5.24712
Endometrial Carcinoma	High Chromosomal Instability	4.49803
Endometrial Carcinoma	Low Chromosomal Instability	0.679742
Endometrial Carcinoma	Low Chromosomal Instability	0.507361
Endometrial Carcinoma	Low Chromosomal Instability	1.07228
Endometrial Carcinoma	Low Chromosomal Instability	0.542243
Endometrial Carcinoma	Low Chromosomal Instability	0.432488
Endometrial Carcinoma	Low Chromosomal Instability	0.780062
Endometrial Carcinoma	High Chromosomal Instability	0.476085
Endometrial Carcinoma	Low Chromosomal Instability	2.23615
Endometrial Carcinoma	Low Chromosomal Instability	0.402203
Endometrial Carcinoma	Low Chromosomal Instability	1.22368
Endometrial Carcinoma	High Chromosomal Instability	0.575391
Endometrial Carcinoma	Low Chromosomal Instability	0.451454
Endometrial Carcinoma	Low Chromosomal Instability	1.57568
Endometrial Carcinoma	Low Chromosomal Instability	5.05904
Endometrial Carcinoma	Low Chromosomal Instability	8.57647
Endometrial Carcinoma	Low Chromosomal Instability	4.00597
Endometrial Carcinoma	Low Chromosomal Instability	0.614037
Endometrial Carcinoma	High Chromosomal Instability	1.79689
Endometrial Carcinoma	High Chromosomal Instability	0.371643
Endometrial Carcinoma	Low Chromosomal Instability	1.1986
Endometrial Carcinoma	High Chromosomal Instability	0.550293
Endometrial Carcinoma	Low Chromosomal Instability	0.763093
Endometrial Carcinoma	Low Chromosomal Instability	0.856505
Endometrial Carcinoma	Low Chromosomal Instability	1.36791
Endometrial Carcinoma	Low Chromosomal Instability	1.15379
Endometrial Carcinoma	Low Chromosomal Instability	0.175351
Endometrial Carcinoma	Low Chromosomal Instability	4.82331
Endometrial Carcinoma	Low Chromosomal Instability	3.12422
Endometrial Carcinoma	High Chromosomal Instability	2.67239
Endometrial Carcinoma	Low Chromosomal Instability	0.410313
Endometrial Carcinoma	High Chromosomal Instability	4.56971
Endometrial Carcinoma	Low Chromosomal Instability	0.182723
Endometrial Carcinoma	Low Chromosomal Instability	3.32663
Endometrial Carcinoma	High Chromosomal Instability	2.50575
Endometrial Carcinoma	Low Chromosomal Instability	7.51844
Endometrial Carcinoma	Low Chromosomal Instability	0.70756
Endometrial Carcinoma	High Chromosomal Instability	1.33243
Endometrial Carcinoma	Low Chromosomal Instability	0.306962
Endometrial Carcinoma	High Chromosomal Instability	0.979767
Endometrial Carcinoma	High Chromosomal Instability	0.619406
Endometrial Carcinoma	High Chromosomal Instability	1.77302
Endometrial Carcinoma	High Chromosomal Instability	0.744079
Endometrial Carcinoma	Low Chromosomal Instability	1.10233
Endometrial Carcinoma	Low Chromosomal Instability	3.96816
Endometrial Carcinoma	Low Chromosomal Instability	2.14868
Endometrial Carcinoma	Low Chromosomal Instability	0.8859
Endometrial Carcinoma	Low Chromosomal Instability	1.94621
Endometrial Carcinoma	Low Chromosomal Instability	0.789016
Endometrial Carcinoma	Low Chromosomal Instability	0.913509
Endometrial Carcinoma	High Chromosomal Instability	1.213
Endometrial Carcinoma	Low Chromosomal Instability	0.704132
Endometrial Carcinoma	Low Chromosomal Instability	0.337381
Endometrial Carcinoma	Low Chromosomal Instability	0.508471
Endometrial Carcinoma	Low Chromosomal Instability	0.283023
Endometrial Carcinoma	Low Chromosomal Instability	0.498302
Endometrial Carcinoma	High Chromosomal Instability	0.486445
Endometrial Carcinoma	High Chromosomal Instability	1.41271
Endometrial Carcinoma	Low Chromosomal Instability	1.44211
Endometrial Carcinoma	Low Chromosomal Instability	3.03146
Endometrial Carcinoma	Low Chromosomal Instability	0.187389
Endometrial Carcinoma	High Chromosomal Instability	0.930342
Endometrial Carcinoma	High Chromosomal Instability	1.47951
Endometrial Carcinoma	Low Chromosomal Instability	0.247536
Endometrial Carcinoma	Low Chromosomal Instability	0.3937
Endometrial Carcinoma	Low Chromosomal Instability	1.68126
Endometrial Carcinoma	Low Chromosomal Instability	0.575756
Endometrial Carcinoma	Low Chromosomal Instability	0.767903
Endometrial Carcinoma	Low Chromosomal Instability	0.757243
Endometrial Carcinoma	High Chromosomal Instability	2.27139
Endometrial Carcinoma	High Chromosomal Instability	1.9558
Endometrial Carcinoma	Low Chromosomal Instability	0.676252
Endometrial Carcinoma	High Chromosomal Instability	1.16599
Endometrial Carcinoma	Low Chromosomal Instability	0.127388
Endometrial Carcinoma	High Chromosomal Instability	0.841647
Endometrial Carcinoma	High Chromosomal Instability	0.174135
Endometrial Carcinoma	Low Chromosomal Instability	3.31677
Endometrial Carcinoma	Low Chromosomal Instability	0.318876
Endometrial Carcinoma	High Chromosomal Instability	3.14673
Endometrial Carcinoma	High Chromosomal Instability	0.984553
Endometrial Carcinoma	High Chromosomal Instability	2.75438
Endometrial Carcinoma	Low Chromosomal Instability	0.386413
Endometrial Carcinoma	High Chromosomal Instability	1.47496
Endometrial Carcinoma	High Chromosomal Instability	0.487288
Endometrial Carcinoma	High Chromosomal Instability	2.99195
Endometrial Carcinoma	High Chromosomal Instability	1.4317
Endometrial Carcinoma	High Chromosomal Instability	3.36521
Endometrial Carcinoma	High Chromosomal Instability	1.11844
Endometrial Carcinoma	High Chromosomal Instability	0.698399
Endometrial Carcinoma	High Chromosomal Instability	1.23885
Endometrial Carcinoma	High Chromosomal Instability	10.1544
Endometrial Carcinoma	High Chromosomal Instability	1.59995
Endometrial Carcinoma	High Chromosomal Instability	8.97482
Endometrial Carcinoma	High Chromosomal Instability	1.25301
Endometrial Carcinoma	High Chromosomal Instability	1.33421
Endometrial Carcinoma	High Chromosomal Instability	4.68272
Endometrial Carcinoma	Low Chromosomal Instability	0.247879
Endometrial Carcinoma	High Chromosomal Instability	3.69667
Endometrial Carcinoma	High Chromosomal Instability	1.2824
Endometrial Carcinoma	High Chromosomal Instability	2.13209
Endometrial Carcinoma	High Chromosomal Instability	1.23572
Endometrial Carcinoma	High Chromosomal Instability	0.787347
Endometrial Carcinoma	High Chromosomal Instability	3.5069
Endometrial Carcinoma	High Chromosomal Instability	0.440716
Endometrial Carcinoma	High Chromosomal Instability	1.78569
Endometrial Carcinoma	Low Chromosomal Instability	0.733978
Endometrial Carcinoma	High Chromosomal Instability	2.9711
Endometrial Carcinoma	High Chromosomal Instability	1.10005
Endometrial Carcinoma	High Chromosomal Instability	1.07953
Endometrial Carcinoma	High Chromosomal Instability	0.927721
Endometrial Carcinoma	High Chromosomal Instability	0.843908
Endometrial Carcinoma	Low Chromosomal Instability	0.492174
Endometrial Carcinoma	High Chromosomal Instability	0.497238
Endometrial Carcinoma	High Chromosomal Instability	1.85238
Endometrial Carcinoma	High Chromosomal Instability	1.29783
Endometrial Carcinoma	High Chromosomal Instability	0.578863
Endometrial Carcinoma	High Chromosomal Instability	1.08486
Endometrial Carcinoma	Low Chromosomal Instability	2.52439
Endometrial Carcinoma	High Chromosomal Instability	0.251017
Endometrial Carcinoma	High Chromosomal Instability	2.92865
Endometrial Carcinoma	High Chromosomal Instability	4.74194
Endometrial Carcinoma	Low Chromosomal Instability	0.130943
Endometrial Carcinoma	High Chromosomal Instability	0.943072
Endometrial Carcinoma	High Chromosomal Instability	4.73562
Endometrial Carcinoma	High Chromosomal Instability	0.67557
Endometrial Carcinoma	High Chromosomal Instability	1.20193
Endometrial Carcinoma	High Chromosomal Instability	0.653953
Endometrial Carcinoma	High Chromosomal Instability	0.694662
Endometrial Carcinoma	High Chromosomal Instability	0.419742
Endometrial Carcinoma	High Chromosomal Instability	0.757972
Endometrial Carcinoma	Low Chromosomal Instability	1.06578
Endometrial Carcinoma	High Chromosomal Instability	2.17049
Endometrial Carcinoma	High Chromosomal Instability	2.30065
Endometrial Carcinoma	High Chromosomal Instability	3.14755
Endometrial Carcinoma	High Chromosomal Instability	0.732796
Endometrial Carcinoma	High Chromosomal Instability	1.46996
Endometrial Carcinoma	High Chromosomal Instability	0.632244
Endometrial Carcinoma	High Chromosomal Instability	0.721966
Endometrial Carcinoma	High Chromosomal Instability	0.55084
Endometrial Carcinoma	High Chromosomal Instability	0.989416
Endometrial Carcinoma	High Chromosomal Instability	0.992049
Endometrial Carcinoma	High Chromosomal Instability	0.657316
Endometrial Carcinoma	High Chromosomal Instability	3.25214
Endometrial Carcinoma	High Chromosomal Instability	1.73426
Endometrial Carcinoma	High Chromosomal Instability	0.66095
Endometrial Carcinoma	High Chromosomal Instability	1.04678
Endometrial Carcinoma	High Chromosomal Instability	0.530748
Endometrial Carcinoma	High Chromosomal Instability	1.19994
Endometrial Carcinoma	High Chromosomal Instability	2.17978
Endometrial Carcinoma	High Chromosomal Instability	1.7162
Endometrial Carcinoma	High Chromosomal Instability	6.11559
Endometrial Carcinoma	High Chromosomal Instability	1.60994
Endometrial Carcinoma	High Chromosomal Instability	5.77194
Endometrial Carcinoma	High Chromosomal Instability	2.42186
Endometrial Carcinoma	High Chromosomal Instability	1.49085
Endometrial Carcinoma	Low Chromosomal Instability	0.811393
Endometrial Carcinoma	High Chromosomal Instability	3.73869
Endometrial Carcinoma	High Chromosomal Instability	1.01337
Endometrial Carcinoma	High Chromosomal Instability	1.14108
Endometrial Carcinoma	High Chromosomal Instability	0.935522
Endometrial Carcinoma	High Chromosomal Instability	0.740578
Endometrial Carcinoma	Low Chromosomal Instability	0.394647
Endometrial Carcinoma	Low Chromosomal Instability	1.14386
Endometrial Carcinoma	High Chromosomal Instability	5.46974
Endometrial Carcinoma	High Chromosomal Instability	1.49757
Endometrial Carcinoma	High Chromosomal Instability	0.647685
Endometrial Carcinoma	Low Chromosomal Instability	0.384594
Endometrial Carcinoma	High Chromosomal Instability	0.745097
Endometrial Carcinoma	High Chromosomal Instability	1.25277
Endometrial Carcinoma	High Chromosomal Instability	0.99482
Endometrial Carcinoma	High Chromosomal Instability	0.909606
Endometrial Carcinoma	High Chromosomal Instability	1.5707
Endometrial Carcinoma	High Chromosomal Instability	1.22711
Endometrial Carcinoma	High Chromosomal Instability	1.71174
Endometrial Carcinoma	High Chromosomal Instability	0.457347
Endometrial Carcinoma	High Chromosomal Instability	1.06371
Endometrial Carcinoma	High Chromosomal Instability	0.335674
Endometrial Carcinoma	High Chromosomal Instability	2.40528
Endometrial Carcinoma	High Chromosomal Instability	6.33485
Endometrial Carcinoma	High Chromosomal Instability	0.765129
Endometrial Carcinoma	High Chromosomal Instability	3.93883
Endometrial Carcinoma	High Chromosomal Instability	0.824715
Endometrial Carcinoma	Low Chromosomal Instability	3.268
Endometrial Carcinoma	High Chromosomal Instability	0.968884
Endometrial Carcinoma	High Chromosomal Instability	1.82653
Endometrial Carcinoma	High Chromosomal Instability	1.11784
Endometrial Carcinoma	High Chromosomal Instability	0.447597
Endometrial Carcinoma	High Chromosomal Instability	0.268928
Endometrial Carcinoma	High Chromosomal Instability	1.64808
Endometrial Carcinoma	High Chromosomal Instability	1.43167
Endometrial Carcinoma	High Chromosomal Instability	13.2043
Endometrial Carcinoma	Low Chromosomal Instability	0.967424
Endometrial Carcinoma	High Chromosomal Instability	3.77889
Endometrial Carcinoma	High Chromosomal Instability	3.45046
Head & Neck Squamous Cell Carcinoma	High Chromosomal Instability	0.79092
Head & Neck Squamous Cell Carcinoma	Low Chromosomal Instability	0.650143
Head & Neck Squamous Cell Carcinoma	Low Chromosomal Instability	0.063907
Head & Neck Squamous Cell Carcinoma	Low Chromosomal Instability	0.591892
Head & Neck Squamous Cell Carcinoma	High Chromosomal Instability	0.258222
Head & Neck Squamous Cell Carcinoma	High Chromosomal Instability	0.139479
Head & Neck Squamous Cell Carcinoma	Low Chromosomal Instability	0.393997
Head & Neck Squamous Cell Carcinoma	Low Chromosomal Instability	2.88445
Head & Neck Squamous Cell Carcinoma	High Chromosomal Instability	2.46987
Head & Neck Squamous Cell Carcinoma	Low Chromosomal Instability	0.35951
Head & Neck Squamous Cell Carcinoma	High Chromosomal Instability	0.495499
Head & Neck Squamous Cell Carcinoma	High Chromosomal Instability	0.626907
Head & Neck Squamous Cell Carcinoma	Low Chromosomal Instability	0.311991
Head & Neck Squamous Cell Carcinoma	Low Chromosomal Instability	0.981146
Head & Neck Squamous Cell Carcinoma	Low Chromosomal Instability	0.0983243
Head & Neck Squamous Cell Carcinoma	Low Chromosomal Instability	0.962486
[truncated: 2,720 more rows]

## Sheet: EDFig.6e
Cancer.type	status	TmS
Bladder Urothelial Carcinoma	No Whole Genome Duplication	0.093752
Bladder Urothelial Carcinoma	No Whole Genome Duplication	0.552262
Bladder Urothelial Carcinoma	No Whole Genome Duplication	0.493215
Bladder Urothelial Carcinoma	No Whole Genome Duplication	0.1042
Bladder Urothelial Carcinoma	No Whole Genome Duplication	0.063437
Bladder Urothelial Carcinoma	No Whole Genome Duplication	0.605779
Bladder Urothelial Carcinoma	No Whole Genome Duplication	0.145817
Bladder Urothelial Carcinoma	No Whole Genome Duplication	0.331503
Bladder Urothelial Carcinoma	No Whole Genome Duplication	0.598002
Bladder Urothelial Carcinoma	No Whole Genome Duplication	0.351522
Bladder Urothelial Carcinoma	No Whole Genome Duplication	1.86808
Bladder Urothelial Carcinoma	No Whole Genome Duplication	0.510444
Bladder Urothelial Carcinoma	No Whole Genome Duplication	0.71461
Bladder Urothelial Carcinoma	No Whole Genome Duplication	2.08688
Bladder Urothelial Carcinoma	No Whole Genome Duplication	0.175836
Bladder Urothelial Carcinoma	No Whole Genome Duplication	1.47513
Bladder Urothelial Carcinoma	No Whole Genome Duplication	2.42211
Bladder Urothelial Carcinoma	No Whole Genome Duplication	0.110164
Bladder Urothelial Carcinoma	No Whole Genome Duplication	0.50938
Bladder Urothelial Carcinoma	No Whole Genome Duplication	0.0948388
Bladder Urothelial Carcinoma	No Whole Genome Duplication	0.520723
Bladder Urothelial Carcinoma	No Whole Genome Duplication	1.34022
Bladder Urothelial Carcinoma	No Whole Genome Duplication	1.18198
Bladder Urothelial Carcinoma	No Whole Genome Duplication	1.92732
Bladder Urothelial Carcinoma	No Whole Genome Duplication	0.555166
Bladder Urothelial Carcinoma	No Whole Genome Duplication	0.788983
Bladder Urothelial Carcinoma	No Whole Genome Duplication	2.01167
Bladder Urothelial Carcinoma	No Whole Genome Duplication	0.181166
Bladder Urothelial Carcinoma	No Whole Genome Duplication	0.096326
Bladder Urothelial Carcinoma	No Whole Genome Duplication	0.689093
Bladder Urothelial Carcinoma	No Whole Genome Duplication	0.0527569
Bladder Urothelial Carcinoma	No Whole Genome Duplication	1.19391
Bladder Urothelial Carcinoma	No Whole Genome Duplication	0.4335
Bladder Urothelial Carcinoma	No Whole Genome Duplication	3.47198
Bladder Urothelial Carcinoma	No Whole Genome Duplication	0.841592
Bladder Urothelial Carcinoma	No Whole Genome Duplication	0.110463
Bladder Urothelial Carcinoma	No Whole Genome Duplication	10.1339
Bladder Urothelial Carcinoma	No Whole Genome Duplication	1.98005
Bladder Urothelial Carcinoma	No Whole Genome Duplication	0.450673
Bladder Urothelial Carcinoma	No Whole Genome Duplication	2.81079
Bladder Urothelial Carcinoma	No Whole Genome Duplication	1.96882
Bladder Urothelial Carcinoma	No Whole Genome Duplication	0.556284
Bladder Urothelial Carcinoma	No Whole Genome Duplication	0.150041
Bladder Urothelial Carcinoma	No Whole Genome Duplication	0.152927
Bladder Urothelial Carcinoma	No Whole Genome Duplication	0.890688
Bladder Urothelial Carcinoma	No Whole Genome Duplication	2.28765
Bladder Urothelial Carcinoma	No Whole Genome Duplication	0.130153
Bladder Urothelial Carcinoma	No Whole Genome Duplication	0.24766
Bladder Urothelial Carcinoma	No Whole Genome Duplication	0.0930135
Bladder Urothelial Carcinoma	No Whole Genome Duplication	0.0988797
Bladder Urothelial Carcinoma	No Whole Genome Duplication	11.9731
Bladder Urothelial Carcinoma	No Whole Genome Duplication	0.432028
Bladder Urothelial Carcinoma	No Whole Genome Duplication	2.5672
Bladder Urothelial Carcinoma	No Whole Genome Duplication	5.03057
Bladder Urothelial Carcinoma	No Whole Genome Duplication	0.178763
Bladder Urothelial Carcinoma	No Whole Genome Duplication	0.175271
Bladder Urothelial Carcinoma	No Whole Genome Duplication	0.148262
Bladder Urothelial Carcinoma	No Whole Genome Duplication	0.644185
Bladder Urothelial Carcinoma	No Whole Genome Duplication	0.110088
Bladder Urothelial Carcinoma	No Whole Genome Duplication	0.354744
Bladder Urothelial Carcinoma	No Whole Genome Duplication	0.264467
Bladder Urothelial Carcinoma	No Whole Genome Duplication	1.74015
Bladder Urothelial Carcinoma	No Whole Genome Duplication	0.481105
Bladder Urothelial Carcinoma	No Whole Genome Duplication	0.57224
Bladder Urothelial Carcinoma	No Whole Genome Duplication	1.04047
Bladder Urothelial Carcinoma	No Whole Genome Duplication	2.30627
Bladder Urothelial Carcinoma	No Whole Genome Duplication	0.828724
Bladder Urothelial Carcinoma	No Whole Genome Duplication	0.326677
Bladder Urothelial Carcinoma	No Whole Genome Duplication	0.794427
Bladder Urothelial Carcinoma	No Whole Genome Duplication	1.1105
Bladder Urothelial Carcinoma	No Whole Genome Duplication	0.223547
Bladder Urothelial Carcinoma	No Whole Genome Duplication	0.557691
Bladder Urothelial Carcinoma	No Whole Genome Duplication	0.0483613
Bladder Urothelial Carcinoma	No Whole Genome Duplication	0.498884
Bladder Urothelial Carcinoma	No Whole Genome Duplication	2.94925
Bladder Urothelial Carcinoma	No Whole Genome Duplication	0.750536
Bladder Urothelial Carcinoma	No Whole Genome Duplication	0.237953
Bladder Urothelial Carcinoma	No Whole Genome Duplication	0.807778
Bladder Urothelial Carcinoma	No Whole Genome Duplication	0.496941
Bladder Urothelial Carcinoma	No Whole Genome Duplication	0.594305
Bladder Urothelial Carcinoma	No Whole Genome Duplication	0.163869
Bladder Urothelial Carcinoma	No Whole Genome Duplication	0.913631
Bladder Urothelial Carcinoma	No Whole Genome Duplication	0.442891
Bladder Urothelial Carcinoma	No Whole Genome Duplication	1.26723
Bladder Urothelial Carcinoma	No Whole Genome Duplication	0.100581
Bladder Urothelial Carcinoma	No Whole Genome Duplication	3.02531
Bladder Urothelial Carcinoma	No Whole Genome Duplication	1.33584
Bladder Urothelial Carcinoma	No Whole Genome Duplication	0.963506
Bladder Urothelial Carcinoma	No Whole Genome Duplication	0.878315
Bladder Urothelial Carcinoma	No Whole Genome Duplication	1.02105
Bladder Urothelial Carcinoma	No Whole Genome Duplication	0.464465
Bladder Urothelial Carcinoma	No Whole Genome Duplication	0.307394
Bladder Urothelial Carcinoma	No Whole Genome Duplication	0.57239
Bladder Urothelial Carcinoma	No Whole Genome Duplication	1.60778
Bladder Urothelial Carcinoma	No Whole Genome Duplication	0.297952
Bladder Urothelial Carcinoma	Whole Genome Duplication	0.900549
Bladder Urothelial Carcinoma	Whole Genome Duplication	0.303998
Bladder Urothelial Carcinoma	Whole Genome Duplication	0.218479
Bladder Urothelial Carcinoma	Whole Genome Duplication	0.752766
Bladder Urothelial Carcinoma	Whole Genome Duplication	0.564444
Bladder Urothelial Carcinoma	Whole Genome Duplication	1.15804
Bladder Urothelial Carcinoma	Whole Genome Duplication	0.744793
Bladder Urothelial Carcinoma	Whole Genome Duplication	3.32233
Bladder Urothelial Carcinoma	Whole Genome Duplication	0.125875
Bladder Urothelial Carcinoma	Whole Genome Duplication	9.16424
Bladder Urothelial Carcinoma	Whole Genome Duplication	0.542926
Bladder Urothelial Carcinoma	Whole Genome Duplication	0.328646
Bladder Urothelial Carcinoma	Whole Genome Duplication	0.308219
Bladder Urothelial Carcinoma	Whole Genome Duplication	0.177848
Bladder Urothelial Carcinoma	Whole Genome Duplication	1.24318
Bladder Urothelial Carcinoma	Whole Genome Duplication	1.03066
Bladder Urothelial Carcinoma	Whole Genome Duplication	2.19935
Bladder Urothelial Carcinoma	Whole Genome Duplication	0.106464
Bladder Urothelial Carcinoma	Whole Genome Duplication	0.591918
Bladder Urothelial Carcinoma	Whole Genome Duplication	1.18782
Bladder Urothelial Carcinoma	Whole Genome Duplication	0.112164
Bladder Urothelial Carcinoma	Whole Genome Duplication	2.22308
Bladder Urothelial Carcinoma	Whole Genome Duplication	0.302538
Bladder Urothelial Carcinoma	Whole Genome Duplication	0.77994
Bladder Urothelial Carcinoma	Whole Genome Duplication	0.926197
Bladder Urothelial Carcinoma	Whole Genome Duplication	0.39311
Bladder Urothelial Carcinoma	Whole Genome Duplication	1.13298
Bladder Urothelial Carcinoma	Whole Genome Duplication	1.71962
Bladder Urothelial Carcinoma	Whole Genome Duplication	0.45422
Bladder Urothelial Carcinoma	Whole Genome Duplication	0.188522
Bladder Urothelial Carcinoma	Whole Genome Duplication	2.80842
Bladder Urothelial Carcinoma	Whole Genome Duplication	0.956768
Bladder Urothelial Carcinoma	Whole Genome Duplication	0.837769
Bladder Urothelial Carcinoma	Whole Genome Duplication	0.301494
Bladder Urothelial Carcinoma	Whole Genome Duplication	2.35501
Bladder Urothelial Carcinoma	Whole Genome Duplication	0.870015
Bladder Urothelial Carcinoma	Whole Genome Duplication	0.774552
Bladder Urothelial Carcinoma	Whole Genome Duplication	0.163366
Bladder Urothelial Carcinoma	Whole Genome Duplication	0.479604
Bladder Urothelial Carcinoma	Whole Genome Duplication	0.551783
Bladder Urothelial Carcinoma	Whole Genome Duplication	1.29698
Bladder Urothelial Carcinoma	Whole Genome Duplication	1.91684
Bladder Urothelial Carcinoma	Whole Genome Duplication	0.195448
Bladder Urothelial Carcinoma	Whole Genome Duplication	0.438044
Bladder Urothelial Carcinoma	Whole Genome Duplication	0.676363
Bladder Urothelial Carcinoma	Whole Genome Duplication	0.120714
Bladder Urothelial Carcinoma	Whole Genome Duplication	0.502891
Bladder Urothelial Carcinoma	Whole Genome Duplication	0.267758
Bladder Urothelial Carcinoma	Whole Genome Duplication	0.244079
Bladder Urothelial Carcinoma	Whole Genome Duplication	0.893679
Bladder Urothelial Carcinoma	Whole Genome Duplication	0.0604856
Bladder Urothelial Carcinoma	Whole Genome Duplication	0.136651
Bladder Urothelial Carcinoma	Whole Genome Duplication	0.183402
Bladder Urothelial Carcinoma	Whole Genome Duplication	0.155415
Bladder Urothelial Carcinoma	Whole Genome Duplication	0.0902297
Bladder Urothelial Carcinoma	Whole Genome Duplication	0.425132
Bladder Urothelial Carcinoma	Whole Genome Duplication	0.32147
Bladder Urothelial Carcinoma	Whole Genome Duplication	0.646351
Bladder Urothelial Carcinoma	Whole Genome Duplication	0.278037
Bladder Urothelial Carcinoma	Whole Genome Duplication	0.487241
Bladder Urothelial Carcinoma	Whole Genome Duplication	0.309476
Bladder Urothelial Carcinoma	Whole Genome Duplication	1.53956
Bladder Urothelial Carcinoma	Whole Genome Duplication	1.99599
Bladder Urothelial Carcinoma	Whole Genome Duplication	0.70438
Bladder Urothelial Carcinoma	Whole Genome Duplication	0.733824
Bladder Urothelial Carcinoma	Whole Genome Duplication	0.620559
Bladder Urothelial Carcinoma	Whole Genome Duplication	1.23416
Bladder Urothelial Carcinoma	Whole Genome Duplication	2.74692
Bladder Urothelial Carcinoma	Whole Genome Duplication	1.12431
Bladder Urothelial Carcinoma	Whole Genome Duplication	0.0861949
Bladder Urothelial Carcinoma	Whole Genome Duplication	0.830598
Bladder Urothelial Carcinoma	Whole Genome Duplication	2.64199
Bladder Urothelial Carcinoma	Whole Genome Duplication	0.684474
Bladder Urothelial Carcinoma	Whole Genome Duplication	1.88091
Bladder Urothelial Carcinoma	Whole Genome Duplication	1.08796
Bladder Urothelial Carcinoma	Whole Genome Duplication	0.363558
Bladder Urothelial Carcinoma	Whole Genome Duplication	0.486269
Bladder Urothelial Carcinoma	Whole Genome Duplication	0.72734
Bladder Urothelial Carcinoma	Whole Genome Duplication	0.476909
Bladder Urothelial Carcinoma	Whole Genome Duplication	1.27899
Bladder Urothelial Carcinoma	Whole Genome Duplication	1.06575
Bladder Urothelial Carcinoma	Whole Genome Duplication	1.08787
Bladder Urothelial Carcinoma	Whole Genome Duplication	1.6021
Bladder Urothelial Carcinoma	Whole Genome Duplication	1.90841
Bladder Urothelial Carcinoma	Whole Genome Duplication	2.06637
Bladder Urothelial Carcinoma	Whole Genome Duplication	0.212511
Bladder Urothelial Carcinoma	Whole Genome Duplication	0.201271
Bladder Urothelial Carcinoma	Whole Genome Duplication	0.189326
Bladder Urothelial Carcinoma	Whole Genome Duplication	0.474995
Bladder Urothelial Carcinoma	Whole Genome Duplication	0.559149
Bladder Urothelial Carcinoma	Whole Genome Duplication	0.342475
Bladder Urothelial Carcinoma	Whole Genome Duplication	0.70158
Bladder Urothelial Carcinoma	Whole Genome Duplication	1.06452
Bladder Urothelial Carcinoma	Whole Genome Duplication	0.457231
Bladder Urothelial Carcinoma	Whole Genome Duplication	0.602549
Bladder Urothelial Carcinoma	Whole Genome Duplication	0.345157
Bladder Urothelial Carcinoma	Whole Genome Duplication	0.413517
Bladder Urothelial Carcinoma	Whole Genome Duplication	0.572351
Bladder Urothelial Carcinoma	Whole Genome Duplication	0.363218
Bladder Urothelial Carcinoma	Whole Genome Duplication	0.351081
Bladder Urothelial Carcinoma	Whole Genome Duplication	2.01818
Bladder Urothelial Carcinoma	Whole Genome Duplication	0.331053
Bladder Urothelial Carcinoma	Whole Genome Duplication	0.434616
Bladder Urothelial Carcinoma	Whole Genome Duplication	0.361961
Bladder Urothelial Carcinoma	Whole Genome Duplication	0.148033
Bladder Urothelial Carcinoma	Whole Genome Duplication	0.870207
Bladder Urothelial Carcinoma	Whole Genome Duplication	0.477012
Bladder Urothelial Carcinoma	Whole Genome Duplication	1.6732
Bladder Urothelial Carcinoma	Whole Genome Duplication	0.790287
Bladder Urothelial Carcinoma	Whole Genome Duplication	6.12927
Bladder Urothelial Carcinoma	Whole Genome Duplication	0.301914
Bladder Urothelial Carcinoma	Whole Genome Duplication	6.43227
Bladder Urothelial Carcinoma	Whole Genome Duplication	1.79288
Bladder Urothelial Carcinoma	Whole Genome Duplication	1.71836
Bladder Urothelial Carcinoma	Whole Genome Duplication	0.599595
Bladder Urothelial Carcinoma	Whole Genome Duplication	0.840009
Bladder Urothelial Carcinoma	Whole Genome Duplication	0.50358
Bladder Urothelial Carcinoma	Whole Genome Duplication	0.346003
Bladder Urothelial Carcinoma	Whole Genome Duplication	0.407874
Bladder Urothelial Carcinoma	Whole Genome Duplication	1.9376
Bladder Urothelial Carcinoma	Whole Genome Duplication	0.606587
Bladder Urothelial Carcinoma	Whole Genome Duplication	0.304273
Bladder Urothelial Carcinoma	Whole Genome Duplication	0.619935
Bladder Urothelial Carcinoma	Whole Genome Duplication	4.66553
Bladder Urothelial Carcinoma	Whole Genome Duplication	0.383759
Bladder Urothelial Carcinoma	Whole Genome Duplication	0.226401
Bladder Urothelial Carcinoma	Whole Genome Duplication	0.103694
Bladder Urothelial Carcinoma	Whole Genome Duplication	0.349135
Bladder Urothelial Carcinoma	Whole Genome Duplication	0.729133
Bladder Urothelial Carcinoma	Whole Genome Duplication	0.339453
Bladder Urothelial Carcinoma	Whole Genome Duplication	0.905979
Bladder Urothelial Carcinoma	Whole Genome Duplication	0.863645
Bladder Urothelial Carcinoma	Whole Genome Duplication	1.58701
Bladder Urothelial Carcinoma	Whole Genome Duplication	3.04795
Bladder Urothelial Carcinoma	Whole Genome Duplication	1.18419
Bladder Urothelial Carcinoma	Whole Genome Duplication	1.33584
Bladder Urothelial Carcinoma	Whole Genome Duplication	0.774196
Bladder Urothelial Carcinoma	Whole Genome Duplication	0.201336
Bladder Urothelial Carcinoma	Whole Genome Duplication	0.886179
Bladder Urothelial Carcinoma	Whole Genome Duplication	0.591176
Bladder Urothelial Carcinoma	Whole Genome Duplication	0.447148
Bladder Urothelial Carcinoma	Whole Genome Duplication	0.411696
Bladder Urothelial Carcinoma	Whole Genome Duplication	0.448803
Bladder Urothelial Carcinoma	Whole Genome Duplication	0.0773863
Bladder Urothelial Carcinoma	Whole Genome Duplication	1.68152
Bladder Urothelial Carcinoma	Whole Genome Duplication	2.36383
Bladder Urothelial Carcinoma	Whole Genome Duplication	0.67621
Bladder Urothelial Carcinoma	Whole Genome Duplication	2.88449
Bladder Urothelial Carcinoma	Whole Genome Duplication	0.735226
Bladder Urothelial Carcinoma	Whole Genome Duplication	0.176002
Bladder Urothelial Carcinoma	Whole Genome Duplication	1.0379
Bladder Urothelial Carcinoma	Whole Genome Duplication	0.238514
Bladder Urothelial Carcinoma	Whole Genome Duplication	0.594224
Bladder Urothelial Carcinoma	Whole Genome Duplication	0.273676
Bladder Urothelial Carcinoma	Whole Genome Duplication	0.249962
Bladder Urothelial Carcinoma	Whole Genome Duplication	0.245306
Bladder Urothelial Carcinoma	Whole Genome Duplication	0.276342
Bladder Urothelial Carcinoma	Whole Genome Duplication	0.353667
Bladder Urothelial Carcinoma	Whole Genome Duplication	0.900423
Bladder Urothelial Carcinoma	Whole Genome Duplication	0.636958
Bladder Urothelial Carcinoma	Whole Genome Duplication	0.839534
Bladder Urothelial Carcinoma	Whole Genome Duplication	0.676559
Bladder Urothelial Carcinoma	Whole Genome Duplication	1.48337
Bladder Urothelial Carcinoma	Whole Genome Duplication	0.377588
Bladder Urothelial Carcinoma	Whole Genome Duplication	0.402054
Bladder Urothelial Carcinoma	Whole Genome Duplication	4.86096
Bladder Urothelial Carcinoma	Whole Genome Duplication	4.21611
Bladder Urothelial Carcinoma	Whole Genome Duplication	1.38547
Bladder Urothelial Carcinoma	Whole Genome Duplication	0.0912878
Bladder Urothelial Carcinoma	Whole Genome Duplication	0.621819
Bladder Urothelial Carcinoma	Whole Genome Duplication	0.690443
Bladder Urothelial Carcinoma	Whole Genome Duplication	2.9128
Bladder Urothelial Carcinoma	Whole Genome Duplication	0.663053
Bladder Urothelial Carcinoma	Whole Genome Duplication	1.25337
Bladder Urothelial Carcinoma	Whole Genome Duplication	1.16192
Bladder Urothelial Carcinoma	Whole Genome Duplication	0.0538258
Bladder Urothelial Carcinoma	Whole Genome Duplication	0.132026
Bladder Urothelial Carcinoma	Whole Genome Duplication	1.11315
Bladder Urothelial Carcinoma	Whole Genome Duplication	0.277189
Bladder Urothelial Carcinoma	Whole Genome Duplication	0.837619
Bladder Urothelial Carcinoma	Whole Genome Duplication	1.35677
Bladder Urothelial Carcinoma	Whole Genome Duplication	0.731566
Bladder Urothelial Carcinoma	Whole Genome Duplication	0.105693
Bladder Urothelial Carcinoma	Whole Genome Duplication	0.0732437
Bladder Urothelial Carcinoma	Whole Genome Duplication	0.840709
Bladder Urothelial Carcinoma	Whole Genome Duplication	0.939368
Bladder Urothelial Carcinoma	Whole Genome Duplication	5.00793
Bladder Urothelial Carcinoma	Whole Genome Duplication	0.0685244
Bladder Urothelial Carcinoma	Whole Genome Duplication	0.630328
Bladder Urothelial Carcinoma	Whole Genome Duplication	2.22606
Bladder Urothelial Carcinoma	Whole Genome Duplication	4.10284
Bladder Urothelial Carcinoma	Whole Genome Duplication	0.77252
Bladder Urothelial Carcinoma	Whole Genome Duplication	0.591314
Bladder Urothelial Carcinoma	Whole Genome Duplication	0.225018
Bladder Urothelial Carcinoma	Whole Genome Duplication	0.493702
Bladder Urothelial Carcinoma	Whole Genome Duplication	0.464326
Bladder Urothelial Carcinoma	Whole Genome Duplication	0.242495
Bladder Urothelial Carcinoma	Whole Genome Duplication	0.453147
Bladder Urothelial Carcinoma	Whole Genome Duplication	2.27057
Bladder Urothelial Carcinoma	Whole Genome Duplication	0.66556
Bladder Urothelial Carcinoma	Whole Genome Duplication	1.3448
Bladder Urothelial Carcinoma	Whole Genome Duplication	0.91809
Bladder Urothelial Carcinoma	Whole Genome Duplication	0.520823
Bladder Urothelial Carcinoma	Whole Genome Duplication	0.459117
Bladder Urothelial Carcinoma	Whole Genome Duplication	0.780154
Bladder Urothelial Carcinoma	Whole Genome Duplication	1.54431
Bladder Urothelial Carcinoma	Whole Genome Duplication	1.74512
Bladder Urothelial Carcinoma	Whole Genome Duplication	0.769908
Bladder Urothelial Carcinoma	Whole Genome Duplication	0.440153
Bladder Urothelial Carcinoma	Whole Genome Duplication	0.219521
Bladder Urothelial Carcinoma	Whole Genome Duplication	0.663334
Bladder Urothelial Carcinoma	Whole Genome Duplication	1.28632
Bladder Urothelial Carcinoma	Whole Genome Duplication	0.945662
Bladder Urothelial Carcinoma	Whole Genome Duplication	0.154922
Bladder Urothelial Carcinoma	Whole Genome Duplication	0.719064
Bladder Urothelial Carcinoma	Whole Genome Duplication	0.493543
Bladder Urothelial Carcinoma	Whole Genome Duplication	0.404554
Bladder Urothelial Carcinoma	Whole Genome Duplication	0.290693
Breast Carcinoma	No Whole Genome Duplication	0.513874
Breast Carcinoma	No Whole Genome Duplication	0.59017
Breast Carcinoma	No Whole Genome Duplication	1.23322
Breast Carcinoma	No Whole Genome Duplication	0.664329
Breast Carcinoma	No Whole Genome Duplication	4.76859
Breast Carcinoma	No Whole Genome Duplication	0.586402
Breast Carcinoma	No Whole Genome Duplication	1.03691
Breast Carcinoma	No Whole Genome Duplication	0.573635
Breast Carcinoma	No Whole Genome Duplication	0.827011
Breast Carcinoma	No Whole Genome Duplication	1.69123
Breast Carcinoma	No Whole Genome Duplication	0.639846
Breast Carcinoma	No Whole Genome Duplication	0.843386
Breast Carcinoma	No Whole Genome Duplication	1.15875
Breast Carcinoma	No Whole Genome Duplication	0.715148
Breast Carcinoma	No Whole Genome Duplication	1.00885
Breast Carcinoma	No Whole Genome Duplication	0.94252
Breast Carcinoma	No Whole Genome Duplication	0.291723
Breast Carcinoma	No Whole Genome Duplication	3.24622
Breast Carcinoma	No Whole Genome Duplication	0.261155
Breast Carcinoma	No Whole Genome Duplication	1.72929
Breast Carcinoma	No Whole Genome Duplication	6.75891
Breast Carcinoma	No Whole Genome Duplication	0.372378
Breast Carcinoma	No Whole Genome Duplication	1.88832
Breast Carcinoma	No Whole Genome Duplication	0.271105
Breast Carcinoma	No Whole Genome Duplication	0.776364
Breast Carcinoma	No Whole Genome Duplication	3.39141
Breast Carcinoma	No Whole Genome Duplication	0.151587
Breast Carcinoma	No Whole Genome Duplication	0.972583
Breast Carcinoma	No Whole Genome Duplication	2.54158
Breast Carcinoma	No Whole Genome Duplication	0.539022
Breast Carcinoma	No Whole Genome Duplication	0.988363
Breast Carcinoma	No Whole Genome Duplication	0.909105
Breast Carcinoma	No Whole Genome Duplication	11.2232
Breast Carcinoma	No Whole Genome Duplication	0.369099
Breast Carcinoma	No Whole Genome Duplication	3.3735
Breast Carcinoma	No Whole Genome Duplication	0.483097
Breast Carcinoma	No Whole Genome Duplication	1.48538
Breast Carcinoma	No Whole Genome Duplication	0.317513
Breast Carcinoma	No Whole Genome Duplication	0.604646
Breast Carcinoma	No Whole Genome Duplication	6.65126
Breast Carcinoma	No Whole Genome Duplication	8.22716
Breast Carcinoma	No Whole Genome Duplication	0.379045
Breast Carcinoma	No Whole Genome Duplication	0.91304
Breast Carcinoma	No Whole Genome Duplication	0.284436
Breast Carcinoma	No Whole Genome Duplication	0.926101
Breast Carcinoma	No Whole Genome Duplication	1.40175
Breast Carcinoma	No Whole Genome Duplication	0.769462
Breast Carcinoma	No Whole Genome Duplication	4.15806
Breast Carcinoma	No Whole Genome Duplication	0.699804
Breast Carcinoma	No Whole Genome Duplication	0.301932
Breast Carcinoma	No Whole Genome Duplication	0.936286
Breast Carcinoma	No Whole Genome Duplication	0.530095
Breast Carcinoma	No Whole Genome Duplication	0.956911
Breast Carcinoma	No Whole Genome Duplication	0.303356
Breast Carcinoma	No Whole Genome Duplication	1.76062
Breast Carcinoma	No Whole Genome Duplication	1.0193
Breast Carcinoma	No Whole Genome Duplication	1.21576
Breast Carcinoma	No Whole Genome Duplication	0.326325
Breast Carcinoma	No Whole Genome Duplication	5.84331
Breast Carcinoma	No Whole Genome Duplication	1.03343
Breast Carcinoma	No Whole Genome Duplication	2.23339
Breast Carcinoma	No Whole Genome Duplication	1.31646
Breast Carcinoma	No Whole Genome Duplication	0.86964
Breast Carcinoma	No Whole Genome Duplication	0.534315
Breast Carcinoma	No Whole Genome Duplication	0.198483
Breast Carcinoma	No Whole Genome Duplication	0.91272
Breast Carcinoma	No Whole Genome Duplication	0.327165
Breast Carcinoma	No Whole Genome Duplication	0.47486
Breast Carcinoma	No Whole Genome Duplication	2.15138
Breast Carcinoma	No Whole Genome Duplication	0.388039
Breast Carcinoma	No Whole Genome Duplication	3.36086
Breast Carcinoma	No Whole Genome Duplication	0.171182
Breast Carcinoma	No Whole Genome Duplication	1.55643
Breast Carcinoma	No Whole Genome Duplication	0.430558
Breast Carcinoma	No Whole Genome Duplication	2.13683
Breast Carcinoma	No Whole Genome Duplication	0.465341
Breast Carcinoma	No Whole Genome Duplication	0.553012
Breast Carcinoma	No Whole Genome Duplication	0.743387
Breast Carcinoma	No Whole Genome Duplication	0.520993
Breast Carcinoma	No Whole Genome Duplication	0.616013
Breast Carcinoma	No Whole Genome Duplication	2.84828
Breast Carcinoma	No Whole Genome Duplication	0.944472
Breast Carcinoma	No Whole Genome Duplication	0.350351
Breast Carcinoma	No Whole Genome Duplication	0.740487
Breast Carcinoma	No Whole Genome Duplication	0.892621
Breast Carcinoma	No Whole Genome Duplication	1.32376
Breast Carcinoma	No Whole Genome Duplication	1.47163
Breast Carcinoma	No Whole Genome Duplication	0.601148
Breast Carcinoma	No Whole Genome Duplication	0.329211
Breast Carcinoma	No Whole Genome Duplication	0.711495
Breast Carcinoma	No Whole Genome Duplication	1.6812
Breast Carcinoma	No Whole Genome Duplication	1.4262
Breast Carcinoma	No Whole Genome Duplication	4.58745
Breast Carcinoma	No Whole Genome Duplication	0.521735
Breast Carcinoma	No Whole Genome Duplication	6.48566
Breast Carcinoma	No Whole Genome Duplication	3.34095
Breast Carcinoma	No Whole Genome Duplication	1.55449
Breast Carcinoma	No Whole Genome Duplication	1.20449
Breast Carcinoma	No Whole Genome Duplication	4.36532
Breast Carcinoma	No Whole Genome Duplication	1.07941
Breast Carcinoma	No Whole Genome Duplication	5.44289
Breast Carcinoma	No Whole Genome Duplication	0.787678
Breast Carcinoma	No Whole Genome Duplication	3.48322
Breast Carcinoma	No Whole Genome Duplication	0.772667
Breast Carcinoma	No Whole Genome Duplication	0.142864
Breast Carcinoma	No Whole Genome Duplication	0.326474
Breast Carcinoma	No Whole Genome Duplication	0.663346
Breast Carcinoma	No Whole Genome Duplication	0.464508
Breast Carcinoma	No Whole Genome Duplication	0.677197
Breast Carcinoma	No Whole Genome Duplication	0.39985
Breast Carcinoma	No Whole Genome Duplication	2.35973
Breast Carcinoma	No Whole Genome Duplication	0.556074
Breast Carcinoma	No Whole Genome Duplication	1.18157
Breast Carcinoma	No Whole Genome Duplication	3.13404
Breast Carcinoma	No Whole Genome Duplication	2.19973
Breast Carcinoma	No Whole Genome Duplication	0.290725
Breast Carcinoma	No Whole Genome Duplication	1.30111
Breast Carcinoma	No Whole Genome Duplication	0.890493
Breast Carcinoma	No Whole Genome Duplication	1.06189
Breast Carcinoma	No Whole Genome Duplication	0.719847
Breast Carcinoma	No Whole Genome Duplication	0.965606
Breast Carcinoma	No Whole Genome Duplication	1.08239
Breast Carcinoma	No Whole Genome Duplication	0.336717
Breast Carcinoma	No Whole Genome Duplication	2.27219
Breast Carcinoma	No Whole Genome Duplication	0.871451
Breast Carcinoma	No Whole Genome Duplication	2.84364
Breast Carcinoma	No Whole Genome Duplication	0.656388
Breast Carcinoma	No Whole Genome Duplication	2.6362
Breast Carcinoma	No Whole Genome Duplication	0.61431
Breast Carcinoma	No Whole Genome Duplication	0.565491
Breast Carcinoma	No Whole Genome Duplication	0.298129
Breast Carcinoma	No Whole Genome Duplication	3.91933
Breast Carcinoma	No Whole Genome Duplication	0.551455
Breast Carcinoma	No Whole Genome Duplication	5.63061
Breast Carcinoma	No Whole Genome Duplication	0.358787
Breast Carcinoma	No Whole Genome Duplication	0.870193
Breast Carcinoma	No Whole Genome Duplication	0.361647
Breast Carcinoma	No Whole Genome Duplication	3.58841
Breast Carcinoma	No Whole Genome Duplication	2.65147
Breast Carcinoma	No Whole Genome Duplication	0.194024
Breast Carcinoma	No Whole Genome Duplication	0.663869
Breast Carcinoma	No Whole Genome Duplication	3.4447
Breast Carcinoma	No Whole Genome Duplication	1.30102
Breast Carcinoma	No Whole Genome Duplication	0.440432
Breast Carcinoma	No Whole Genome Duplication	4.13188
Breast Carcinoma	No Whole Genome Duplication	2.07411
Breast Carcinoma	No Whole Genome Duplication	0.760578
Breast Carcinoma	No Whole Genome Duplication	1.70862
Breast Carcinoma	No Whole Genome Duplication	1.24903
Breast Carcinoma	No Whole Genome Duplication	0.810677
Breast Carcinoma	No Whole Genome Duplication	0.317323
Breast Carcinoma	No Whole Genome Duplication	0.842754
Breast Carcinoma	No Whole Genome Duplication	4.93966
Breast Carcinoma	No Whole Genome Duplication	0.920893
Breast Carcinoma	No Whole Genome Duplication	3.75152
Breast Carcinoma	No Whole Genome Duplication	0.587859
Breast Carcinoma	No Whole Genome Duplication	0.582663
Breast Carcinoma	No Whole Genome Duplication	0.418729
Breast Carcinoma	No Whole Genome Duplication	1.27112
Breast Carcinoma	No Whole Genome Duplication	0.502671
Breast Carcinoma	No Whole Genome Duplication	0.337155
Breast Carcinoma	No Whole Genome Duplication	0.53789
Breast Carcinoma	No Whole Genome Duplication	0.421833
Breast Carcinoma	No Whole Genome Duplication	0.120322
Breast Carcinoma	No Whole Genome Duplication	0.441278
Breast Carcinoma	No Whole Genome Duplication	0.513981
Breast Carcinoma	No Whole Genome Duplication	0.302201
Breast Carcinoma	No Whole Genome Duplication	0.569501
Breast Carcinoma	No Whole Genome Duplication	0.867218
Breast Carcinoma	No Whole Genome Duplication	1.24753
Breast Carcinoma	No Whole Genome Duplication	0.183577
Breast Carcinoma	No Whole Genome Duplication	2.50461
Breast Carcinoma	No Whole Genome Duplication	0.246871
Breast Carcinoma	No Whole Genome Duplication	1.29834
Breast Carcinoma	No Whole Genome Duplication	2.34848
Breast Carcinoma	No Whole Genome Duplication	1.13859
Breast Carcinoma	No Whole Genome Duplication	0.409295
Breast Carcinoma	No Whole Genome Duplication	2.89367
Breast Carcinoma	No Whole Genome Duplication	1.01259
Breast Carcinoma	No Whole Genome Duplication	1.36602
Breast Carcinoma	No Whole Genome Duplication	1.5395
Breast Carcinoma	No Whole Genome Duplication	0.469277
Breast Carcinoma	No Whole Genome Duplication	1.95799
Breast Carcinoma	No Whole Genome Duplication	1.12256
Breast Carcinoma	No Whole Genome Duplication	1.01649
Breast Carcinoma	No Whole Genome Duplication	1.28448
Breast Carcinoma	No Whole Genome Duplication	1.03971
Breast Carcinoma	No Whole Genome Duplication	0.525795
Breast Carcinoma	No Whole Genome Duplication	0.214929
Breast Carcinoma	No Whole Genome Duplication	0.525841
Breast Carcinoma	No Whole Genome Duplication	0.66026
Breast Carcinoma	No Whole Genome Duplication	0.547453
Breast Carcinoma	No Whole Genome Duplication	0.667155
Breast Carcinoma	No Whole Genome Duplication	2.26894
Breast Carcinoma	No Whole Genome Duplication	2.49846
Breast Carcinoma	No Whole Genome Duplication	0.620024
Breast Carcinoma	No Whole Genome Duplication	0.359867
Breast Carcinoma	No Whole Genome Duplication	0.400696
Breast Carcinoma	No Whole Genome Duplication	2.86056
Breast Carcinoma	No Whole Genome Duplication	0.901583
Breast Carcinoma	No Whole Genome Duplication	1.02905
Breast Carcinoma	No Whole Genome Duplication	0.32641
Breast Carcinoma	No Whole Genome Duplication	3.37266
Breast Carcinoma	No Whole Genome Duplication	1.3864
Breast Carcinoma	No Whole Genome Duplication	0.775631
Breast Carcinoma	No Whole Genome Duplication	2.37046
Breast Carcinoma	No Whole Genome Duplication	0.783649
Breast Carcinoma	No Whole Genome Duplication	4.67642
Breast Carcinoma	No Whole Genome Duplication	4.08976
Breast Carcinoma	No Whole Genome Duplication	0.364029
Breast Carcinoma	No Whole Genome Duplication	0.788214
Breast Carcinoma	No Whole Genome Duplication	2.35847
Breast Carcinoma	No Whole Genome Duplication	1.00794
Breast Carcinoma	No Whole Genome Duplication	0.514188
Breast Carcinoma	No Whole Genome Duplication	2.70751
Breast Carcinoma	No Whole Genome Duplication	5.35083
Breast Carcinoma	No Whole Genome Duplication	2.60988
Breast Carcinoma	No Whole Genome Duplication	0.4982
Breast Carcinoma	No Whole Genome Duplication	2.04027
Breast Carcinoma	No Whole Genome Duplication	9.10762
Breast Carcinoma	No Whole Genome Duplication	0.84819
Breast Carcinoma	No Whole Genome Duplication	1.29859
Breast Carcinoma	No Whole Genome Duplication	0.443004
Breast Carcinoma	No Whole Genome Duplication	0.651552
Breast Carcinoma	No Whole Genome Duplication	1.77786
Breast Carcinoma	No Whole Genome Duplication	0.57409
Breast Carcinoma	No Whole Genome Duplication	0.246215
Breast Carcinoma	No Whole Genome Duplication	0.353182
Breast Carcinoma	No Whole Genome Duplication	0.368648
Breast Carcinoma	No Whole Genome Duplication	1.19917
Breast Carcinoma	No Whole Genome Duplication	0.790375
Breast Carcinoma	No Whole Genome Duplication	0.499582
Breast Carcinoma	No Whole Genome Duplication	0.840935
Breast Carcinoma	No Whole Genome Duplication	1.24796
Breast Carcinoma	No Whole Genome Duplication	6.39298
Breast Carcinoma	No Whole Genome Duplication	0.314797
Breast Carcinoma	No Whole Genome Duplication	0.249686
Breast Carcinoma	No Whole Genome Duplication	2.02835
Breast Carcinoma	No Whole Genome Duplication	0.255185
Breast Carcinoma	No Whole Genome Duplication	0.678599
Breast Carcinoma	No Whole Genome Duplication	0.256722
Breast Carcinoma	No Whole Genome Duplication	1.2161
Breast Carcinoma	No Whole Genome Duplication	2.45592
Breast Carcinoma	No Whole Genome Duplication	2.20488
Breast Carcinoma	No Whole Genome Duplication	1.63723
Breast Carcinoma	No Whole Genome Duplication	1.26424
Breast Carcinoma	No Whole Genome Duplication	0.967071
Breast Carcinoma	No Whole Genome Duplication	0.578397
Breast Carcinoma	No Whole Genome Duplication	0.677971
Breast Carcinoma	No Whole Genome Duplication	0.176224
Breast Carcinoma	No Whole Genome Duplication	1.30472
Breast Carcinoma	No Whole Genome Duplication	0.347578
Breast Carcinoma	No Whole Genome Duplication	1.79673
Breast Carcinoma	No Whole Genome Duplication	20.1826
Breast Carcinoma	No Whole Genome Duplication	0.41899
Breast Carcinoma	No Whole Genome Duplication	0.673081
Breast Carcinoma	No Whole Genome Duplication	0.157179
Breast Carcinoma	No Whole Genome Duplication	0.923982
Breast Carcinoma	No Whole Genome Duplication	0.954345
Breast Carcinoma	No Whole Genome Duplication	0.461831
Breast Carcinoma	No Whole Genome Duplication	5.68527
Breast Carcinoma	No Whole Genome Duplication	0.233912
Breast Carcinoma	No Whole Genome Duplication	0.500685
Breast Carcinoma	No Whole Genome Duplication	3.35762
Breast Carcinoma	No Whole Genome Duplication	0.616954
Breast Carcinoma	No Whole Genome Duplication	0.32822
Breast Carcinoma	No Whole Genome Duplication	0.335909
Breast Carcinoma	No Whole Genome Duplication	0.353392
Breast Carcinoma	No Whole Genome Duplication	0.260147
Breast Carcinoma	No Whole Genome Duplication	0.176406
Breast Carcinoma	No Whole Genome Duplication	0.436286
Breast Carcinoma	No Whole Genome Duplication	0.811191
Breast Carcinoma	No Whole Genome Duplication	0.508057
Breast Carcinoma	No Whole Genome Duplication	0.719264
Breast Carcinoma	No Whole Genome Duplication	1.70449
Breast Carcinoma	No Whole Genome Duplication	0.228358
Breast Carcinoma	No Whole Genome Duplication	0.539528
Breast Carcinoma	No Whole Genome Duplication	0.326464
Breast Carcinoma	No Whole Genome Duplication	6.14223
Breast Carcinoma	No Whole Genome Duplication	0.854309
Breast Carcinoma	No Whole Genome Duplication	0.34696
Breast Carcinoma	No Whole Genome Duplication	3.91128
Breast Carcinoma	No Whole Genome Duplication	5.2204
Breast Carcinoma	No Whole Genome Duplication	3.48419
Breast Carcinoma	No Whole Genome Duplication	0.686873
Breast Carcinoma	No Whole Genome Duplication	0.820476
Breast Carcinoma	No Whole Genome Duplication	2.41549
Breast Carcinoma	No Whole Genome Duplication	2.23546
Breast Carcinoma	No Whole Genome Duplication	0.314655
Breast Carcinoma	No Whole Genome Duplication	1.84542
Breast Carcinoma	No Whole Genome Duplication	0.372632
Breast Carcinoma	No Whole Genome Duplication	0.715312
Breast Carcinoma	No Whole Genome Duplication	0.833755
Breast Carcinoma	No Whole Genome Duplication	0.179456
Breast Carcinoma	No Whole Genome Duplication	0.672812
Breast Carcinoma	No Whole Genome Duplication	0.289598
Breast Carcinoma	No Whole Genome Duplication	2.1413
Breast Carcinoma	No Whole Genome Duplication	1.56277
Breast Carcinoma	No Whole Genome Duplication	1.15104
Breast Carcinoma	No Whole Genome Duplication	3.63541
Breast Carcinoma	No Whole Genome Duplication	0.32849
Breast Carcinoma	No Whole Genome Duplication	0.80542
Breast Carcinoma	No Whole Genome Duplication	0.201808
Breast Carcinoma	No Whole Genome Duplication	0.496411
Breast Carcinoma	No Whole Genome Duplication	1.00277
Breast Carcinoma	No Whole Genome Duplication	0.546089
Breast Carcinoma	No Whole Genome Duplication	0.325357
Breast Carcinoma	No Whole Genome Duplication	1.35357
Breast Carcinoma	No Whole Genome Duplication	0.267034
Breast Carcinoma	No Whole Genome Duplication	1.45809
Breast Carcinoma	No Whole Genome Duplication	3.00454
Breast Carcinoma	No Whole Genome Duplication	0.396356
Breast Carcinoma	No Whole Genome Duplication	0.354618
Breast Carcinoma	No Whole Genome Duplication	0.2048
Breast Carcinoma	No Whole Genome Duplication	2.46579
Breast Carcinoma	No Whole Genome Duplication	0.5501
Breast Carcinoma	No Whole Genome Duplication	0.71488
Breast Carcinoma	No Whole Genome Duplication	2.21301
Breast Carcinoma	No Whole Genome Duplication	0.687527
Breast Carcinoma	No Whole Genome Duplication	0.347077
Breast Carcinoma	No Whole Genome Duplication	5.48386
Breast Carcinoma	No Whole Genome Duplication	0.685097
Breast Carcinoma	No Whole Genome Duplication	0.989479
Breast Carcinoma	No Whole Genome Duplication	0.140896
Breast Carcinoma	No Whole Genome Duplication	1.80097
Breast Carcinoma	No Whole Genome Duplication	0.453537
Breast Carcinoma	No Whole Genome Duplication	0.981745
Breast Carcinoma	No Whole Genome Duplication	0.419914
Breast Carcinoma	No Whole Genome Duplication	4.18396
Breast Carcinoma	No Whole Genome Duplication	0.205957
Breast Carcinoma	No Whole Genome Duplication	1.37568
Breast Carcinoma	No Whole Genome Duplication	4.48262
Breast Carcinoma	No Whole Genome Duplication	2.65071
Breast Carcinoma	No Whole Genome Duplication	1.92986
Breast Carcinoma	No Whole Genome Duplication	1.92636
Breast Carcinoma	No Whole Genome Duplication	0.361664
Breast Carcinoma	No Whole Genome Duplication	0.548951
Breast Carcinoma	No Whole Genome Duplication	0.597333
Breast Carcinoma	No Whole Genome Duplication	0.553144
Breast Carcinoma	No Whole Genome Duplication	0.287157
Breast Carcinoma	No Whole Genome Duplication	0.470397
Breast Carcinoma	No Whole Genome Duplication	0.367711
Breast Carcinoma	No Whole Genome Duplication	0.321165
Breast Carcinoma	No Whole Genome Duplication	0.257587
Breast Carcinoma	No Whole Genome Duplication	3.3985
Breast Carcinoma	No Whole Genome Duplication	2.72107
Breast Carcinoma	No Whole Genome Duplication	1.20779
Breast Carcinoma	No Whole Genome Duplication	2.30906
Breast Carcinoma	No Whole Genome Duplication	2.37637
Breast Carcinoma	No Whole Genome Duplication	0.304167
Breast Carcinoma	No Whole Genome Duplication	0.565192
Breast Carcinoma	No Whole Genome Duplication	0.188427
Breast Carcinoma	No Whole Genome Duplication	0.209796
Breast Carcinoma	No Whole Genome Duplication	0.762443
Breast Carcinoma	No Whole Genome Duplication	3.1356
Breast Carcinoma	No Whole Genome Duplication	0.688437
Breast Carcinoma	No Whole Genome Duplication	1.23068
Breast Carcinoma	No Whole Genome Duplication	2.35604
Breast Carcinoma	No Whole Genome Duplication	0.306732
Breast Carcinoma	No Whole Genome Duplication	0.303695
Breast Carcinoma	No Whole Genome Duplication	0.592861
Breast Carcinoma	No Whole Genome Duplication	0.588007
Breast Carcinoma	No Whole Genome Duplication	2.64736
Breast Carcinoma	No Whole Genome Duplication	2.12075
Breast Carcinoma	No Whole Genome Duplication	3.69218
Breast Carcinoma	No Whole Genome Duplication	0.491354
Breast Carcinoma	No Whole Genome Duplication	0.650229
Breast Carcinoma	No Whole Genome Duplication	0.469781
Breast Carcinoma	No Whole Genome Duplication	5.97612
Breast Carcinoma	No Whole Genome Duplication	0.16058
Breast Carcinoma	No Whole Genome Duplication	1.25185
Breast Carcinoma	No Whole Genome Duplication	1.54013
Breast Carcinoma	No Whole Genome Duplication	0.756972
Breast Carcinoma	No Whole Genome Duplication	1.33587
Breast Carcinoma	No Whole Genome Duplication	0.2934
Breast Carcinoma	No Whole Genome Duplication	1.50515
Breast Carcinoma	No Whole Genome Duplication	0.398468
Breast Carcinoma	No Whole Genome Duplication	0.461243
Breast Carcinoma	No Whole Genome Duplication	0.760718
Breast Carcinoma	No Whole Genome Duplication	0.542609
Breast Carcinoma	No Whole Genome Duplication	7.16176
Breast Carcinoma	No Whole Genome Duplication	0.808207
Breast Carcinoma	No Whole Genome Duplication	0.488882
Breast Carcinoma	No Whole Genome Duplication	0.86745
Breast Carcinoma	No Whole Genome Duplication	0.599472
Breast Carcinoma	No Whole Genome Duplication	1.11713
Breast Carcinoma	No Whole Genome Duplication	1.08102
Breast Carcinoma	No Whole Genome Duplication	0.453077
Breast Carcinoma	No Whole Genome Duplication	0.594444
Breast Carcinoma	No Whole Genome Duplication	2.10143
Breast Carcinoma	No Whole Genome Duplication	1.02786
Breast Carcinoma	No Whole Genome Duplication	1.79349
Breast Carcinoma	No Whole Genome Duplication	1.43092
Breast Carcinoma	No Whole Genome Duplication	1.20819
Breast Carcinoma	No Whole Genome Duplication	0.852757
Breast Carcinoma	No Whole Genome Duplication	2.97478
Breast Carcinoma	No Whole Genome Duplication	1.63409
Breast Carcinoma	No Whole Genome Duplication	0.665938
Breast Carcinoma	No Whole Genome Duplication	13.2065
Breast Carcinoma	No Whole Genome Duplication	8.45417
Breast Carcinoma	No Whole Genome Duplication	3.83285
Breast Carcinoma	No Whole Genome Duplication	0.457133
Breast Carcinoma	No Whole Genome Duplication	0.165843
Breast Carcinoma	No Whole Genome Duplication	10.5336
Breast Carcinoma	No Whole Genome Duplication	0.277214
Breast Carcinoma	No Whole Genome Duplication	0.67798
Breast Carcinoma	No Whole Genome Duplication	4.63192
Breast Carcinoma	No Whole Genome Duplication	0.839147
Breast Carcinoma	No Whole Genome Duplication	0.531544
Breast Carcinoma	No Whole Genome Duplication	0.345234
Breast Carcinoma	No Whole Genome Duplication	1.43017
Breast Carcinoma	No Whole Genome Duplication	0.533069
Breast Carcinoma	No Whole Genome Duplication	3.22631
Breast Carcinoma	No Whole Genome Duplication	3.64368
Breast Carcinoma	No Whole Genome Duplication	0.453605
Breast Carcinoma	No Whole Genome Duplication	0.909046
Breast Carcinoma	No Whole Genome Duplication	0.79269
Breast Carcinoma	Whole Genome Duplication	1.28539
Breast Carcinoma	Whole Genome Duplication	0.697567
Breast Carcinoma	Whole Genome Duplication	0.665345
Breast Carcinoma	Whole Genome Duplication	0.705298
Breast Carcinoma	Whole Genome Duplication	3.1242
Breast Carcinoma	Whole Genome Duplication	2.06291
Breast Carcinoma	Whole Genome Duplication	1.26961
Breast Carcinoma	Whole Genome Duplication	3.25605
Breast Carcinoma	Whole Genome Duplication	3.80482
Breast Carcinoma	Whole Genome Duplication	0.284195
Breast Carcinoma	Whole Genome Duplication	0.833919
Breast Carcinoma	Whole Genome Duplication	1.32274
Breast Carcinoma	Whole Genome Duplication	0.94521
Breast Carcinoma	Whole Genome Duplication	1.02805
Breast Carcinoma	Whole Genome Duplication	0.200707
Breast Carcinoma	Whole Genome Duplication	0.430348
Breast Carcinoma	Whole Genome Duplication	0.387827
Breast Carcinoma	Whole Genome Duplication	1.3811
Breast Carcinoma	Whole Genome Duplication	2.83546
Breast Carcinoma	Whole Genome Duplication	1.90062
Breast Carcinoma	Whole Genome Duplication	0.767687
Breast Carcinoma	Whole Genome Duplication	3.10943
Breast Carcinoma	Whole Genome Duplication	1.48316
Breast Carcinoma	Whole Genome Duplication	5.58241
Breast Carcinoma	Whole Genome Duplication	6.99455
Breast Carcinoma	Whole Genome Duplication	1.27467
Breast Carcinoma	Whole Genome Duplication	3.8259
Breast Carcinoma	Whole Genome Duplication	0.777869
Breast Carcinoma	Whole Genome Duplication	4.59058
Breast Carcinoma	Whole Genome Duplication	1.88561
Breast Carcinoma	Whole Genome Duplication	2.37756
Breast Carcinoma	Whole Genome Duplication	1.23624
Breast Carcinoma	Whole Genome Duplication	1.38177
Breast Carcinoma	Whole Genome Duplication	0.328691
Breast Carcinoma	Whole Genome Duplication	1.65451
Breast Carcinoma	Whole Genome Duplication	1.01728
Breast Carcinoma	Whole Genome Duplication	0.417653
Breast Carcinoma	Whole Genome Duplication	0.507078
Breast Carcinoma	Whole Genome Duplication	2.00914
Breast Carcinoma	Whole Genome Duplication	2.54045
Breast Carcinoma	Whole Genome Duplication	0.688848
Breast Carcinoma	Whole Genome Duplication	0.479667
Breast Carcinoma	Whole Genome Duplication	0.243418
Breast Carcinoma	Whole Genome Duplication	0.365624
Breast Carcinoma	Whole Genome Duplication	2.05001
Breast Carcinoma	Whole Genome Duplication	2.7618
Breast Carcinoma	Whole Genome Duplication	2.92559
Breast Carcinoma	Whole Genome Duplication	1.12017
Breast Carcinoma	Whole Genome Duplication	0.191489
Breast Carcinoma	Whole Genome Duplication	2.99385
Breast Carcinoma	Whole Genome Duplication	0.587648
Breast Carcinoma	Whole Genome Duplication	0.469131
Breast Carcinoma	Whole Genome Duplication	5.70366
Breast Carcinoma	Whole Genome Duplication	3.03868
Breast Carcinoma	Whole Genome Duplication	0.640453
Breast Carcinoma	Whole Genome Duplication	2.00543
Breast Carcinoma	Whole Genome Duplication	2.02197
Breast Carcinoma	Whole Genome Duplication	1.20108
Breast Carcinoma	Whole Genome Duplication	0.530127
Breast Carcinoma	Whole Genome Duplication	3.86599
Breast Carcinoma	Whole Genome Duplication	0.597273
Breast Carcinoma	Whole Genome Duplication	0.966297
Breast Carcinoma	Whole Genome Duplication	0.893128
Breast Carcinoma	Whole Genome Duplication	0.528061
Breast Carcinoma	Whole Genome Duplication	0.997553
Breast Carcinoma	Whole Genome Duplication	0.602522
Breast Carcinoma	Whole Genome Duplication	0.460191
Breast Carcinoma	Whole Genome Duplication	2.55044
Breast Carcinoma	Whole Genome Duplication	2.637
Breast Carcinoma	Whole Genome Duplication	0.19209
Breast Carcinoma	Whole Genome Duplication	5.99114
Breast Carcinoma	Whole Genome Duplication	0.434003
Breast Carcinoma	Whole Genome Duplication	0.365159
Breast Carcinoma	Whole Genome Duplication	1.23148
Breast Carcinoma	Whole Genome Duplication	5.85952
Breast Carcinoma	Whole Genome Duplication	2.2041
Breast Carcinoma	Whole Genome Duplication	1.77362
Breast Carcinoma	Whole Genome Duplication	7.1381
Breast Carcinoma	Whole Genome Duplication	0.25234
Breast Carcinoma	Whole Genome Duplication	4.44985
Breast Carcinoma	Whole Genome Duplication	0.57713
Breast Carcinoma	Whole Genome Duplication	0.462429
Breast Carcinoma	Whole Genome Duplication	0.243887
Breast Carcinoma	Whole Genome Duplication	1.33042
Breast Carcinoma	Whole Genome Duplication	1.04793
Breast Carcinoma	Whole Genome Duplication	1.37257
Breast Carcinoma	Whole Genome Duplication	3.69642
Breast Carcinoma	Whole Genome Duplication	1.29167
Breast Carcinoma	Whole Genome Duplication	0.491898
Breast Carcinoma	Whole Genome Duplication	1.42013
Breast Carcinoma	Whole Genome Duplication	0.395135
Breast Carcinoma	Whole Genome Duplication	2.20422
Breast Carcinoma	Whole Genome Duplication	1.8807
Breast Carcinoma	Whole Genome Duplication	1.13459
Breast Carcinoma	Whole Genome Duplication	9.38478
Breast Carcinoma	Whole Genome Duplication	0.629209
Breast Carcinoma	Whole Genome Duplication	2.4075
Breast Carcinoma	Whole Genome Duplication	0.775709
Breast Carcinoma	Whole Genome Duplication	0.762546
Breast Carcinoma	Whole Genome Duplication	0.446803
Breast Carcinoma	Whole Genome Duplication	6.69801
Breast Carcinoma	Whole Genome Duplication	0.457904
Breast Carcinoma	Whole Genome Duplication	0.852892
Breast Carcinoma	Whole Genome Duplication	0.843564
Breast Carcinoma	Whole Genome Duplication	8.76222
Breast Carcinoma	Whole Genome Duplication	0.201876
Breast Carcinoma	Whole Genome Duplication	1.57157
Breast Carcinoma	Whole Genome Duplication	0.367809
Breast Carcinoma	Whole Genome Duplication	1.75702
Breast Carcinoma	Whole Genome Duplication	3.75752
Breast Carcinoma	Whole Genome Duplication	0.907138
Breast Carcinoma	Whole Genome Duplication	2.8377
Breast Carcinoma	Whole Genome Duplication	0.384981
Breast Carcinoma	Whole Genome Duplication	2.34421
Breast Carcinoma	Whole Genome Duplication	1.87619
Breast Carcinoma	Whole Genome Duplication	3.54889
Breast Carcinoma	Whole Genome Duplication	2.44873
Breast Carcinoma	Whole Genome Duplication	0.19643
Breast Carcinoma	Whole Genome Duplication	0.829982
Breast Carcinoma	Whole Genome Duplication	2.91688
Breast Carcinoma	Whole Genome Duplication	0.803954
Breast Carcinoma	Whole Genome Duplication	0.224178
Breast Carcinoma	Whole Genome Duplication	0.664029
Breast Carcinoma	Whole Genome Duplication	2.83981
Breast Carcinoma	Whole Genome Duplication	1.6499
Breast Carcinoma	Whole Genome Duplication	0.238094
Breast Carcinoma	Whole Genome Duplication	0.497434
Breast Carcinoma	Whole Genome Duplication	0.765107
Breast Carcinoma	Whole Genome Duplication	2.12661
Breast Carcinoma	Whole Genome Duplication	2.27975
Breast Carcinoma	Whole Genome Duplication	2.92239
Breast Carcinoma	Whole Genome Duplication	0.700805
Breast Carcinoma	Whole Genome Duplication	4.79798
Breast Carcinoma	Whole Genome Duplication	1.0887
Breast Carcinoma	Whole Genome Duplication	0.51236
Breast Carcinoma	Whole Genome Duplication	0.251454
Breast Carcinoma	Whole Genome Duplication	1.60667
Breast Carcinoma	Whole Genome Duplication	2.53447
Breast Carcinoma	Whole Genome Duplication	2.32177
Breast Carcinoma	Whole Genome Duplication	2.7738
Breast Carcinoma	Whole Genome Duplication	0.942343
Breast Carcinoma	Whole Genome Duplication	0.0916854
Breast Carcinoma	Whole Genome Duplication	0.528935
Breast Carcinoma	Whole Genome Duplication	1.38861
Breast Carcinoma	Whole Genome Duplication	0.36257
Breast Carcinoma	Whole Genome Duplication	1.40208
Breast Carcinoma	Whole Genome Duplication	1.78034
Breast Carcinoma	Whole Genome Duplication	0.250806
Breast Carcinoma	Whole Genome Duplication	4.91466
Breast Carcinoma	Whole Genome Duplication	0.584382
Breast Carcinoma	Whole Genome Duplication	0.825725
Breast Carcinoma	Whole Genome Duplication	2.11646
Breast Carcinoma	Whole Genome Duplication	0.408829
Breast Carcinoma	Whole Genome Duplication	1.45043
Breast Carcinoma	Whole Genome Duplication	0.580563
Breast Carcinoma	Whole Genome Duplication	0.315719
Breast Carcinoma	Whole Genome Duplication	0.94323
Breast Carcinoma	Whole Genome Duplication	0.77622
Breast Carcinoma	Whole Genome Duplication	1.04887
Breast Carcinoma	Whole Genome Duplication	0.586494
Breast Carcinoma	Whole Genome Duplication	3.86835
Breast Carcinoma	Whole Genome Duplication	0.637152
Breast Carcinoma	Whole Genome Duplication	1.11014
Breast Carcinoma	Whole Genome Duplication	1.89696
Breast Carcinoma	Whole Genome Duplication	0.451613
Breast Carcinoma	Whole Genome Duplication	1.77283
Breast Carcinoma	Whole Genome Duplication	0.798517
Breast Carcinoma	Whole Genome Duplication	1.19948
Breast Carcinoma	Whole Genome Duplication	0.160255
Breast Carcinoma	Whole Genome Duplication	0.810106
Breast Carcinoma	Whole Genome Duplication	0.625617
Breast Carcinoma	Whole Genome Duplication	0.98068
Breast Carcinoma	Whole Genome Duplication	2.36089
Breast Carcinoma	Whole Genome Duplication	0.660311
Breast Carcinoma	Whole Genome Duplication	1.40429
Breast Carcinoma	Whole Genome Duplication	0.918427
Breast Carcinoma	Whole Genome Duplication	3.71615
Breast Carcinoma	Whole Genome Duplication	3.03233
Breast Carcinoma	Whole Genome Duplication	0.704502
Breast Carcinoma	Whole Genome Duplication	0.683065
Breast Carcinoma	Whole Genome Duplication	0.63727
Breast Carcinoma	Whole Genome Duplication	0.70568
Breast Carcinoma	Whole Genome Duplication	2.59029
Breast Carcinoma	Whole Genome Duplication	1.19415
Breast Carcinoma	Whole Genome Duplication	0.867158
Breast Carcinoma	Whole Genome Duplication	0.259176
Breast Carcinoma	Whole Genome Duplication	1.03489
Breast Carcinoma	Whole Genome Duplication	0.374749
Breast Carcinoma	Whole Genome Duplication	2.09679
Breast Carcinoma	Whole Genome Duplication	1.99208
Breast Carcinoma	Whole Genome Duplication	0.775111
Breast Carcinoma	Whole Genome Duplication	0.966748
Breast Carcinoma	Whole Genome Duplication	1.77878
Breast Carcinoma	Whole Genome Duplication	1.82517
Breast Carcinoma	Whole Genome Duplication	1.04929
Breast Carcinoma	Whole Genome Duplication	0.148732
Breast Carcinoma	Whole Genome Duplication	2.22543
Breast Carcinoma	Whole Genome Duplication	0.266362
Breast Carcinoma	Whole Genome Duplication	0.848478
Breast Carcinoma	Whole Genome Duplication	5.65633
Breast Carcinoma	Whole Genome Duplication	1.1218
Breast Carcinoma	Whole Genome Duplication	1.68952
Breast Carcinoma	Whole Genome Duplication	1.00157
Breast Carcinoma	Whole Genome Duplication	0.815798
Breast Carcinoma	Whole Genome Duplication	1.67988
Breast Carcinoma	Whole Genome Duplication	0.793457
Breast Carcinoma	Whole Genome Duplication	1.37115
Breast Carcinoma	Whole Genome Duplication	2.47482
Breast Carcinoma	Whole Genome Duplication	0.605558
Breast Carcinoma	Whole Genome Duplication	2.02121
Breast Carcinoma	Whole Genome Duplication	0.761779
Breast Carcinoma	Whole Genome Duplication	2.6347
Breast Carcinoma	Whole Genome Duplication	0.979324
Breast Carcinoma	Whole Genome Duplication	8.53048
Breast Carcinoma	Whole Genome Duplication	1.81401
Breast Carcinoma	Whole Genome Duplication	0.482462
Breast Carcinoma	Whole Genome Duplication	2.17563
Breast Carcinoma	Whole Genome Duplication	3.62889
Breast Carcinoma	Whole Genome Duplication	1.34104
Breast Carcinoma	Whole Genome Duplication	0.509889
Breast Carcinoma	Whole Genome Duplication	1.70595
Breast Carcinoma	Whole Genome Duplication	1.32466
Breast Carcinoma	Whole Genome Duplication	0.522917
Breast Carcinoma	Whole Genome Duplication	0.766466
Breast Carcinoma	Whole Genome Duplication	2.88149
Breast Carcinoma	Whole Genome Duplication	0.576579
Breast Carcinoma	Whole Genome Duplication	0.496613
Breast Carcinoma	Whole Genome Duplication	0.257657
Breast Carcinoma	Whole Genome Duplication	0.679575
Breast Carcinoma	Whole Genome Duplication	3.49097
Breast Carcinoma	Whole Genome Duplication	2.38278
Breast Carcinoma	Whole Genome Duplication	19.3278
Breast Carcinoma	Whole Genome Duplication	6.01779
Breast Carcinoma	Whole Genome Duplication	3.36477
Breast Carcinoma	Whole Genome Duplication	0.921108
Breast Carcinoma	Whole Genome Duplication	1.41616
Breast Carcinoma	Whole Genome Duplication	0.994696
Breast Carcinoma	Whole Genome Duplication	1.23894
Breast Carcinoma	Whole Genome Duplication	2.84941
Breast Carcinoma	Whole Genome Duplication	1.41833
Breast Carcinoma	Whole Genome Duplication	1.14828
Breast Carcinoma	Whole Genome Duplication	0.867235
Breast Carcinoma	Whole Genome Duplication	1.94392
Breast Carcinoma	Whole Genome Duplication	0.662561
Breast Carcinoma	Whole Genome Duplication	2.96317
Breast Carcinoma	Whole Genome Duplication	0.195763
Breast Carcinoma	Whole Genome Duplication	0.721912
Breast Carcinoma	Whole Genome Duplication	1.59576
Breast Carcinoma	Whole Genome Duplication	1.20545
Breast Carcinoma	Whole Genome Duplication	0.981156
Breast Carcinoma	Whole Genome Duplication	3.94213
Breast Carcinoma	Whole Genome Duplication	0.301263
Breast Carcinoma	Whole Genome Duplication	0.592036
Breast Carcinoma	Whole Genome Duplication	0.73887
Breast Carcinoma	Whole Genome Duplication	1.35667
Breast Carcinoma	Whole Genome Duplication	1.92884
Breast Carcinoma	Whole Genome Duplication	0.596081
Breast Carcinoma	Whole Genome Duplication	1.45624
Breast Carcinoma	Whole Genome Duplication	1.30905
Breast Carcinoma	Whole Genome Duplication	1.13207
Breast Carcinoma	Whole Genome Duplication	4.8926
Breast Carcinoma	Whole Genome Duplication	0.89971
Breast Carcinoma	Whole Genome Duplication	5.01079
Breast Carcinoma	Whole Genome Duplication	3.21234
Breast Carcinoma	Whole Genome Duplication	6.13176
Breast Carcinoma	Whole Genome Duplication	2.32034
Breast Carcinoma	Whole Genome Duplication	0.464218
Breast Carcinoma	Whole Genome Duplication	1.22177
Breast Carcinoma	Whole Genome Duplication	4.11234
Breast Carcinoma	Whole Genome Duplication	5.38395
Breast Carcinoma	Whole Genome Duplication	0.767756
Breast Carcinoma	Whole Genome Duplication	0.307591
Breast Carcinoma	Whole Genome Duplication	2.75974
Breast Carcinoma	Whole Genome Duplication	4.48352
Breast Carcinoma	Whole Genome Duplication	4.82265
Breast Carcinoma	Whole Genome Duplication	1.34157
Breast Carcinoma	Whole Genome Duplication	3.10819
Breast Carcinoma	Whole Genome Duplication	0.452858
Breast Carcinoma	Whole Genome Duplication	0.975653
Breast Carcinoma	Whole Genome Duplication	0.379997
Breast Carcinoma	Whole Genome Duplication	0.554898
Breast Carcinoma	Whole Genome Duplication	3.44331
Breast Carcinoma	Whole Genome Duplication	1.50949
Breast Carcinoma	Whole Genome Duplication	1.19267
Breast Carcinoma	Whole Genome Duplication	1.71762
Breast Carcinoma	Whole Genome Duplication	7.45142
Breast Carcinoma	Whole Genome Duplication	7.11152
Breast Carcinoma	Whole Genome Duplication	1.96129
Breast Carcinoma	Whole Genome Duplication	1.19368
Breast Carcinoma	Whole Genome Duplication	0.95035
Breast Carcinoma	Whole Genome Duplication	0.67653
Breast Carcinoma	Whole Genome Duplication	0.971634
Breast Carcinoma	Whole Genome Duplication	0.844912
Breast Carcinoma	Whole Genome Duplication	7.17137
Breast Carcinoma	Whole Genome Duplication	0.26409
Breast Carcinoma	Whole Genome Duplication	0.374035
Breast Carcinoma	Whole Genome Duplication	1.99772
Breast Carcinoma	Whole Genome Duplication	0.511149
Breast Carcinoma	Whole Genome Duplication	0.84778
Breast Carcinoma	Whole Genome Duplication	1.02919
Breast Carcinoma	Whole Genome Duplication	0.910585
Breast Carcinoma	Whole Genome Duplication	0.96995
Breast Carcinoma	Whole Genome Duplication	0.688988
Breast Carcinoma	Whole Genome Duplication	0.399668
Breast Carcinoma	Whole Genome Duplication	0.770622
Breast Carcinoma	Whole Genome Duplication	0.894923
Breast Carcinoma	Whole Genome Duplication	1.59231
Breast Carcinoma	Whole Genome Duplication	0.546037
Breast Carcinoma	Whole Genome Duplication	1.17057
Breast Carcinoma	Whole Genome Duplication	7.35291
Breast Carcinoma	Whole Genome Duplication	0.749191
Breast Carcinoma	Whole Genome Duplication	1.69355
Breast Carcinoma	Whole Genome Duplication	1.90829
Breast Carcinoma	Whole Genome Duplication	0.93908
Breast Carcinoma	Whole Genome Duplication	1.55635
Breast Carcinoma	Whole Genome Duplication	1.24246
Breast Carcinoma	Whole Genome Duplication	3.63292
Breast Carcinoma	Whole Genome Duplication	0.313404
Breast Carcinoma	Whole Genome Duplication	0.529405
Breast Carcinoma	Whole Genome Duplication	1.35588
Breast Carcinoma	Whole Genome Duplication	3.24343
Breast Carcinoma	Whole Genome Duplication	7.84484
Breast Carcinoma	Whole Genome Duplication	0.874891
Breast Carcinoma	Whole Genome Duplication	3.87336
Breast Carcinoma	Whole Genome Duplication	2.63034
Breast Carcinoma	Whole Genome Duplication	0.84459
Breast Carcinoma	Whole Genome Duplication	0.511257
Breast Carcinoma	Whole Genome Duplication	1.1709
Breast Carcinoma	Whole Genome Duplication	2.18926
Breast Carcinoma	Whole Genome Duplication	2.6512
Breast Carcinoma	Whole Genome Duplication	0.969636
Breast Carcinoma	Whole Genome Duplication	0.279728
Breast Carcinoma	Whole Genome Duplication	1.70022
Breast Carcinoma	Whole Genome Duplication	4.80255
Breast Carcinoma	Whole Genome Duplication	4.6741
Breast Carcinoma	Whole Genome Duplication	1.62993
Breast Carcinoma	Whole Genome Duplication	2.50004
Breast Carcinoma	Whole Genome Duplication	0.434541
Breast Carcinoma	Whole Genome Duplication	0.456691
Breast Carcinoma	Whole Genome Duplication	1.12596
Breast Carcinoma	Whole Genome Duplication	2.00545
Breast Carcinoma	Whole Genome Duplication	1.23999
Breast Carcinoma	Whole Genome Duplication	2.65151
Breast Carcinoma	Whole Genome Duplication	13.0442
Breast Carcinoma	Whole Genome Duplication	1.17112
Breast Carcinoma	Whole Genome Duplication	11.2834
Breast Carcinoma	Whole Genome Duplication	0.855605
Breast Carcinoma	Whole Genome Duplication	4.58587
Breast Carcinoma	Whole Genome Duplication	0.906929
Breast Carcinoma	Whole Genome Duplication	0.202956
Breast Carcinoma	Whole Genome Duplication	1.26092
Breast Carcinoma	Whole Genome Duplication	3.10281
Breast Carcinoma	Whole Genome Duplication	0.678925
Breast Carcinoma	Whole Genome Duplication	2.66197
Breast Carcinoma	Whole Genome Duplication	0.643655
Breast Carcinoma	Whole Genome Duplication	2.51768
Breast Carcinoma	Whole Genome Duplication	1.8242
Breast Carcinoma	Whole Genome Duplication	2.54945
Breast Carcinoma	Whole Genome Duplication	0.587296
Breast Carcinoma	Whole Genome Duplication	1.43088
Breast Carcinoma	Whole Genome Duplication	1.89949
Breast Carcinoma	Whole Genome Duplication	0.932354
Breast Carcinoma	Whole Genome Duplication	3.11605
Breast Carcinoma	Whole Genome Duplication	2.08097
Breast Carcinoma	Whole Genome Duplication	2.83753
Breast Carcinoma	Whole Genome Duplication	1.81237
Breast Carcinoma	Whole Genome Duplication	0.395992
Breast Carcinoma	Whole Genome Duplication	9.24673
Breast Carcinoma	Whole Genome Duplication	3.07466
Breast Carcinoma	Whole Genome Duplication	0.355937
Breast Carcinoma	Whole Genome Duplication	1.26961
Breast Carcinoma	Whole Genome Duplication	2.14062
Breast Carcinoma	Whole Genome Duplication	1.13851
Breast Carcinoma	Whole Genome Duplication	0.852981
Breast Carcinoma	Whole Genome Duplication	0.97611
Breast Carcinoma	Whole Genome Duplication	3.05261
Breast Carcinoma	Whole Genome Duplication	2.22176
Breast Carcinoma	Whole Genome Duplication	0.541785
Breast Carcinoma	Whole Genome Duplication	0.408446
Breast Carcinoma	Whole Genome Duplication	18.8628
Breast Carcinoma	Whole Genome Duplication	0.530483
Breast Carcinoma	Whole Genome Duplication	1.80974
Breast Carcinoma	Whole Genome Duplication	0.814436
Breast Carcinoma	Whole Genome Duplication	0.94042
Breast Carcinoma	Whole Genome Duplication	1.59899
Breast Carcinoma	Whole Genome Duplication	0.241657
Breast Carcinoma	Whole Genome Duplication	9.334
Breast Carcinoma	Whole Genome Duplication	0.391853
Breast Carcinoma	Whole Genome Duplication	3.72394
Breast Carcinoma	Whole Genome Duplication	2.84261
Breast Carcinoma	Whole Genome Duplication	2.52916
Breast Carcinoma	Whole Genome Duplication	2.5856
Breast Carcinoma	Whole Genome Duplication	0.532775
Breast Carcinoma	Whole Genome Duplication	0.411533
Breast Carcinoma	Whole Genome Duplication	0.664912
Breast Carcinoma	Whole Genome Duplication	0.330925
Breast Carcinoma	Whole Genome Duplication	0.636327
Breast Carcinoma	Whole Genome Duplication	1.6028
Breast Carcinoma	Whole Genome Duplication	3.59031
Breast Carcinoma	Whole Genome Duplication	0.881704
Breast Carcinoma	Whole Genome Duplication	2.31743
Breast Carcinoma	Whole Genome Duplication	7.76064
Breast Carcinoma	Whole Genome Duplication	2.72242
Breast Carcinoma	Whole Genome Duplication	2.55659
Breast Carcinoma	Whole Genome Duplication	1.24632
Breast Carcinoma	Whole Genome Duplication	4.03687
Breast Carcinoma	Whole Genome Duplication	1.07523
Breast Carcinoma	Whole Genome Duplication	1.36387
Breast Carcinoma	Whole Genome Duplication	5.49686
Breast Carcinoma	Whole Genome Duplication	4.35327
Breast Carcinoma	Whole Genome Duplication	1.94581
Breast Carcinoma	Whole Genome Duplication	0.567963
Breast Carcinoma	Whole Genome Duplication	11.0746
Breast Carcinoma	Whole Genome Duplication	2.98018
Breast Carcinoma	Whole Genome Duplication	0.612609
Breast Carcinoma	Whole Genome Duplication	1.69539
Breast Carcinoma	Whole Genome Duplication	0.740136
Breast Carcinoma	Whole Genome Duplication	2.29262
Breast Carcinoma	Whole Genome Duplication	2.47632
Breast Carcinoma	Whole Genome Duplication	2.90741
Breast Carcinoma	Whole Genome Duplication	3.79369
Breast Carcinoma	Whole Genome Duplication	1.30746
Breast Carcinoma	Whole Genome Duplication	0.183603
Breast Carcinoma	Whole Genome Duplication	1.39382
Breast Carcinoma	Whole Genome Duplication	0.781008
Breast Carcinoma	Whole Genome Duplication	0.167254
Breast Carcinoma	Whole Genome Duplication	0.673774
Breast Carcinoma	Whole Genome Duplication	0.520348
Breast Carcinoma	Whole Genome Duplication	0.529435
Breast Carcinoma	Whole Genome Duplication	1.07678
Breast Carcinoma	Whole Genome Duplication	1.22088
Breast Carcinoma	Whole Genome Duplication	0.49945
Breast Carcinoma	Whole Genome Duplication	0.670451
Breast Carcinoma	Whole Genome Duplication	1.0975
Breast Carcinoma	Whole Genome Duplication	8.46054
Breast Carcinoma	Whole Genome Duplication	0.807371
Breast Carcinoma	Whole Genome Duplication	4.24343
Breast Carcinoma	Whole Genome Duplication	1.16531
Breast Carcinoma	Whole Genome Duplication	0.779849
Breast Carcinoma	Whole Genome Duplication	0.510369
Breast Carcinoma	Whole Genome Duplication	2.98309
Breast Carcinoma	Whole Genome Duplication	1.70944
Breast Carcinoma	Whole Genome Duplication	2.29785
Breast Carcinoma	Whole Genome Duplication	2.5628
Breast Carcinoma	Whole Genome Duplication	1.42971
Breast Carcinoma	Whole Genome Duplication	0.663171
Breast Carcinoma	Whole Genome Duplication	0.177363
Breast Carcinoma	Whole Genome Duplication	0.436163
Breast Carcinoma	Whole Genome Duplication	1.24285
Breast Carcinoma	Whole Genome Duplication	3.35726
Breast Carcinoma	Whole Genome Duplication	1.35498
Breast Carcinoma	Whole Genome Duplication	5.01858
Breast Carcinoma	Whole Genome Duplication	0.951252
Breast Carcinoma	Whole Genome Duplication	0.300132
Breast Carcinoma	Whole Genome Duplication	0.770498
Breast Carcinoma	Whole Genome Duplication	4.10557
Breast Carcinoma	Whole Genome Duplication	0.639889
Breast Carcinoma	Whole Genome Duplication	0.194509
Breast Carcinoma	Whole Genome Duplication	0.437344
Breast Carcinoma	Whole Genome Duplication	1.65544
Breast Carcinoma	Whole Genome Duplication	0.523145
Breast Carcinoma	Whole Genome Duplication	2.73314
Breast Carcinoma	Whole Genome Duplication	2.06873
Breast Carcinoma	Whole Genome Duplication	6.76981
Breast Carcinoma	Whole Genome Duplication	1.44129
Breast Carcinoma	Whole Genome Duplication	0.763294
Breast Carcinoma	Whole Genome Duplication	1.11164
Breast Carcinoma	Whole Genome Duplication	1.43339
Colorectal Carcinoma	No Whole Genome Duplication	0.751188
Colorectal Carcinoma	No Whole Genome Duplication	0.308382
Colorectal Carcinoma	No Whole Genome Duplication	1.87134
Colorectal Carcinoma	No Whole Genome Duplication	0.612771
Colorectal Carcinoma	No Whole Genome Duplication	2.28616
Colorectal Carcinoma	No Whole Genome Duplication	1.0922
Colorectal Carcinoma	No Whole Genome Duplication	0.73098
Colorectal Carcinoma	No Whole Genome Duplication	12.8897
Colorectal Carcinoma	No Whole Genome Duplication	1.88166
Colorectal Carcinoma	No Whole Genome Duplication	3.2816
Colorectal Carcinoma	No Whole Genome Duplication	1.21312
Colorectal Carcinoma	No Whole Genome Duplication	0.649542
Colorectal Carcinoma	No Whole Genome Duplication	0.162658
Colorectal Carcinoma	No Whole Genome Duplication	4.4383
Colorectal Carcinoma	No Whole Genome Duplication	0.89834
Colorectal Carcinoma	No Whole Genome Duplication	1.37922
Colorectal Carcinoma	No Whole Genome Duplication	1.24683
Colorectal Carcinoma	No Whole Genome Duplication	1.03671
Colorectal Carcinoma	No Whole Genome Duplication	0.634128
Colorectal Carcinoma	No Whole Genome Duplication	2.61968
Colorectal Carcinoma	No Whole Genome Duplication	0.180379
Colorectal Carcinoma	No Whole Genome Duplication	1.05607
Colorectal Carcinoma	No Whole Genome Duplication	2.83941
Colorectal Carcinoma	No Whole Genome Duplication	0.291649
Colorectal Carcinoma	No Whole Genome Duplication	0.660066
Colorectal Carcinoma	No Whole Genome Duplication	0.666026
Colorectal Carcinoma	No Whole Genome Duplication	2.28585
Colorectal Carcinoma	No Whole Genome Duplication	0.420884
Colorectal Carcinoma	No Whole Genome Duplication	1.96588
Colorectal Carcinoma	No Whole Genome Duplication	2.04581
Colorectal Carcinoma	No Whole Genome Duplication	0.970779
Colorectal Carcinoma	No Whole Genome Duplication	4.45337
Colorectal Carcinoma	No Whole Genome Duplication	1.94404
Colorectal Carcinoma	No Whole Genome Duplication	0.633271
Colorectal Carcinoma	No Whole Genome Duplication	1.15313
Colorectal Carcinoma	No Whole Genome Duplication	0.913046
Colorectal Carcinoma	No Whole Genome Duplication	1.56506
Colorectal Carcinoma	No Whole Genome Duplication	0.387369
Colorectal Carcinoma	No Whole Genome Duplication	2.22644
Colorectal Carcinoma	No Whole Genome Duplication	0.859349
Colorectal Carcinoma	No Whole Genome Duplication	0.878718
Colorectal Carcinoma	No Whole Genome Duplication	1.10198
Colorectal Carcinoma	No Whole Genome Duplication	0.554372
Colorectal Carcinoma	No Whole Genome Duplication	0.856552
Colorectal Carcinoma	No Whole Genome Duplication	1.69167
Colorectal Carcinoma	No Whole Genome Duplication	1.28833
Colorectal Carcinoma	No Whole Genome Duplication	0.49803
Colorectal Carcinoma	No Whole Genome Duplication	0.496498
Colorectal Carcinoma	No Whole Genome Duplication	0.964919
Colorectal Carcinoma	No Whole Genome Duplication	1.11659
Colorectal Carcinoma	No Whole Genome Duplication	0.64958
Colorectal Carcinoma	No Whole Genome Duplication	1.1203
Colorectal Carcinoma	No Whole Genome Duplication	1.07391
Colorectal Carcinoma	No Whole Genome Duplication	0.825319
Colorectal Carcinoma	No Whole Genome Duplication	0.803603
Colorectal Carcinoma	No Whole Genome Duplication	0.973505
Colorectal Carcinoma	No Whole Genome Duplication	0.843596
Colorectal Carcinoma	No Whole Genome Duplication	0.519663
Colorectal Carcinoma	No Whole Genome Duplication	0.370378
Colorectal Carcinoma	No Whole Genome Duplication	1.60259
Colorectal Carcinoma	No Whole Genome Duplication	1.73625
Colorectal Carcinoma	No Whole Genome Duplication	1.58528
Colorectal Carcinoma	No Whole Genome Duplication	4.97
Colorectal Carcinoma	No Whole Genome Duplication	1.07531
Colorectal Carcinoma	No Whole Genome Duplication	1.78425
Colorectal Carcinoma	No Whole Genome Duplication	2.90861
Colorectal Carcinoma	No Whole Genome Duplication	1.29195
Colorectal Carcinoma	No Whole Genome Duplication	0.529847
Colorectal Carcinoma	No Whole Genome Duplication	1.07721
Colorectal Carcinoma	No Whole Genome Duplication	3.58622
Colorectal Carcinoma	No Whole Genome Duplication	2.55706
Colorectal Carcinoma	No Whole Genome Duplication	0.82074
Colorectal Carcinoma	No Whole Genome Duplication	0.304839
Colorectal Carcinoma	No Whole Genome Duplication	1.32374
Colorectal Carcinoma	No Whole Genome Duplication	1.19035
Colorectal Carcinoma	No Whole Genome Duplication	0.830404
Colorectal Carcinoma	No Whole Genome Duplication	0.466565
Colorectal Carcinoma	No Whole Genome Duplication	0.339732
Colorectal Carcinoma	No Whole Genome Duplication	1.77304
Colorectal Carcinoma	No Whole Genome Duplication	1.12301
Colorectal Carcinoma	No Whole Genome Duplication	2.97576
Colorectal Carcinoma	No Whole Genome Duplication	0.489415
Colorectal Carcinoma	No Whole Genome Duplication	0.599118
Colorectal Carcinoma	No Whole Genome Duplication	0.800252
Colorectal Carcinoma	No Whole Genome Duplication	0.270326
Colorectal Carcinoma	No Whole Genome Duplication	0.835038
Colorectal Carcinoma	No Whole Genome Duplication	1.08244
Colorectal Carcinoma	No Whole Genome Duplication	1.8638
Colorectal Carcinoma	No Whole Genome Duplication	2.7943
Colorectal Carcinoma	No Whole Genome Duplication	3.51693
Colorectal Carcinoma	No Whole Genome Duplication	0.284796
Colorectal Carcinoma	No Whole Genome Duplication	1.05058
Colorectal Carcinoma	No Whole Genome Duplication	1.55751
Colorectal Carcinoma	No Whole Genome Duplication	1.8357
Colorectal Carcinoma	No Whole Genome Duplication	1.04352
Colorectal Carcinoma	No Whole Genome Duplication	2.90785
Colorectal Carcinoma	No Whole Genome Duplication	0.330427
Colorectal Carcinoma	No Whole Genome Duplication	0.441416
Colorectal Carcinoma	No Whole Genome Duplication	0.229145
Colorectal Carcinoma	No Whole Genome Duplication	1.30117
Colorectal Carcinoma	No Whole Genome Duplication	0.781669
Colorectal Carcinoma	No Whole Genome Duplication	4.5839
Colorectal Carcinoma	No Whole Genome Duplication	1.8334
Colorectal Carcinoma	No Whole Genome Duplication	0.411602
Colorectal Carcinoma	No Whole Genome Duplication	0.674578
Colorectal Carcinoma	No Whole Genome Duplication	0.781795
Colorectal Carcinoma	No Whole Genome Duplication	1.11574
Colorectal Carcinoma	No Whole Genome Duplication	0.23747
Colorectal Carcinoma	No Whole Genome Duplication	0.776591
Colorectal Carcinoma	No Whole Genome Duplication	0.673414
Colorectal Carcinoma	No Whole Genome Duplication	3.66334
Colorectal Carcinoma	No Whole Genome Duplication	0.690639
Colorectal Carcinoma	No Whole Genome Duplication	2.23672
Colorectal Carcinoma	No Whole Genome Duplication	1.57696
Colorectal Carcinoma	No Whole Genome Duplication	4.36833
Colorectal Carcinoma	No Whole Genome Duplication	2.06501
Colorectal Carcinoma	No Whole Genome Duplication	1.53541
Colorectal Carcinoma	No Whole Genome Duplication	0.616659
Colorectal Carcinoma	No Whole Genome Duplication	0.384786
Colorectal Carcinoma	No Whole Genome Duplication	0.300419
Colorectal Carcinoma	No Whole Genome Duplication	1.60529
Colorectal Carcinoma	No Whole Genome Duplication	0.660443
Colorectal Carcinoma	No Whole Genome Duplication	10.0044
Colorectal Carcinoma	No Whole Genome Duplication	1.06229
Colorectal Carcinoma	No Whole Genome Duplication	1.52012
Colorectal Carcinoma	No Whole Genome Duplication	0.849319
Colorectal Carcinoma	No Whole Genome Duplication	0.536016
Colorectal Carcinoma	No Whole Genome Duplication	0.37795
Colorectal Carcinoma	No Whole Genome Duplication	1.27199
Colorectal Carcinoma	No Whole Genome Duplication	5.60086
Colorectal Carcinoma	No Whole Genome Duplication	0.641165
Colorectal Carcinoma	No Whole Genome Duplication	0.770836
Colorectal Carcinoma	No Whole Genome Duplication	2.64655
Colorectal Carcinoma	No Whole Genome Duplication	1.07335
Colorectal Carcinoma	No Whole Genome Duplication	0.513007
Colorectal Carcinoma	No Whole Genome Duplication	1.95866
Colorectal Carcinoma	No Whole Genome Duplication	0.678529
Colorectal Carcinoma	No Whole Genome Duplication	1.24574
Colorectal Carcinoma	No Whole Genome Duplication	0.351553
Colorectal Carcinoma	No Whole Genome Duplication	0.835299
Colorectal Carcinoma	No Whole Genome Duplication	1.29942
Colorectal Carcinoma	No Whole Genome Duplication	1.18957
Colorectal Carcinoma	No Whole Genome Duplication	1.55222
Colorectal Carcinoma	No Whole Genome Duplication	0.488419
Colorectal Carcinoma	No Whole Genome Duplication	0.680711
Colorectal Carcinoma	No Whole Genome Duplication	2.74658
Colorectal Carcinoma	No Whole Genome Duplication	3.56513
Colorectal Carcinoma	No Whole Genome Duplication	1.0871
Colorectal Carcinoma	No Whole Genome Duplication	0.858005
Colorectal Carcinoma	No Whole Genome Duplication	1.24716
Colorectal Carcinoma	No Whole Genome Duplication	0.768656
Colorectal Carcinoma	No Whole Genome Duplication	1.54034
Colorectal Carcinoma	No Whole Genome Duplication	1.78591
Colorectal Carcinoma	No Whole Genome Duplication	1.03704
Colorectal Carcinoma	No Whole Genome Duplication	0.8763
Colorectal Carcinoma	No Whole Genome Duplication	0.402055
Colorectal Carcinoma	No Whole Genome Duplication	1.78486
Colorectal Carcinoma	No Whole Genome Duplication	0.507494
Colorectal Carcinoma	No Whole Genome Duplication	2.79142
Colorectal Carcinoma	No Whole Genome Duplication	0.815352
Colorectal Carcinoma	No Whole Genome Duplication	1.34453
Colorectal Carcinoma	No Whole Genome Duplication	2.01417
Colorectal Carcinoma	No Whole Genome Duplication	1.20608
Colorectal Carcinoma	No Whole Genome Duplication	2.0199
Colorectal Carcinoma	No Whole Genome Duplication	2.04313
Colorectal Carcinoma	No Whole Genome Duplication	0.863082
Colorectal Carcinoma	No Whole Genome Duplication	1.27145
Colorectal Carcinoma	No Whole Genome Duplication	0.862312
Colorectal Carcinoma	No Whole Genome Duplication	0.570826
Colorectal Carcinoma	No Whole Genome Duplication	1.0871
Colorectal Carcinoma	No Whole Genome Duplication	0.395519
Colorectal Carcinoma	No Whole Genome Duplication	0.725468
Colorectal Carcinoma	No Whole Genome Duplication	2.27698
Colorectal Carcinoma	No Whole Genome Duplication	1.3082
Colorectal Carcinoma	No Whole Genome Duplication	0.948445
Colorectal Carcinoma	No Whole Genome Duplication	0.959615
Colorectal Carcinoma	No Whole Genome Duplication	0.309322
Colorectal Carcinoma	No Whole Genome Duplication	1.39305
Colorectal Carcinoma	No Whole Genome Duplication	1.18285
Colorectal Carcinoma	No Whole Genome Duplication	1.40891
Colorectal Carcinoma	No Whole Genome Duplication	3.05224
Colorectal Carcinoma	No Whole Genome Duplication	1.24383
Colorectal Carcinoma	No Whole Genome Duplication	2.18234
Colorectal Carcinoma	No Whole Genome Duplication	0.775664
Colorectal Carcinoma	No Whole Genome Duplication	0.925673
Colorectal Carcinoma	No Whole Genome Duplication	0.516344
Colorectal Carcinoma	No Whole Genome Duplication	0.568422
Colorectal Carcinoma	No Whole Genome Duplication	1.81534
Colorectal Carcinoma	No Whole Genome Duplication	1.06129
Colorectal Carcinoma	No Whole Genome Duplication	1.61289
Colorectal Carcinoma	No Whole Genome Duplication	1.17359
Colorectal Carcinoma	No Whole Genome Duplication	1.87867
Colorectal Carcinoma	No Whole Genome Duplication	1.32268
Colorectal Carcinoma	No Whole Genome Duplication	1.70858
Colorectal Carcinoma	No Whole Genome Duplication	1.26499
Colorectal Carcinoma	No Whole Genome Duplication	1.35825
Colorectal Carcinoma	No Whole Genome Duplication	1.13823
Colorectal Carcinoma	No Whole Genome Duplication	2.50147
Colorectal Carcinoma	No Whole Genome Duplication	0.74655
Colorectal Carcinoma	No Whole Genome Duplication	3.4528
Colorectal Carcinoma	No Whole Genome Duplication	0.57706
Colorectal Carcinoma	No Whole Genome Duplication	0.854171
Colorectal Carcinoma	No Whole Genome Duplication	1.80031
Colorectal Carcinoma	No Whole Genome Duplication	0.779919
Colorectal Carcinoma	No Whole Genome Duplication	1.50745
Colorectal Carcinoma	No Whole Genome Duplication	1.88774
Colorectal Carcinoma	No Whole Genome Duplication	0.77843
Colorectal Carcinoma	No Whole Genome Duplication	0.31488
Colorectal Carcinoma	No Whole Genome Duplication	2.00229
Colorectal Carcinoma	No Whole Genome Duplication	1.0432
Colorectal Carcinoma	No Whole Genome Duplication	0.598122
Colorectal Carcinoma	No Whole Genome Duplication	0.363399
Colorectal Carcinoma	No Whole Genome Duplication	0.483308
Colorectal Carcinoma	No Whole Genome Duplication	1.0849
Colorectal Carcinoma	No Whole Genome Duplication	0.429333
Colorectal Carcinoma	No Whole Genome Duplication	1.08809
Colorectal Carcinoma	No Whole Genome Duplication	1.65872
Colorectal Carcinoma	No Whole Genome Duplication	1.39571
Colorectal Carcinoma	No Whole Genome Duplication	0.99887
Colorectal Carcinoma	No Whole Genome Duplication	1.09399
Colorectal Carcinoma	No Whole Genome Duplication	1.10109
Colorectal Carcinoma	No Whole Genome Duplication	1.36113
Colorectal Carcinoma	No Whole Genome Duplication	1.72579
Colorectal Carcinoma	No Whole Genome Duplication	1.69198
Colorectal Carcinoma	No Whole Genome Duplication	2.09925
Colorectal Carcinoma	No Whole Genome Duplication	1.32912
Colorectal Carcinoma	No Whole Genome Duplication	1.10576
Colorectal Carcinoma	No Whole Genome Duplication	11.7462
Colorectal Carcinoma	No Whole Genome Duplication	0.974994
Colorectal Carcinoma	No Whole Genome Duplication	0.500501
Colorectal Carcinoma	No Whole Genome Duplication	1.55198
Colorectal Carcinoma	No Whole Genome Duplication	1.18989
Colorectal Carcinoma	No Whole Genome Duplication	0.883037
Colorectal Carcinoma	Whole Genome Duplication	1.72166
Colorectal Carcinoma	Whole Genome Duplication	0.262196
Colorectal Carcinoma	Whole Genome Duplication	2.14584
Colorectal Carcinoma	Whole Genome Duplication	1.23725
Colorectal Carcinoma	Whole Genome Duplication	1.73677
Colorectal Carcinoma	Whole Genome Duplication	5.2511
Colorectal Carcinoma	Whole Genome Duplication	0.824154
Colorectal Carcinoma	Whole Genome Duplication	1.62081
Colorectal Carcinoma	Whole Genome Duplication	3.54365
Colorectal Carcinoma	Whole Genome Duplication	0.695035
Colorectal Carcinoma	Whole Genome Duplication	1.38149
Colorectal Carcinoma	Whole Genome Duplication	3.2907
Colorectal Carcinoma	Whole Genome Duplication	1.07558
Colorectal Carcinoma	Whole Genome Duplication	3.72715
Colorectal Carcinoma	Whole Genome Duplication	2.29737
Colorectal Carcinoma	Whole Genome Duplication	2.04271
Colorectal Carcinoma	Whole Genome Duplication	0.929045
Colorectal Carcinoma	Whole Genome Duplication	1.1823
Colorectal Carcinoma	Whole Genome Duplication	1.36122
Colorectal Carcinoma	Whole Genome Duplication	2.51342
Colorectal Carcinoma	Whole Genome Duplication	3.60826
Colorectal Carcinoma	Whole Genome Duplication	0.706075
Colorectal Carcinoma	Whole Genome Duplication	0.35279
Colorectal Carcinoma	Whole Genome Duplication	0.739395
Colorectal Carcinoma	Whole Genome Duplication	0.607241
Colorectal Carcinoma	Whole Genome Duplication	0.869592
Colorectal Carcinoma	Whole Genome Duplication	1.34006
Colorectal Carcinoma	Whole Genome Duplication	0.799948
Colorectal Carcinoma	Whole Genome Duplication	2.59979
Colorectal Carcinoma	Whole Genome Duplication	1.26881
Colorectal Carcinoma	Whole Genome Duplication	1.61657
Colorectal Carcinoma	Whole Genome Duplication	1.41853
Colorectal Carcinoma	Whole Genome Duplication	2.10681
Colorectal Carcinoma	Whole Genome Duplication	0.902886
Colorectal Carcinoma	Whole Genome Duplication	0.702318
Colorectal Carcinoma	Whole Genome Duplication	0.507308
Colorectal Carcinoma	Whole Genome Duplication	1.93162
Colorectal Carcinoma	Whole Genome Duplication	1.3522
Colorectal Carcinoma	Whole Genome Duplication	0.562202
Colorectal Carcinoma	Whole Genome Duplication	0.948411
Colorectal Carcinoma	Whole Genome Duplication	1.46397
Colorectal Carcinoma	Whole Genome Duplication	1.43302
Colorectal Carcinoma	Whole Genome Duplication	0.634903
Colorectal Carcinoma	Whole Genome Duplication	1.15941
Colorectal Carcinoma	Whole Genome Duplication	3.0319
Colorectal Carcinoma	Whole Genome Duplication	0.903128
Colorectal Carcinoma	Whole Genome Duplication	0.566685
Colorectal Carcinoma	Whole Genome Duplication	0.862033
Colorectal Carcinoma	Whole Genome Duplication	0.583431
Colorectal Carcinoma	Whole Genome Duplication	0.464475
Colorectal Carcinoma	Whole Genome Duplication	0.697675
Colorectal Carcinoma	Whole Genome Duplication	1.12377
Colorectal Carcinoma	Whole Genome Duplication	0.432762
Colorectal Carcinoma	Whole Genome Duplication	0.491425
Colorectal Carcinoma	Whole Genome Duplication	5.22034
Colorectal Carcinoma	Whole Genome Duplication	1.30654
Colorectal Carcinoma	Whole Genome Duplication	1.35364
Colorectal Carcinoma	Whole Genome Duplication	1.00585
Colorectal Carcinoma	Whole Genome Duplication	0.902148
Colorectal Carcinoma	Whole Genome Duplication	1.5916
Colorectal Carcinoma	Whole Genome Duplication	0.484942
Colorectal Carcinoma	Whole Genome Duplication	0.707137
Colorectal Carcinoma	Whole Genome Duplication	1.28976
Colorectal Carcinoma	Whole Genome Duplication	2.76128
Colorectal Carcinoma	Whole Genome Duplication	0.574791
Colorectal Carcinoma	Whole Genome Duplication	2.74826
Colorectal Carcinoma	Whole Genome Duplication	1.01671
Colorectal Carcinoma	Whole Genome Duplication	0.744742
Colorectal Carcinoma	Whole Genome Duplication	1.83157
Colorectal Carcinoma	Whole Genome Duplication	0.430422
Colorectal Carcinoma	Whole Genome Duplication	1.32552
Colorectal Carcinoma	Whole Genome Duplication	0.77479
Colorectal Carcinoma	Whole Genome Duplication	1.75121
Colorectal Carcinoma	Whole Genome Duplication	0.636095
Colorectal Carcinoma	Whole Genome Duplication	1.69131
Colorectal Carcinoma	Whole Genome Duplication	1.45047
Colorectal Carcinoma	Whole Genome Duplication	0.982032
Colorectal Carcinoma	Whole Genome Duplication	0.274239
Colorectal Carcinoma	Whole Genome Duplication	0.670353
Colorectal Carcinoma	Whole Genome Duplication	19.0757
Colorectal Carcinoma	Whole Genome Duplication	3.39822
Colorectal Carcinoma	Whole Genome Duplication	0.590184
Colorectal Carcinoma	Whole Genome Duplication	0.591383
Colorectal Carcinoma	Whole Genome Duplication	1.54908
Colorectal Carcinoma	Whole Genome Duplication	0.755708
Colorectal Carcinoma	Whole Genome Duplication	0.999951
Colorectal Carcinoma	Whole Genome Duplication	1.22447
Colorectal Carcinoma	Whole Genome Duplication	0.597093
Colorectal Carcinoma	Whole Genome Duplication	1.94967
Colorectal Carcinoma	Whole Genome Duplication	0.379945
Colorectal Carcinoma	Whole Genome Duplication	0.945313
Colorectal Carcinoma	Whole Genome Duplication	0.94082
Colorectal Carcinoma	Whole Genome Duplication	2.608
Colorectal Carcinoma	Whole Genome Duplication	1.70288
Colorectal Carcinoma	Whole Genome Duplication	1.38092
Colorectal Carcinoma	Whole Genome Duplication	3.3483
Colorectal Carcinoma	Whole Genome Duplication	0.830234
Colorectal Carcinoma	Whole Genome Duplication	2.95244
Colorectal Carcinoma	Whole Genome Duplication	1.0756
Colorectal Carcinoma	Whole Genome Duplication	1.37608
Colorectal Carcinoma	Whole Genome Duplication	1.55893
Colorectal Carcinoma	Whole Genome Duplication	0.931953
Colorectal Carcinoma	Whole Genome Duplication	1.21879
Colorectal Carcinoma	Whole Genome Duplication	1.08867
Colorectal Carcinoma	Whole Genome Duplication	1.02528
Colorectal Carcinoma	Whole Genome Duplication	0.870784
Colorectal Carcinoma	Whole Genome Duplication	2.09602
Colorectal Carcinoma	Whole Genome Duplication	0.794331
Colorectal Carcinoma	Whole Genome Duplication	1.1148
Colorectal Carcinoma	Whole Genome Duplication	0.649155
Colorectal Carcinoma	Whole Genome Duplication	1.64381
Colorectal Carcinoma	Whole Genome Duplication	1.56071
Colorectal Carcinoma	Whole Genome Duplication	0.292463
Colorectal Carcinoma	Whole Genome Duplication	1.37434
Colorectal Carcinoma	Whole Genome Duplication	0.771115
Colorectal Carcinoma	Whole Genome Duplication	0.990999
Colorectal Carcinoma	Whole Genome Duplication	0.721717
Colorectal Carcinoma	Whole Genome Duplication	0.933279
Colorectal Carcinoma	Whole Genome Duplication	0.5633
Colorectal Carcinoma	Whole Genome Duplication	0.999543
Colorectal Carcinoma	Whole Genome Duplication	1.49832
Colorectal Carcinoma	Whole Genome Duplication	0.733553
Colorectal Carcinoma	Whole Genome Duplication	1.18901
Colorectal Carcinoma	Whole Genome Duplication	2.73759
Colorectal Carcinoma	Whole Genome Duplication	1.04513
Colorectal Carcinoma	Whole Genome Duplication	0.763979
Colorectal Carcinoma	Whole Genome Duplication	0.77908
Colorectal Carcinoma	Whole Genome Duplication	1.10168
Colorectal Carcinoma	Whole Genome Duplication	1.06116
Colorectal Carcinoma	Whole Genome Duplication	0.745855
Colorectal Carcinoma	Whole Genome Duplication	0.124752
Colorectal Carcinoma	Whole Genome Duplication	0.344373
Colorectal Carcinoma	Whole Genome Duplication	0.836292
Colorectal Carcinoma	Whole Genome Duplication	0.868379
Colorectal Carcinoma	Whole Genome Duplication	0.764962
Colorectal Carcinoma	Whole Genome Duplication	1.14953
Colorectal Carcinoma	Whole Genome Duplication	0.883585
Colorectal Carcinoma	Whole Genome Duplication	1.47143
Colorectal Carcinoma	Whole Genome Duplication	2.05136
Colorectal Carcinoma	Whole Genome Duplication	0.768748
Colorectal Carcinoma	Whole Genome Duplication	0.366331
Colorectal Carcinoma	Whole Genome Duplication	1.11306
Colorectal Carcinoma	Whole Genome Duplication	0.727348
Colorectal Carcinoma	Whole Genome Duplication	5.6286
Colorectal Carcinoma	Whole Genome Duplication	0.863464
Colorectal Carcinoma	Whole Genome Duplication	2.82866
Colorectal Carcinoma	Whole Genome Duplication	5.10253
Colorectal Carcinoma	Whole Genome Duplication	1.93527
Colorectal Carcinoma	Whole Genome Duplication	0.58941
Colorectal Carcinoma	Whole Genome Duplication	3.32951
Colorectal Carcinoma	Whole Genome Duplication	2.0126
Colorectal Carcinoma	Whole Genome Duplication	0.890444
Colorectal Carcinoma	Whole Genome Duplication	1.0343
Colorectal Carcinoma	Whole Genome Duplication	1.05408
Colorectal Carcinoma	Whole Genome Duplication	8.73126
Colorectal Carcinoma	Whole Genome Duplication	0.743567
Colorectal Carcinoma	Whole Genome Duplication	0.983637
Colorectal Carcinoma	Whole Genome Duplication	0.716659
Colorectal Carcinoma	Whole Genome Duplication	0.191195
Colorectal Carcinoma	Whole Genome Duplication	1.46232
Colorectal Carcinoma	Whole Genome Duplication	1.13657
Colorectal Carcinoma	Whole Genome Duplication	0.815381
Colorectal Carcinoma	Whole Genome Duplication	4.59417
Colorectal Carcinoma	Whole Genome Duplication	0.771443
Colorectal Carcinoma	Whole Genome Duplication	0.596474
Colorectal Carcinoma	Whole Genome Duplication	1.0989
Colorectal Carcinoma	Whole Genome Duplication	3.81708
Colorectal Carcinoma	Whole Genome Duplication	0.577406
Colorectal Carcinoma	Whole Genome Duplication	1.95572
Colorectal Carcinoma	Whole Genome Duplication	0.443429
Colorectal Carcinoma	Whole Genome Duplication	1.65703
Colorectal Carcinoma	Whole Genome Duplication	0.370057
Colorectal Carcinoma	Whole Genome Duplication	1.3722
Colorectal Carcinoma	Whole Genome Duplication	0.882557
Colorectal Carcinoma	Whole Genome Duplication	0.8836
Colorectal Carcinoma	Whole Genome Duplication	2.72879
Colorectal Carcinoma	Whole Genome Duplication	3.14369
Colorectal Carcinoma	Whole Genome Duplication	1.11695
Colorectal Carcinoma	Whole Genome Duplication	1.03421
Colorectal Carcinoma	Whole Genome Duplication	1.056
Colorectal Carcinoma	Whole Genome Duplication	0.709584
Colorectal Carcinoma	Whole Genome Duplication	0.741872
Colorectal Carcinoma	Whole Genome Duplication	1.0283
Colorectal Carcinoma	Whole Genome Duplication	1.39595
Colorectal Carcinoma	Whole Genome Duplication	2.61518
Colorectal Carcinoma	Whole Genome Duplication	1.60592
Colorectal Carcinoma	Whole Genome Duplication	2.41338
Colorectal Carcinoma	Whole Genome Duplication	3.34143
Colorectal Carcinoma	Whole Genome Duplication	1.03161
Colorectal Carcinoma	Whole Genome Duplication	0.559471
Colorectal Carcinoma	Whole Genome Duplication	0.513109
Colorectal Carcinoma	Whole Genome Duplication	1.10292
Colorectal Carcinoma	Whole Genome Duplication	0.484993
Colorectal Carcinoma	Whole Genome Duplication	3.76157
Colorectal Carcinoma	Whole Genome Duplication	0.795881
Colorectal Carcinoma	Whole Genome Duplication	2.89358
Colorectal Carcinoma	Whole Genome Duplication	5.19073
Colorectal Carcinoma	Whole Genome Duplication	1.72132
Colorectal Carcinoma	Whole Genome Duplication	0.428685
Colorectal Carcinoma	Whole Genome Duplication	0.962509
Colorectal Carcinoma	Whole Genome Duplication	0.683489
Colorectal Carcinoma	Whole Genome Duplication	0.667234
Colorectal Carcinoma	Whole Genome Duplication	0.15437
Colorectal Carcinoma	Whole Genome Duplication	0.513113
Colorectal Carcinoma	Whole Genome Duplication	1.25081
Colorectal Carcinoma	Whole Genome Duplication	0.661824
Colorectal Carcinoma	Whole Genome Duplication	1.12367
Colorectal Carcinoma	Whole Genome Duplication	0.811292
Colorectal Carcinoma	Whole Genome Duplication	1.56687
Colorectal Carcinoma	Whole Genome Duplication	1.29568
Colorectal Carcinoma	Whole Genome Duplication	0.856753
Colorectal Carcinoma	Whole Genome Duplication	1.18633
Colorectal Carcinoma	Whole Genome Duplication	0.774961
Colorectal Carcinoma	Whole Genome Duplication	0.499247
Colorectal Carcinoma	Whole Genome Duplication	0.511418
Colorectal Carcinoma	Whole Genome Duplication	1.37278
Colorectal Carcinoma	Whole Genome Duplication	0.499256
Colorectal Carcinoma	Whole Genome Duplication	0.677832
Colorectal Carcinoma	Whole Genome Duplication	0.480826
Colorectal Carcinoma	Whole Genome Duplication	1.84953
Colorectal Carcinoma	Whole Genome Duplication	0.819202
Colorectal Carcinoma	Whole Genome Duplication	1.04057
Colorectal Carcinoma	Whole Genome Duplication	1.2466
Colorectal Carcinoma	Whole Genome Duplication	5.48845
Endometrial Carcinoma	No Whole Genome Duplication	1.27961
Endometrial Carcinoma	No Whole Genome Duplication	1.19915
Endometrial Carcinoma	No Whole Genome Duplication	0.326659
Endometrial Carcinoma	No Whole Genome Duplication	2.4077
Endometrial Carcinoma	No Whole Genome Duplication	0.47373
Endometrial Carcinoma	No Whole Genome Duplication	2.35021
Endometrial Carcinoma	No Whole Genome Duplication	0.525357
Endometrial Carcinoma	No Whole Genome Duplication	1.02696
Endometrial Carcinoma	No Whole Genome Duplication	0.366579
Endometrial Carcinoma	No Whole Genome Duplication	0.282887
Endometrial Carcinoma	No Whole Genome Duplication	0.157999
Endometrial Carcinoma	No Whole Genome Duplication	3.16149
Endometrial Carcinoma	No Whole Genome Duplication	0.826644
Endometrial Carcinoma	No Whole Genome Duplication	3.12313
Endometrial Carcinoma	No Whole Genome Duplication	4.54089
Endometrial Carcinoma	No Whole Genome Duplication	1.49702
Endometrial Carcinoma	No Whole Genome Duplication	1.44255
Endometrial Carcinoma	No Whole Genome Duplication	3.10128
Endometrial Carcinoma	No Whole Genome Duplication	0.743003
Endometrial Carcinoma	No Whole Genome Duplication	4.51882
Endometrial Carcinoma	No Whole Genome Duplication	0.742759
Endometrial Carcinoma	No Whole Genome Duplication	1.06299
Endometrial Carcinoma	No Whole Genome Duplication	1.5488
Endometrial Carcinoma	No Whole Genome Duplication	0.489464
Endometrial Carcinoma	No Whole Genome Duplication	16.7773
Endometrial Carcinoma	No Whole Genome Duplication	1.46362
Endometrial Carcinoma	No Whole Genome Duplication	1.4673
Endometrial Carcinoma	No Whole Genome Duplication	2.32356
Endometrial Carcinoma	No Whole Genome Duplication	1.27048
Endometrial Carcinoma	No Whole Genome Duplication	5.91181
Endometrial Carcinoma	No Whole Genome Duplication	0.4148
Endometrial Carcinoma	No Whole Genome Duplication	0.773564
Endometrial Carcinoma	No Whole Genome Duplication	0.665783
Endometrial Carcinoma	No Whole Genome Duplication	0.605966
Endometrial Carcinoma	No Whole Genome Duplication	0.438322
Endometrial Carcinoma	No Whole Genome Duplication	1.4413
Endometrial Carcinoma	No Whole Genome Duplication	2.88382
Endometrial Carcinoma	No Whole Genome Duplication	1.55611
Endometrial Carcinoma	No Whole Genome Duplication	0.875458
Endometrial Carcinoma	No Whole Genome Duplication	0.688767
Endometrial Carcinoma	No Whole Genome Duplication	0.285748
Endometrial Carcinoma	No Whole Genome Duplication	0.952945
Endometrial Carcinoma	No Whole Genome Duplication	1.17477
Endometrial Carcinoma	No Whole Genome Duplication	0.747283
Endometrial Carcinoma	No Whole Genome Duplication	0.479829
Endometrial Carcinoma	No Whole Genome Duplication	0.598102
Endometrial Carcinoma	No Whole Genome Duplication	1.25651
Endometrial Carcinoma	No Whole Genome Duplication	0.287454
Endometrial Carcinoma	No Whole Genome Duplication	2.2939
Endometrial Carcinoma	No Whole Genome Duplication	0.832237
Endometrial Carcinoma	No Whole Genome Duplication	0.489252
Endometrial Carcinoma	No Whole Genome Duplication	0.102607
Endometrial Carcinoma	No Whole Genome Duplication	0.417274
Endometrial Carcinoma	No Whole Genome Duplication	0.908605
Endometrial Carcinoma	No Whole Genome Duplication	1.20391
Endometrial Carcinoma	No Whole Genome Duplication	0.340268
Endometrial Carcinoma	No Whole Genome Duplication	3.45637
Endometrial Carcinoma	No Whole Genome Duplication	1.9189
Endometrial Carcinoma	No Whole Genome Duplication	1.14889
Endometrial Carcinoma	No Whole Genome Duplication	1.28495
Endometrial Carcinoma	No Whole Genome Duplication	0.716836
Endometrial Carcinoma	No Whole Genome Duplication	0.159406
Endometrial Carcinoma	No Whole Genome Duplication	1.73554
Endometrial Carcinoma	No Whole Genome Duplication	3.11815
Endometrial Carcinoma	No Whole Genome Duplication	0.796968
Endometrial Carcinoma	No Whole Genome Duplication	0.477972
Endometrial Carcinoma	No Whole Genome Duplication	1.16047
Endometrial Carcinoma	No Whole Genome Duplication	3.83309
Endometrial Carcinoma	No Whole Genome Duplication	0.6727
Endometrial Carcinoma	No Whole Genome Duplication	0.920343
Endometrial Carcinoma	No Whole Genome Duplication	1.61736
Endometrial Carcinoma	No Whole Genome Duplication	0.664745
Endometrial Carcinoma	No Whole Genome Duplication	0.304103
Endometrial Carcinoma	No Whole Genome Duplication	0.191013
Endometrial Carcinoma	No Whole Genome Duplication	0.676977
Endometrial Carcinoma	No Whole Genome Duplication	4.53494
Endometrial Carcinoma	No Whole Genome Duplication	0.379938
Endometrial Carcinoma	No Whole Genome Duplication	0.763395
Endometrial Carcinoma	No Whole Genome Duplication	8.14246
Endometrial Carcinoma	No Whole Genome Duplication	1.18384
Endometrial Carcinoma	No Whole Genome Duplication	1.50048
Endometrial Carcinoma	No Whole Genome Duplication	2.76071
Endometrial Carcinoma	No Whole Genome Duplication	0.506515
Endometrial Carcinoma	No Whole Genome Duplication	1.22715
Endometrial Carcinoma	No Whole Genome Duplication	0.693624
Endometrial Carcinoma	No Whole Genome Duplication	0.63083
Endometrial Carcinoma	No Whole Genome Duplication	0.920302
Endometrial Carcinoma	No Whole Genome Duplication	1.7437
Endometrial Carcinoma	No Whole Genome Duplication	0.286255
Endometrial Carcinoma	No Whole Genome Duplication	1.18006
Endometrial Carcinoma	No Whole Genome Duplication	0.57916
Endometrial Carcinoma	No Whole Genome Duplication	0.502819
Endometrial Carcinoma	No Whole Genome Duplication	15.6088
Endometrial Carcinoma	No Whole Genome Duplication	11.6983
Endometrial Carcinoma	No Whole Genome Duplication	1.85045
Endometrial Carcinoma	No Whole Genome Duplication	0.118304
Endometrial Carcinoma	No Whole Genome Duplication	0.490451
Endometrial Carcinoma	No Whole Genome Duplication	1.97465
Endometrial Carcinoma	No Whole Genome Duplication	0.956351
Endometrial Carcinoma	No Whole Genome Duplication	2.6425
Endometrial Carcinoma	No Whole Genome Duplication	0.853291
Endometrial Carcinoma	No Whole Genome Duplication	0.71775
Endometrial Carcinoma	No Whole Genome Duplication	1.07982
Endometrial Carcinoma	No Whole Genome Duplication	0.736478
Endometrial Carcinoma	No Whole Genome Duplication	1.01494
Endometrial Carcinoma	No Whole Genome Duplication	0.926583
Endometrial Carcinoma	No Whole Genome Duplication	0.38808
Endometrial Carcinoma	No Whole Genome Duplication	0.337386
Endometrial Carcinoma	No Whole Genome Duplication	0.596654
Endometrial Carcinoma	No Whole Genome Duplication	3.34174
Endometrial Carcinoma	No Whole Genome Duplication	0.898562
Endometrial Carcinoma	No Whole Genome Duplication	0.656196
Endometrial Carcinoma	No Whole Genome Duplication	1.27009
Endometrial Carcinoma	No Whole Genome Duplication	0.931929
Endometrial Carcinoma	No Whole Genome Duplication	1.00386
Endometrial Carcinoma	No Whole Genome Duplication	0.463126
Endometrial Carcinoma	No Whole Genome Duplication	0.636083
Endometrial Carcinoma	No Whole Genome Duplication	4.90475
Endometrial Carcinoma	No Whole Genome Duplication	2.39557
Endometrial Carcinoma	No Whole Genome Duplication	1.82124
Endometrial Carcinoma	No Whole Genome Duplication	2.81764
Endometrial Carcinoma	No Whole Genome Duplication	1.24314
Endometrial Carcinoma	No Whole Genome Duplication	3.50058
Endometrial Carcinoma	No Whole Genome Duplication	0.207844
Endometrial Carcinoma	No Whole Genome Duplication	1.18092
Endometrial Carcinoma	No Whole Genome Duplication	1.6964
Endometrial Carcinoma	No Whole Genome Duplication	0.793892
Endometrial Carcinoma	No Whole Genome Duplication	1.74415
Endometrial Carcinoma	No Whole Genome Duplication	0.597582
Endometrial Carcinoma	No Whole Genome Duplication	0.33056
Endometrial Carcinoma	No Whole Genome Duplication	2.42032
Endometrial Carcinoma	No Whole Genome Duplication	0.299355
Endometrial Carcinoma	No Whole Genome Duplication	1.31269
Endometrial Carcinoma	No Whole Genome Duplication	5.24712
Endometrial Carcinoma	No Whole Genome Duplication	4.49803
Endometrial Carcinoma	No Whole Genome Duplication	0.679742
Endometrial Carcinoma	No Whole Genome Duplication	0.507361
Endometrial Carcinoma	No Whole Genome Duplication	1.07228
Endometrial Carcinoma	No Whole Genome Duplication	0.542243
Endometrial Carcinoma	No Whole Genome Duplication	0.432488
Endometrial Carcinoma	No Whole Genome Duplication	0.780062
Endometrial Carcinoma	No Whole Genome Duplication	0.476085
Endometrial Carcinoma	No Whole Genome Duplication	2.23615
Endometrial Carcinoma	No Whole Genome Duplication	0.402203
Endometrial Carcinoma	No Whole Genome Duplication	1.22368
Endometrial Carcinoma	No Whole Genome Duplication	0.575391
Endometrial Carcinoma	No Whole Genome Duplication	0.451454
Endometrial Carcinoma	No Whole Genome Duplication	1.57568
Endometrial Carcinoma	No Whole Genome Duplication	5.05904
Endometrial Carcinoma	No Whole Genome Duplication	8.57647
Endometrial Carcinoma	No Whole Genome Duplication	4.00597
Endometrial Carcinoma	No Whole Genome Duplication	0.614037
Endometrial Carcinoma	No Whole Genome Duplication	1.79689
Endometrial Carcinoma	No Whole Genome Duplication	0.371643
Endometrial Carcinoma	No Whole Genome Duplication	1.1986
Endometrial Carcinoma	No Whole Genome Duplication	0.550293
Endometrial Carcinoma	No Whole Genome Duplication	0.763093
Endometrial Carcinoma	No Whole Genome Duplication	0.856505
Endometrial Carcinoma	No Whole Genome Duplication	1.36791
Endometrial Carcinoma	No Whole Genome Duplication	1.15379
Endometrial Carcinoma	No Whole Genome Duplication	0.175351
Endometrial Carcinoma	No Whole Genome Duplication	4.82331
Endometrial Carcinoma	No Whole Genome Duplication	3.12422
Endometrial Carcinoma	No Whole Genome Duplication	2.67239
Endometrial Carcinoma	No Whole Genome Duplication	0.410313
Endometrial Carcinoma	No Whole Genome Duplication	4.56971
Endometrial Carcinoma	No Whole Genome Duplication	0.182723
Endometrial Carcinoma	No Whole Genome Duplication	3.32663
Endometrial Carcinoma	No Whole Genome Duplication	2.50575
Endometrial Carcinoma	No Whole Genome Duplication	7.51844
Endometrial Carcinoma	No Whole Genome Duplication	0.70756
Endometrial Carcinoma	No Whole Genome Duplication	1.33243
Endometrial Carcinoma	No Whole Genome Duplication	0.306962
Endometrial Carcinoma	No Whole Genome Duplication	0.979767
Endometrial Carcinoma	No Whole Genome Duplication	0.619406
Endometrial Carcinoma	No Whole Genome Duplication	1.77302
Endometrial Carcinoma	No Whole Genome Duplication	0.744079
Endometrial Carcinoma	No Whole Genome Duplication	1.10233
Endometrial Carcinoma	No Whole Genome Duplication	3.96816
Endometrial Carcinoma	No Whole Genome Duplication	2.14868
Endometrial Carcinoma	No Whole Genome Duplication	0.8859
Endometrial Carcinoma	No Whole Genome Duplication	1.94621
Endometrial Carcinoma	No Whole Genome Duplication	0.789016
Endometrial Carcinoma	No Whole Genome Duplication	0.913509
Endometrial Carcinoma	No Whole Genome Duplication	1.213
Endometrial Carcinoma	No Whole Genome Duplication	0.704132
Endometrial Carcinoma	No Whole Genome Duplication	0.337381
Endometrial Carcinoma	No Whole Genome Duplication	0.508471
Endometrial Carcinoma	No Whole Genome Duplication	0.283023
Endometrial Carcinoma	No Whole Genome Duplication	0.498302
Endometrial Carcinoma	No Whole Genome Duplication	0.486445
Endometrial Carcinoma	No Whole Genome Duplication	1.41271
Endometrial Carcinoma	No Whole Genome Duplication	1.44211
Endometrial Carcinoma	No Whole Genome Duplication	3.03146
Endometrial Carcinoma	No Whole Genome Duplication	0.187389
Endometrial Carcinoma	No Whole Genome Duplication	0.930342
Endometrial Carcinoma	No Whole Genome Duplication	1.47951
Endometrial Carcinoma	No Whole Genome Duplication	0.247536
Endometrial Carcinoma	No Whole Genome Duplication	0.3937
Endometrial Carcinoma	No Whole Genome Duplication	1.68126
Endometrial Carcinoma	No Whole Genome Duplication	0.575756
Endometrial Carcinoma	No Whole Genome Duplication	0.767903
Endometrial Carcinoma	No Whole Genome Duplication	0.757243
Endometrial Carcinoma	No Whole Genome Duplication	2.27139
Endometrial Carcinoma	No Whole Genome Duplication	1.9558
Endometrial Carcinoma	No Whole Genome Duplication	0.676252
Endometrial Carcinoma	No Whole Genome Duplication	1.16599
Endometrial Carcinoma	No Whole Genome Duplication	0.127388
Endometrial Carcinoma	No Whole Genome Duplication	0.841647
Endometrial Carcinoma	No Whole Genome Duplication	0.174135
Endometrial Carcinoma	No Whole Genome Duplication	3.31677
Endometrial Carcinoma	No Whole Genome Duplication	0.318876
Endometrial Carcinoma	Whole Genome Duplication	3.14673
Endometrial Carcinoma	Whole Genome Duplication	0.984553
Endometrial Carcinoma	Whole Genome Duplication	2.75438
Endometrial Carcinoma	Whole Genome Duplication	0.386413
Endometrial Carcinoma	Whole Genome Duplication	1.47496
Endometrial Carcinoma	Whole Genome Duplication	0.487288
Endometrial Carcinoma	Whole Genome Duplication	2.99195
Endometrial Carcinoma	Whole Genome Duplication	1.4317
Endometrial Carcinoma	Whole Genome Duplication	3.36521
Endometrial Carcinoma	Whole Genome Duplication	1.11844
Endometrial Carcinoma	Whole Genome Duplication	0.698399
Endometrial Carcinoma	Whole Genome Duplication	1.23885
Endometrial Carcinoma	Whole Genome Duplication	10.1544
Endometrial Carcinoma	Whole Genome Duplication	1.59995
Endometrial Carcinoma	Whole Genome Duplication	8.97482
Endometrial Carcinoma	Whole Genome Duplication	1.25301
Endometrial Carcinoma	Whole Genome Duplication	1.33421
Endometrial Carcinoma	Whole Genome Duplication	4.68272
Endometrial Carcinoma	Whole Genome Duplication	0.247879
Endometrial Carcinoma	Whole Genome Duplication	3.69667
Endometrial Carcinoma	Whole Genome Duplication	1.2824
Endometrial Carcinoma	Whole Genome Duplication	2.13209
Endometrial Carcinoma	Whole Genome Duplication	1.23572
Endometrial Carcinoma	Whole Genome Duplication	0.787347
Endometrial Carcinoma	Whole Genome Duplication	3.5069
Endometrial Carcinoma	Whole Genome Duplication	0.440716
Endometrial Carcinoma	Whole Genome Duplication	1.78569
Endometrial Carcinoma	Whole Genome Duplication	0.733978
Endometrial Carcinoma	Whole Genome Duplication	2.9711
Endometrial Carcinoma	Whole Genome Duplication	1.10005
Endometrial Carcinoma	Whole Genome Duplication	1.07953
Endometrial Carcinoma	Whole Genome Duplication	0.927721
Endometrial Carcinoma	Whole Genome Duplication	0.843908
Endometrial Carcinoma	Whole Genome Duplication	0.492174
Endometrial Carcinoma	Whole Genome Duplication	0.497238
Endometrial Carcinoma	Whole Genome Duplication	1.85238
Endometrial Carcinoma	Whole Genome Duplication	1.29783
Endometrial Carcinoma	Whole Genome Duplication	0.578863
Endometrial Carcinoma	Whole Genome Duplication	1.08486
Endometrial Carcinoma	Whole Genome Duplication	2.52439
Endometrial Carcinoma	Whole Genome Duplication	0.251017
Endometrial Carcinoma	Whole Genome Duplication	2.92865
Endometrial Carcinoma	Whole Genome Duplication	4.74194
Endometrial Carcinoma	Whole Genome Duplication	0.130943
Endometrial Carcinoma	Whole Genome Duplication	0.943072
Endometrial Carcinoma	Whole Genome Duplication	4.73562
Endometrial Carcinoma	Whole Genome Duplication	0.67557
Endometrial Carcinoma	Whole Genome Duplication	1.20193
Endometrial Carcinoma	Whole Genome Duplication	0.653953
Endometrial Carcinoma	Whole Genome Duplication	0.694662
Endometrial Carcinoma	Whole Genome Duplication	0.419742
Endometrial Carcinoma	Whole Genome Duplication	0.757972
Endometrial Carcinoma	Whole Genome Duplication	1.06578
Endometrial Carcinoma	Whole Genome Duplication	2.17049
Endometrial Carcinoma	Whole Genome Duplication	2.30065
Endometrial Carcinoma	Whole Genome Duplication	3.14755
Endometrial Carcinoma	Whole Genome Duplication	0.732796
Endometrial Carcinoma	Whole Genome Duplication	1.46996
Endometrial Carcinoma	Whole Genome Duplication	0.632244
Endometrial Carcinoma	Whole Genome Duplication	0.721966
Endometrial Carcinoma	Whole Genome Duplication	0.55084
Endometrial Carcinoma	Whole Genome Duplication	0.989416
Endometrial Carcinoma	Whole Genome Duplication	0.992049
Endometrial Carcinoma	Whole Genome Duplication	0.657316
Endometrial Carcinoma	Whole Genome Duplication	3.25214
Endometrial Carcinoma	Whole Genome Duplication	1.73426
Endometrial Carcinoma	Whole Genome Duplication	0.66095
Endometrial Carcinoma	Whole Genome Duplication	1.04678
Endometrial Carcinoma	Whole Genome Duplication	0.530748
Endometrial Carcinoma	Whole Genome Duplication	1.19994
Endometrial Carcinoma	Whole Genome Duplication	2.17978
Endometrial Carcinoma	Whole Genome Duplication	1.7162
Endometrial Carcinoma	Whole Genome Duplication	6.11559
Endometrial Carcinoma	Whole Genome Duplication	1.60994
Endometrial Carcinoma	Whole Genome Duplication	5.77194
Endometrial Carcinoma	Whole Genome Duplication	2.42186
Endometrial Carcinoma	Whole Genome Duplication	1.49085
Endometrial Carcinoma	Whole Genome Duplication	0.811393
Endometrial Carcinoma	Whole Genome Duplication	3.73869
Endometrial Carcinoma	Whole Genome Duplication	1.01337
Endometrial Carcinoma	Whole Genome Duplication	1.14108
Endometrial Carcinoma	Whole Genome Duplication	0.935522
Endometrial Carcinoma	Whole Genome Duplication	0.740578
Endometrial Carcinoma	Whole Genome Duplication	0.394647
Endometrial Carcinoma	Whole Genome Duplication	1.14386
Endometrial Carcinoma	Whole Genome Duplication	5.46974
Endometrial Carcinoma	Whole Genome Duplication	1.49757
Endometrial Carcinoma	Whole Genome Duplication	0.647685
Endometrial Carcinoma	Whole Genome Duplication	0.384594
Endometrial Carcinoma	Whole Genome Duplication	0.745097
Endometrial Carcinoma	Whole Genome Duplication	1.25277
Endometrial Carcinoma	Whole Genome Duplication	0.99482
Endometrial Carcinoma	Whole Genome Duplication	0.909606
Endometrial Carcinoma	Whole Genome Duplication	1.5707
Endometrial Carcinoma	Whole Genome Duplication	1.22711
Endometrial Carcinoma	Whole Genome Duplication	1.71174
Endometrial Carcinoma	Whole Genome Duplication	0.457347
Endometrial Carcinoma	Whole Genome Duplication	1.06371
Endometrial Carcinoma	Whole Genome Duplication	0.335674
Endometrial Carcinoma	Whole Genome Duplication	2.40528
Endometrial Carcinoma	Whole Genome Duplication	6.33485
Endometrial Carcinoma	Whole Genome Duplication	0.765129
Endometrial Carcinoma	Whole Genome Duplication	3.93883
Endometrial Carcinoma	Whole Genome Duplication	0.824715
Endometrial Carcinoma	Whole Genome Duplication	3.268
Endometrial Carcinoma	Whole Genome Duplication	0.968884
Endometrial Carcinoma	Whole Genome Duplication	1.82653
Endometrial Carcinoma	Whole Genome Duplication	1.11784
Endometrial Carcinoma	Whole Genome Duplication	0.447597
Endometrial Carcinoma	Whole Genome Duplication	0.268928
Endometrial Carcinoma	Whole Genome Duplication	1.64808
Endometrial Carcinoma	Whole Genome Duplication	1.43167
Endometrial Carcinoma	Whole Genome Duplication	13.2043
Endometrial Carcinoma	Whole Genome Duplication	0.967424
Endometrial Carcinoma	Whole Genome Duplication	3.77889
Endometrial Carcinoma	Whole Genome Duplication	3.45046
Head & Neck Squamous Cell Carcinoma	No Whole Genome Duplication	0.79092
Head & Neck Squamous Cell Carcinoma	No Whole Genome Duplication	0.650143
Head & Neck Squamous Cell Carcinoma	No Whole Genome Duplication	0.063907
Head & Neck Squamous Cell Carcinoma	No Whole Genome Duplication	0.591892
Head & Neck Squamous Cell Carcinoma	No Whole Genome Duplication	0.258222
Head & Neck Squamous Cell Carcinoma	No Whole Genome Duplication	0.139479
Head & Neck Squamous Cell Carcinoma	No Whole Genome Duplication	0.393997
Head & Neck Squamous Cell Carcinoma	No Whole Genome Duplication	2.88445
Head & Neck Squamous Cell Carcinoma	No Whole Genome Duplication	2.46987
Head & Neck Squamous Cell Carcinoma	No Whole Genome Duplication	0.35951
Head & Neck Squamous Cell Carcinoma	No Whole Genome Duplication	0.495499
Head & Neck Squamous Cell Carcinoma	No Whole Genome Duplication	0.626907
Head & Neck Squamous Cell Carcinoma	No Whole Genome Duplication	0.311991
Head & Neck Squamous Cell Carcinoma	No Whole Genome Duplication	0.981146
Head & Neck Squamous Cell Carcinoma	No Whole Genome Duplication	0.0983243
Head & Neck Squamous Cell Carcinoma	No Whole Genome Duplication	0.962486
[truncated: 2,720 more rows]

## Sheet: EDFig.6f
	BRCA.ERP	BRCA.TNBC	KIRP	HNSC.HPV-	LUSC	BLCA	PRAD	LUAD	KIRC	CRC	LIHC	STAD	THCA	PAAD	UCEC
PENTOSE_PHOSPHATE_PATHWAY	1.61078	1.77169	1.88575	0.923338	1.8473	1.13497	1.19806	1.84944	1.67799	1.30114	0.959486	1.32243	1.00015	1.66626	1.07494
GLUCOSE_METABOLISM	1.62338	1.51685	-0.620712	1.19943	1.72938	0.987045	1.26109	2.34086	-0.804046	1.51164	1.52711	1.84285	0.985548	1.38848	-0.8926
GALACTOSE_CATABOLISM	1.36708	1.08763	0.621039	-1.12075	1.13712	0.735793	1.1533	1.56262	0.968055	0.905979	-1.22244	0.978417	0.969056	0.689013	1.04462
FRUCTOSE_METABOLISM	1.18787	1.20824	0.813577	1.28654	-0.656161	0.583335	1.20319	0.815286	-0.649245	0	-2.05023	-0.799463	1.31877	0.649073	0.966303
FORMATION_OF_XYLULOSE_5_PHOSPHATE	1.00155	0.948608	0.677443	1.08571	1.28504	-0.736748	-1.85304	0.601639	-0.710848	0	-1.85488	0.987244	1.11495	1.19694	1.15591
GLYCOSAMINOGLYCAN_METABOLISM	0.745332	-1.31821	1.55726	-2.00929	-1.5562	1.22485	0.579111	-1.02426	1.36924	1.10531	-1.20388	0	1.48453	-1.09624	0.743338
GLYCOGEN_METABOLISM	1.09909	-0.691519	1.1467	0.871183	1.13869	0.883736	-1.06193	1.02997	-0.62422	-1.04732	-1.84922	-0.763362	1.04515	0.786475	-0.776944
BLOOD_GROUP_SYSTEMS_BIOSYNTHESIS	0.643235	-0.66404	-0.816793	-0.666766	-0.609054	1.26315	-1.32552	-1.18432	-0.954816	0.955475	-1.20241	-1.4492	1.09435	0.556846	1.05611

## Sheet: EDFig.6g
TmS	Cancer.type	REACTOME.Pentose.cluster
2.06291	BRCA.ERP	High
1.88561	BRCA.ERP	High
0.664329	BRCA.ERP	Low
0.434003	BRCA.ERP	Low
0.586402	BRCA.ERP	Low
1.38177	BRCA.ERP	Low
0.573635	BRCA.ERP	Low
0.827011	BRCA.ERP	Low
1.02805	BRCA.ERP	Low
0.639846	BRCA.ERP	Low
1.15875	BRCA.ERP	Low
0.57713	BRCA.ERP	Low
0.94252	BRCA.ERP	Low
1.1709	BRCA.ERP	Low
0.261155	BRCA.ERP	Low
0.372378	BRCA.ERP	Low
0.271105	BRCA.ERP	Low
3.39141	BRCA.ERP	High
1.81401	BRCA.ERP	High
0.456691	BRCA.ERP	High
0.988363	BRCA.ERP	Low
0.909105	BRCA.ERP	Low
11.2232	BRCA.ERP	High
1.17112	BRCA.ERP	Low
0.70568	BRCA.ERP	Low
0.893128	BRCA.ERP	Low
0.597273	BRCA.ERP	Low
3.10943	BRCA.ERP	High
2.00914	BRCA.ERP	High
0.379045	BRCA.ERP	Low
0.825725	BRCA.ERP	Low
0.284436	BRCA.ERP	Low
0.926101	BRCA.ERP	Low
0.365159	BRCA.ERP	Low
0.328691	BRCA.ERP	Low
0.284195	BRCA.ERP	Low
0.417653	BRCA.ERP	Low
0.829982	BRCA.ERP	Low
0.530095	BRCA.ERP	Low
2.08097	BRCA.ERP	High
0.803954	BRCA.ERP	Low
1.76062	BRCA.ERP	High
2.83981	BRCA.ERP	High
0.326325	BRCA.ERP	Low
1.31646	BRCA.ERP	Low
0.86964	BRCA.ERP	Low
0.534315	BRCA.ERP	Low
0.198483	BRCA.ERP	Low
0.91272	BRCA.ERP	Low
0.327165	BRCA.ERP	Low
0.47486	BRCA.ERP	Low
0.388039	BRCA.ERP	Low
1.20108	BRCA.ERP	High
1.26961	BRCA.ERP	Low
0.530127	BRCA.ERP	Low
4.40549	BRCA.ERP	High
0.430558	BRCA.ERP	Low
0.852892	BRCA.ERP	Low
0.553012	BRCA.ERP	Low
0.464218	BRCA.ERP	High
0.520993	BRCA.ERP	Low
0.616013	BRCA.ERP	Low
0.367809	BRCA.ERP	Low
0.350351	BRCA.ERP	Low
0.740487	BRCA.ERP	Low
0.892621	BRCA.ERP	Low
1.32376	BRCA.ERP	High
1.47163	BRCA.ERP	Low
0.601148	BRCA.ERP	Low
0.881704	BRCA.ERP	Low
4.58745	BRCA.ERP	High
6.99455	BRCA.ERP	High
1.55449	BRCA.ERP	Low
2.05001	BRCA.ERP	Low
4.36532	BRCA.ERP	High
1.07941	BRCA.ERP	Low
5.44289	BRCA.ERP	High
0.160255	BRCA.ERP	Low
0.772667	BRCA.ERP	Low
0.660311	BRCA.ERP	High
0.663346	BRCA.ERP	Low
0.629209	BRCA.ERP	Low
1.30746	BRCA.ERP	High
0.683065	BRCA.ERP	Low
1.18157	BRCA.ERP	Low
0.522917	BRCA.ERP	Low
0.673774	BRCA.ERP	Low
1.30111	BRCA.ERP	Low
0.259176	BRCA.ERP	Low
0.201876	BRCA.ERP	Low
0.719847	BRCA.ERP	Low
0.965606	BRCA.ERP	Low
2.09679	BRCA.ERP	Low
2.637	BRCA.ERP	Low
0.907138	BRCA.ERP	Low
1.16531	BRCA.ERP	High
6.97176	BRCA.ERP	High
0.61431	BRCA.ERP	Low
0.565491	BRCA.ERP	Low
0.587648	BRCA.ERP	Low
1.00885	BRCA.ERP	High
0.436163	BRCA.ERP	Low
1.33042	BRCA.ERP	High
1.32274	BRCA.ERP	Low
0.705298	BRCA.ERP	Low
1.29167	BRCA.ERP	High
2.02121	BRCA.ERP	Low
0.767687	BRCA.ERP	High
0.94521	BRCA.ERP	Low
0.979324	BRCA.ERP	High
0.639889	BRCA.ERP	High
2.56217	BRCA.ERP	Low
0.437344	BRCA.ERP	Low
1.24903	BRCA.ERP	Low
0.810677	BRCA.ERP	Low
0.539022	BRCA.ERP	Low
0.842754	BRCA.ERP	Low
0.920893	BRCA.ERP	Low
0.528935	BRCA.ERP	High
0.843564	BRCA.ERP	Low
0.317513	BRCA.ERP	Low
0.502671	BRCA.ERP	Low
0.337155	BRCA.ERP	Low
0.53789	BRCA.ERP	Low
1.75702	BRCA.ERP	High
0.120322	BRCA.ERP	Low
2.11646	BRCA.ERP	High
0.665345	BRCA.ERP	High
1.45043	BRCA.ERP	High
1.87619	BRCA.ERP	High
0.315719	BRCA.ERP	Low
0.183577	BRCA.ERP	Low
0.224178	BRCA.ERP	Low
0.664029	BRCA.ERP	High
0.200707	BRCA.ERP	Low
0.365624	BRCA.ERP	Low
0.765107	BRCA.ERP	Low
0.301263	BRCA.ERP	Low
1.01649	BRCA.ERP	High
1.35667	BRCA.ERP	High
0.602522	BRCA.ERP	Low
0.596081	BRCA.ERP	High
0.640453	BRCA.ERP	High
0.777869	BRCA.ERP	Low
0.171182	BRCA.ERP	Low
1.55643	BRCA.ERP	Low
0.359867	BRCA.ERP	Low
0.36257	BRCA.ERP	Low
1.27112	BRCA.ERP	High
0.901583	BRCA.ERP	Low
0.25234	BRCA.ERP	Low
0.250806	BRCA.ERP	Low
0.460191	BRCA.ERP	Low
1.3864	BRCA.ERP	Low
0.307591	BRCA.ERP	Low
2.37046	BRCA.ERP	Low
0.664912	BRCA.ERP	High
0.384981	BRCA.ERP	Low
0.94323	BRCA.ERP	Low
0.788214	BRCA.ERP	Low
1.04887	BRCA.ERP	Low
0.514188	BRCA.ERP	Low
0.521735	BRCA.ERP	Low
1.11014	BRCA.ERP	High
0.688848	BRCA.ERP	Low
0.451613	BRCA.ERP	Low
2.04027	BRCA.ERP	High
9.10762	BRCA.ERP	High
0.84819	BRCA.ERP	High
0.95035	BRCA.ERP	Low
0.787678	BRCA.ERP	Low
0.191489	BRCA.ERP	Low
1.77786	BRCA.ERP	Low
2.99385	BRCA.ERP	High
0.700805	BRCA.ERP	Low
3.34878	BRCA.ERP	High
1.8807	BRCA.ERP	High
1.13459	BRCA.ERP	Low
0.790375	BRCA.ERP	Low
0.499582	BRCA.ERP	Low
0.840935	BRCA.ERP	High
1.23624	BRCA.ERP	Low
0.249686	BRCA.ERP	Low
0.867158	BRCA.ERP	Low
2.86056	BRCA.ERP	Low
0.997553	BRCA.ERP	Low
0.374749	BRCA.ERP	Low
1.2161	BRCA.ERP	Low
1.08239	BRCA.ERP	Low
0.775111	BRCA.ERP	High
2.37756	BRCA.ERP	High
1.04929	BRCA.ERP	High
5.58241	BRCA.ERP	High
0.848478	BRCA.ERP	High
0.551455	BRCA.ERP	High
0.41899	BRCA.ERP	Low
1.68952	BRCA.ERP	High
1.27467	BRCA.ERP	High
1.04793	BRCA.ERP	High
0.605558	BRCA.ERP	High
0.500685	BRCA.ERP	Low
0.440432	BRCA.ERP	High
0.32822	BRCA.ERP	Low
0.335909	BRCA.ERP	Low
0.482462	BRCA.ERP	Low
0.436286	BRCA.ERP	Low
0.930247	BRCA.ERP	Low
1.34104	BRCA.ERP	Low
0.697567	BRCA.ERP	High
0.762546	BRCA.ERP	High
0.766466	BRCA.ERP	High
0.576579	BRCA.ERP	High
0.507078	BRCA.ERP	Low
0.679575	BRCA.ERP	High
0.421833	BRCA.ERP	Low
1.63723	BRCA.ERP	Low
0.820476	BRCA.ERP	High
5.99114	BRCA.ERP	High
0.314655	BRCA.ERP	Low
0.867218	BRCA.ERP	Low
0.699804	BRCA.ERP	Low
0.430348	BRCA.ERP	Low
1.01728	BRCA.ERP	Low
0.179456	BRCA.ERP	High
0.867235	BRCA.ERP	High
1.01259	BRCA.ERP	Low
0.670924	BRCA.ERP	High
1.36602	BRCA.ERP	Low
2.7618	BRCA.ERP	Low
0.981156	BRCA.ERP	High
1.13851	BRCA.ERP	Low
0.546089	BRCA.ERP	Low
0.325357	BRCA.ERP	Low
3.12094	BRCA.ERP	High
1.35357	BRCA.ERP	Low
0.525795	BRCA.ERP	Low
1.45809	BRCA.ERP	Low
0.251454	BRCA.ERP	Low
1.30905	BRCA.ERP	Low
1.13207	BRCA.ERP	Low
4.8926	BRCA.ERP	High
2.26894	BRCA.ERP	High
2.49846	BRCA.ERP	High
2.32034	BRCA.ERP	High
0.854309	BRCA.ERP	High
1.78034	BRCA.ERP	High
3.37266	BRCA.ERP	High
0.686873	BRCA.ERP	Low
0.775631	BRCA.ERP	Low
0.967071	BRCA.ERP	Low
0.783649	BRCA.ERP	High
0.372632	BRCA.ERP	High
0.715312	BRCA.ERP	Low
0.379997	BRCA.ERP	Low
1.92986	BRCA.ERP	Low
1.92636	BRCA.ERP	High
1.19267	BRCA.ERP	Low
0.479667	BRCA.ERP	Low
1.15104	BRCA.ERP	Low
0.287157	BRCA.ERP	Low
0.32849	BRCA.ERP	Low
0.367711	BRCA.ERP	Low
1.19948	BRCA.ERP	High
0.567963	BRCA.ERP	High
0.810106	BRCA.ERP	Low
0.395135	BRCA.ERP	Low
0.246215	BRCA.ERP	Low
0.374035	BRCA.ERP	Low
2.29262	BRCA.ERP	High
0.918427	BRCA.ERP	Low
0.84778	BRCA.ERP	Low
0.2048	BRCA.ERP	Low
3.1356	BRCA.ERP	High
0.446803	BRCA.ERP	Low
0.314797	BRCA.ERP	Low
0.0916854	BRCA.ERP	Low
1.19415	BRCA.ERP	Low
1.59231	BRCA.ERP	Low
0.678599	BRCA.ERP	Low
1.17057	BRCA.ERP	Low
2.20488	BRCA.ERP	High
1.23322	BRCA.ERP	High
1.55635	BRCA.ERP	Low
2.6362	BRCA.ERP	High
5.85952	BRCA.ERP	High
0.347578	BRCA.ERP	Low
2.20422	BRCA.ERP	High
0.361664	BRCA.ERP	Low
3.58841	BRCA.ERP	High
0.291723	BRCA.ERP	Low
1.76558	BRCA.ERP	High
2.92559	BRCA.ERP	Low
0.86745	BRCA.ERP	Low
0.260147	BRCA.ERP	Low
0.51236	BRCA.ERP	Low
1.28539	BRCA.ERP	Low
0.719264	BRCA.ERP	Low
0.5501	BRCA.ERP	Low
0.228358	BRCA.ERP	High
0.457904	BRCA.ERP	Low
0.528061	BRCA.ERP	Low
0.604646	BRCA.ERP	Low
3.75752	BRCA.ERP	Low
0.643655	BRCA.ERP	Low
1.40175	BRCA.ERP	Low
0.769462	BRCA.ERP	Low
1.65451	BRCA.ERP	Low
1.89949	BRCA.ERP	High
0.932354	BRCA.ERP	Low
0.672812	BRCA.ERP	Low
0.956911	BRCA.ERP	Low
1.56277	BRCA.ERP	Low
0.395992	BRCA.ERP	Low
3.63541	BRCA.ERP	High
0.798517	BRCA.ERP	Low
1.03343	BRCA.ERP	Low
0.496411	BRCA.ERP	Low
1.11713	BRCA.ERP	Low
0.97611	BRCA.ERP	Low
0.533069	BRCA.ERP	Low
1.0887	BRCA.ERP	Low
1.02786	BRCA.ERP	Low
2.15138	BRCA.ERP	High
2.00543	BRCA.ERP	High
0.530483	BRCA.ERP	Low
2.7738	BRCA.ERP	Low
3.86599	BRCA.ERP	Low
1.20819	BRCA.ERP	High
0.241657	BRCA.ERP	Low
0.465341	BRCA.ERP	Low
1.43092	BRCA.ERP	High
0.743387	BRCA.ERP	Low
1.02905	BRCA.ERP	Low
0.989479	BRCA.ERP	Low
2.5856	BRCA.ERP	High
0.532775	BRCA.ERP	Low
0.453537	BRCA.ERP	Low
0.469781	BRCA.ERP	Low
0.419914	BRCA.ERP	Low
1.82517	BRCA.ERP	Low
1.6028	BRCA.ERP	Low
0.329211	BRCA.ERP	Low
0.711495	BRCA.ERP	High
0.165843	BRCA.ERP	Low
0.289598	BRCA.ERP	Low
0.637152	BRCA.ERP	Low
0.243418	BRCA.ERP	Low
1.36387	BRCA.ERP	High
1.20449	BRCA.ERP	Low
0.488882	BRCA.ERP	Low
0.321165	BRCA.ERP	Low
0.257587	BRCA.ERP	Low
0.67653	BRCA.ERP	High
3.48322	BRCA.ERP	Low
0.57409	BRCA.ERP	High
2.30906	BRCA.ERP	High
0.326474	BRCA.ERP	Low
0.304167	BRCA.ERP	High
0.464508	BRCA.ERP	Low
0.677197	BRCA.ERP	Low
0.39985	BRCA.ERP	Low
2.35973	BRCA.ERP	High
0.183603	BRCA.ERP	Low
0.63727	BRCA.ERP	Low
0.781008	BRCA.ERP	Low
0.167254	BRCA.ERP	Low
0.290725	BRCA.ERP	Low
0.520348	BRCA.ERP	Low
0.890493	BRCA.ERP	Low
1.22088	BRCA.ERP	Low
1.99208	BRCA.ERP	Low
0.19209	BRCA.ERP	Low
2.27219	BRCA.ERP	Low
0.807371	BRCA.ERP	High
0.408829	BRCA.ERP	Low
0.656388	BRCA.ERP	Low
0.148732	BRCA.ERP	Low
0.19643	BRCA.ERP	Low
0.663171	BRCA.ERP	Low
0.177363	BRCA.ERP	Low
0.361647	BRCA.ERP	Low
0.793457	BRCA.ERP	Low
0.497434	BRCA.ERP	Low
1.72929	BRCA.ERP	Low
2.27975	BRCA.ERP	Low
3.90872	BRCA.ERP	High
2.07411	BRCA.ERP	High
0.398468	BRCA.ERP	Low
0.209796	BRCA.ERP	Low
2.4075	BRCA.ERP	High
0.775709	BRCA.ERP	High
0.453605	BRCA.ERP	Low
1.44129	BRCA.ERP	High
8.76222	BRCA.ERP	High
0.34696	BRCA.ERP	Low
1.57157	BRCA.ERP	Low
2.12075	BRCA.ERP	Low
3.69218	BRCA.ERP	High
2.38278	BRCA.ERP	Low
2.41549	BRCA.ERP	Low
0.441278	BRCA.ERP	Low
0.302201	BRCA.ERP	Low
0.569501	BRCA.ERP	Low
1.12256	BRCA.ERP	Low
1.92884	BRCA.ERP	Low
0.580563	BRCA.ERP	High
1.24753	BRCA.ERP	Low
1.43017	BRCA.ERP	High
1.00794	BRCA.ERP	Low
0.597333	BRCA.ERP	Low
0.4982	BRCA.ERP	Low
4.63192	BRCA.ERP	Low
1.19368	BRCA.ERP	High
1.29859	BRCA.ERP	Low
0.651552	BRCA.ERP	Low
0.625617	BRCA.ERP	High
0.98068	BRCA.ERP	Low
0.26409	BRCA.ERP	Low
1.40429	BRCA.ERP	Low
3.05296	BRCA.ERP	High
0.354618	BRCA.ERP	Low
0.704502	BRCA.ERP	Low
0.688437	BRCA.ERP	Low
1.24796	BRCA.ERP	Low
1.32466	BRCA.ERP	Low
0.399668	BRCA.ERP	Low
0.303695	BRCA.ERP	Low
0.400696	BRCA.ERP	Low
0.592861	BRCA.ERP	Low
1.03489	BRCA.ERP	Low
0.256722	BRCA.ERP	Low
0.140896	BRCA.ERP	Low
0.749191	BRCA.ERP	Low
0.336717	BRCA.ERP	Low
0.966748	BRCA.ERP	High
3.36477	BRCA.ERP	High
0.578397	BRCA.ERP	Low
0.364029	BRCA.ERP	Low
0.266362	BRCA.ERP	Low
0.298129	BRCA.ERP	Low
1.1218	BRCA.ERP	Low
1.00157	BRCA.ERP	Low
0.815798	BRCA.ERP	High
0.762443	BRCA.ERP	Low
0.511257	BRCA.ERP	Low
1.37115	BRCA.ERP	Low
2.47482	BRCA.ERP	High
0.663869	BRCA.ERP	Low
0.761779	BRCA.ERP	Low
0.345234	BRCA.ERP	Low
0.531544	BRCA.ERP	Low
1.70862	BRCA.ERP	High
0.176406	BRCA.ERP	Low
3.62889	BRCA.ERP	High
0.317323	BRCA.ERP	Low
0.509889	BRCA.ERP	Low
1.70595	BRCA.ERP	Low
0.839147	BRCA.ERP	Low
2.35604	BRCA.ERP	Low
0.587859	BRCA.ERP	Low
2.02835	BRCA.ERP	High
0.496613	BRCA.ERP	High
0.257657	BRCA.ERP	Low
0.650229	BRCA.ERP	Low
3.49097	BRCA.ERP	Low
0.491354	BRCA.ERP	Low
2.75974	BRCA.ERP	High
0.921108	BRCA.ERP	Low
0.994696	BRCA.ERP	High
1.23894	BRCA.ERP	High
2.84941	BRCA.ERP	High
1.50515	BRCA.ERP	High
1.29834	BRCA.ERP	Low
0.662561	BRCA.ERP	High
0.409295	BRCA.ERP	Low
0.195763	BRCA.ERP	Low
0.808207	BRCA.ERP	Low
1.20545	BRCA.ERP	Low
0.201808	BRCA.ERP	Low
0.457133	BRCA.ERP	Low
1.00277	BRCA.ERP	Low
0.592036	BRCA.ERP	Low
0.73887	BRCA.ERP	High
0.267034	BRCA.ERP	Low
0.188427	BRCA.ERP	Low
0.525841	BRCA.ERP	Low
1.45624	BRCA.ERP	Low
0.66026	BRCA.ERP	Low
0.547453	BRCA.ERP	Low
0.667155	BRCA.ERP	Low
0.89971	BRCA.ERP	Low
0.306732	BRCA.ERP	Low
0.326464	BRCA.ERP	High
0.255185	BRCA.ERP	Low
0.391853	BRCA.ERP	Low
0.685097	BRCA.ERP	Low
2.84261	BRCA.ERP	Low
0.32641	BRCA.ERP	Low
0.767756	BRCA.ERP	Low
0.594444	BRCA.ERP	Low
0.205957	BRCA.ERP	Low
0.330925	BRCA.ERP	Low
1.34157	BRCA.ERP	Low
0.277214	BRCA.ERP	Low
0.452858	BRCA.ERP	Low
0.833755	BRCA.ERP	Low
0.548951	BRCA.ERP	Low
2.1413	BRCA.ERP	High
1.94581	BRCA.ERP	High
0.443004	BRCA.ERP	Low
0.971634	BRCA.ERP	High
0.844912	BRCA.ERP	Low
2.37637	BRCA.ERP	High
0.368648	BRCA.ERP	High
0.511149	BRCA.ERP	Low
0.910585	BRCA.ERP	Low
2.21301	BRCA.ERP	Low
0.770622	BRCA.ERP	Low
0.894923	BRCA.ERP	Low
0.347077	BRCA.ERP	Low
0.546037	BRCA.ERP	Low
0.760718	BRCA.ERP	Low
0.715148	BRCA.ERP	Low
2.65147	BRCA.ERP	High
2.18926	BRCA.ERP	High
2.6512	BRCA.ERP	High
0.969636	BRCA.ERP	High
0.616954	BRCA.ERP	Low
1.12596	BRCA.ERP	Low
13.0442	BRCA.ERP	High
0.539528	BRCA.ERP	Low
1.94122	BRCA.ERP	High
4.58587	BRCA.ERP	High
0.906929	BRCA.ERP	Low
0.202956	BRCA.ERP	Low
5.2204	BRCA.ERP	Low
3.48419	BRCA.ERP	High
0.678925	BRCA.ERP	Low
0.91304	BRCA.ERP	Low
0.513981	BRCA.ERP	Low
2.51768	BRCA.ERP	Low
0.176224	BRCA.ERP	Low
0.587296	BRCA.ERP	High
1.43088	BRCA.ERP	Low
0.301932	BRCA.ERP	Low
0.936286	BRCA.ERP	Low
0.673081	BRCA.ERP	Low
0.303356	BRCA.ERP	Low
1.0193	BRCA.ERP	Low
0.80542	BRCA.ERP	Low
0.355937	BRCA.ERP	Low
3.22631	BRCA.ERP	High
1.08102	BRCA.ERP	Low
0.79269	BRCA.ERP	Low
2.22176	BRCA.ERP	High
0.541785	BRCA.ERP	High
0.408446	BRCA.ERP	Low
0.508057	BRCA.ERP	Low
0.814436	BRCA.ERP	Low
0.687527	BRCA.ERP	Low
2.13683	BRCA.ERP	High
2.10143	BRCA.ERP	Low
2.84828	BRCA.ERP	High
0.944472	BRCA.ERP	High
0.16058	BRCA.ERP	Low
1.37568	BRCA.ERP	Low
4.18396	BRCA.ERP	High
1.84542	BRCA.ERP	High
1.54013	BRCA.ERP	Low
0.756972	BRCA.ERP	High
1.33587	BRCA.ERP	Low
0.453077	BRCA.ERP	Low
2.55659	BRCA.ERP	High
1.24632	BRCA.ERP	High
3.34095	BRCA.ERP	High
1.07523	BRCA.ERP	Low
0.470397	BRCA.ERP	Low
1.25185	BRCA.ERP	High
7.16176	BRCA.ERP	High
3.3985	BRCA.ERP	High
11.0746	BRCA.ERP	High
2.98018	BRCA.ERP	High
0.612609	BRCA.ERP	High
1.69539	BRCA.ERP	High
14.252	BRCA.ERP	High
2.90741	BRCA.ERP	High
3.79369	BRCA.ERP	High
3.83285	BRCA.ERP	High
0.556074	BRCA.ERP	Low
1.39382	BRCA.ERP	Low
1.23068	BRCA.ERP	Low
0.909046	BRCA.ERP	High
0.529435	BRCA.ERP	High
1.06189	BRCA.ERP	Low
0.67798	BRCA.ERP	Low
0.670451	BRCA.ERP	Low
1.0975	BRCA.ERP	High
8.46054	BRCA.ERP	High
0.677971	BRCA.ERP	High
0.779849	BRCA.ERP	Low
4.48262	BRCA.ERP	High
2.98309	BRCA.ERP	High
1.70944	BRCA.ERP	High
0.157179	BRCA.ERP	Low
0.358787	BRCA.ERP	Low
0.954345	BRCA.ERP	High
1.24285	BRCA.ERP	Low
0.951252	BRCA.ERP	Low
0.300132	BRCA.ERP	Low
0.770498	BRCA.ERP	Low
2.77414	BRCA.ERP	High
0.599472	BRCA.ERP	Low
0.194509	BRCA.ERP	Low
0.565192	BRCA.ERP	Low
1.65544	BRCA.ERP	Low
0.523145	BRCA.ERP	High
4.18488	BRCA.ERP	High
0.852757	BRCA.ERP	Low
9.85756	BRCA.ERP	High
2.97478	BRCA.ERP	Low
0.542609	BRCA.ERP	Low
0.763294	BRCA.ERP	Low
3.3735	BRCA.ERP	High
0.582663	BRCA.ERP	Low
0.469131	BRCA.TNBC	Low
3.24622	BRCA.TNBC	Low
2.83546	BRCA.TNBC	High
2.92239	BRCA.TNBC	Low
1.94194	BRCA.TNBC	Low
2.54045	BRCA.TNBC	High
3.53687	BRCA.TNBC	High
8.22716	BRCA.TNBC	Low
2.54945	BRCA.TNBC	High
1.21576	BRCA.TNBC	Low
5.84331	BRCA.TNBC	High
2.23339	BRCA.TNBC	High
3.03868	BRCA.TNBC	Low
2.59029	BRCA.TNBC	Low
2.31743	BRCA.TNBC	Low
7.1381	BRCA.TNBC	High
1.4262	BRCA.TNBC	High
3.44331	BRCA.TNBC	High
3.00438	BRCA.TNBC	High
1.42013	BRCA.TNBC	Low
2.47632	BRCA.TNBC	Low
3.13404	BRCA.TNBC	Low
2.8377	BRCA.TNBC	High
3.25605	BRCA.TNBC	Low
2.34421	BRCA.TNBC	Low
1.77362	BRCA.TNBC	Low
3.91933	BRCA.TNBC	High
5.63061	BRCA.TNBC	High
4.93966	BRCA.TNBC	High
3.1242	BRCA.TNBC	Low
1.23148	BRCA.TNBC	Low
8.73176	BRCA.TNBC	High
9.38478	BRCA.TNBC	High
6.69801	BRCA.TNBC	Low
1.26424	BRCA.TNBC	Low
1.03691	BRCA.TNBC	High
1.30472	BRCA.TNBC	High
5.65633	BRCA.TNBC	High
1.68952	BRCA.TNBC	Low
0.923982	BRCA.TNBC	High
1.3811	BRCA.TNBC	Low
2.17563	BRCA.TNBC	Low
2.88149	BRCA.TNBC	High
1.48316	BRCA.TNBC	Low
3.91128	BRCA.TNBC	Low
2.0996	BRCA.TNBC	Low
4.44985	BRCA.TNBC	High
5.70366	BRCA.TNBC	High
0.833919	BRCA.TNBC	Low
8.81753	BRCA.TNBC	High
1.95799	BRCA.TNBC	Low
1.58875	BRCA.TNBC	High
0.525795	BRCA.TNBC	Low
6.13176	BRCA.TNBC	High
5.48386	BRCA.TNBC	Low
1.78034	BRCA.TNBC	Low
5.38395	BRCA.TNBC	Low
3.37266	BRCA.TNBC	Low
4.67642	BRCA.TNBC	Low
4.08976	BRCA.TNBC	Low
2.70751	BRCA.TNBC	Low
2.02197	BRCA.TNBC	Low
7.35291	BRCA.TNBC	Low
4.76859	BRCA.TNBC	Low
3.87336	BRCA.TNBC	High
1.70022	BRCA.TNBC	High
1.88832	BRCA.TNBC	Low
1.90062	BRCA.TNBC	Low
2.66197	BRCA.TNBC	High
2.2041	BRCA.TNBC	Low
2.83753	BRCA.TNBC	High
5.68527	BRCA.TNBC	Low
0.852981	BRCA.TNBC	Low
3.36086	BRCA.TNBC	Low
3.59031	BRCA.TNBC	High
7.76064	BRCA.TNBC	High
1.07678	BRCA.TNBC	Low
2.45592	BRCA.TNBC	Low
0.510369	BRCA.TNBC	Low
2.29785	BRCA.TNBC	High
2.91688	BRCA.TNBC	Low
1.37257	BRCA.TNBC	Low
4.10557	BRCA.TNBC	Low
3.64368	BRCA.TNBC	Low
2.46579	BRCA.TNBC	Low
3.10819	BRCA.TNBC	Low
1.89696	BRCA.TNBC	High
2.36089	BRCA.TNBC	High
3.71615	BRCA.TNBC	Low
6.01779	BRCA.TNBC	Low
2.22543	BRCA.TNBC	Low
3.35762	BRCA.TNBC	Low
1.20779	BRCA.TNBC	Low
1.63409	BRCA.TNBC	Low
19.3278	BRCA.TNBC	Low
1.41616	BRCA.TNBC	Low
1.94392	BRCA.TNBC	Low
3.07466	BRCA.TNBC	Low
2.02899	BRCA.TNBC	Low
0.975653	BRCA.TNBC	Low
1.71762	BRCA.TNBC	High
7.45142	BRCA.TNBC	Low
7.11152	BRCA.TNBC	Low
1.96129	BRCA.TNBC	High
4.35327	BRCA.TNBC	Low
7.17137	BRCA.TNBC	High
1.92037	BRCA.TNBC	High
0.811191	BRCA.TNBC	Low
2.65151	BRCA.TNBC	High
7.84484	BRCA.TNBC	Low
1.30102	BRCA.TNBC	Low
4.6741	BRCA.TNBC	Low
11.2834	BRCA.TNBC	High
1.8242	BRCA.TNBC	Low
3.11605	BRCA.TNBC	High
2.89367	BRCA.TNBC	Low
9.24673	BRCA.TNBC	High
1.26961	BRCA.TNBC	Low
3.05261	BRCA.TNBC	Low
0.94042	BRCA.TNBC	Low
9.334	BRCA.TNBC	High
8.45417	BRCA.TNBC	High
2.52916	BRCA.TNBC	High
6.00317	BRCA.TNBC	High
1.6812	BRCA.TNBC	Low
0.740136	BRCA.TNBC	Low
1.19917	BRCA.TNBC	High
6.14223	BRCA.TNBC	High
1.80097	BRCA.TNBC	High
4.24343	BRCA.TNBC	Low
20.1826	BRCA.TNBC	High
2.5628	BRCA.TNBC	Low
5.01858	BRCA.TNBC	Low
4.13188	BRCA.TNBC	Low
0.89871	KIRP	Low
5.6648	KIRP	High
0.605476	KIRP	Low
4.45661	KIRP	High
0.609139	KIRP	Low
0.71951	KIRP	Low
0.863383	KIRP	High
0.342904	KIRP	Low
0.410955	KIRP	Low
8.43317	KIRP	Low
1.05915	KIRP	Low
2.14753	KIRP	Low
0.885559	KIRP	Low
1.80261	KIRP	Low
0.216928	KIRP	Low
6.38543	KIRP	Low
0.828509	KIRP	High
1.68242	KIRP	Low
1.19786	KIRP	Low
2.09311	KIRP	High
0.534997	KIRP	Low
3.09108	KIRP	High
0.585664	KIRP	Low
1.74824	KIRP	Low
2.88013	KIRP	Low
0.938442	KIRP	Low
2.17452	KIRP	Low
4.71427	KIRP	High
0.227857	KIRP	Low
1.28355	KIRP	Low
1.88414	KIRP	High
4.31226	KIRP	Low
0.500065	KIRP	Low
0.742608	KIRP	Low
1.32549	KIRP	High
[truncated: 3,771 more rows]
