# Supplementary material for: Estimation of tumor cell total mRNA expression in 15 cancer types predicts disease progression
Source: Nat Biotechnol. 2022 Jun 13;40(11):1624–33. doi: 10.1038/s41587-022-01342-x (PMC9646498; doi:10.1038/s41587-022-01342-x)
Supplement: Source Data Extended Data Fig. 7 — Statistical Source Data [file 41587_2022_1342_MOESM21_ESM.xlsx]

## Sheet: EDFig.7a
Cancer.type	TmS	Survival.group	OS.time	OS	PFI.time	PFI
LUAD	0.80428	Early Stage, Low TAS	1523	0	1523	0
LUAD	0.558602	Late Stage, Low TAS	426	0	183	1
LUAD	1.91844	Early Stage, High TAS	1369	0	1369	0
LUAD	0.861487	Early Stage, Low TAS	1126	0	395	1
LUAD	1.01094	Late Stage, Low TAS	303	1	303	0
LUAD	3.58715	Late Stage, High TAS	1431	0	1431	0
LUAD	1.56761	Late Stage, Low TAS	244	1	244	0
LUAD	0.926637	Early Stage, Low TAS	578	0	578	0
LUAD	1.02919	Early Stage, Low TAS	610	0	610	0
LUAD	1.75922	Late Stage, High TAS	91	1	60	1
LUAD	0.714963	Early Stage, Low TAS	455	0	455	0
LUAD	4.3114	Late Stage, High TAS	274	1	274	0
LUAD	2.64911	Early Stage, High TAS	912	0	912	0
LUAD	1.4534	Early Stage, High TAS	365	0	365	0
LUAD	0.562806	Late Stage, Low TAS	669	0	669	0
LUAD	0.639239	Early Stage, Low TAS	791	0	457	1
LUAD	2.61099	Early Stage, High TAS	761	0	761	0
LUAD	2.76457	Early Stage, High TAS	761	0	761	0
LUAD	0.46949	Early Stage, Low TAS	730	0	730	0
LUAD	2.95824	Early Stage, High TAS	151	0	151	0
LUAD	1.96829	Early Stage, High TAS	882	0	486	1
LUAD	1.58734	Late Stage, Low TAS	275	1	275	0
LUAD	0.699406	Early Stage, Low TAS	62	0	62	0
LUSC	9.72345	Early Stage, High TAS	371	1	357	1
LUSC	1.72973	Early Stage, High TAS	136	1	136	0
LUSC	1.41876	Early Stage, High TAS	146	1	146	0
LUSC	2.77243	Late Stage, High TAS	3576	0	3576	0
LUSC	1.7721	Early Stage, High TAS	345	1	273	1
LUSC	0.953804	Late Stage, Low TAS	716	1	716	0
LUSC	3.8526	Early Stage, High TAS	2803	1	2803	0
LUSC	3.03447	Early Stage, High TAS	973	1	940	1
LUSC	7.44232	Late Stage, High TAS	1097	1	1097	0
LUSC	4.92799	Early Stage, High TAS	2645	0	2645	0
LUSC	2.03621	Early Stage, High TAS	188	1	188	0
LUSC	3.41646	Early Stage, High TAS	4694	0	4694	0
LUSC	1.44073	Early Stage, High TAS	1519	0	1519	0
LUSC	4.27415	Early Stage, High TAS	1426	1	993	1
LUSC	1.57205	Early Stage, High TAS	2134	0	2134	0
LUSC	2.11376	Early Stage, High TAS	3724	0	3724	0
LUSC	4.64956	Early Stage, High TAS	284	1	284	1
LUSC	2.32745	Early Stage, High TAS	3644	0	3644	0
LUSC	7.43271	Early Stage, High TAS	962	1	962	0
LUSC	1.22466	Early Stage, High TAS	2680	1	2680	0
LUSC	2.15774	Early Stage, High TAS	1032	0	817	1
LUSC	3.0208	Late Stage, High TAS	329	1	103	1
LUSC	4.31535	Early Stage, High TAS	669	1	669	1
LUSC	4.91964	Early Stage, High TAS	223	1	223	0
LUSC	1.72876	Early Stage, High TAS	131	1	131	0
LUSC	2.2235	Early Stage, High TAS	53	1	53	0
LUSC	8.46243	Early Stage, High TAS	429	1	429	0
LUSC	1.38989	Early Stage, High TAS	822	1	822	0
LUSC	1.23304	Late Stage, Low TAS	623	1	443	1
LUSC	1.15994	Early Stage, High TAS	1067	1	1067	0
LUSC	3.4095	Late Stage, High TAS	1470	1	1470	0
LUSC	3.85527	Late Stage, High TAS	734	1	250	1
LUSC	2.26844	Early Stage, High TAS	1161	1	1161	0
LUSC	0.810312	Late Stage, Low TAS	1057	1	525	1
LUSC	1.19476	Early Stage, High TAS	974	1	974	0
LUSC	4.21926	Early Stage, High TAS	587	1	587	0
LUSC	0.961361	Early Stage, Low TAS	291	1	291	0
LUSC	2.00524	Early Stage, High TAS	358	1	358	0
LUSC	4.44178	Early Stage, High TAS	1845	0	229	1
LUSC	0.360395	Early Stage, Low TAS	1975	1	746	1
LUSC	1.21873	Early Stage, High TAS	445	1	445	0
LUSC	1.39374	Early Stage, High TAS	1346	1	511	1
LUSC	2.00797	Early Stage, High TAS	24	1	24	0
LUSC	4.89536	Early Stage, High TAS	2625	1	2625	0
LUSC	1.34192	Early Stage, High TAS	2170	1	1779	1
LUSC	2.14344	Early Stage, High TAS	2409	1	346	1
LUSC	1.65524	Early Stage, High TAS	357	1	357	0
LUSC	2.12386	Early Stage, High TAS	573	1	568	1
LUSC	1.8117	Early Stage, High TAS	916	1	840	1
LUSC	1.71099	Early Stage, High TAS	1912	1	428	1
LUSC	2.0209	Early Stage, High TAS	1713	1	1713	0
LUSC	0.979606	Late Stage, Low TAS	506	1	506	0
LUSC	2.36288	Early Stage, High TAS	671	0	671	0
BLCA	0.900549	Late Stage, Low TAS	734	1	651	1
BLCA	0.303998	Late Stage, Low TAS	364	1	343	1
BLCA	0.218479	Late Stage, Low TAS	3183	1	3086	1
BLCA	0.752766	Early Stage, Low TAS	3314	0	3314	0
BLCA	0.564444	Late Stage, Low TAS	254	1	85	1
PAAD	1.17243	Early Stage, High TAS	66	1	66	0
PAAD	1.32326	Early Stage, High TAS	729	0	729	0
PAAD	3.12415	Early Stage, High TAS	293	1	169	1
PAAD	1.64287	Early Stage, High TAS	80	0	80	0
PAAD	0.505229	Early Stage, Low TAS	607	1	160	1
PAAD	1.02862	Early Stage, Low TAS	676	0	676	0
PAAD	1.22465	Early Stage, High TAS	691	1	443	1
PAAD	1.57676	Early Stage, High TAS	1287	0	1287	1
PAAD	2.90129	Early Stage, High TAS	969	0	728	1
PAAD	1.22409	Early Stage, High TAS	440	0	439	1
PAAD	0.657016	Early Stage, Low TAS	319	0	319	0
PAAD	0.888909	Early Stage, Low TAS	277	1	154	1
PAAD	1.12776	Early Stage, High TAS	143	1	143	1
PAAD	2.33784	Early Stage, High TAS	684	1	684	1
PAAD	1.57031	Early Stage, High TAS	103	1	103	1
PAAD	2.02838	Late Stage, High TAS	394	1	394	1
PAAD	8.9423	Early Stage, High TAS	292	1	292	1
LIHC	2.69929	Early Stage, High TAS	1939	0	1939	0
LIHC	4.22287	Early Stage, High TAS	2532	1	1745	1
LIHC	4.85987	Early Stage, High TAS	1271	1	1229	1
LIHC	2.51183	Early Stage, High TAS	2442	0	2133	1
LIHC	0.158183	Early Stage, Low TAS	757	1	637	1
LIHC	0.250974	Early Stage, Low TAS	848	1	719	1
LIHC	1.69228	Late Stage, High TAS	3675	0	3675	0
LIHC	2.50239	Early Stage, High TAS	1229	1	321	1
LIHC	0.152356	Early Stage, Low TAS	1731	0	1731	0
LIHC	1.05754	Early Stage, Low TAS	1452	0	1452	0
LIHC	0.672115	Early Stage, Low TAS	555	1	258	1
LIHC	3.61524	Early Stage, High TAS	357	0	357	0
LIHC	0.120752	Early Stage, Low TAS	1168	0	1117	1
LIHC	0.232032	Early Stage, Low TAS	697	0	59	1
LIHC	2.22579	Early Stage, High TAS	36	1	36	1
LIHC	4.14711	Early Stage, High TAS	260	0	260	0
KIRP	0.89871	Early Stage, Low TAS	2298	0	2298	0
KIRP	5.6648	Early Stage, High TAS	1795	0	1795	0
KIRP	0.605476	Early Stage, Low TAS	1771	1	790	1
KIRP	4.45661	Early Stage, High TAS	3050	0	3050	0
KIRP	0.609139	Early Stage, Low TAS	1731	0	1731	0
KIRP	0.71951	Late Stage, Low TAS	139	1	96	1
KIRP	0.863383	Early Stage, Low TAS	2790	0	506	1
KIRP	0.342904	Early Stage, Low TAS	1060	0	1060	0
KIRP	0.410955	Early Stage, Low TAS	1728	0	1728	0
KIRP	8.43317	Late Stage, High TAS	1567	0	286	1
KIRP	1.05915	Early Stage, Low TAS	1213	0	1213	0
KIRP	2.14753	Late Stage, High TAS	1186	0	324	1
KIRP	0.885559	Early Stage, Low TAS	934	0	934	0
KIRP	1.80261	Early Stage, High TAS	893	0	893	0
KIRP	0.216928	Early Stage, Low TAS	492	1	492	0
KIRP	6.38543	Early Stage, High TAS	684	0	684	0
LUSC	2.00764	Early Stage, High TAS	3924	1	3924	0
LUSC	0.727565	Early Stage, Low TAS	4068	0	4068	0
LUSC	2.08167	Late Stage, High TAS	2979	1	2979	0
LUSC	1.84763	Early Stage, High TAS	2419	0	2419	0
LUSC	4.5158	Early Stage, High TAS	5287	1	5287	0
LUSC	4.26765	Early Stage, High TAS	4601	1	4601	0
LUSC	5.96226	Late Stage, High TAS	428	1	169	1
LUSC	0.812777	Early Stage, Low TAS	1656	1	1656	1
LUSC	6.14735	Late Stage, High TAS	1927	0	1927	0
LUSC	7.62974	Early Stage, High TAS	143	1	143	0
LUSC	1.42836	Early Stage, High TAS	9	1	9	0
LUSC	3.7129	Early Stage, High TAS	1114	1	1114	0
LUSC	6.67339	Early Stage, High TAS	211	1	30	1
LUSC	1.34968	Early Stage, High TAS	3376	1	1912	1
LUSC	5.32859	Early Stage, High TAS	1344	1	1344	1
LUSC	3.63389	Early Stage, High TAS	3600	1	1135	1
LUSC	12.1106	Early Stage, High TAS	826	1	149	1
LUSC	1.82085	Early Stage, High TAS	80	1	80	0
LUSC	0.65087	Early Stage, Low TAS	1874	1	1874	0
LUSC	1.32034	Early Stage, High TAS	1000	1	1000	0
LUSC	2.87667	Early Stage, High TAS	1984	1	1984	0
LUSC	3.57056	Early Stage, High TAS	2471	0	2471	0
LUSC	4.45134	Early Stage, High TAS	276	1	113	1
LUSC	0.97905	Late Stage, Low TAS	1834	0	1530	1
LUSC	2.10086	Early Stage, High TAS	1541	0	1541	0
LUSC	2.39175	Early Stage, High TAS	1361	0	245	1
LUSC	1.77554	Early Stage, High TAS	1196	0	1196	0
LUSC	1.83994	Early Stage, High TAS	151	1	151	0
LUSC	1.14029	Early Stage, High TAS	34	1	34	0
LUSC	1.49004	Late Stage, Low TAS	1180	0	1180	0
LUSC	0.795796	Late Stage, Low TAS	123	1	123	1
LUSC	0.791742	Early Stage, Low TAS	804	0	804	0
LUSC	9.14107	Early Stage, High TAS	1031	0	1031	0
LUAD	2.099	Early Stage, High TAS	14	0	14	0
LUSC	11.8253	Late Stage, High TAS	122	0	122	0
LUSC	3.50761	Early Stage, High TAS	13	0	13	0
LUSC	3.78069	Early Stage, High TAS	12	0	12	0
LUSC	6.07872	Early Stage, High TAS	247	0	247	0
LUSC	5.3353	Late Stage, High TAS	227	0	227	0
LUSC	2.61688	Late Stage, High TAS	238	0	238	0
LUSC	2.97076	Early Stage, High TAS	12	0	12	0
LUSC	1.89454	Late Stage, High TAS	103	0	103	0
LUSC	1.7713	Early Stage, High TAS	1143	1	946	1
LUSC	2.17137	Late Stage, High TAS	660	0	660	0
LUAD	1.89394	Early Stage, High TAS	1492	1	1083	1
LUAD	5.4367	Late Stage, High TAS	1357	1	680	1
LUAD	1.55702	Late Stage, Low TAS	448	0	448	0
LUSC	4.29146	Early Stage, High TAS	4053	0	565	1
LUSC	2.74295	Early Stage, High TAS	3850	0	3850	0
LUSC	3.45571	Early Stage, High TAS	3387	0	378	1
LUSC	5.68477	Early Stage, High TAS	2086	1	1875	1
LUSC	2.03073	Early Stage, High TAS	1679	1	1448	1
LUSC	6.82187	Late Stage, High TAS	2510	0	2510	0
LUSC	4.10375	Late Stage, High TAS	52	1	52	0
LUSC	2.87642	Late Stage, High TAS	740	1	491	1
LUSC	1.8921	Late Stage, High TAS	59	1	59	0
LUSC	1.64912	Early Stage, High TAS	1841	1	1841	0
LUSC	3.08793	Early Stage, High TAS	1107	1	352	1
LUSC	2.4604	Early Stage, High TAS	2080	0	2080	0
LUSC	4.82554	Early Stage, High TAS	2165	0	2165	0
LUSC	3.96136	Early Stage, High TAS	1690	0	1690	0
LUSC	2.90916	Early Stage, High TAS	544	1	544	0
LUSC	1.7406	Late Stage, High TAS	519	1	442	1
PAAD	2.61468	Early Stage, High TAS	634	1	513	1
PAAD	2.22148	Early Stage, High TAS	224	1	224	0
PAAD	3.19881	Early Stage, High TAS	738	1	738	1
PAAD	1.15581	Early Stage, High TAS	458	1	371	1
PAAD	0.968008	Early Stage, Low TAS	308	1	109	1
PAAD	1.52194	Early Stage, High TAS	743	0	363	1
BRCA	2.06291	Early Stage, High TAS	4005	0	4005	0
BRCA	1.88561	Early Stage, High TAS	1474	0	1474	0
BRCA	0.664329	Early Stage, Low TAS	1448	0	1448	0
PAAD	1.57455	Early Stage, High TAS	2182	1	1600	1
LIHC	1.01114	Late Stage, Low TAS	396	0	151	1
CRC	1.72166	Early Stage, High TAS	475	0	475	0
STAD	1.72146	Early Stage, High TAS	1765	0	1765	0
KIRC	2.62667	Early Stage, High TAS	385	0	385	0
LUSC	3.46807	Late Stage, High TAS	1223	0	1223	0
LUSC	3.54267	Early Stage, High TAS	684	1	684	0
LUSC	1.76673	Late Stage, High TAS	1176	0	1176	0
LUSC	2.11439	Early Stage, High TAS	1190	1	552	1
LUSC	4.64942	Early Stage, High TAS	1007	0	1007	0
LUSC	2.83129	Early Stage, High TAS	559	1	470	1
LUSC	2.17761	Early Stage, High TAS	849	0	849	0
LUSC	0.87513	Early Stage, Low TAS	699	0	699	0
LUSC	3.27054	Early Stage, High TAS	757	0	757	0
LUSC	1.94321	Early Stage, High TAS	653	0	653	0
LUSC	2.29511	Early Stage, High TAS	166	1	154	1
LUSC	2.5612	Early Stage, High TAS	596	0	596	0
LUSC	3.68814	Early Stage, High TAS	236	0	236	0
LUSC	1.3358	Early Stage, High TAS	2378	1	2305	1
LUSC	1.19718	Early Stage, High TAS	407	0	407	0
LUSC	3.5128	Early Stage, High TAS	358	0	358	0
LUSC	2.82309	Early Stage, High TAS	89	1	89	0
LUSC	2.27908	Early Stage, High TAS	353	0	353	0
LUSC	3.06364	Early Stage, High TAS	296	0	296	0
LUSC	2.28316	Early Stage, High TAS	432	0	432	0
LUSC	4.47695	Late Stage, High TAS	366	0	355	1
LUAD	6.80834	Early Stage, High TAS	1324	0	1009	1
LUAD	2.32373	Early Stage, High TAS	1429	0	568	1
LUAD	1.6136	Early Stage, High TAS	1351	0	1351	0
LUAD	1.69732	Early Stage, High TAS	1367	0	1146	1
LUAD	1.0237	Early Stage, Low TAS	97	1	97	1
LUAD	4.16134	Late Stage, High TAS	1130	0	1130	0
LUAD	0.843997	Early Stage, Low TAS	1026	1	921	1
LUAD	2.43581	Early Stage, High TAS	808	1	619	1
LUAD	0.369735	Early Stage, Low TAS	852	0	852	0
LUAD	2.65155	Early Stage, High TAS	595	0	595	0
LUAD	0.831853	Early Stage, Low TAS	728	0	631	1
LUAD	0.688265	Late Stage, Low TAS	658	0	658	0
LUAD	1.05141	Early Stage, Low TAS	705	0	684	1
LUAD	0.611893	Early Stage, Low TAS	2616	0	2616	0
LUAD	0.897239	Early Stage, Low TAS	987	1	987	0
LUAD	2.90762	Early Stage, High TAS	500	1	232	1
LUAD	0.566082	Early Stage, Low TAS	691	0	691	0
LUAD	2.54342	Early Stage, High TAS	218	0	218	0
LUAD	2.2544	Early Stage, High TAS	882	0	882	0
LUAD	0.512058	Early Stage, Low TAS	889	0	883	1
LUAD	1.92915	Early Stage, High TAS	719	0	719	0
LUAD	0.963366	Early Stage, Low TAS	385	0	385	0
LUAD	0.832539	Early Stage, Low TAS	285	0	285	0
LUAD	1.26672	Early Stage, High TAS	260	0	260	0
LUAD	2.8381	Early Stage, High TAS	486	0	437	1
LUAD	1.40477	Early Stage, High TAS	466	0	397	1
LUAD	1.15292	Early Stage, High TAS	287	0	287	0
LUAD	2.74964	Early Stage, High TAS	415	0	415	0
LUAD	1.06823	Early Stage, Low TAS	409	1	260	1
LUSC	4.31231	Early Stage, High TAS	405	0	405	0
LUSC	1.61536	Early Stage, High TAS	396	0	396	0
LUSC	2.07501	Late Stage, High TAS	299	1	299	0
LUSC	4.22657	Early Stage, High TAS	324	0	324	0
LUSC	0.797798	Early Stage, Low TAS	423	0	423	0
LUAD	1.71412	Early Stage, High TAS	2318	1	2045	1
LUAD	5.77833	Early Stage, High TAS	855	1	697	1
LUAD	2.93454	Early Stage, High TAS	869	1	634	1
LUAD	2.95596	Late Stage, High TAS	385	1	385	1
LUAD	7.1632	Late Stage, High TAS	1081	1	1081	1
LUAD	1.68845	Early Stage, High TAS	1421	1	545	1
LUAD	1.64886	Early Stage, High TAS	428	1	417	1
LUAD	16.3117	Early Stage, High TAS	999	1	692	1
LUAD	10.1654	Late Stage, High TAS	268	1	158	1
LUAD	0.826461	Early Stage, Low TAS	896	1	502	1
LUAD	1.99488	Late Stage, High TAS	905	1	905	1
LUAD	15.9843	Early Stage, High TAS	1700	0	1700	0
LUAD	1.26624	Early Stage, High TAS	488	1	214	1
LUAD	1.21011	Early Stage, High TAS	1683	0	1683	0
LUAD	1.90472	Late Stage, High TAS	522	0	522	0
LUAD	5.00142	Late Stage, High TAS	354	0	354	0
LUAD	4.51616	Early Stage, High TAS	677	0	677	0
LUAD	10.6816	Early Stage, High TAS	677	1	509	1
LUAD	3.39487	Early Stage, High TAS	2224	0	2224	0
LUAD	4.51679	Late Stage, High TAS	879	1	879	1
LUAD	2.2945	Early Stage, High TAS	260	1	260	1
LUAD	4.21275	Early Stage, High TAS	1229	1	388	1
LUAD	1.06927	Early Stage, Low TAS	1135	1	1135	0
LUAD	1.66232	Early Stage, High TAS	3759	0	1144	1
KIRP	0.828509	Late Stage, Low TAS	390	0	390	0
LUAD	2.88189	Early Stage, High TAS	300	1	251	1
THCA	0.440302	Late Stage, Low TAS	129	0	129	0
BRCA	0.434003	Late Stage, Low TAS	348	0	348	0
HNSC	2.10301	Late Stage, High TAS	102	0	102	0
LIHC	2.71125	Early Stage, High TAS	262	1	158	1
CRC	0.262196	Early Stage, Low TAS	385	0	385	0
BLCA	1.15804	Late Stage, Low TAS	495	0	495	0
BLCA	0.110164	Early Stage, Low TAS	512	0	512	0
BLCA	3.32233	Late Stage, High TAS	510	1	510	0
BLCA	0.125875	Late Stage, Low TAS	522	1	353	1
BLCA	9.16424	Early Stage, High TAS	840	0	760	1
BLCA	0.542926	Early Stage, Low TAS	19	1	19	0
BLCA	0.328646	Early Stage, Low TAS	1270	1	1270	0
BLCA	0.308219	Late Stage, Low TAS	1556	1	1150	1
BLCA	0.093752	Early Stage, Low TAS	2024	0	2024	0
BLCA	1.24318	Late Stage, Low TAS	460	0	460	0
BLCA	1.03066	Late Stage, Low TAS	311	1	136	1
BLCA	2.19935	Late Stage, High TAS	1454	0	221	1
BLCA	0.106464	Late Stage, Low TAS	1029	0	648	1
LUAD	1.84002	Early Stage, High TAS	3094	0	1568	1
LUAD	1.01723	Late Stage, Low TAS	478	1	184	1
LUAD	4.14629	Late Stage, High TAS	250	1	213	1
LUAD	0.913388	Early Stage, Low TAS	434	1	425	1
LUAD	0.718166	Early Stage, Low TAS	1235	1	1090	1
LUAD	2.74928	Late Stage, High TAS	2393	1	2393	0
LUAD	0.483252	Early Stage, Low TAS	653	1	653	0
LUAD	1.00081	Late Stage, Low TAS	257	1	150	1
LUAD	1.96449	Early Stage, High TAS	460	1	460	0
LUAD	1.37946	Late Stage, Low TAS	1474	0	1474	0
LUAD	0.133974	Early Stage, Low TAS	1847	0	1378	1
LUAD	0.299755	Early Stage, Low TAS	1750	0	1750	0
LUAD	1.61106	Late Stage, Low TAS	336	1	266	1
LUAD	4.37289	Late Stage, High TAS	189	1	182	1
LUAD	1.11565	Early Stage, High TAS	22	1	22	0
LUAD	2.2701	Early Stage, High TAS	308	1	15	1
LUAD	0.398842	Early Stage, Low TAS	1125	0	1125	0
LUAD	0.558344	Early Stage, Low TAS	1119	0	432	1
LUAD	1.4744	Early Stage, High TAS	829	0	829	0
LUSC	2.24302	Early Stage, High TAS	12	1	12	0
LUSC	0.716974	Early Stage, Low TAS	911	0	911	0
LUSC	1.53871	Early Stage, High TAS	862	0	862	0
LUSC	2.81115	Early Stage, High TAS	166	1	166	1
LUSC	2.42481	Early Stage, High TAS	266	1	153	1
LUAD	0.827832	Early Stage, Low TAS	929	1	865	1
LUAD	5.93744	Late Stage, High TAS	424	0	424	0
LUAD	5.23906	Early Stage, High TAS	1071	0	1071	0
LUAD	1.64906	Early Stage, High TAS	701	1	452	1
LUAD	3.30291	Late Stage, High TAS	1178	0	1178	0
LUAD	2.31501	Early Stage, High TAS	2065	0	2065	0
LUAD	0.326402	Early Stage, Low TAS	435	0	435	0
LUAD	1.06987	Early Stage, Low TAS	2449	0	2449	0
LUAD	1.94975	Early Stage, High TAS	171	1	171	1
LUAD	2.23532	Late Stage, High TAS	464	1	457	1
LUAD	1.53148	Early Stage, High TAS	1400	0	1400	0
LUAD	1.12627	Early Stage, High TAS	1632	1	1632	0
LUAD	1.92685	Early Stage, High TAS	118	1	118	1
LUAD	2.8462	Early Stage, High TAS	176	1	42	1
LUAD	1.5808	Early Stage, High TAS	237	1	195	1
LUAD	1.67852	Early Stage, High TAS	2109	0	2109	0
LUAD	3.03405	Late Stage, High TAS	1379	1	1379	0
LUAD	3.0228	Early Stage, High TAS	995	1	183	1
LUAD	2.63213	Early Stage, High TAS	2823	0	2823	0
LUAD	1.06114	Early Stage, Low TAS	1233	0	1233	0
LUAD	1.96669	Early Stage, High TAS	3261	0	3261	0
LUAD	1.02315	Early Stage, Low TAS	872	0	339	1
LUAD	0.754692	Late Stage, Low TAS	609	0	609	0
LUAD	0.870724	Early Stage, Low TAS	487	0	487	0
LUAD	1.40656	Early Stage, High TAS	995	1	478	1
LUAD	2.22769	Early Stage, High TAS	670	0	670	0
LUAD	4.74271	Early Stage, High TAS	442	0	442	0
LUAD	4.22741	Early Stage, High TAS	652	0	652	0
LUAD	6.8346	Late Stage, High TAS	119	0	119	0
LUAD	2.3609	Early Stage, High TAS	704	0	704	0
LUAD	1.54866	Early Stage, High TAS	567	0	567	0
LUAD	1.32313	Early Stage, High TAS	343	1	294	1
LUAD	3.48526	Early Stage, High TAS	537	0	515	1
LUAD	5.8876	Early Stage, High TAS	561	1	480	1
LUAD	1.31786	Early Stage, High TAS	187	1	187	1
LUAD	2.36833	Early Stage, High TAS	904	0	904	0
LUAD	0.296345	Early Stage, Low TAS	462	0	462	0
LUAD	2.76642	Early Stage, High TAS	702	1	702	0
LUAD	0.699844	Early Stage, Low TAS	598	1	548	1
LUAD	0.513387	Early Stage, Low TAS	600	0	600	0
LUAD	2.94146	Early Stage, High TAS	154	1	127	1
LUAD	3.08313	Early Stage, High TAS	719	1	566	1
LUAD	0.575912	Early Stage, Low TAS	476	0	476	0
LUAD	1.66847	Early Stage, High TAS	547	0	547	0
LUAD	3.48344	Early Stage, High TAS	515	0	515	0
LUAD	4.22707	Early Stage, High TAS	599	0	495	1
LUAD	0.423377	Early Stage, Low TAS	888	0	888	0
LUAD	0.491966	Early Stage, Low TAS	977	0	977	0
LUAD	2.67277	Early Stage, High TAS	534	0	238	1
LUAD	2.74333	Early Stage, High TAS	478	0	478	0
LUAD	3.14344	Late Stage, High TAS	440	0	440	0
LUAD	2.65841	Early Stage, High TAS	11	0	11	0
LUAD	0.842074	Early Stage, Low TAS	418	0	418	0
LUAD	1.68544	Early Stage, High TAS	617	0	617	0
LUAD	1.68084	Early Stage, High TAS	539	0	539	0
LUAD	5.50848	Early Stage, High TAS	552	0	460	1
LUAD	0.678804	Late Stage, Low TAS	607	1	607	1
LUAD	0.120628	Early Stage, Low TAS	791	0	317	1
LUAD	3.20934	Early Stage, High TAS	520	0	520	0
LUAD	1.75702	Early Stage, High TAS	536	0	536	0
LUAD	0.662758	Late Stage, Low TAS	446	0	224	1
LUAD	1.61317	Early Stage, High TAS	48	0	48	0
LUAD	2.21666	Late Stage, High TAS	375	1	375	1
LUAD	1.98074	Early Stage, High TAS	689	0	615	1
LUAD	3.12123	Early Stage, High TAS	630	0	630	0
LUAD	1.18995	Late Stage, Low TAS	651	0	536	1
LUAD	3.01237	Early Stage, High TAS	626	0	626	0
LUAD	3.61686	Early Stage, High TAS	596	0	596	0
LUAD	8.49956	Early Stage, High TAS	28	0	28	0
LUAD	0.638812	Early Stage, Low TAS	481	0	481	0
LUAD	3.88157	Early Stage, High TAS	614	1	515	1
LUAD	1.63328	Early Stage, High TAS	608	0	608	0
LUSC	1.14156	Early Stage, High TAS	881	1	881	1
LUSC	1.49726	Early Stage, High TAS	378	0	378	0
LUSC	1.15276	Early Stage, High TAS	555	0	555	0
LUSC	1.4875	Early Stage, High TAS	666	0	666	0
LUSC	3.81821	Early Stage, High TAS	608	0	608	0
LUSC	2.46528	Early Stage, High TAS	562	1	427	1
LUSC	0.803313	Late Stage, Low TAS	442	1	132	1
LUSC	2.66467	Late Stage, High TAS	951	1	149	1
LUSC	5.11044	Early Stage, High TAS	925	0	925	0
LUSC	1.32467	Early Stage, High TAS	601	0	601	0
LUSC	1.10312	Early Stage, High TAS	198	1	198	1
LUSC	2.57673	Early Stage, High TAS	3	1	3	0
LUSC	2.05093	Early Stage, High TAS	532	1	301	1
LUSC	0.712023	Early Stage, Low TAS	1011	0	1011	0
LUSC	1.80671	Early Stage, High TAS	455	0	455	0
LUSC	0.689338	Early Stage, Low TAS	150	0	150	0
LUSC	2.47041	Early Stage, High TAS	397	1	397	1
LUSC	6.66954	Early Stage, High TAS	106	0	106	0
LUSC	4.07981	Early Stage, High TAS	105	0	105	0
LUSC	2.61489	Early Stage, High TAS	818	0	818	0
LUSC	1.15882	Early Stage, High TAS	517	0	517	0
LUSC	1.22501	Early Stage, High TAS	428	0	428	0
LUSC	2.81647	Early Stage, High TAS	41	0	41	0
LUSC	2.6014	Early Stage, High TAS	510	0	510	0
LUSC	1.21973	Early Stage, High TAS	55	0	55	0
LUSC	1.88479	Early Stage, High TAS	420	0	420	0
LUSC	1.15907	Late Stage, Low TAS	315	1	272	1
LUSC	1.37323	Early Stage, High TAS	302	1	302	0
LUSC	0.754715	Early Stage, Low TAS	616	0	616	0
LUSC	1.80069	Early Stage, High TAS	481	0	481	0
LUSC	2.61025	Late Stage, High TAS	637	0	637	0
LUSC	1.54524	Early Stage, High TAS	585	0	585	0
LUSC	1.88461	Early Stage, High TAS	543	1	543	1
LUSC	2.32289	Early Stage, High TAS	8	0	8	0
LUSC	2.48515	Early Stage, High TAS	440	0	440	0
LUSC	1.54766	Late Stage, Low TAS	1	1	1	0
LUSC	9.98636	Early Stage, High TAS	403	1	403	0
LUSC	0.947858	Early Stage, Low TAS	412	1	412	0
LUSC	2.70156	Late Stage, High TAS	2167	0	2033	1
LUSC	2.11261	Early Stage, High TAS	1058	0	1058	0
LUSC	3.67937	Late Stage, High TAS	1045	1	735	1
LUSC	6.44174	Late Stage, High TAS	1723	0	1723	0
LUSC	3.81629	Early Stage, High TAS	1072	0	1072	0
LUSC	1.91785	Early Stage, High TAS	910	0	630	1
LIHC	6.36212	Early Stage, High TAS	328	0	328	0
LIHC	1.48521	Early Stage, High TAS	322	0	322	0
LIHC	1.73137	Early Stage, High TAS	20	0	20	0
BRCA	0.586402	Early Stage, Low TAS	1477	0	1477	0
CRC	2.14584	Late Stage, High TAS	49	1	49	1
CRC	4.97	Late Stage, High TAS	290	1	219	1
CRC	0.824154	Early Stage, Low TAS	1200	0	810	1
BLCA	0.591918	Late Stage, Low TAS	76	1	76	0
BLCA	1.18782	Late Stage, Low TAS	530	1	276	1
KIRP	1.68242	Late Stage, High TAS	373	0	373	0
LIHC	0.683106	Early Stage, Low TAS	520	0	520	0
LIHC	5.49671	Early Stage, High TAS	46	1	46	0
BRCA	1.38177	Early Stage, High TAS	303	0	303	0
LUSC	0.85542	Early Stage, Low TAS	642	0	642	0
LUSC	1.1333	Early Stage, High TAS	372	1	200	1
LUSC	1.5467	Early Stage, High TAS	311	1	114	1
LUSC	6.02984	Early Stage, High TAS	2945	1	1757	1
LUSC	2.2332	Early Stage, High TAS	1154	1	532	1
LUSC	2.61464	Early Stage, High TAS	2820	0	2820	0
LUSC	0.63994	Early Stage, Low TAS	667	1	579	1
LUSC	1.45809	Early Stage, High TAS	2447	0	2447	0
LUSC	2.15949	Early Stage, High TAS	1505	0	1505	0
LUSC	1.38918	Early Stage, High TAS	2024	0	2024	0
LUSC	1.41408	Early Stage, High TAS	1260	0	1260	0
LUSC	1.33516	Early Stage, High TAS	1731	0	1356	1
LUSC	2.2013	Early Stage, High TAS	1531	0	1531	0
LUSC	1.68334	Early Stage, High TAS	1297	0	1297	0
LUSC	0.902365	Early Stage, Low TAS	983	0	983	0
LUSC	1.07876	Early Stage, Low TAS	908	0	851	1
LUSC	4.2889	Early Stage, High TAS	1092	0	1092	0
LUSC	4.47016	Late Stage, High TAS	717	0	717	0
LUSC	2.18793	Early Stage, High TAS	816	0	816	0
LUSC	5.07066	Early Stage, High TAS	358	1	358	0
LUAD	1.95456	Late Stage, High TAS	139	1	139	0
LUAD	0.602918	Early Stage, Low TAS	1216	0	395	1
LUAD	1.19653	Early Stage, High TAS	1289	0	1289	0
LUAD	1.2208	Late Stage, Low TAS	444	1	444	0
LUAD	3.10228	Late Stage, High TAS	2696	0	2696	0
LUAD	1.45938	Late Stage, Low TAS	1498	1	772	1
LUAD	1.23344	Early Stage, High TAS	1454	1	943	1
LUAD	1.80067	Early Stage, High TAS	594	1	267	1
LUAD	2.03885	Early Stage, High TAS	1725	1	1725	0
LUAD	0.688965	Early Stage, Low TAS	1653	1	527	1
LUAD	2.37056	Early Stage, High TAS	2199	0	2199	0
LUAD	1.03522	Late Stage, Low TAS	414	1	314	1
LUAD	0.842868	Early Stage, Low TAS	1194	1	539	1
LUAD	3.67712	Early Stage, High TAS	1246	0	1246	0
LUAD	1.72746	Early Stage, High TAS	910	0	290	1
LUSC	3.0514	Early Stage, High TAS	1602	0	1602	0
LUSC	0.888531	Early Stage, Low TAS	2133	0	2133	0
LUSC	3.24764	Early Stage, High TAS	2142	0	1503	1
LUSC	1.25877	Early Stage, High TAS	1682	0	1682	0
LUSC	2.52435	Early Stage, High TAS	3123	0	3123	0
LUSC	1.13347	Early Stage, High TAS	2026	0	2026	0
LUSC	4.51094	Late Stage, High TAS	1784	0	1784	0
LUSC	3.93383	Early Stage, High TAS	1824	0	1824	0
LUSC	0.823186	Early Stage, Low TAS	1386	0	1386	0
LUSC	2.92059	Early Stage, High TAS	456	1	218	1
LUSC	4.45003	Early Stage, High TAS	769	0	511	1
LUSC	5.36992	Early Stage, High TAS	2716	0	2716	0
LUSC	1.79985	Early Stage, High TAS	2381	0	2381	0
LUSC	3.53288	Early Stage, High TAS	498	0	427	1
LUSC	2.9226	Early Stage, High TAS	1100	0	1100	0
LUSC	1.26758	Early Stage, High TAS	1639	0	1639	0
LUAD	11.6243	Late Stage, High TAS	628	1	360	1
LUAD	2.42321	Late Stage, High TAS	2488	0	2488	0
LUAD	0.694037	Late Stage, Low TAS	1126	0	1126	0
LUAD	0.86778	Early Stage, Low TAS	1167	1	439	1
LUAD	0.63561	Early Stage, Low TAS	2676	0	246	1
LUAD	0.987646	Late Stage, Low TAS	62	1	62	1
LUAD	4.61594	Early Stage, High TAS	1305	0	962	1
LUAD	7.05569	Early Stage, High TAS	1559	0	96	1
LUSC	3.19658	Early Stage, High TAS	516	1	516	0
LUSC	2.9645	Early Stage, High TAS	1311	0	1311	0
LUSC	2.39525	Late Stage, High TAS	641	0	641	0
LUSC	1.77728	Early Stage, High TAS	30	0	30	0
LUSC	1.17562	Late Stage, Low TAS	61	0	61	0
LUSC	2.65215	Early Stage, High TAS	28	0	28	0
LUSC	1.60445	Late Stage, Low TAS	30	0	30	0
LUSC	1.10949	Early Stage, High TAS	1338	1	912	1
LUSC	4.07358	Early Stage, High TAS	639	0	639	0
LUSC	3.14434	Late Stage, High TAS	762	0	762	0
LUSC	2.50661	Early Stage, High TAS	30	0	30	0
LUSC	2.42119	Early Stage, High TAS	61	0	61	0
LUSC	1.94308	Late Stage, High TAS	31	0	31	0
LUSC	1.67332	Late Stage, High TAS	61	0	61	0
LUSC	4.2908	Early Stage, High TAS	61	0	61	0
LUSC	2.6815	Late Stage, High TAS	215	1	215	0
LUSC	1.32272	Early Stage, High TAS	700	0	700	0
LUSC	8.17304	Early Stage, High TAS	578	0	578	0
LUSC	1.39414	Early Stage, High TAS	92	1	92	0
LUSC	2.35903	Early Stage, High TAS	61	0	61	0
LUSC	13.3177	Late Stage, High TAS	578	0	578	0
LUSC	3.28281	Early Stage, High TAS	366	1	366	0
LUSC	4.73259	Early Stage, High TAS	121	0	121	0
LUSC	3.14981	Early Stage, High TAS	365	1	304	1
LUSC	2.08874	Late Stage, High TAS	759	0	759	0
LUSC	3.52969	Early Stage, High TAS	60	0	60	0
LUSC	1.40906	Early Stage, High TAS	790	0	790	0
LUSC	4.14416	Early Stage, High TAS	1217	0	1217	0
LUSC	1.79159	Early Stage, High TAS	699	0	699	0
LUSC	1.74475	Late Stage, High TAS	123	1	123	0
LUSC	2.74552	Late Stage, High TAS	153	1	153	0
LUSC	1.12034	Early Stage, High TAS	913	0	913	0
LUSC	0.905491	Late Stage, Low TAS	306	1	306	0
LUSC	2.15279	Late Stage, High TAS	1645	0	1645	0
LUSC	2.4382	Late Stage, High TAS	122	0	122	0
LUSC	1.13855	Late Stage, Low TAS	1492	0	1492	0
LUAD	4.5599	Early Stage, High TAS	610	0	610	0
LUAD	2.04437	Early Stage, High TAS	610	0	610	0
LUAD	4.54669	Early Stage, High TAS	573	0	573	0
LUAD	1.41621	Early Stage, High TAS	427	0	427	0
LUAD	0.924864	Early Stage, Low TAS	385	0	385	0
LUAD	0.800428	Early Stage, Low TAS	174	0	174	0
LUAD	0.511776	Early Stage, Low TAS	141	0	141	0
LUAD	0.970222	Early Stage, Low TAS	422	0	296	1
LUSC	1.97077	Early Stage, High TAS	83	0	83	0
LUSC	1.38037	Late Stage, Low TAS	202	0	202	0
LUSC	1.25543	Early Stage, High TAS	244	0	244	0
LUSC	3.48644	Early Stage, High TAS	406	0	406	0
LUSC	2.66123	Early Stage, High TAS	448	0	448	0
LUAD	1.89186	Early Stage, High TAS	202	0	202	0
LUAD	1.63056	Early Stage, High TAS	186	0	186	0
LUAD	0.911232	Early Stage, Low TAS	690	0	690	0
LUAD	0.636675	Early Stage, Low TAS	414	0	414	0
LUAD	0.959362	Early Stage, Low TAS	411	0	411	0
LUAD	2.12735	Early Stage, High TAS	426	0	426	0
LUAD	6.25473	Early Stage, High TAS	129	0	129	0
KIRC	1.78542	Early Stage, High TAS	362	0	362	0
LUSC	3.161	Late Stage, High TAS	367	0	293	1
LUSC	1.09233	Early Stage, Low TAS	375	0	312	1
LUAD	1.48115	Early Stage, High TAS	256	0	164	1
LUAD	1.30697	Early Stage, High TAS	1600	1	1600	0
LUAD	1.4797	Late Stage, Low TAS	711	1	35	1
LUAD	1.18186	Early Stage, High TAS	2515	0	21	1
LUAD	3.99804	Late Stage, High TAS	800	0	800	0
LUAD	2.24242	Early Stage, High TAS	467	0	236	1
LUAD	1.06335	Late Stage, Low TAS	922	1	361	1
LUAD	2.28664	Early Stage, High TAS	281	1	281	1
LUAD	0.506665	Early Stage, Low TAS	1189	0	1189	0
LUAD	6.99257	Early Stage, High TAS	1531	1	1447	1
LUAD	2.82655	Early Stage, High TAS	340	1	107	1
LUAD	2.59157	Early Stage, High TAS	2368	0	1773	1
LUAD	6.66179	Early Stage, High TAS	1333	0	1333	0
LUAD	0.954217	Early Stage, Low TAS	1516	1	1340	1
LUAD	1.85743	Late Stage, High TAS	1115	1	419	1
LUAD	0.732183	Early Stage, Low TAS	3305	0	1481	1
LUAD	2.14402	Early Stage, High TAS	3059	0	2949	1
LUSC	1.31141	Early Stage, High TAS	899	1	201	1
LUSC	1.2167	Early Stage, High TAS	2224	1	2224	0
LUSC	1.79136	Late Stage, High TAS	2284	1	1788	1
LUSC	1.50718	Early Stage, High TAS	708	1	708	0
LUSC	1.70002	Early Stage, High TAS	4261	0	4261	0
LUSC	1.82286	Early Stage, High TAS	632	1	250	1
LUSC	1.70873	Early Stage, High TAS	15	0	15	0
LUSC	4.21251	Early Stage, High TAS	2227	0	2227	0
LUSC	1.92401	Late Stage, High TAS	2133	1	2133	0
LUSC	4.54261	Early Stage, High TAS	3253	1	3253	0
LUSC	1.45719	Early Stage, High TAS	5	1	5	0
LUSC	3.42616	Early Stage, High TAS	1423	1	1423	0
LUSC	3.24298	Early Stage, High TAS	990	0	990	0
LUSC	2.74506	Early Stage, High TAS	198	1	139	1
LUSC	1.44623	Early Stage, High TAS	2639	1	2639	0
LUSC	1.21205	Early Stage, High TAS	1695	1	607	1
LUSC	1.66517	Early Stage, High TAS	4765	0	4471	1
LUSC	2.26876	Early Stage, High TAS	383	1	383	0
LUSC	0.965366	Early Stage, Low TAS	1640	1	1640	0
LUSC	2.92577	Early Stage, High TAS	1189	1	301	1
LUSC	2.73553	Early Stage, High TAS	539	1	289	1
LUSC	5.43425	Early Stage, High TAS	3166	0	3166	0
LUSC	3.61178	Early Stage, High TAS	351	1	351	0
LUSC	2.40666	Late Stage, High TAS	803	1	803	1
LUSC	3.33244	Early Stage, High TAS	833	0	833	0
LUSC	2.06253	Late Stage, High TAS	212	1	136	1
LUSC	1.0523	Late Stage, Low TAS	2023	0	2023	0
LUSC	1.93303	Late Stage, High TAS	1655	1	1278	1
LUSC	2.52618	Early Stage, High TAS	1992	0	1992	0
LUSC	2.75537	Early Stage, High TAS	1841	0	1841	0
LUSC	3.90528	Early Stage, High TAS	1106	0	1106	0
LUSC	0.192094	Late Stage, Low TAS	3838	1	3838	0
LUSC	1.79895	Early Stage, High TAS	4570	0	4570	0
LUSC	1.95659	Late Stage, High TAS	678	1	392	1
LUSC	1.08797	Early Stage, Low TAS	840	1	722	1
LUSC	1.71563	Early Stage, High TAS	1182	0	1182	0
LUAD	1.15824	Late Stage, Low TAS	826	1	422	1
LUAD	2.05114	Early Stage, High TAS	586	1	578	1
LUAD	0.877574	Early Stage, Low TAS	626	1	182	1
LUAD	0.953314	Late Stage, Low TAS	3940	0	3940	0
LUAD	4.0552	Early Stage, High TAS	666	1	139	1
LUAD	0.817832	Early Stage, Low TAS	1215	1	1202	1
LUAD	0.804423	Early Stage, Low TAS	3635	0	3635	0
LUAD	2.12736	Late Stage, High TAS	593	1	593	0
LUAD	1.35981	Early Stage, High TAS	1171	1	209	1
LUAD	0.500123	Late Stage, Low TAS	976	1	976	0
LUAD	0.327263	Late Stage, Low TAS	179	1	132	1
LUAD	3.14988	Late Stage, High TAS	697	1	697	0
LUAD	0.509665	Early Stage, Low TAS	291	1	162	1
LUAD	1.14983	Early Stage, High TAS	3169	1	2218	1
LUAD	2.70287	Early Stage, High TAS	7248	0	7248	0
LUAD	2.71233	Early Stage, High TAS	258	1	258	0
LUAD	0.395213	Late Stage, Low TAS	2681	1	726	1
LUAD	2.93417	Early Stage, High TAS	949	1	809	1
LUAD	1.32336	Late Stage, Low TAS	244	1	231	1
LUAD	0.401872	Early Stage, Low TAS	1622	1	1622	0
LUAD	0.808012	Early Stage, Low TAS	791	0	688	1
LUAD	0.957844	Early Stage, Low TAS	1197	1	1197	0
LUAD	3.68054	Early Stage, High TAS	321	1	321	0
LUAD	0.473908	Early Stage, Low TAS	1528	1	1450	1
LUAD	6.95944	Early Stage, High TAS	7062	0	7062	0
LUAD	0.655366	Early Stage, Low TAS	2360	0	2360	0
LUAD	3.69225	Early Stage, High TAS	321	1	242	1
LUAD	1.49894	Early Stage, High TAS	3361	1	3044	1
LUAD	1.24283	Early Stage, High TAS	2832	0	2832	0
LUAD	6.31538	Early Stage, High TAS	824	0	824	0
LUSC	0.601983	Early Stage, Low TAS	294	1	294	1
LUSC	3.80544	Early Stage, High TAS	1259	0	1259	0
LUSC	1.59143	Early Stage, High TAS	1224	0	1224	0
LUSC	1.71327	Early Stage, High TAS	1111	0	1111	0
LUSC	4.17876	Early Stage, High TAS	1063	0	1063	0
LUSC	1.13901	Early Stage, High TAS	952	0	650	1
LUSC	1.48714	Late Stage, Low TAS	1001	1	760	1
LUSC	1.50105	Early Stage, High TAS	42	0	42	0
LUSC	1.79509	Early Stage, High TAS	35	0	35	0
LUSC	1.62793	Early Stage, High TAS	911	0	911	0
LUSC	1.40814	Early Stage, High TAS	576	0	576	0
LUSC	3.6603	Early Stage, High TAS	765	0	765	0
LUSC	1.35435	Early Stage, High TAS	579	0	579	0
LUSC	1.99474	Early Stage, High TAS	734	0	734	0
LUSC	0.75752	Early Stage, Low TAS	960	0	960	0
LUSC	1.08187	Early Stage, Low TAS	815	0	815	0
LUSC	1.4891	Early Stage, High TAS	932	0	932	0
LUSC	3.26577	Early Stage, High TAS	1050	0	1048	1
LUSC	3.26419	Late Stage, High TAS	307	1	307	0
LUSC	0.99431	Early Stage, Low TAS	23	1	23	0
LUSC	1.52323	Early Stage, High TAS	402	1	402	0
LUSC	1.34932	Early Stage, High TAS	683	0	683	0
LUSC	1.73284	Early Stage, High TAS	510	0	510	0
LUSC	1.82249	Late Stage, High TAS	94	1	94	1
LUSC	1.73447	Early Stage, High TAS	995	0	995	0
LUSC	2.71731	Early Stage, High TAS	61	0	61	0
LUSC	4.61069	Early Stage, High TAS	468	0	468	0
LUSC	3.64492	Early Stage, High TAS	236	1	236	0
LUSC	3.88973	Early Stage, High TAS	1113	0	1113	0
LUSC	2.74539	Early Stage, High TAS	383	1	383	0
LUSC	2.73269	Early Stage, High TAS	550	1	434	1
LUSC	3.59329	Early Stage, High TAS	921	1	921	0
LUSC	3.67837	Early Stage, High TAS	1038	0	1038	0
LUSC	4.45089	Early Stage, High TAS	942	0	942	0
LUSC	4.5134	Early Stage, High TAS	927	1	927	0
LUSC	4.99234	Early Stage, High TAS	826	1	826	0
LUSC	11.8198	Early Stage, High TAS	493	0	462	1
LUSC	2.87661	Early Stage, High TAS	482	0	363	1
LUSC	2.67998	Early Stage, High TAS	455	1	390	1
LUSC	2.64316	Early Stage, High TAS	465	0	465	0
LUSC	8.41416	Early Stage, High TAS	377	0	377	0
LUSC	1.10818	Early Stage, High TAS	111	0	111	0
LUAD	0.677371	Early Stage, Low TAS	376	1	274	1
LUAD	1.7308	Early Stage, High TAS	179	0	179	0
LUAD	1.34591	Early Stage, High TAS	1157	0	1157	0
LUAD	0.190096	Late Stage, Low TAS	625	1	625	1
LUAD	1.56957	Early Stage, High TAS	1148	0	1148	0
LUAD	1.5291	Early Stage, High TAS	124	1	124	0
LUAD	1.17079	Late Stage, Low TAS	139	0	139	0
LUAD	4.01256	Early Stage, High TAS	740	0	740	0
LUAD	1.27353	Early Stage, High TAS	24	0	24	0
LUAD	1.52063	Early Stage, High TAS	694	1	199	1
LUAD	1.96516	Early Stage, High TAS	993	0	993	0
LUAD	1.76016	Early Stage, High TAS	944	0	29	1
LUAD	1.32354	Early Stage, High TAS	949	0	949	0
LUAD	0.799581	Early Stage, Low TAS	701	0	701	0
LUAD	1.29508	Early Stage, High TAS	653	0	653	0
LUAD	1.86453	Late Stage, High TAS	444	1	444	0
LUAD	3.46718	Early Stage, High TAS	353	0	353	0
LUAD	0.920805	Early Stage, Low TAS	423	0	423	0
LUAD	0.702671	Early Stage, Low TAS	938	0	849	1
LUAD	3.38719	Early Stage, High TAS	19	1	19	0
LUAD	6.0564	Early Stage, High TAS	862	0	636	1
LUAD	1.75603	Early Stage, High TAS	806	0	334	1
LUAD	2.14147	Early Stage, High TAS	896	0	896	0
LUAD	1.49557	Early Stage, High TAS	116	1	116	0
LUAD	3.03417	Early Stage, High TAS	737	1	436	1
LUSC	2.1324	Early Stage, High TAS	289	0	289	1
LUSC	2.2645	Early Stage, High TAS	89	0	89	0
LUSC	2.35473	Early Stage, High TAS	358	0	358	0
LUSC	0.69305	Early Stage, Low TAS	428	0	428	0
LUSC	2.16464	Early Stage, High TAS	615	0	615	0
LUSC	4.1266	Early Stage, High TAS	688	0	688	0
LUSC	2.24307	Early Stage, High TAS	322	1	274	1
LUAD	0.734003	Early Stage, Low TAS	323	0	323	0
LUAD	1.40372	Early Stage, High TAS	1258	1	1258	0
LUAD	3.96735	Early Stage, High TAS	79	0	79	0
LUAD	1.2806	Early Stage, High TAS	372	0	372	0
LUAD	0.687537	Early Stage, Low TAS	842	0	772	1
LUAD	0.462986	Late Stage, Low TAS	35	0	35	0
LUAD	0.746909	Early Stage, Low TAS	492	0	492	0
LUAD	2.77944	Early Stage, High TAS	505	0	505	0
LUAD	0.425925	Early Stage, Low TAS	434	1	434	0
LUAD	1.57627	Early Stage, High TAS	36	0	36	0
LUAD	4.1453	Early Stage, High TAS	44	0	44	0
LUAD	1.41399	Early Stage, High TAS	603	0	603	0
LUSC	3.07585	Early Stage, High TAS	82	0	82	0
LUSC	3.41017	Early Stage, High TAS	106	0	106	0
LUSC	3.11337	Late Stage, High TAS	122	0	122	0
LUSC	2.32734	Early Stage, High TAS	70	0	70	0
LUAD	1.13673	Early Stage, High TAS	683	0	683	0
LUAD	1.23599	Early Stage, High TAS	531	0	531	0
LUAD	4.7666	Early Stage, High TAS	186	0	186	0
LUAD	1.71661	Late Stage, High TAS	718	0	718	0
LUSC	10.6457	Early Stage, High TAS	640	0	640	0
LUSC	3.34757	Early Stage, High TAS	5	1	5	0
LUSC	1.32017	Early Stage, High TAS	559	0	556	1
LUSC	5.51075	Early Stage, High TAS	122	0	122	0
LUSC	2.35834	Early Stage, High TAS	153	0	153	0
LUSC	4.0081	Early Stage, High TAS	810	0	641	1
LUSC	1.87108	Early Stage, High TAS	430	0	430	0
LUSC	2.25613	Early Stage, High TAS	491	0	314	1
LUSC	5.03904	Early Stage, High TAS	538	0	481	1
LUAD	1.16276	Early Stage, High TAS	1272	0	1258	1
LUAD	1.25301	Early Stage, High TAS	503	1	503	1
LUAD	2.21751	Early Stage, High TAS	87	1	87	0
LUAD	1.41575	Early Stage, High TAS	568	0	568	0
LUAD	1.53067	Early Stage, High TAS	477	0	477	0
LUAD	1.77401	Early Stage, High TAS	830	0	228	1
LUAD	2.28258	Early Stage, High TAS	84	0	84	0
LUAD	1.28209	Late Stage, Low TAS	651	0	496	1
LUAD	4.05948	Late Stage, High TAS	605	0	216	1
LUSC	3.50208	Early Stage, High TAS	2160	1	2160	0
LUSC	2.61225	Early Stage, High TAS	1736	1	1693	1
LUSC	1.80439	Early Stage, High TAS	557	0	557	0
LUSC	2.08542	Early Stage, High TAS	531	0	531	0
LUSC	3.46465	Early Stage, High TAS	842	0	842	0
LUAD	0.561056	Early Stage, Low TAS	1285	0	1255	1
LUAD	0.675471	Early Stage, Low TAS	1965	0	775	1
LUAD	1.26664	Early Stage, High TAS	1870	0	1870	0
LUAD	1.06701	Late Stage, Low TAS	775	0	775	0
LUAD	2.01493	Early Stage, High TAS	564	0	564	0
LUAD	0.564447	Early Stage, Low TAS	18	1	18	0
LUAD	1.06316	Early Stage, Low TAS	484	0	484	0
LUAD	1.24907	Late Stage, Low TAS	568	0	441	1
LUAD	0.67071	Early Stage, Low TAS	545	0	545	0
LUAD	0.903622	Early Stage, Low TAS	164	1	164	0
LUAD	1.97192	Early Stage, High TAS	551	0	294	1
LUAD	2.49321	Late Stage, High TAS	468	1	39	1
LUAD	2.62751	Early Stage, High TAS	499	0	499	0
LUAD	1.30888	Early Stage, High TAS	435	0	435	0
LUAD	1.19593	Late Stage, Low TAS	657	0	657	0
LUAD	0.882339	Early Stage, Low TAS	626	0	626	0
LUAD	2.57437	Early Stage, High TAS	614	0	614	0
LUAD	0.622645	Early Stage, Low TAS	652	0	652	0
LUAD	1.30631	Early Stage, High TAS	601	0	601	0
LUAD	0.981918	Early Stage, Low TAS	624	0	624	0
LUAD	0.79311	Early Stage, Low TAS	540	0	54	1
LUAD	2.08773	Early Stage, High TAS	634	0	634	0
LUAD	1.49921	Early Stage, High TAS	568	0	568	0
LUAD	1.22502	Early Stage, High TAS	629	0	629	0
LUSC	1.51301	Late Stage, Low TAS	84	1	11	1
LUSC	1.1921	Early Stage, High TAS	937	0	918	1
LUSC	0.838026	Early Stage, Low TAS	933	1	933	0
LUSC	2.65018	Late Stage, High TAS	649	0	649	0
LUSC	3.06923	Early Stage, High TAS	826	0	826	0
LUSC	2.89371	Early Stage, High TAS	173	0	173	1
LUSC	2.43996	Early Stage, High TAS	552	1	552	0
LUSC	2.1137	Early Stage, High TAS	61	1	61	0
LUSC	1.75147	Early Stage, High TAS	565	0	565	0
LUSC	4.29224	Early Stage, High TAS	630	0	630	0
LUAD	2.01476	Late Stage, High TAS	747	0	747	0
LUAD	1.00472	Late Stage, Low TAS	1060	0	1060	0
LUAD	2.56283	Early Stage, High TAS	1118	0	1118	0
LUAD	1.79021	Early Stage, High TAS	44	0	44	0
LUAD	10.7478	Late Stage, High TAS	656	1	656	1
BRCA	0.573635	Early Stage, Low TAS	437	0	437	0
BRCA	0.827011	Early Stage, Low TAS	1321	0	1321	0
BRCA	1.02805	Early Stage, Low TAS	1463	0	1463	0
BRCA	0.639846	Early Stage, Low TAS	434	0	434	0
BRCA	0.843386	Early Stage, Low TAS	1437	0	1437	0
BRCA	1.15875	Early Stage, High TAS	635	0	635	0
BRCA	0.57713	Late Stage, Low TAS	416	0	416	0
BRCA	0.469131	Early Stage, Low TAS	967	1	967	1
BRCA	1.1709	Early Stage, High TAS	1196	0	1196	0
BRCA	3.24622	Early Stage, High TAS	584	0	584	0
BRCA	0.261155	Early Stage, Low TAS	4354	0	4354	0
BRCA	2.83546	Late Stage, High TAS	548	1	102	1
BRCA	6.75891	Early Stage, High TAS	2385	0	2385	0
BRCA	0.372378	Early Stage, Low TAS	3709	0	3709	0
BRCA	2.92239	Early Stage, High TAS	2246	0	2246	0
BRCA	1.94194	Early Stage, High TAS	2654	0	2654	0
BRCA	0.271105	Early Stage, Low TAS	1920	1	1470	1
BRCA	8.53048	Early Stage, High TAS	3102	0	3102	0
BRCA	3.39141	Early Stage, High TAS	1686	0	1686	0
BRCA	1.81401	Early Stage, High TAS	1099	0	1099	0
BRCA	0.456691	Late Stage, Low TAS	4159	0	1364	1
BRCA	2.54158	Late Stage, High TAS	3015	0	3015	0
BRCA	2.54045	Early Stage, High TAS	754	1	382	1
BRCA	0.988363	Early Stage, Low TAS	2813	0	2813	0
BRCA	0.909105	Early Stage, Low TAS	2695	0	2695	0
BRCA	11.2232	Early Stage, High TAS	3283	0	3283	0
BRCA	1.17112	Late Stage, Low TAS	2348	1	2348	0
BRCA	0.70568	Early Stage, Low TAS	2289	0	2289	0
BRCA	0.893128	Early Stage, Low TAS	158	1	158	0
BRCA	0.597273	Early Stage, Low TAS	3011	0	3011	0
BRCA	3.10943	Early Stage, High TAS	3283	0	3283	0
BRCA	2.00914	Early Stage, High TAS	1728	0	1728	0
BRCA	1.26092	Early Stage, High TAS	1051	0	1051	0
BRCA	8.22716	Early Stage, High TAS	1027	0	1027	0
BRCA	0.379045	Early Stage, Low TAS	1873	0	1873	0
BRCA	0.825725	Early Stage, Low TAS	767	0	767	0
BRCA	0.284436	Early Stage, Low TAS	3094	0	3094	0
BRCA	0.926101	Early Stage, Low TAS	4088	0	4088	0
BRCA	0.365159	Early Stage, Low TAS	2442	0	2442	0
BRCA	2.54945	Early Stage, High TAS	2426	0	2426	0
BRCA	0.328691	Early Stage, Low TAS	2263	0	2263	0
BRCA	0.284195	Late Stage, Low TAS	1066	0	1066	0
BRCA	0.417653	Early Stage, Low TAS	1043	0	1043	0
BRCA	0.829982	Early Stage, Low TAS	968	0	968	0
BRCA	0.530095	Early Stage, Low TAS	752	0	752	0
BRCA	2.08097	Early Stage, High TAS	1925	0	1925	0
BRCA	0.803954	Early Stage, Low TAS	1662	0	1662	0
BRCA	1.76062	Late Stage, High TAS	825	1	825	1
BRCA	2.83981	Late Stage, High TAS	1365	1	653	1
BRCA	1.21576	Early Stage, High TAS	1534	0	1239	1
BRCA	0.326325	Late Stage, Low TAS	1347	0	1347	0
BRCA	5.84331	Early Stage, High TAS	533	0	533	0
BRCA	3.69642	Late Stage, High TAS	521	0	521	0
BRCA	2.23339	Late Stage, High TAS	255	1	255	1
BRCA	1.31646	Early Stage, High TAS	1516	0	1516	0
BRCA	0.86964	Early Stage, Low TAS	624	0	624	0
BRCA	0.534315	Early Stage, Low TAS	531	0	531	0
BRCA	0.198483	Early Stage, Low TAS	575	0	575	0
BRCA	0.91272	Early Stage, Low TAS	631	0	631	0
BRCA	0.327165	Early Stage, Low TAS	990	0	756	1
BRCA	0.47486	Early Stage, Low TAS	769	0	769	0
BRCA	3.03868	Early Stage, High TAS	554	0	554	0
BRCA	0.388039	Early Stage, Low TAS	1535	0	1535	0
BRCA	1.20108	Late Stage, Low TAS	666	0	666	0
BRCA	1.26961	Late Stage, Low TAS	659	0	659	0
BRCA	0.530127	Early Stage, Low TAS	1505	0	1505	0
BRCA	0.430558	Late Stage, Low TAS	1474	0	1474	0
BRCA	2.59029	Early Stage, High TAS	965	0	965	0
BRCA	0.852892	Late Stage, Low TAS	723	1	723	0
BRCA	0.553012	Early Stage, Low TAS	714	0	714	0
BRCA	0.464218	Late Stage, Low TAS	528	0	528	0
BRCA	0.520993	Late Stage, Low TAS	1847	0	1847	0
BRCA	0.616013	Early Stage, Low TAS	683	0	683	0
BRCA	0.367809	Early Stage, Low TAS	616	0	616	0
BRCA	4.59058	Early Stage, High TAS	584	0	584	0
BRCA	0.350351	Late Stage, Low TAS	595	0	595	0
BRCA	0.740487	Early Stage, Low TAS	1596	0	1596	0
BRCA	0.892621	Early Stage, Low TAS	523	0	523	0
BRCA	1.32376	Late Stage, Low TAS	552	0	552	0
BRCA	1.47163	Late Stage, Low TAS	3204	0	2989	1
BRCA	0.601148	Early Stage, Low TAS	1102	0	1102	0
BRCA	0.881704	Late Stage, Low TAS	1206	0	1206	0
BRCA	2.31743	Late Stage, High TAS	1032	1	682	1
BRCA	7.1381	Early Stage, High TAS	2770	0	2770	0
BRCA	1.4262	Early Stage, High TAS	912	1	574	1
BRCA	4.58745	Early Stage, High TAS	996	0	996	0
BRCA	3.44331	Early Stage, High TAS	1439	1	1439	0
BRCA	3.00438	Early Stage, High TAS	1093	1	802	1
BRCA	6.48566	Early Stage, High TAS	1532	0	1532	0
BRCA	6.99455	Early Stage, High TAS	1546	0	1546	0
BRCA	1.55449	Late Stage, Low TAS	222	0	222	0
BRCA	2.05001	Early Stage, High TAS	742	0	742	0
BRCA	4.36532	Early Stage, High TAS	820	0	820	0
BRCA	1.07941	Late Stage, Low TAS	643	0	643	0
BRCA	5.44289	Early Stage, High TAS	666	0	666	0
KIRC	1.09128	Late Stage, Low TAS	16	0	16	0
KIRC	0.626447	Early Stage, Low TAS	1191	1	1191	0
KIRC	1.37541	Early Stage, High TAS	735	1	735	0
KIRC	1.16617	Early Stage, High TAS	1493	0	1493	0
KIRC	1.21476	Early Stage, High TAS	1491	0	560	1
KIRC	2.65894	Early Stage, High TAS	1130	0	1130	0
KIRC	0.401476	Early Stage, Low TAS	1508	0	1508	0
KIRC	0.517941	Early Stage, Low TAS	1478	0	1478	0
KIRC	0.8735	Early Stage, Low TAS	1106	0	1106	0
KIRC	1.28141	Early Stage, High TAS	1137	0	1137	0
KIRC	0.397731	Early Stage, Low TAS	1485	0	1485	0
KIRC	2.94121	Late Stage, High TAS	1610	1	610	1
KIRC	0.738462	Early Stage, Low TAS	910	0	910	0
KIRC	0.701141	Early Stage, Low TAS	2688	0	2688	0
KIRC	0.994963	Early Stage, Low TAS	1307	0	1307	0
KIRC	0.581315	Early Stage, Low TAS	319	0	319	0
KIRC	0.434169	Early Stage, Low TAS	2270	0	2270	0
KIRC	1.07665	Early Stage, Low TAS	2274	0	2274	0
KIRC	0.79421	Late Stage, Low TAS	735	0	735	0
KIRC	0.533688	Early Stage, Low TAS	1621	0	1621	0
KIRC	1.60435	Early Stage, High TAS	1696	1	1696	0
KIRC	1.48039	Early Stage, High TAS	630	0	630	0
KIRC	0.897758	Early Stage, Low TAS	567	0	567	0
KIRC	0.639784	Early Stage, Low TAS	574	0	514	1
KIRC	4.01865	Early Stage, High TAS	861	0	861	0
KIRC	0.225846	Early Stage, Low TAS	1993	0	1993	0
KIRC	0.762666	Early Stage, Low TAS	617	0	617	0
KIRC	1.11648	Early Stage, High TAS	1018	0	1018	0
KIRC	1.34192	Early Stage, High TAS	468	0	468	0
KIRC	0.953215	Early Stage, Low TAS	689	0	689	0
KIRC	0.803016	Early Stage, Low TAS	3	0	3	0
KIRC	0.876479	Early Stage, Low TAS	3	0	3	0
KIRC	0.759833	Early Stage, Low TAS	340	0	340	0
KIRC	0.75343	Late Stage, Low TAS	323	0	323	0
KIRP	1.28355	Early Stage, High TAS	3	0	3	0
KIRP	1.88414	Late Stage, High TAS	1070	1	1070	0
KIRP	4.31226	Early Stage, High TAS	7	0	7	0
KIRP	0.500065	Early Stage, Low TAS	506	0	493	1
KIRP	0.742608	Early Stage, Low TAS	927	0	927	0
KIRP	1.32549	Early Stage, High TAS	896	0	896	0
KIRP	0.633576	Late Stage, Low TAS	780	0	780	0
KIRP	0.15033	Early Stage, Low TAS	709	0	709	0
KIRP	0.216351	Early Stage, Low TAS	436	0	436	0
KIRP	0.334677	Early Stage, Low TAS	516	0	516	0
KIRP	2.06511	Late Stage, High TAS	258	1	258	1
KIRP	0.38422	Early Stage, Low TAS	496	0	496	0
KIRP	0.712385	Early Stage, Low TAS	479	0	479	0
KIRP	0.247594	Early Stage, Low TAS	252	0	252	0
KIRP	2.16381	Late Stage, High TAS	395	1	296	1
KIRP	1.7342	Early Stage, High TAS	379	0	379	0
CRC	1.62081	Late Stage, Low TAS	1331	1	535	1
CRC	3.54365	Late Stage, High TAS	1331	0	735	1
CRC	0.695035	Early Stage, Low TAS	1321	0	1321	0
CRC	0.768656	Late Stage, Low TAS	1286	0	1286	0
CRC	3.2907	Early Stage, High TAS	1387	0	1150	1
CRC	1.07558	Late Stage, Low TAS	504	1	300	1
CRC	3.72715	Early Stage, High TAS	1133	0	948	1
CRC	2.29737	Early Stage, High TAS	1126	1	1126	0
CRC	2.04271	Late Stage, High TAS	1054	0	1054	0
CRC	0.929045	Early Stage, Low TAS	1111	0	1111	0
CRC	1.1823	Early Stage, High TAS	442	1	364	1
CRC	1.36122	Late Stage, Low TAS	987	0	987	0
CRC	1.87134	Early Stage, High TAS	1001	0	1001	0
CRC	3.60826	Late Stage, High TAS	962	0	962	0
CRC	0.706075	Early Stage, Low TAS	926	0	926	0
CRC	0.35279	Late Stage, Low TAS	888	0	888	0
CRC	0.739395	Early Stage, Low TAS	1020	0	1020	0
CRC	1.0922	Late Stage, Low TAS	672	0	183	1
CRC	0.863082	Early Stage, Low TAS	671	0	529	1
CRC	1.34006	Early Stage, High TAS	995	0	509	1
CRC	0.799948	Late Stage, Low TAS	887	0	887	0
CRC	0.570826	Late Stage, Low TAS	824	0	824	0
CRC	1.0871	Early Stage, Low TAS	685	0	685	0
CRC	0.964919	Early Stage, Low TAS	255	0	255	0
CRC	1.41853	Late Stage, Low TAS	763	0	654	1
CRC	2.10681	Late Stage, High TAS	766	0	686	1
CRC	1.3082	Late Stage, Low TAS	662	0	662	0
CRC	0.948445	Late Stage, Low TAS	751	0	751	0
CRC	0.308382	Early Stage, Low TAS	742	0	742	0
CRC	1.93162	Late Stage, High TAS	726	0	726	0
CRC	0.89834	Late Stage, Low TAS	598	0	598	0
CRC	0.562202	Early Stage, Low TAS	617	0	617	0
CRC	0.948411	Late Stage, Low TAS	758	1	257	1
CRC	1.46397	Late Stage, Low TAS	1881	1	612	1
CRC	1.43302	Late Stage, Low TAS	1711	1	1678	1
BRCA	0.160255	Early Stage, Low TAS	1165	0	1165	0
BRCA	1.42013	Early Stage, High TAS	1074	0	1074	0
BRCA	0.772667	Early Stage, Low TAS	1043	0	1043	0
BRCA	0.142864	Early Stage, Low TAS	1079	0	1079	0
BRCA	0.660311	Early Stage, Low TAS	931	0	931	0
BRCA	0.663346	Early Stage, Low TAS	1139	0	1139	0
BRCA	2.47632	Early Stage, High TAS	1085	0	1085	0
BRCA	0.629209	Early Stage, Low TAS	1007	0	1007	0
BRCA	3.03233	Early Stage, High TAS	965	0	965	0
BRCA	1.30746	Early Stage, High TAS	614	1	556	1
BRCA	0.683065	Late Stage, Low TAS	765	0	765	0
BRCA	1.18157	Early Stage, High TAS	899	0	795	1
BRCA	3.13404	Early Stage, High TAS	722	0	722	0
BRCA	0.522917	Early Stage, Low TAS	724	0	291	1
BRCA	0.673774	Late Stage, Low TAS	679	0	679	0
BRCA	1.30111	Early Stage, High TAS	345	0	345	0
BRCA	0.259176	Early Stage, Low TAS	322	0	322	0
BRCA	0.201876	Early Stage, Low TAS	313	0	313	0
BRCA	0.719847	Early Stage, Low TAS	343	0	343	0
BRCA	0.965606	Early Stage, Low TAS	408	0	174	1
BRCA	2.09679	Late Stage, High TAS	447	0	419	1
BRCA	2.637	Early Stage, High TAS	454	0	454	0
BRCA	0.907138	Late Stage, Low TAS	418	0	418	0
BRCA	2.8377	Early Stage, High TAS	441	0	441	0
BRCA	3.25605	Early Stage, High TAS	644	0	644	0
BRCA	1.16531	Early Stage, High TAS	545	0	545	0
BRCA	2.34421	Early Stage, High TAS	368	0	368	0
BRCA	0.61431	Early Stage, Low TAS	326	0	326	0
BRCA	0.565491	Late Stage, Low TAS	336	0	336	0
BRCA	1.77362	Early Stage, High TAS	313	0	313	0
BRCA	3.91933	Early Stage, High TAS	285	0	285	0
BRCA	0.587648	Early Stage, Low TAS	317	0	317	0
BRCA	5.63061	Early Stage, High TAS	266	0	266	0
BRCA	1.00885	Early Stage, Low TAS	396	0	396	0
BRCA	0.436163	Late Stage, Low TAS	396	0	396	0
BRCA	1.33042	Late Stage, Low TAS	31	0	31	0
BRCA	1.32274	Early Stage, High TAS	547	0	547	0
BRCA	0.705298	Late Stage, Low TAS	1614	0	1614	0
BRCA	1.29167	Early Stage, High TAS	883	1	883	0
BRCA	2.02121	Early Stage, High TAS	943	1	943	0
BRCA	0.767687	Early Stage, Low TAS	31	0	31	0
BRCA	0.94521	Early Stage, Low TAS	518	0	518	0
BRCA	0.979324	Early Stage, Low TAS	1642	0	1642	0
BRCA	0.639889	Late Stage, Low TAS	274	0	274	0
BRCA	0.437344	Early Stage, Low TAS	577	0	577	0
BRCA	1.24903	Early Stage, High TAS	577	0	577	0
BRCA	0.810677	Late Stage, Low TAS	426	0	426	0
BRCA	0.539022	Early Stage, Low TAS	365	0	365	0
BRCA	0.842754	Late Stage, Low TAS	975	0	975	0
BRCA	4.93966	Early Stage, High TAS	304	0	304	0
BRCA	0.920893	Early Stage, Low TAS	334	0	334	0
BRCA	6.76981	Late Stage, High TAS	760	0	760	0
BRCA	0.528935	Late Stage, Low TAS	304	0	304	0
BRCA	0.843564	Early Stage, Low TAS	1371	0	1371	0
BRCA	0.317513	Early Stage, Low TAS	549	0	549	0
BRCA	0.337155	Early Stage, Low TAS	396	0	396	0
BRCA	0.53789	Early Stage, Low TAS	30	0	30	0
BRCA	1.75702	Early Stage, High TAS	1156	0	1156	0
BRCA	0.120322	Early Stage, Low TAS	881	0	881	0
BRCA	2.11646	Early Stage, High TAS	607	0	607	0
BRCA	0.665345	Early Stage, Low TAS	365	0	365	0
BRCA	1.45043	Late Stage, Low TAS	1127	1	1127	1
BRCA	1.87619	Late Stage, High TAS	304	1	304	0
BRCA	0.315719	Late Stage, Low TAS	943	0	762	1
BRCA	3.1242	Early Stage, High TAS	30	0	30	0
BRCA	0.183577	Late Stage, Low TAS	3409	1	2557	1
BRCA	2.50461	Late Stage, High TAS	1308	0	366	1
BRCA	0.224178	Early Stage, Low TAS	1004	0	243	1
BRCA	0.664029	Late Stage, Low TAS	942	0	942	0
BRCA	0.200707	Early Stage, Low TAS	546	0	546	0
BRCA	0.365624	Early Stage, Low TAS	1277	0	1277	0
BRCA	0.765107	Early Stage, Low TAS	365	0	365	0
BRCA	0.301263	Late Stage, Low TAS	365	0	365	0
BRCA	1.01649	Early Stage, Low TAS	1522	0	1522	0
BRCA	1.35667	Early Stage, High TAS	1371	0	1371	0
BRCA	0.602522	Late Stage, Low TAS	1006	0	1006	0
BRCA	0.596081	Late Stage, Low TAS	31	0	31	0
BRCA	0.640453	Late Stage, Low TAS	761	0	761	0
BRCA	0.777869	Early Stage, Low TAS	273	0	273	0
BRCA	0.171182	Early Stage, Low TAS	457	0	457	0
BRCA	1.55643	Late Stage, Low TAS	30	0	30	0
BRCA	3.80482	Late Stage, High TAS	426	1	426	0
BRCA	0.359867	Early Stage, Low TAS	365	0	365	0
BRCA	0.36257	Early Stage, Low TAS	579	0	579	0
BRCA	1.27112	Early Stage, High TAS	396	0	396	0
BRCA	0.901583	Late Stage, Low TAS	640	0	640	0
BRCA	0.25234	Early Stage, Low TAS	822	0	822	0
BRCA	0.250806	Early Stage, Low TAS	518	0	518	0
BRCA	0.460191	Early Stage, Low TAS	1157	0	1157	0
CRC	2.18234	Early Stage, High TAS	214	1	214	1
CRC	1.94404	Early Stage, High TAS	92	1	92	0
CRC	0.925673	Early Stage, Low TAS	31	0	31	0
CRC	0.516344	Early Stage, Low TAS	1065	0	1065	0
CRC	2.83941	Early Stage, High TAS	1765	0	1765	0
CRC	1.81534	Early Stage, High TAS	1946	0	1946	0
CRC	0.583431	Early Stage, Low TAS	212	0	59	1
CRC	1.61289	Early Stage, High TAS	31	0	31	0
CRC	0.697675	Early Stage, Low TAS	1186	0	821	1
CRC	1.12377	Late Stage, Low TAS	276	0	276	0
CRC	0.73098	Early Stage, Low TAS	731	0	731	0
CRC	2.23672	Early Stage, High TAS	1127	0	1127	0
CRC	1.35825	Early Stage, High TAS	1096	0	1096	0
CRC	1.13823	Early Stage, High TAS	580	0	580	0
CRC	0.74655	Early Stage, Low TAS	580	0	580	0
CRC	1.5916	Early Stage, High TAS	882	0	882	0
CRC	0.57706	Early Stage, Low TAS	882	0	882	0
CRC	0.854171	Early Stage, Low TAS	791	0	791	0
CRC	2.97576	Early Stage, High TAS	426	0	426	0
CRC	2.76128	Late Stage, High TAS	1034	0	1034	0
CRC	1.50745	Early Stage, High TAS	639	0	639	0
CRC	2.74826	Late Stage, High TAS	608	0	608	0
CRC	1.01671	Early Stage, Low TAS	424	0	424	0
CRC	0.31488	Early Stage, Low TAS	1856	0	1856	0
CRC	0.634128	Early Stage, Low TAS	2375	0	2375	0
CRC	1.30117	Early Stage, High TAS	212	0	212	0
CRC	0.633271	Early Stage, Low TAS	1643	0	1643	0
CRC	0.77479	Late Stage, Low TAS	61	1	61	1
CRC	1.75121	Early Stage, High TAS	426	0	426	0
CRC	0.64958	Early Stage, Low TAS	1522	0	1522	0
CRC	0.429333	Early Stage, Low TAS	1431	0	1431	0
CRC	1.08809	Late Stage, Low TAS	1430	0	1430	0
CRC	1.04352	Late Stage, Low TAS	457	0	457	0
CRC	0.274239	Late Stage, Low TAS	335	1	335	1
CRC	0.99887	Late Stage, Low TAS	182	0	182	0
CRC	3.39822	Early Stage, High TAS	1127	0	1127	0
CRC	0.590184	Late Stage, Low TAS	578	0	578	0
CRC	0.591383	Late Stage, Low TAS	1095	1	396	1
CRC	2.09925	Early Stage, High TAS	821	0	821	0
CRC	1.10576	Late Stage, Low TAS	579	0	579	0
CRC	11.7462	Early Stage, High TAS	1066	0	762	1
CRC	0.500501	Early Stage, Low TAS	30	1	30	1
CRC	0.776591	Early Stage, Low TAS	761	0	761	0
CRC	0.649542	Early Stage, Low TAS	31	0	31	0
CRC	0.883037	Early Stage, Low TAS	547	0	547	0
CRC	2.55706	Early Stage, High TAS	485	0	485	0
CRC	1.38092	Early Stage, High TAS	1186	0	1186	0
CRC	3.3483	Early Stage, High TAS	1124	0	1124	0
CRC	0.830234	Late Stage, Low TAS	1126	0	396	1
CRC	0.496498	Late Stage, Low TAS	454	0	365	1
CRC	1.0756	Early Stage, Low TAS	518	0	518	0
CRC	2.28616	Late Stage, High TAS	306	1	306	1
CRC	0.931953	Early Stage, Low TAS	1006	0	1006	0
CRC	0.162658	Early Stage, Low TAS	1096	0	1096	0
CRC	1.02528	Early Stage, Low TAS	975	0	975	0
CRC	0.870784	Early Stage, Low TAS	30	0	30	0
CRC	2.09602	Early Stage, High TAS	945	0	945	0
CRC	1.03671	Early Stage, Low TAS	1612	0	1612	0
CRC	1.1148	Early Stage, High TAS	518	0	518	0
CRC	0.649155	Late Stage, Low TAS	731	0	394	1
CRC	1.64381	Early Stage, High TAS	549	0	549	0
CRC	1.05607	Early Stage, Low TAS	943	0	943	0
CRC	3.2816	Late Stage, High TAS	791	0	791	0
CRC	12.8897	Early Stage, High TAS	730	0	730	0
CRC	2.64655	Late Stage, High TAS	61	1	61	1
CRC	0.990999	Late Stage, Low TAS	638	0	638	0
CRC	0.859349	Early Stage, Low TAS	1035	0	1035	0
CRC	0.933279	Early Stage, Low TAS	61	0	61	0
CRC	0.678529	Early Stage, Low TAS	669	0	669	0
CRC	0.999543	Late Stage, Low TAS	489	0	489	0
CRC	0.519663	Late Stage, Low TAS	397	0	397	0
CRC	0.835299	Early Stage, Low TAS	1036	0	1036	0
CRC	1.18901	Late Stage, Low TAS	791	0	791	0
CRC	1.15313	Early Stage, High TAS	730	0	730	0
CRC	1.73677	Late Stage, High TAS	822	0	822	0
CRC	0.612771	Early Stage, Low TAS	580	0	580	0
CRC	1.06116	Late Stage, Low TAS	242	1	242	1
CRC	1.0871	Late Stage, Low TAS	822	0	822	0
CRC	1.29195	Late Stage, Low TAS	822	0	822	0
CRC	4.4383	Early Stage, High TAS	669	0	669	0
CRC	1.92708	Early Stage, High TAS	457	0	457	0
CRC	1.94574	Late Stage, High TAS	457	0	457	0
CRC	1.89044	Late Stage, High TAS	334	1	183	1
CRC	5.18407	Early Stage, High TAS	943	0	943	0
CRC	2.04581	Late Stage, High TAS	943	0	943	0
CRC	1.54034	Late Stage, Low TAS	1158	1	762	1
CRC	4.45337	Late Stage, High TAS	1065	0	608	1
CRC	1.03704	Late Stage, Low TAS	31	0	31	0
CRC	0.8763	Early Stage, Low TAS	31	0	31	0
CRC	2.95244	Late Stage, High TAS	791	0	791	1
CRC	1.78486	Early Stage, High TAS	1126	0	1126	1
CRC	0.387369	Early Stage, Low TAS	1188	1	1188	0
CRC	0.751188	Early Stage, Low TAS	1581	0	1581	0
CRC	1.17654	Late Stage, Low TAS	90	1	90	1
CRC	0.783336	Late Stage, Low TAS	1216	0	1216	0
CRC	0.727348	Late Stage, Low TAS	61	1	61	1
CRC	3.13469	Late Stage, High TAS	153	1	153	1
CRC	2.01417	Early Stage, High TAS	28	0	28	0
CRC	2.28585	Early Stage, High TAS	670	1	670	1
CRC	1.14734	Early Stage, High TAS	1247	0	1005	1
CRC	0.599118	Early Stage, Low TAS	1216	0	1216	0
CRC	5.10253	Early Stage, High TAS	1246	0	1246	0
BRCA	1.3864	Early Stage, High TAS	585	0	585	0
BRCA	0.307591	Early Stage, Low TAS	698	0	698	0
BRCA	2.37046	Early Stage, High TAS	2248	0	2248	0
BRCA	0.664912	Early Stage, Low TAS	174	1	174	1
BRCA	0.384981	Early Stage, Low TAS	677	0	654	1
BRCA	1.23148	Late Stage, Low TAS	2222	0	2222	0
BRCA	0.94323	Early Stage, Low TAS	3022	0	3022	0
BRCA	0.788214	Early Stage, Low TAS	1234	0	1234	0
BRCA	1.04887	Late Stage, Low TAS	2636	1	766	1
BRCA	0.554898	Early Stage, Low TAS	792	1	780	1
BRCA	0.514188	Early Stage, Low TAS	2255	0	2255	0
BRCA	0.521735	Late Stage, Low TAS	588	0	588	0
BRCA	1.11014	Late Stage, Low TAS	987	0	987	0
BRCA	0.688848	Late Stage, Low TAS	197	1	197	0
BRCA	0.451613	Early Stage, Low TAS	496	0	496	0
BRCA	2.04027	Early Stage, High TAS	675	0	675	0
BRCA	9.10762	Late Stage, High TAS	762	0	762	0
BRCA	0.84819	Early Stage, Low TAS	456	0	456	0
BRCA	0.95035	Early Stage, Low TAS	504	0	504	0
BRCA	0.787678	Early Stage, Low TAS	471	0	471	0
BRCA	0.191489	Early Stage, Low TAS	890	0	890	0
BRCA	1.77786	Early Stage, High TAS	511	0	511	0
BRCA	2.99385	Early Stage, High TAS	588	0	588	0
BRCA	0.700805	Early Stage, Low TAS	455	0	455	0
BRCA	1.8807	Early Stage, High TAS	417	0	417	0
BRCA	1.13459	Early Stage, High TAS	530	0	530	0
BRCA	9.38478	Early Stage, High TAS	413	0	413	0
BRCA	0.790375	Late Stage, Low TAS	373	0	373	0
BRCA	0.499582	Early Stage, Low TAS	51	0	51	0
BRCA	0.840935	Early Stage, Low TAS	250	0	250	0
BRCA	0.96995	Early Stage, Low TAS	1	0	1	0
BRCA	1.23624	Early Stage, High TAS	614	0	614	0
BRCA	6.69801	Early Stage, High TAS	34	0	34	0
BRCA	0.249686	Early Stage, Low TAS	40	0	40	0
BRCA	0.867158	Early Stage, Low TAS	70	0	70	0
CRC	1.24683	Early Stage, High TAS	370	0	370	0
CRC	1.28833	Early Stage, High TAS	650	0	650	0
CRC	3.32951	Late Stage, High TAS	472	1	343	1
CRC	0.304839	Early Stage, Low TAS	2532	1	1516	1
CRC	1.37922	Late Stage, Low TAS	763	0	763	0
CRC	0.507308	Late Stage, Low TAS	805	0	648	1
CRC	0.973505	Early Stage, Low TAS	500	0	500	0
CRC	1.47143	Late Stage, Low TAS	1427	0	1267	1
CRC	1.0283	Late Stage, Low TAS	524	1	524	0
CRC	2.06501	Early Stage, High TAS	1309	0	1309	0
CRC	0.616659	Early Stage, Low TAS	412	0	327	1
CRC	1.27199	Early Stage, High TAS	1155	0	1155	0
CRC	5.2511	Early Stage, High TAS	1049	0	1049	0
CRC	0.597093	Late Stage, Low TAS	1148	0	695	1
CRC	0.667234	Late Stage, Low TAS	912	0	912	0
CRC	1.20608	Early Stage, High TAS	512	1	512	0
CRC	1.04057	Late Stage, Low TAS	741	0	199	1
CRC	0.815381	Late Stage, Low TAS	609	0	609	0
CRC	0.566685	Late Stage, Low TAS	748	0	279	1
CRC	0.8836	Early Stage, Low TAS	2635	0	1217	1
CRC	2.0126	Late Stage, High TAS	2007	0	2007	0
CRC	0.598122	Early Stage, Low TAS	360	0	360	0
CRC	1.72579	Early Stage, High TAS	244	0	244	0
CRC	1.40891	Early Stage, High TAS	215	0	215	0
CRC	1.45047	Late Stage, Low TAS	610	1	610	1
CRC	1.69198	Late Stage, High TAS	730	1	730	1
CRC	0.513113	Early Stage, Low TAS	1035	0	1035	0
CRC	0.744742	Early Stage, Low TAS	1035	0	1035	0
CRC	2.04313	Early Stage, High TAS	61	1	61	1
CRC	1.32268	Early Stage, High TAS	1522	0	1522	0
CRC	0.379945	Early Stage, Low TAS	366	0	366	0
CRC	3.56513	Late Stage, High TAS	30	0	30	0
CRC	0.292463	Late Stage, Low TAS	638	0	638	0
CRC	1.65872	Late Stage, High TAS	30	0	30	0
CRC	1.80031	Late Stage, High TAS	1126	0	1126	0
CRC	1.55222	Early Stage, High TAS	1003	0	1003	0
CRC	0.775664	Early Stage, Low TAS	30	0	30	0
CRC	10.0044	Early Stage, High TAS	30	0	30	0
CRC	3.4528	Early Stage, High TAS	579	0	579	0
CRC	3.0319	Early Stage, High TAS	608	0	608	0
CRC	5.48845	Early Stage, High TAS	31	0	31	0
CRC	1.0849	Early Stage, Low TAS	1124	0	1064	1
CRC	1.21879	Early Stage, High TAS	518	0	518	0
CRC	0.488419	Late Stage, Low TAS	1065	0	1065	0
CRC	1.18989	Early Stage, High TAS	31	0	31	0
CRC	1.72132	Early Stage, High TAS	1461	0	1461	0
CRC	1.0432	Late Stage, Low TAS	761	0	761	0
CRC	1.78591	Early Stage, High TAS	974	0	974	0
CRC	1.3722	Late Stage, Low TAS	608	0	608	0
CRC	1.69131	Late Stage, High TAS	853	0	791	1
CRC	1.56687	Early Stage, High TAS	1096	0	1096	0
CRC	1.3522	Late Stage, Low TAS	427	0	427	0
CRC	0.902886	Late Stage, Low TAS	31	0	31	0
CRC	0.670353	Early Stage, Low TAS	518	0	518	0
CRC	0.568422	Late Stage, Low TAS	121	1	0	1
CRC	0.464475	Early Stage, Low TAS	1400	0	1400	0
CRC	0.235558	Early Stage, Low TAS	424	0	424	0
CRC	0.854714	Late Stage, Low TAS	183	0	183	0
CRC	3.17848	Early Stage, High TAS	700	0	123	1
CRC	3.47426	Early Stage, High TAS	1126	0	1126	0
CRC	0.238343	Early Stage, Low TAS	1096	0	518	1
CRC	0.859723	Late Stage, Low TAS	276	0	276	0
CRC	2.79142	Early Stage, High TAS	31	0	31	0
CRC	2.65452	Late Stage, High TAS	943	0	943	0
CRC	0.962509	Late Stage, Low TAS	31	0	31	0
CRC	0.77843	Early Stage, Low TAS	1520	0	1520	0
CRC	1.94967	Late Stage, High TAS	1185	1	578	1
CRC	0.507494	Early Stage, Low TAS	1885	0	1885	0
CRC	1.35364	Early Stage, High TAS	1247	0	1247	0
CRC	0.755708	Late Stage, Low TAS	1314	1	1026	1
CRC	0.707137	Early Stage, Low TAS	804	0	804	0
CRC	0.725468	Late Stage, Low TAS	592	0	592	0
KIRC	14.3361	Late Stage, High TAS	885	1	256	1
KIRC	2.25899	Late Stage, High TAS	3331	0	1189	1
KIRC	8.33956	Early Stage, High TAS	2868	0	2868	0
KIRC	1.17016	Late Stage, Low TAS	683	1	683	0
KIRC	0.148377	Early Stage, Low TAS	1143	0	1143	0
KIRC	3.94121	Early Stage, High TAS	1168	0	1168	0
KIRP	3.23276	Late Stage, High TAS	293	1	138	1
KIRP	20.3742	Early Stage, High TAS	1906	0	1906	0
KIRP	3.84512	Late Stage, High TAS	2060	0	332	1
CRC	2.61968	Late Stage, High TAS	14	0	14	0
BRCA	2.86056	Early Stage, High TAS	10	0	10	0
BRCA	0.997553	Early Stage, Low TAS	10	0	10	0
BRCA	0.374749	Early Stage, Low TAS	7	0	7	0
BRCA	1.2161	Early Stage, High TAS	10	0	10	0
BRCA	1.08239	Early Stage, Low TAS	19	0	19	0
BRCA	0.775111	Late Stage, Low TAS	90	0	90	0
BRCA	2.55044	Early Stage, High TAS	54	0	54	0
BRCA	1.26424	Early Stage, High TAS	52	0	52	0
BRCA	2.37756	Early Stage, High TAS	303	0	303	0
BRCA	1.04929	Early Stage, Low TAS	224	0	224	0
BRCA	1.03691	Late Stage, Low TAS	227	0	227	0
BRCA	5.58241	Early Stage, High TAS	5	0	5	0
BRCA	1.30472	Early Stage, High TAS	10	0	10	0
BRCA	0.848478	Late Stage, Low TAS	10	0	10	0
BRCA	5.65633	Early Stage, High TAS	10	0	10	0
BRCA	0.551455	Early Stage, Low TAS	196	0	196	0
BRCA	0.41899	Early Stage, Low TAS	172	0	172	0
BRCA	1.68952	Late Stage, High TAS	242	0	242	0
BRCA	1.27467	Late Stage, Low TAS	213	0	213	0
BRCA	0.923982	Early Stage, Low TAS	231	0	231	0
BRCA	1.67988	Early Stage, High TAS	10	0	10	0
BRCA	1.04793	Late Stage, Low TAS	11	0	11	0
BRCA	1.3811	Early Stage, High TAS	10	0	10	0
BRCA	0.605558	Early Stage, Low TAS	10	0	10	0
BRCA	0.500685	Early Stage, Low TAS	163	0	163	0
BRCA	0.491898	Late Stage, Low TAS	10	0	10	0
BRCA	0.440432	Late Stage, Low TAS	375	0	375	0
BRCA	0.32822	Late Stage, Low TAS	9	0	9	0
BRCA	0.335909	Late Stage, Low TAS	10	0	10	0
BRCA	0.353392	Late Stage, Low TAS	10	0	10	0
BRCA	0.482462	Late Stage, Low TAS	10	0	10	0
BRCA	2.17563	Early Stage, High TAS	10	0	10	0
BRCA	0.436286	Late Stage, Low TAS	162	0	162	0
BRCA	0.930247	Late Stage, Low TAS	170	0	170	0
BRCA	1.34104	Late Stage, Low TAS	2442	0	2442	0
BRCA	0.697567	Early Stage, Low TAS	2483	1	2483	0
BRCA	0.762546	Early Stage, Low TAS	2911	1	1922	1
BRCA	1.70449	Early Stage, High TAS	2091	0	2091	0
BRCA	3.75152	Early Stage, High TAS	2124	0	2124	0
BRCA	0.766466	Early Stage, Low TAS	1351	0	1351	0
BRCA	2.88149	Early Stage, High TAS	997	0	997	0
BRCA	0.576579	Early Stage, Low TAS	651	0	651	0
BRCA	1.48316	Early Stage, High TAS	1587	0	1587	0
BRCA	0.507078	Late Stage, Low TAS	792	1	792	1
BRCA	3.91128	Early Stage, High TAS	1140	0	1140	0
BRCA	0.679575	Early Stage, Low TAS	618	0	618	0
BRCA	0.421833	Early Stage, Low TAS	680	0	680	0
BRCA	1.63723	Late Stage, High TAS	1613	0	1066	1
BRCA	0.820476	Late Stage, Low TAS	655	0	143	1
BRCA	2.99686	Late Stage, High TAS	1542	0	1542	0
BRCA	5.99114	Late Stage, High TAS	2190	0	2190	0
BRCA	2.23546	Late Stage, High TAS	2335	0	2335	0
BRCA	0.314655	Early Stage, Low TAS	1980	0	1980	0
BRCA	0.867218	Late Stage, Low TAS	798	0	798	0
BRCA	0.699805	Early Stage, Low TAS	1528	0	1528	0
BRCA	0.430348	Early Stage, Low TAS	1887	0	1887	0
BRCA	1.01728	Early Stage, Low TAS	2184	0	2184	0
BRCA	0.179456	Early Stage, Low TAS	3456	0	3456	0
BRCA	0.867235	Early Stage, Low TAS	3307	0	267	1
BRCA	4.44985	Early Stage, High TAS	3248	0	3248	0
BRCA	5.70366	Early Stage, High TAS	3286	0	3286	0
BRCA	1.81237	Early Stage, High TAS	2515	0	2515	0
BRCA	0.833919	Early Stage, Low TAS	1842	0	1842	0
BRCA	1.01259	Early Stage, Low TAS	1639	0	1639	0
BRCA	0.670924	Early Stage, Low TAS	1234	0	1234	0
BRCA	1.36602	Early Stage, High TAS	2953	0	2953	0
BRCA	2.7618	Early Stage, High TAS	350	0	350	0
BRCA	0.981156	Early Stage, Low TAS	541	0	541	0
BRCA	1.95799	Early Stage, High TAS	819	0	819	0
BRCA	1.13851	Late Stage, Low TAS	172	1	172	0
BRCA	0.546089	Late Stage, Low TAS	475	0	475	0
BRCA	0.325357	Late Stage, Low TAS	989	0	989	0
BRCA	1.35357	Late Stage, Low TAS	584	1	584	0
BRCA	0.525795	Early Stage, Low TAS	4275	0	4275	0
BRCA	1.45809	Late Stage, Low TAS	2991	0	2991	0
BRCA	0.251454	Early Stage, Low TAS	160	1	160	0
BRCA	1.30905	Late Stage, Low TAS	3316	0	3316	0
BRCA	1.13207	Early Stage, High TAS	2288	0	2288	0
BRCA	4.8926	Late Stage, High TAS	3009	0	739	1
BRCA	2.26894	Early Stage, High TAS	1972	0	1972	0
BRCA	2.49846	Early Stage, High TAS	1699	1	544	1
BRCA	6.13176	Early Stage, High TAS	1988	0	1988	0
BRCA	2.32034	Late Stage, High TAS	2551	1	1609	1
BRCA	0.854309	Early Stage, Low TAS	4080	0	4080	0
BRCA	5.48386	Early Stage, High TAS	3261	0	3261	0
BRCA	1.78034	Early Stage, High TAS	3807	0	1136	1
BRCA	5.38395	Early Stage, High TAS	3296	0	588	1
BRCA	3.37266	Early Stage, High TAS	3072	0	3072	0
BRCA	0.686873	Early Stage, Low TAS	3159	0	3159	0
BRCA	0.775631	Late Stage, Low TAS	2991	0	2991	0
BRCA	0.967071	Early Stage, Low TAS	2920	0	2920	0
BRCA	0.783649	Early Stage, Low TAS	2856	0	2856	0
BRCA	4.67642	Early Stage, High TAS	3021	0	3021	0
BRCA	4.08976	Late Stage, High TAS	524	1	268	1
BRCA	0.372632	Early Stage, Low TAS	1150	0	1150	0
BRCA	0.715312	Late Stage, Low TAS	2868	0	2868	0
BRCA	1.92986	Early Stage, High TAS	2632	0	2632	0
BRCA	1.92636	Early Stage, High TAS	2629	0	2629	0
BRCA	2.70751	Early Stage, High TAS	1026	0	1026	0
BRCA	1.19267	Early Stage, High TAS	4894	0	4894	0
BRCA	0.479667	Early Stage, Low TAS	1548	0	1548	0
BRCA	1.15104	Early Stage, High TAS	2866	1	1414	1
BRCA	0.287157	Late Stage, Low TAS	3660	0	3660	0
BRCA	0.32849	Early Stage, Low TAS	3035	0	3035	0
BRCA	0.367711	Early Stage, Low TAS	84	0	84	0
BRCA	1.19948	Early Stage, High TAS	3172	0	3172	0
BRCA	0.567963	Late Stage, Low TAS	3430	0	3430	0
BRCA	0.810106	Early Stage, Low TAS	2976	0	2976	0
BRCA	2.72107	Early Stage, High TAS	3128	0	3128	0
BRCA	0.395135	Early Stage, Low TAS	3203	0	3203	0
BRCA	0.246215	Early Stage, Low TAS	3004	0	3004	0
BRCA	0.374035	Early Stage, Low TAS	3001	0	3001	0
BRCA	2.29262	Late Stage, High TAS	3030	0	3030	0
BRCA	0.918427	Late Stage, Low TAS	2605	0	2605	0
BRCA	0.84778	Early Stage, Low TAS	2161	0	2161	0
BRCA	2.02197	Early Stage, High TAS	2854	1	1640	1
BRCA	0.2048	Early Stage, Low TAS	5062	0	4203	1
BRCA	3.1356	Late Stage, High TAS	2632	0	2632	0
BRCA	0.446803	Late Stage, Low TAS	1649	1	1304	1
BRCA	0.314797	Early Stage, Low TAS	1935	0	1935	0
BRCA	0.0916854	Early Stage, Low TAS	1161	0	1161	0
BRCA	1.19415	Early Stage, High TAS	1198	0	1198	0
BRCA	1.59231	Early Stage, High TAS	2231	0	968	1
BRCA	0.678599	Late Stage, Low TAS	1013	0	1013	0
BRCA	1.17057	Early Stage, High TAS	1185	0	1185	0
KIRC	0.497881	Early Stage, Low TAS	43	0	43	0
CRC	1.13657	Early Stage, High TAS	441	0	441	0
CRC	0.970779	Early Stage, Low TAS	824	0	824	0
CRC	4.59417	Late Stage, High TAS	496	1	186	1
CRC	0.771443	Early Stage, Low TAS	29	1	29	0
CRC	1.58528	Late Stage, Low TAS	1004	0	1004	0
CRC	1.0989	Late Stage, Low TAS	6	0	6	0
CRC	0.411602	Early Stage, Low TAS	652	0	652	0
CRC	0.291649	Late Stage, Low TAS	542	0	542	0
CRC	1.95572	Early Stage, High TAS	525	0	396	1
CRC	0.983637	Early Stage, Low TAS	543	0	543	0
CRC	0.124752	Early Stage, Low TAS	588	0	588	0
CRC	0.94082	Late Stage, Low TAS	573	0	573	0
CRC	3.58622	Late Stage, High TAS	3324	0	3324	0
CRC	3.66334	Early Stage, High TAS	1776	0	1776	0
CRC	0.856552	Late Stage, Low TAS	1002	0	688	1
CRC	5.22034	Late Stage, High TAS	156	1	156	1
CRC	3.14369	Early Stage, High TAS	1910	1	304	1
CRC	1.08244	Early Stage, Low TAS	2683	0	2683	0
CRC	0.180379	Early Stage, Low TAS	206	1	206	0
CRC	0.768748	Late Stage, Low TAS	368	1	368	1
CRC	1.11306	Late Stage, Low TAS	159	1	159	0
CRC	0.443429	Late Stage, Low TAS	357	1	357	1
CRC	1.28976	Late Stage, Low TAS	97	1	97	1
KIRC	9.49	Late Stage, High TAS	42	1	42	1
KIRC	0.923021	Late Stage, Low TAS	65	1	65	0
KIRC	0.786505	Late Stage, Low TAS	1755	0	1755	0
KIRC	4.18256	Late Stage, High TAS	1337	1	1337	1
KIRC	1.37597	Late Stage, Low TAS	478	1	205	1
KIRC	4.13574	Late Stage, High TAS	1417	1	458	1
KIRC	3.36278	Late Stage, High TAS	1588	1	1588	1
KIRC	1.12369	Early Stage, High TAS	1371	1	1371	1
KIRC	0.943382	Early Stage, Low TAS	510	1	127	1
KIRC	2.52626	Late Stage, High TAS	885	1	668	1
KIRC	1.976	Early Stage, High TAS	1121	1	860	1
KIRC	0.954164	Early Stage, Low TAS	2145	1	2145	0
KIRC	0.796862	Early Stage, Low TAS	1317	1	1317	0
KIRC	2.26645	Late Stage, High TAS	342	1	103	1
KIRC	2.27826	Late Stage, High TAS	222	1	65	1
KIRC	0.757323	Early Stage, Low TAS	563	1	563	0
KIRC	3.89357	Late Stage, High TAS	459	1	459	1
KIRC	1.00973	Late Stage, Low TAS	333	1	75	1
KIRC	1.58867	Late Stage, Low TAS	245	1	245	0
KIRC	2.44554	Late Stage, High TAS	68	1	68	0
KIRC	1.72154	Late Stage, High TAS	665	0	359	1
KIRC	0.485225	Late Stage, Low TAS	485	1	485	0
KIRC	2.1085	Late Stage, High TAS	1913	1	1426	1
KIRC	0.716062	Early Stage, Low TAS	2764	1	2734	1
KIRC	0.861856	Early Stage, Low TAS	2752	1	2752	0
KIRC	0.79158	Early Stage, Low TAS	1598	1	1598	0
KIRC	5.29709	Late Stage, High TAS	927	1	549	1
KIRC	1.11614	Late Stage, Low TAS	1782	0	1782	0
KIRC	9.01026	Late Stage, High TAS	587	1	70	1
KIRC	0.433595	Early Stage, Low TAS	2009	0	2009	0
KIRC	0.537183	Late Stage, Low TAS	1175	0	1175	0
KIRC	0.61246	Late Stage, Low TAS	1604	0	75	1
KIRC	1.14845	Late Stage, Low TAS	1274	0	1129	1
KIRC	0.357749	Early Stage, Low TAS	1552	0	1552	0
KIRC	0.995663	Early Stage, Low TAS	1169	0	1169	0
KIRC	0.784339	Early Stage, Low TAS	1485	0	1485	0
KIRC	9.57856	Late Stage, High TAS	1733	0	1733	0
KIRC	0.850009	Late Stage, Low TAS	1290	0	444	1
KIRC	0.986222	Early Stage, Low TAS	3392	0	3392	0
KIRC	0.574211	Early Stage, Low TAS	3431	0	3250	1
KIRC	1.17218	Late Stage, Low TAS	3944	0	3944	0
KIRC	0.310504	Early Stage, Low TAS	4074	0	4074	0
KIRC	0.790261	Late Stage, Low TAS	480	1	288	1
KIRC	0.304754	Early Stage, Low TAS	2150	0	2150	0
KIRC	1.2913	Late Stage, Low TAS	2609	0	1717	1
KIRC	1.17712	Early Stage, High TAS	2630	0	2630	0
KIRC	0.31835	Early Stage, Low TAS	3631	0	3631	0
KIRC	0.338859	Early Stage, Low TAS	3841	0	94	1
KIRC	1.60391	Late Stage, Low TAS	2461	0	224	1
KIRC	1.14475	Early Stage, High TAS	2246	0	2246	0
KIRC	0.391041	Early Stage, Low TAS	4537	0	842	1
KIRC	1.34595	Late Stage, Low TAS	3974	0	3974	0
KIRC	0.454187	Early Stage, Low TAS	2430	0	1441	1
KIRC	0.391921	Late Stage, Low TAS	3989	0	3766	1
KIRC	0.504474	Late Stage, Low TAS	2722	0	725	1
KIRC	0.387417	Late Stage, Low TAS	2782	0	2782	0
KIRC	0.478341	Early Stage, Low TAS	3834	0	3834	0
KIRP	12.3067	Late Stage, High TAS	1251	0	1251	0
KIRP	1.16824	Early Stage, High TAS	616	0	616	0
KIRP	1.43344	Early Stage, High TAS	510	0	510	0
KIRP	6.33601	Early Stage, High TAS	618	0	618	0
KIRC	1.48695	Early Stage, High TAS	51	1	51	0
KIRC	1.7718	Early Stage, High TAS	972	0	972	0
KIRC	0.630505	Early Stage, Low TAS	952	0	952	0
KIRC	0.624659	Early Stage, Low TAS	963	0	963	0
KIRC	0.822116	Early Stage, Low TAS	755	0	755	0
KIRC	0.930776	Late Stage, Low TAS	1003	1	163	1
KIRC	1.68787	Early Stage, High TAS	656	0	656	0
KIRC	0.509544	Early Stage, Low TAS	507	0	266	1
KIRP	0.741918	Late Stage, Low TAS	1029	0	1029	0
KIRP	1.11789	Early Stage, High TAS	883	0	883	0
KIRP	0.3115	Early Stage, Low TAS	309	0	309	0
KIRC	0.307672	Late Stage, Low TAS	365	0	365	0
KIRC	0.445053	Early Stage, Low TAS	38	0	38	0
KIRC	7.2888	Early Stage, High TAS	16	0	16	0
KIRC	0.457733	Early Stage, Low TAS	141	0	141	0
KIRC	0.228777	Early Stage, Low TAS	11	0	11	0
KIRC	0.305145	Early Stage, Low TAS	7	0	7	0
BRCA	2.64736	Early Stage, High TAS	2361	1	1120	1
BRCA	7.35291	Early Stage, High TAS	4361	0	4361	0
BRCA	2.20488	Early Stage, High TAS	8556	0	8556	0
BRCA	1.90829	Late Stage, High TAS	362	1	362	1
BRCA	1.23322	Early Stage, High TAS	8391	0	8391	0
BRCA	1.55635	Late Stage, Low TAS	3941	1	2717	1
BRCA	4.76859	Late Stage, High TAS	1993	1	834	1
BRCA	2.6362	Early Stage, High TAS	4456	1	4456	1
BRCA	5.85952	Early Stage, High TAS	7106	0	7106	0
BRCA	3.54889	Late Stage, High TAS	571	1	489	1
BRCA	0.347578	Early Stage, Low TAS	3873	1	3873	0
BRCA	2.20422	Early Stage, High TAS	5042	0	5042	0
BRCA	0.361664	Early Stage, Low TAS	3926	1	3926	0
BRCA	3.87336	Late Stage, High TAS	4285	0	4285	0
BRCA	0.243887	Early Stage, Low TAS	2082	0	2082	0
BRCA	3.58841	Early Stage, High TAS	6456	1	2165	1
BRCA	0.291723	Late Stage, Low TAS	7126	0	1100	1
BRCA	0.233912	Early Stage, Low TAS	8008	0	8008	0
BRCA	2.92559	Late Stage, High TAS	4929	0	4929	0
BRCA	1.70022	Early Stage, High TAS	3063	1	2041	1
BRCA	1.88832	Early Stage, High TAS	8605	0	3076	1
BRCA	0.86745	Late Stage, Low TAS	5156	0	5156	0
BRCA	0.260147	Early Stage, Low TAS	5739	0	3862	1
BRCA	0.51236	Early Stage, Low TAS	2417	1	2417	0
BRCA	1.90062	Late Stage, High TAS	639	1	563	1
BRCA	1.28539	Late Stage, Low TAS	3461	1	2011	1
BRCA	0.719264	Early Stage, Low TAS	6292	0	5117	1
BRCA	0.5501	Early Stage, Low TAS	3945	1	3945	0
BRCA	0.228358	Early Stage, Low TAS	2097	1	1343	1
BRCA	0.457904	Early Stage, Low TAS	1326	0	1326	0
BRCA	0.855605	Early Stage, Low TAS	3088	0	3088	0
BRCA	0.528061	Early Stage, Low TAS	2236	0	2236	0
BRCA	1.40208	Late Stage, Low TAS	4233	0	4233	0
BRCA	0.604646	Early Stage, Low TAS	5176	0	4224	1
BRCA	6.65126	Late Stage, High TAS	1152	1	994	1
BRCA	3.10281	Late Stage, High TAS	215	0	215	0
BRCA	3.75752	Early Stage, High TAS	2596	0	2596	0
BRCA	2.66197	Early Stage, High TAS	2281	0	1516	1
BRCA	0.643655	Late Stage, Low TAS	2072	0	2072	0
BRCA	5.97612	Late Stage, High TAS	573	1	456	1
BRCA	1.40175	Early Stage, High TAS	3152	0	3152	0
BRCA	0.769462	Early Stage, Low TAS	2164	0	2164	0
STAD	0.257028	Late Stage, Low TAS	595	0	595	0
STAD	0.153014	Early Stage, Low TAS	335	0	335	0
STAD	0.89279	Late Stage, Low TAS	288	0	288	0
STAD	0.155297	Early Stage, Low TAS	287	0	287	0
KIRC	2.68956	Late Stage, High TAS	709	1	709	1
KIRC	0.808318	Early Stage, Low TAS	1520	0	1520	0
KIRC	0.252188	Late Stage, Low TAS	1299	0	1299	0
KIRC	1.94267	Early Stage, High TAS	1380	0	1380	0
KIRC	0.491553	Late Stage, Low TAS	777	0	604	1
KIRC	1.38085	Early Stage, High TAS	788	0	788	0
KIRC	2.10902	Late Stage, High TAS	1218	0	1218	0
KIRC	1.74595	Early Stage, High TAS	36	0	36	0
KIRC	1.41203	Late Stage, Low TAS	822	0	822	0
KIRC	1.10656	Late Stage, Low TAS	26	0	26	0
KIRC	0.61772	Early Stage, Low TAS	737	0	737	0
KIRC	0.525743	Early Stage, Low TAS	194	0	194	0
KIRC	2.70438	Late Stage, High TAS	1476	0	694	1
KIRC	6.43884	Early Stage, High TAS	16	0	16	0
KIRC	0.614384	Early Stage, Low TAS	1046	0	1046	0
KIRC	1.04616	Early Stage, Low TAS	435	0	435	0
KIRC	1.32594	Late Stage, Low TAS	830	0	830	0
KIRC	10.4244	Early Stage, High TAS	909	0	909	0
KIRC	1.1009	Early Stage, Low TAS	519	0	519	0
KIRC	1.70873	Early Stage, High TAS	53	0	53	0
KIRC	0.747389	Early Stage, Low TAS	256	0	256	0
KIRC	6.99609	Early Stage, High TAS	150	0	150	0
KIRC	1.15685	Early Stage, High TAS	528	0	528	0
KIRC	1.46144	Early Stage, High TAS	495	0	495	0
KIRP	0.43685	Early Stage, Low TAS	1536	1	1536	0
KIRP	1.40622	Early Stage, High TAS	803	0	803	0
KIRP	1.39475	Late Stage, Low TAS	361	0	361	0
KIRP	0.334612	Early Stage, Low TAS	585	0	564	1
KIRP	3.33742	Early Stage, High TAS	524	0	524	0
KIRP	0.273377	Early Stage, Low TAS	5	0	5	0
KIRP	2.18549	Late Stage, High TAS	452	0	452	0
KIRP	0.917763	Early Stage, Low TAS	374	0	374	0
HNSC	0.79092	Late Stage, Low TAS	462	1	396	1
HNSC	0.356594	Late Stage, Low TAS	722	0	517	1
HNSC	1.7733	Late Stage, High TAS	1288	0	1288	0
HNSC	0.737758	Late Stage, Low TAS	520	0	248	1
HNSC	0.615375	Early Stage, Low TAS	725	0	725	0
HNSC	1.23687	Late Stage, Low TAS	623	0	623	0
HNSC	1.38216	Late Stage, Low TAS	644	0	644	0
HNSC	0.907377	Late Stage, Low TAS	122	0	66	1
HNSC	1.60403	Late Stage, Low TAS	1273	0	1273	0
HNSC	2.04409	Early Stage, High TAS	918	0	197	1
HNSC	0.224092	Late Stage, Low TAS	850	0	849	1
HNSC	0.368715	Late Stage, Low TAS	351	0	351	0
HNSC	2.43929	Late Stage, High TAS	173	1	96	1
HNSC	0.495499	Early Stage, Low TAS	440	0	440	0
HNSC	0.438704	Late Stage, Low TAS	407	1	240	1
HNSC	0.440813	Late Stage, Low TAS	499	0	499	0
HNSC	0.311991	Late Stage, Low TAS	3221	0	3221	0
HNSC	0.142802	Late Stage, Low TAS	278	0	175	1
HNSC	0.167991	Late Stage, Low TAS	134	0	85	1
HNSC	0.0983243	Late Stage, Low TAS	559	0	559	0
HNSC	0.0744373	Late Stage, Low TAS	624	0	440	1
HNSC	1.06598	Late Stage, Low TAS	782	0	782	0
HNSC	0.53491	Late Stage, Low TAS	321	1	230	1
HNSC	0.312458	Late Stage, Low TAS	827	0	438	1
HNSC	0.20066	Late Stage, Low TAS	393	0	393	0
HNSC	0.512627	Late Stage, Low TAS	268	1	212	1
LIHC	4.19753	Late Stage, High TAS	770	1	770	0
LIHC	0.304223	Early Stage, Low TAS	34	1	34	0
LIHC	1.66215	Late Stage, High TAS	1351	0	1351	0
LIHC	0.883558	Early Stage, Low TAS	1397	1	1397	0
LIHC	1.50139	Early Stage, High TAS	8	0	8	0
LIHC	0.0797576	Early Stage, Low TAS	444	0	444	0
LIHC	0.272201	Early Stage, Low TAS	387	0	387	0
LIHC	0.686085	Late Stage, Low TAS	562	0	220	1
LIHC	4.79066	Early Stage, High TAS	409	0	409	0
BRCA	1.65451	Early Stage, High TAS	1914	0	1914	0
BRCA	2.2041	Early Stage, High TAS	1820	0	1820	0
BRCA	1.89949	Early Stage, High TAS	622	0	622	0
BRCA	0.932354	Early Stage, Low TAS	777	0	777	0
BRCA	0.672812	Late Stage, Low TAS	1919	0	1919	0
BRCA	0.956911	Early Stage, Low TAS	2477	0	2477	0
BRCA	2.83753	Early Stage, High TAS	1203	0	1203	0
BRCA	0.395992	Late Stage, Low TAS	2136	0	2136	0
BRCA	3.63541	Early Stage, High TAS	2559	0	2559	0
BRCA	5.68527	Early Stage, High TAS	1572	0	1572	0
BRCA	0.798517	Late Stage, Low TAS	1132	0	1132	0
BRCA	1.03343	Late Stage, Low TAS	974	0	974	0
BRCA	0.496411	Early Stage, Low TAS	554	0	554	0
BRCA	1.11713	Early Stage, High TAS	1324	1	1324	0
BRCA	0.852981	Early Stage, Low TAS	1871	0	1871	0
BRCA	0.97611	Early Stage, Low TAS	660	0	660	0
BRCA	0.533069	Early Stage, Low TAS	1876	0	1876	0
BRCA	1.0887	Early Stage, Low TAS	2296	1	2296	0
BRCA	1.02786	Early Stage, Low TAS	2255	0	1709	1
BRCA	2.15138	Early Stage, High TAS	2330	0	2330	0
BRCA	2.00543	Early Stage, High TAS	2365	0	2365	0
BRCA	0.530483	Early Stage, Low TAS	1519	0	1519	0
BRCA	3.36086	Early Stage, High TAS	2371	0	2371	0
BRCA	2.7738	Late Stage, High TAS	2255	0	2255	0
BRCA	3.86599	Early Stage, High TAS	1270	0	1270	0
BRCA	1.20819	Early Stage, High TAS	2709	0	2674	1
BRCA	0.465341	Early Stage, Low TAS	2372	0	2372	0
BRCA	1.43092	Early Stage, High TAS	2041	0	2041	0
BRCA	0.743387	Early Stage, Low TAS	1156	0	1156	0
BRCA	1.02905	Early Stage, Low TAS	912	0	912	0
BRCA	0.989479	Early Stage, Low TAS	423	0	423	0
BRCA	2.5856	Early Stage, High TAS	2381	0	2381	0
BRCA	0.532775	Early Stage, Low TAS	476	0	476	0
BRCA	0.453537	Early Stage, Low TAS	98	0	98	0
BRCA	0.469781	Late Stage, Low TAS	78	0	78	0
BRCA	0.419914	Early Stage, Low TAS	2403	0	2403	0
BRCA	1.82517	Early Stage, High TAS	2156	0	2156	0
BRCA	1.6028	Early Stage, High TAS	495	0	495	0
BRCA	3.59031	Late Stage, High TAS	134	0	134	0
BRCA	0.329211	Early Stage, Low TAS	477	0	477	0
BRCA	0.711495	Late Stage, Low TAS	435	0	435	0
BRCA	7.76064	Early Stage, High TAS	293	0	293	0
BRCA	0.165843	Early Stage, Low TAS	1363	0	1363	0
BRCA	0.289598	Early Stage, Low TAS	991	1	991	0
BRCA	0.637152	Early Stage, Low TAS	745	0	745	0
BRCA	4.03687	Early Stage, High TAS	943	0	943	0
BRCA	0.243418	Early Stage, Low TAS	1926	0	1926	0
BRCA	1.36387	Early Stage, High TAS	923	0	923	0
BRCA	1.20449	Early Stage, High TAS	328	0	328	0
BRCA	0.488882	Early Stage, Low TAS	461	0	461	0
BRCA	0.321165	Early Stage, Low TAS	1928	0	1928	0
BRCA	0.257587	Early Stage, Low TAS	747	0	747	0
BRCA	0.67653	Late Stage, Low TAS	702	0	702	0
BRCA	3.48322	Early Stage, High TAS	1247	0	1247	0
BRCA	0.57409	Early Stage, Low TAS	1611	0	1611	0
BRCA	2.30906	Early Stage, High TAS	806	0	806	0
BRCA	0.326474	Early Stage, Low TAS	620	0	620	0
BRCA	0.304167	Early Stage, Low TAS	178	0	178	0
BRCA	0.464508	Early Stage, Low TAS	76	0	76	0
BRCA	0.677197	Late Stage, Low TAS	414	0	414	0
BRCA	0.39985	Early Stage, Low TAS	1121	0	1121	0
BRCA	2.35973	Early Stage, High TAS	392	0	392	0
BRCA	0.183603	Early Stage, Low TAS	1561	0	1561	0
BRCA	0.63727	Early Stage, Low TAS	829	0	829	0
BRCA	0.781008	Early Stage, Low TAS	1545	0	1545	0
BRCA	0.167254	Early Stage, Low TAS	728	0	728	0
BRCA	0.290725	Early Stage, Low TAS	759	0	759	0
BRCA	0.520348	Early Stage, Low TAS	1288	0	1288	0
BRCA	0.890493	Early Stage, Low TAS	1363	0	1363	0
BRCA	1.07678	Early Stage, Low TAS	701	0	701	0
BRCA	1.22088	Early Stage, High TAS	1001	0	1001	0
BRCA	2.45592	Early Stage, High TAS	149	0	149	0
BRCA	1.99208	Early Stage, High TAS	652	0	652	0
BRCA	0.19209	Early Stage, Low TAS	1093	0	1093	0
BRCA	2.27219	Late Stage, High TAS	612	1	612	1
BRCA	0.807371	Early Stage, Low TAS	2763	1	2763	1
BRCA	0.408829	Late Stage, Low TAS	811	1	811	0
BRCA	0.656388	Late Stage, Low TAS	2207	1	2207	0
BRCA	0.148732	Early Stage, Low TAS	1148	1	1148	0
BRCA	0.510369	Early Stage, Low TAS	1692	1	1692	0
BRCA	2.65071	Early Stage, High TAS	1142	1	1142	0
BRCA	0.19643	Early Stage, Low TAS	2009	1	2009	0
BRCA	2.29785	Early Stage, High TAS	224	1	224	1
BRCA	2.91688	Early Stage, High TAS	1556	1	1556	0
BRCA	1.42971	Early Stage, High TAS	2127	1	2127	0
BRCA	0.663171	Early Stage, Low TAS	2798	1	2798	0
BRCA	0.177363	Early Stage, Low TAS	3462	1	3462	1
BRCA	0.361647	Early Stage, Low TAS	2520	1	2520	0
BRCA	0.793457	Late Stage, Low TAS	365	1	365	1
BRCA	1.37257	Early Stage, High TAS	1694	1	1694	1
BRCA	0.497434	Early Stage, Low TAS	1508	1	1508	1
BRCA	1.72929	Early Stage, High TAS	538	1	396	1
BRCA	3.4447	Early Stage, High TAS	785	1	785	1
BRCA	2.27975	Late Stage, High TAS	959	1	959	0
BRCA	4.10557	Early Stage, High TAS	3472	1	3472	0
BRCA	2.07411	Early Stage, High TAS	1009	1	1009	1
BRCA	0.398468	Early Stage, Low TAS	3736	1	3736	0
BRCA	0.151587	Late Stage, Low TAS	1927	1	1927	0
BRCA	0.209796	Early Stage, Low TAS	1673	1	1673	1
BRCA	2.4075	Late Stage, High TAS	1388	1	1388	0
BRCA	0.775709	Early Stage, Low TAS	2192	1	2192	1
BRCA	2.06873	Early Stage, High TAS	1688	1	1688	1
BRCA	0.453605	Early Stage, Low TAS	856	0	856	0
BRCA	1.44129	Early Stage, High TAS	795	0	795	0
BRCA	5.01079	Early Stage, High TAS	1174	1	1174	1
BRCA	1.11164	Early Stage, High TAS	2534	1	2534	0
BRCA	1.43339	Early Stage, High TAS	1759	1	1759	0
BRCA	8.76222	Early Stage, High TAS	3959	1	3959	0
BRCA	0.34696	Early Stage, Low TAS	1119	0	1119	0
BRCA	1.57157	Early Stage, High TAS	612	0	612	0
BRCA	2.12075	Early Stage, High TAS	320	1	320	0
BRCA	3.69218	Early Stage, High TAS	567	0	567	0
BRCA	2.38278	Early Stage, High TAS	715	0	715	0
BRCA	2.41549	Early Stage, High TAS	293	0	293	0
BRCA	0.441278	Early Stage, Low TAS	295	1	295	0
BRCA	1.77878	Early Stage, High TAS	574	0	574	0
BRCA	0.302201	Early Stage, Low TAS	662	0	662	0
BRCA	0.569501	Late Stage, Low TAS	287	0	287	0
THCA	0.730616	Early Stage, Low TAS	497	0	497	0
THCA	0.439249	Late Stage, Low TAS	1257	0	1257	0
THCA	0.4532	Late Stage, Low TAS	122	0	122	0
THCA	0.251699	Early Stage, Low TAS	1280	0	1280	0
THCA	1.11957	Late Stage, Low TAS	1263	0	1263	0
THCA	0.819241	Early Stage, Low TAS	504	0	504	0
THCA	0.410175	Early Stage, Low TAS	390	0	390	0
THCA	0.68941	Early Stage, Low TAS	1107	0	1107	0
THCA	5.2042	Early Stage, High TAS	331	0	331	0
THCA	3.13175	Early Stage, High TAS	639	0	639	0
THCA	0.56264	Late Stage, Low TAS	865	0	865	0
BLCA	0.112164	Early Stage, Low TAS	1219	0	630	1
BLCA	1.34022	Late Stage, Low TAS	223	1	216	1
BLCA	0.302538	Late Stage, Low TAS	81	1	81	1
BLCA	0.77994	Late Stage, Low TAS	205	1	111	1
BLCA	0.926197	Late Stage, Low TAS	377	0	242	1
KIRC	0.417468	Early Stage, Low TAS	2746	0	2685	1
KIRC	0.514756	Early Stage, Low TAS	3074	0	3074	0
KIRC	1.00437	Late Stage, Low TAS	2839	0	2839	0
KIRC	0.278325	Late Stage, Low TAS	992	1	992	0
KIRC	6.64403	Late Stage, High TAS	2718	0	2718	0
KIRC	0.654935	Early Stage, Low TAS	2361	0	1457	1
KIRC	0.901376	Early Stage, Low TAS	354	0	354	0
KIRC	0.711483	Early Stage, Low TAS	620	0	620	0
KIRC	2.12667	Early Stage, High TAS	2172	0	2172	0
KIRC	0.592558	Early Stage, Low TAS	1935	0	1935	0
KIRC	1.58653	Early Stage, High TAS	1785	0	1785	0
KIRC	0.404873	Early Stage, Low TAS	1862	0	1862	0
KIRC	0.571519	Early Stage, Low TAS	1871	0	1871	0
KIRC	0.509552	Late Stage, Low TAS	205	0	205	0
KIRC	0.844302	Early Stage, Low TAS	1746	0	1746	0
KIRC	0.298288	Late Stage, Low TAS	1502	0	1502	0
KIRC	0.397872	Late Stage, Low TAS	1384	0	1384	0
KIRC	1.22308	Late Stage, Low TAS	211	1	35	1
KIRC	0.351396	Early Stage, Low TAS	1433	0	1433	0
KIRC	0.466479	Early Stage, Low TAS	454	0	454	0
KIRC	0.876934	Late Stage, Low TAS	1097	1	1097	0
KIRC	6.51055	Late Stage, High TAS	952	1	205	1
KIRC	0.434363	Early Stage, Low TAS	1124	0	1124	0
KIRC	1.92644	Late Stage, High TAS	118	0	118	0
KIRC	0.55901	Early Stage, Low TAS	1413	0	1413	0
KIRC	9.27572	Early Stage, High TAS	501	0	501	0
KIRC	1.09387	Early Stage, Low TAS	932	0	932	0
KIRC	0.850239	Early Stage, Low TAS	1266	0	1266	0
KIRC	1.73289	Early Stage, High TAS	563	0	563	0
KIRC	0.791369	Early Stage, Low TAS	1126	0	1126	0
KIRC	0.213624	Early Stage, Low TAS	1140	0	1140	0
KIRC	4.2469	Late Stage, High TAS	878	1	582	1
KIRC	11.1952	Early Stage, High TAS	193	0	193	0
KIRC	1.72376	Early Stage, High TAS	2412	0	2412	0
KIRC	1.12777	Early Stage, High TAS	62	1	62	0
KIRC	1.50442	Early Stage, High TAS	2257	0	2257	0
KIRC	5.93653	Early Stage, High TAS	932	0	932	0
KIRC	0.94007	Early Stage, Low TAS	1590	1	1590	0
KIRC	1.12355	Early Stage, High TAS	293	0	293	0
KIRC	2.19736	Late Stage, High TAS	1912	1	396	1
KIRC	1.23039	Early Stage, High TAS	2263	0	2263	0
KIRC	1.33598	Late Stage, Low TAS	1291	0	485	1
KIRC	0.532552	Early Stage, Low TAS	1133	0	1133	0
KIRC	2.32187	Early Stage, High TAS	1132	0	736	1
KIRC	0.414663	Early Stage, Low TAS	693	0	693	0
KIRC	11.326	Early Stage, High TAS	406	0	406	0
KIRC	0.669327	Early Stage, Low TAS	822	1	634	1
KIRC	1.07165	Early Stage, Low TAS	1011	0	1011	0
KIRC	6.42308	Late Stage, High TAS	967	0	967	0
KIRC	0.327629	Early Stage, Low TAS	714	0	714	0
KIRC	0.413483	Early Stage, Low TAS	408	0	408	0
KIRC	0.76594	Early Stage, Low TAS	749	0	749	0
KIRC	1.56267	Early Stage, High TAS	1018	0	1018	0
KIRC	1.48846	Late Stage, Low TAS	603	0	603	0
KIRC	0.786177	Early Stage, Low TAS	1063	0	1063	0
KIRC	0.304323	Late Stage, Low TAS	29	0	29	0
KIRP	0.58515	Late Stage, Low TAS	2639	0	2639	0
KIRP	2.84588	Early Stage, High TAS	586	0	586	0
KIRP	1.4665	Late Stage, Low TAS	270	1	127	1
KIRP	3.43728	Late Stage, High TAS	697	1	130	1
KIRP	3.29422	Late Stage, High TAS	1314	1	972	1
KIRP	4.03091	Early Stage, High TAS	1454	0	1454	0
KIRP	4.69158	Late Stage, High TAS	658	1	340	1
KIRP	1.13166	Early Stage, High TAS	1242	0	1242	0
KIRP	3.06259	Late Stage, High TAS	921	0	921	0
KIRP	2.34015	Late Stage, High TAS	792	0	792	0
KIRP	5.84227	Late Stage, High TAS	771	0	771	0
KIRP	9.55436	Early Stage, High TAS	403	0	403	0
KIRP	2.45816	Late Stage, High TAS	233	0	233	0
KIRP	0.700777	Late Stage, Low TAS	29	0	29	0
KIRP	1.24913	Early Stage, High TAS	364	0	364	0
KIRP	1.42216	Late Stage, Low TAS	241	1	188	1
KIRP	5.36213	Late Stage, High TAS	84	0	84	0
KIRP	0.637366	Late Stage, Low TAS	3760	0	3760	0
KIRP	0.640205	Late Stage, Low TAS	2839	0	229	1
KIRP	2.23688	Early Stage, High TAS	1864	0	1864	0
KIRP	0.443549	Late Stage, Low TAS	1516	0	1516	0
KIRP	2.04197	Early Stage, High TAS	799	0	799	0
KIRP	1.24717	Late Stage, Low TAS	343	1	50	1
KIRP	0.366685	Early Stage, Low TAS	218	0	218	0
STAD	1.00626	Late Stage, Low TAS	124	1	124	0
STAD	0.603774	Early Stage, Low TAS	188	1	188	0
STAD	1.02253	Early Stage, Low TAS	291	1	291	0
STAD	0.202509	Late Stage, Low TAS	201	1	201	0
STAD	1.90481	Early Stage, High TAS	1055	0	1055	0
STAD	0.304476	Early Stage, Low TAS	422	1	385	1
STAD	1.54831	Early Stage, High TAS	526	1	526	0
STAD	0.544765	Early Stage, Low TAS	588	1	574	1
STAD	1.34853	Early Stage, High TAS	279	1	279	1
STAD	4.74591	Early Stage, High TAS	997	0	997	0
STAD	0.321877	Early Stage, Low TAS	1223	0	1223	0
STAD	7.27753	Late Stage, High TAS	940	0	807	1
STAD	0.897486	Early Stage, Low TAS	1367	0	1367	0
STAD	0.385071	Early Stage, Low TAS	280	0	280	0
STAD	0.127764	Early Stage, Low TAS	1090	0	1090	0
STAD	1.74177	Early Stage, High TAS	1210	0	1210	0
STAD	0.440653	Late Stage, Low TAS	552	1	552	0
STAD	0.103236	Late Stage, Low TAS	874	1	559	1
STAD	0.870708	Late Stage, Low TAS	276	1	276	0
STAD	3.58579	Late Stage, High TAS	1010	0	1010	0
STAD	2.24474	Late Stage, High TAS	1133	0	89	1
STAD	0.344092	Late Stage, Low TAS	439	1	439	0
STAD	0.431897	Late Stage, Low TAS	21	0	21	0
STAD	0.853504	Late Stage, Low TAS	292	1	292	0
STAD	0.851183	Early Stage, Low TAS	981	0	981	0
STAD	1.16519	Late Stage, Low TAS	245	1	245	0
STAD	0.236127	Early Stage, Low TAS	895	0	895	0
STAD	0.183046	Late Stage, Low TAS	81	1	81	0
STAD	0.566173	Early Stage, Low TAS	607	1	607	0
STAD	2.66717	Late Stage, High TAS	225	0	225	0
STAD	0.379155	Late Stage, Low TAS	946	0	946	0
STAD	2.6629	Late Stage, High TAS	675	0	675	0
STAD	0.575834	Early Stage, Low TAS	29	0	29	0
STAD	0.745988	Late Stage, Low TAS	801	1	580	1
STAD	0.370316	Early Stage, Low TAS	131	0	131	0
STAD	0.7014	Late Stage, Low TAS	427	0	419	1
STAD	0.572696	Late Stage, Low TAS	951	0	951	0
STAD	0.171477	Late Stage, Low TAS	450	0	450	0
STAD	0.619702	Late Stage, Low TAS	21	0	467	1
STAD	0.056508	Late Stage, Low TAS	164	0	164	0
STAD	0.468815	Late Stage, Low TAS	766	1	766	0
STAD	0.803244	Late Stage, Low TAS	280	0	280	0
STAD	0.350102	Early Stage, Low TAS	615	0	615	0
STAD	0.70782	Early Stage, Low TAS	34	0	34	0
STAD	3.14205	Early Stage, High TAS	389	0	389	0
STAD	0.274284	Late Stage, Low TAS	825	0	825	0
STAD	0.406116	Late Stage, Low TAS	284	1	223	1
STAD	2.33835	Late Stage, High TAS	856	0	856	0
STAD	5.23231	Late Stage, High TAS	191	1	191	0
STAD	0.133036	Early Stage, Low TAS	754	0	754	0
STAD	0.168688	Late Stage, Low TAS	972	0	972	0
STAD	0.611179	Late Stage, Low TAS	250	1	250	1
STAD	0.55173	Late Stage, Low TAS	422	1	422	0
STAD	4.85928	Late Stage, High TAS	45	1	45	0
STAD	3.2578	Late Stage, High TAS	869	1	737	1
STAD	3.01562	Late Stage, High TAS	862	0	862	0
STAD	0.124359	Early Stage, Low TAS	20	0	20	0
STAD	0.808107	Late Stage, Low TAS	411	0	411	0
STAD	1.63068	Late Stage, High TAS	35	0	35	0
BLCA	0.555166	Late Stage, Low TAS	200	1	200	1
BLCA	0.552262	Late Stage, Low TAS	400	1	326	1
BLCA	1.71962	Early Stage, High TAS	579	1	254	1
BLCA	0.45422	Late Stage, Low TAS	795	1	795	1
BLCA	1.60778	Late Stage, Low TAS	370	1	315	1
BLCA	0.178763	Late Stage, Low TAS	544	1	544	0
BLCA	0.175271	Late Stage, Low TAS	593	1	593	1
BLCA	0.837769	Late Stage, Low TAS	154	1	154	0
BLCA	0.301494	Late Stage, Low TAS	453	1	314	1
BLCA	0.331503	Late Stage, Low TAS	455	1	455	0
BLCA	0.354744	Early Stage, Low TAS	254	1	254	0
BLCA	0.774552	Late Stage, Low TAS	492	1	492	0
BLCA	0.163366	Late Stage, Low TAS	142	1	142	1
BLCA	0.479604	Late Stage, Low TAS	789	0	789	0
BLCA	2.42211	Early Stage, High TAS	303	1	303	1
BLCA	1.29698	Early Stage, High TAS	873	0	873	0
BLCA	1.91684	Late Stage, High TAS	1108	0	1108	0
LIHC	0.890486	Late Stage, Low TAS	20	0	20	0
BLCA	0.195448	Late Stage, Low TAS	700	0	700	0
BRCA	2.44873	Early Stage, High TAS	363	0	363	0
BRCA	0.77622	Early Stage, Low TAS	358	0	358	0
BRCA	0.2934	Early Stage, Low TAS	358	0	358	0
BRCA	1.14828	Early Stage, High TAS	385	0	385	0
BRCA	3.86835	Early Stage, High TAS	358	0	358	0
BRCA	2.34848	Late Stage, High TAS	385	1	385	1
BRCA	2.96317	Early Stage, High TAS	385	0	385	0
BRCA	1.6499	Late Stage, High TAS	385	0	385	0
BRCA	0.721912	Early Stage, Low TAS	385	0	385	0
BRCA	1.59576	Early Stage, High TAS	1476	0	1476	0
BRCA	1.5395	Early Stage, High TAS	382	0	382	0
BRCA	2.12661	Late Stage, High TAS	370	0	370	0
BRCA	3.94213	Late Stage, High TAS	411	0	411	0
BRCA	1.12256	Early Stage, High TAS	383	0	383	0
BRCA	3.64368	Early Stage, High TAS	383	0	383	0
BRCA	4.79798	Early Stage, High TAS	393	0	393	0
BRCA	1.03971	Early Stage, Low TAS	379	0	136	1
BRCA	1.92884	Late Stage, High TAS	380	0	380	0
BRCA	0.214929	Early Stage, Low TAS	375	0	375	0
BRCA	1.60667	Early Stage, High TAS	332	0	332	0
BRCA	2.53447	Early Stage, High TAS	345	0	345	0
BRCA	2.32177	Late Stage, High TAS	343	0	343	0
BRCA	2.46579	Early Stage, High TAS	5	0	5	0
BRCA	0.942343	Early Stage, Low TAS	366	0	366	0
BRCA	0.688988	Late Stage, Low TAS	317	0	317	0
BRCA	3.21234	Early Stage, High TAS	375	0	375	0
BRCA	1.38861	Early Stage, High TAS	394	0	394	0
BRCA	0.418729	Late Stage, Low TAS	375	0	375	0
BRCA	0.665938	Late Stage, Low TAS	616	0	616	0
BRCA	1.22177	Early Stage, High TAS	381	0	381	0
BRCA	4.11234	Early Stage, High TAS	376	0	376	0
BRCA	4.91466	Early Stage, High TAS	394	0	394	0
BRCA	0.584382	Early Stage, Low TAS	470	0	470	0
BRCA	0.981745	Early Stage, Low TAS	513	0	513	0
BRCA	0.411533	Early Stage, Low TAS	508	0	508	0
BRCA	1.79349	Early Stage, High TAS	1	0	1	0
BRCA	4.82265	Late Stage, High TAS	297	0	297	0
BRCA	0.580563	Early Stage, Low TAS	747	0	747	0
BRCA	3.10819	Early Stage, High TAS	439	0	439	0
BRCA	1.24753	Early Stage, High TAS	394	0	394	0
BRCA	1.43017	Early Stage, High TAS	380	0	380	0
BRCA	2.35847	Late Stage, High TAS	408	0	408	0
HNSC	0.114754	Late Stage, Low TAS	191	1	191	0
HNSC	0.989844	Late Stage, Low TAS	386	0	386	0
CRC	0.863464	Early Stage, Low TAS	386	0	386	0
CRC	2.82866	Early Stage, High TAS	376	0	376	0
CRC	2.41338	Early Stage, High TAS	379	0	379	0
CRC	0.270326	Early Stage, Low TAS	377	0	377	0
CRC	1.03161	Early Stage, Low TAS	383	0	383	0
CRC	0.536016	Late Stage, Low TAS	383	0	383	0
CRC	0.430422	Early Stage, Low TAS	371	0	371	0
CRC	2.7943	Early Stage, High TAS	306	1	207	1
CRC	1.0343	Early Stage, Low TAS	435	0	354	1
LIHC	3.12652	Early Stage, High TAS	129	1	129	0
LIHC	8.65071	Late Stage, High TAS	87	1	87	0
LIHC	0.051763	Early Stage, Low TAS	97	1	97	0
LIHC	8.12811	Late Stage, High TAS	103	1	103	0
LIHC	1.34086	Late Stage, Low TAS	129	1	129	0
LIHC	12.1022	Late Stage, High TAS	101	1	101	0
LIHC	16.2463	Late Stage, High TAS	300	1	219	1
LIHC	1.27641	Late Stage, Low TAS	303	1	261	1
LIHC	2.33511	Late Stage, High TAS	315	1	260	1
LIHC	5.36345	Late Stage, High TAS	363	0	297	1
[truncated: 6,867 more rows]

## Sheet: EDFig.7b-o
Cancer.type	TmS	Stage	TmS.category	OS	OS.time	PFI	PFI.time
BRCA.ERP	2.06291	Early stage	Low TmS	0	4005	0	4005
BRCA.ERP	1.88561	Early stage	Low TmS	0	1474	0	1474
BRCA.ERP	0.664329	Early stage	Low TmS	0	1448	0	1448
BRCA.ERP	0.586402	Early stage	Low TmS	0	1477	0	1477
BRCA.ERP	1.38177	Early stage	Low TmS	0	303	0	303
BRCA.ERP	0.573635	Early stage	Low TmS	0	437	0	437
BRCA.ERP	0.827011	Early stage	Low TmS	0	1321	0	1321
BRCA.ERP	1.02805	Early stage	Low TmS	0	1463	0	1463
BRCA.ERP	0.639846	Early stage	Low TmS	0	434	0	434
BRCA.ERP	1.15875	Early stage	Low TmS	0	635	0	635
BRCA.ERP	0.94252	Early stage	Low TmS	0	242	0	242
BRCA.ERP	1.1709	Early stage	Low TmS	0	1196	0	1196
BRCA.ERP	0.261155	Early stage	Low TmS	0	4354	0	4354
BRCA.ERP	0.372378	Early stage	Low TmS	0	3709	0	3709
BRCA.ERP	0.271105	Early stage	Low TmS	1	1920	1	1470
BRCA.ERP	3.39141	Early stage	High TmS	0	1686	0	1686
BRCA.ERP	1.81401	Early stage	Low TmS	0	1099	0	1099
BRCA.ERP	0.988363	Early stage	Low TmS	0	2813	0	2813
BRCA.ERP	0.909105	Early stage	Low TmS	0	2695	0	2695
BRCA.ERP	11.2232	Early stage	High TmS	0	3283	0	3283
BRCA.ERP	0.70568	Early stage	Low TmS	0	2289	0	2289
BRCA.ERP	0.893128	Early stage	Low TmS	1	158	0	158
BRCA.ERP	0.597273	Early stage	Low TmS	0	3011	0	3011
BRCA.ERP	3.10943	Early stage	High TmS	0	3283	0	3283
BRCA.ERP	2.00914	Early stage	Low TmS	0	1728	0	1728
BRCA.ERP	0.379045	Early stage	Low TmS	0	1873	0	1873
BRCA.ERP	0.825725	Early stage	Low TmS	0	767	0	767
BRCA.ERP	0.284436	Early stage	Low TmS	0	3094	0	3094
BRCA.ERP	0.926101	Early stage	Low TmS	0	4088	0	4088
BRCA.ERP	0.365159	Early stage	Low TmS	0	2442	0	2442
BRCA.ERP	0.328691	Early stage	Low TmS	0	2263	0	2263
BRCA.ERP	0.417653	Early stage	Low TmS	0	1043	0	1043
BRCA.ERP	0.829982	Early stage	Low TmS	0	968	0	968
BRCA.ERP	0.530095	Early stage	Low TmS	0	752	0	752
BRCA.ERP	2.08097	Early stage	Low TmS	0	1925	0	1925
BRCA.ERP	0.803954	Early stage	Low TmS	0	1662	0	1662
BRCA.ERP	1.31646	Early stage	Low TmS	0	1516	0	1516
BRCA.ERP	0.86964	Early stage	Low TmS	0	624	0	624
BRCA.ERP	0.534315	Early stage	Low TmS	0	531	0	531
BRCA.ERP	0.198483	Early stage	Low TmS	0	575	0	575
BRCA.ERP	0.91272	Early stage	Low TmS	0	631	0	631
BRCA.ERP	0.327165	Early stage	Low TmS	0	990	1	756
BRCA.ERP	0.47486	Early stage	Low TmS	0	769	0	769
BRCA.ERP	0.388039	Early stage	Low TmS	0	1535	0	1535
BRCA.ERP	0.530127	Early stage	Low TmS	0	1505	0	1505
BRCA.ERP	0.553012	Early stage	Low TmS	0	714	0	714
BRCA.ERP	0.616013	Early stage	Low TmS	0	683	0	683
BRCA.ERP	0.367809	Early stage	Low TmS	0	616	0	616
BRCA.ERP	0.740487	Early stage	Low TmS	0	1596	0	1596
BRCA.ERP	0.892621	Early stage	Low TmS	0	523	0	523
BRCA.ERP	0.601148	Early stage	Low TmS	0	1102	0	1102
BRCA.ERP	4.58745	Early stage	High TmS	0	996	0	996
BRCA.ERP	6.99455	Early stage	High TmS	0	1546	0	1546
BRCA.ERP	2.05001	Early stage	Low TmS	0	742	0	742
BRCA.ERP	4.36532	Early stage	High TmS	0	820	0	820
BRCA.ERP	5.44289	Early stage	High TmS	0	666	0	666
BRCA.ERP	0.160255	Early stage	Low TmS	0	1165	0	1165
BRCA.ERP	0.772667	Early stage	Low TmS	0	1043	0	1043
BRCA.ERP	0.660311	Early stage	Low TmS	0	931	0	931
BRCA.ERP	0.663346	Early stage	Low TmS	0	1139	0	1139
BRCA.ERP	0.629209	Early stage	Low TmS	0	1007	0	1007
BRCA.ERP	1.30746	Early stage	Low TmS	1	614	1	556
BRCA.ERP	1.18157	Early stage	Low TmS	0	899	1	795
BRCA.ERP	0.522917	Early stage	Low TmS	0	724	1	291
BRCA.ERP	1.30111	Early stage	Low TmS	0	345	0	345
BRCA.ERP	0.259176	Early stage	Low TmS	0	322	0	322
BRCA.ERP	0.201876	Early stage	Low TmS	0	313	0	313
BRCA.ERP	0.719847	Early stage	Low TmS	0	343	0	343
BRCA.ERP	0.965606	Early stage	Low TmS	0	408	1	174
BRCA.ERP	2.637	Early stage	High TmS	0	454	0	454
BRCA.ERP	1.16531	Early stage	Low TmS	0	545	0	545
BRCA.ERP	0.61431	Early stage	Low TmS	0	326	0	326
BRCA.ERP	0.587648	Early stage	Low TmS	0	317	0	317
BRCA.ERP	1.00885	Early stage	Low TmS	0	396	0	396
BRCA.ERP	1.32274	Early stage	Low TmS	0	547	0	547
BRCA.ERP	1.29167	Early stage	Low TmS	1	883	0	883
BRCA.ERP	2.02121	Early stage	Low TmS	1	943	0	943
BRCA.ERP	0.767687	Early stage	Low TmS	0	31	0	31
BRCA.ERP	0.94521	Early stage	Low TmS	0	518	0	518
BRCA.ERP	0.979324	Early stage	Low TmS	0	1642	0	1642
BRCA.ERP	0.437344	Early stage	Low TmS	0	577	0	577
BRCA.ERP	1.24903	Early stage	Low TmS	0	577	0	577
BRCA.ERP	0.539022	Early stage	Low TmS	0	365	0	365
BRCA.ERP	0.920893	Early stage	Low TmS	0	334	0	334
BRCA.ERP	0.843564	Early stage	Low TmS	0	1371	0	1371
BRCA.ERP	0.317513	Early stage	Low TmS	0	549	0	549
BRCA.ERP	0.502671	Early stage	Low TmS	0	1124	0	1124
BRCA.ERP	0.337155	Early stage	Low TmS	0	396	0	396
BRCA.ERP	0.53789	Early stage	Low TmS	0	30	0	30
BRCA.ERP	1.75702	Early stage	Low TmS	0	1156	0	1156
BRCA.ERP	0.120322	Early stage	Low TmS	0	881	0	881
BRCA.ERP	2.11646	Early stage	Low TmS	0	607	0	607
BRCA.ERP	0.665345	Early stage	Low TmS	0	365	0	365
BRCA.ERP	0.224178	Early stage	Low TmS	0	1004	1	243
BRCA.ERP	0.200707	Early stage	Low TmS	0	546	0	546
BRCA.ERP	0.365624	Early stage	Low TmS	0	1277	0	1277
BRCA.ERP	0.765107	Early stage	Low TmS	0	365	0	365
BRCA.ERP	1.01649	Early stage	Low TmS	0	1522	0	1522
BRCA.ERP	1.35667	Early stage	Low TmS	0	1371	0	1371
BRCA.ERP	0.777869	Early stage	Low TmS	0	273	0	273
BRCA.ERP	0.171182	Early stage	Low TmS	0	457	0	457
BRCA.ERP	0.359867	Early stage	Low TmS	0	365	0	365
BRCA.ERP	0.36257	Early stage	Low TmS	0	579	0	579
BRCA.ERP	1.27112	Early stage	Low TmS	0	396	0	396
BRCA.ERP	0.25234	Early stage	Low TmS	0	822	0	822
BRCA.ERP	0.250806	Early stage	Low TmS	0	518	0	518
BRCA.ERP	0.460191	Early stage	Low TmS	0	1157	0	1157
BRCA.ERP	1.3864	Early stage	Low TmS	0	585	0	585
BRCA.ERP	0.307591	Early stage	Low TmS	0	698	0	698
BRCA.ERP	2.37046	Early stage	High TmS	0	2248	0	2248
BRCA.ERP	0.664912	Early stage	Low TmS	1	174	1	174
BRCA.ERP	0.384981	Early stage	Low TmS	0	677	1	654
BRCA.ERP	0.94323	Early stage	Low TmS	0	3022	0	3022
BRCA.ERP	0.788214	Early stage	Low TmS	0	1234	0	1234
BRCA.ERP	0.514188	Early stage	Low TmS	0	2255	0	2255
BRCA.ERP	0.451613	Early stage	Low TmS	0	496	0	496
BRCA.ERP	2.04027	Early stage	Low TmS	0	675	0	675
BRCA.ERP	0.84819	Early stage	Low TmS	0	456	0	456
BRCA.ERP	0.95035	Early stage	Low TmS	0	504	0	504
BRCA.ERP	0.787678	Early stage	Low TmS	0	471	0	471
BRCA.ERP	0.191489	Early stage	Low TmS	0	890	0	890
BRCA.ERP	1.77786	Early stage	Low TmS	0	511	0	511
BRCA.ERP	2.99385	Early stage	High TmS	0	588	0	588
BRCA.ERP	0.700805	Early stage	Low TmS	0	455	0	455
BRCA.ERP	1.8807	Early stage	Low TmS	0	417	0	417
BRCA.ERP	1.13459	Early stage	Low TmS	0	530	0	530
BRCA.ERP	0.499582	Early stage	Low TmS	0	51	0	51
BRCA.ERP	0.840935	Early stage	Low TmS	0	250	0	250
BRCA.ERP	1.23624	Early stage	Low TmS	0	614	0	614
BRCA.ERP	0.249686	Early stage	Low TmS	0	40	0	40
BRCA.ERP	0.867158	Early stage	Low TmS	0	70	0	70
BRCA.ERP	2.86056	Early stage	High TmS	0	10	0	10
BRCA.ERP	0.997553	Early stage	Low TmS	0	10	0	10
BRCA.ERP	0.374749	Early stage	Low TmS	0	7	0	7
BRCA.ERP	1.2161	Early stage	Low TmS	0	10	0	10
BRCA.ERP	1.08239	Early stage	Low TmS	0	19	0	19
BRCA.ERP	2.37756	Early stage	High TmS	0	303	0	303
BRCA.ERP	1.04929	Early stage	Low TmS	0	224	0	224
BRCA.ERP	5.58241	Early stage	High TmS	0	5	0	5
BRCA.ERP	0.551455	Early stage	Low TmS	0	196	0	196
BRCA.ERP	0.41899	Early stage	Low TmS	0	172	0	172
BRCA.ERP	0.605558	Early stage	Low TmS	0	10	0	10
BRCA.ERP	0.500685	Early stage	Low TmS	0	163	0	163
BRCA.ERP	0.697567	Early stage	Low TmS	1	2483	0	2483
BRCA.ERP	0.762546	Early stage	Low TmS	1	2911	1	1922
BRCA.ERP	0.766466	Early stage	Low TmS	0	1351	0	1351
BRCA.ERP	0.576579	Early stage	Low TmS	0	651	0	651
BRCA.ERP	0.679575	Early stage	Low TmS	0	618	0	618
BRCA.ERP	0.421833	Early stage	Low TmS	0	680	0	680
BRCA.ERP	0.314655	Early stage	Low TmS	0	1980	0	1980
BRCA.ERP	0.699804	Early stage	Low TmS	0	1528	0	1528
BRCA.ERP	0.430348	Early stage	Low TmS	0	1887	0	1887
BRCA.ERP	1.01728	Early stage	Low TmS	0	2184	0	2184
BRCA.ERP	0.179456	Early stage	Low TmS	0	3456	0	3456
BRCA.ERP	0.867235	Early stage	Low TmS	0	3307	1	267
BRCA.ERP	1.01259	Early stage	Low TmS	0	1639	0	1639
BRCA.ERP	0.670924	Early stage	Low TmS	0	1234	0	1234
BRCA.ERP	1.36602	Early stage	Low TmS	0	2953	0	2953
BRCA.ERP	2.7618	Early stage	High TmS	0	350	0	350
BRCA.ERP	0.981156	Early stage	Low TmS	0	541	0	541
BRCA.ERP	0.525795	Early stage	Low TmS	0	4275	0	4275
BRCA.ERP	0.251454	Early stage	Low TmS	1	160	0	160
BRCA.ERP	1.13207	Early stage	Low TmS	0	2288	0	2288
BRCA.ERP	2.26894	Early stage	High TmS	0	1972	0	1972
BRCA.ERP	2.49846	Early stage	High TmS	1	1699	1	544
BRCA.ERP	0.854309	Early stage	Low TmS	0	4080	0	4080
BRCA.ERP	1.78034	Early stage	Low TmS	0	3807	1	1136
BRCA.ERP	3.37266	Early stage	High TmS	0	3072	0	3072
BRCA.ERP	0.686873	Early stage	Low TmS	0	3159	0	3159
BRCA.ERP	0.967071	Early stage	Low TmS	0	2920	0	2920
BRCA.ERP	0.783649	Early stage	Low TmS	0	2856	0	2856
BRCA.ERP	0.372632	Early stage	Low TmS	0	1150	0	1150
BRCA.ERP	0.379997	Early stage	Low TmS	0	1864	0	1864
BRCA.ERP	1.92986	Early stage	Low TmS	0	2632	0	2632
BRCA.ERP	1.92636	Early stage	Low TmS	0	2629	0	2629
BRCA.ERP	1.19267	Early stage	Low TmS	0	4894	0	4894
BRCA.ERP	0.479667	Early stage	Low TmS	0	1548	0	1548
BRCA.ERP	1.15104	Early stage	Low TmS	1	2866	1	1414
BRCA.ERP	0.32849	Early stage	Low TmS	0	3035	0	3035
BRCA.ERP	0.367711	Early stage	Low TmS	0	84	0	84
BRCA.ERP	1.19948	Early stage	Low TmS	0	3172	0	3172
BRCA.ERP	0.810106	Early stage	Low TmS	0	2976	0	2976
BRCA.ERP	0.395135	Early stage	Low TmS	0	3203	0	3203
BRCA.ERP	0.246215	Early stage	Low TmS	0	3004	0	3004
BRCA.ERP	0.374035	Early stage	Low TmS	0	3001	0	3001
BRCA.ERP	0.84778	Early stage	Low TmS	0	2161	0	2161
BRCA.ERP	0.2048	Early stage	Low TmS	0	5062	1	4203
BRCA.ERP	0.314797	Early stage	Low TmS	0	1935	0	1935
BRCA.ERP	0.0916854	Early stage	Low TmS	0	1161	0	1161
BRCA.ERP	1.19415	Early stage	Low TmS	0	1198	0	1198
BRCA.ERP	1.59231	Early stage	Low TmS	0	2231	1	968
BRCA.ERP	1.17057	Early stage	Low TmS	0	1185	0	1185
BRCA.ERP	2.20488	Early stage	High TmS	0	8556	0	8556
BRCA.ERP	1.23322	Early stage	Low TmS	0	8391	0	8391
BRCA.ERP	2.6362	Early stage	High TmS	1	4456	1	4456
BRCA.ERP	5.85952	Early stage	High TmS	0	7106	0	7106
BRCA.ERP	0.347578	Early stage	Low TmS	1	3873	0	3873
BRCA.ERP	2.20422	Early stage	High TmS	0	5042	0	5042
BRCA.ERP	0.361664	Early stage	Low TmS	1	3926	0	3926
BRCA.ERP	3.58841	Early stage	High TmS	1	6456	1	2165
BRCA.ERP	0.260147	Early stage	Low TmS	0	5739	1	3862
BRCA.ERP	0.51236	Early stage	Low TmS	1	2417	0	2417
BRCA.ERP	0.719264	Early stage	Low TmS	0	6292	1	5117
BRCA.ERP	0.5501	Early stage	Low TmS	1	3945	0	3945
BRCA.ERP	0.228358	Early stage	Low TmS	1	2097	1	1343
BRCA.ERP	0.457904	Early stage	Low TmS	0	1326	0	1326
BRCA.ERP	0.528061	Early stage	Low TmS	0	2236	0	2236
BRCA.ERP	0.604646	Early stage	Low TmS	0	5176	1	4224
BRCA.ERP	3.75752	Early stage	High TmS	0	2596	0	2596
BRCA.ERP	1.40175	Early stage	Low TmS	0	3152	0	3152
BRCA.ERP	0.769462	Early stage	Low TmS	0	2164	0	2164
BRCA.ERP	1.65451	Early stage	Low TmS	0	1914	0	1914
BRCA.ERP	1.89949	Early stage	Low TmS	0	622	0	622
BRCA.ERP	0.932354	Early stage	Low TmS	0	777	0	777
BRCA.ERP	0.956911	Early stage	Low TmS	0	2477	0	2477
BRCA.ERP	3.63541	Early stage	High TmS	0	2559	0	2559
BRCA.ERP	0.496411	Early stage	Low TmS	0	554	0	554
BRCA.ERP	1.11713	Early stage	Low TmS	1	1324	0	1324
BRCA.ERP	0.97611	Early stage	Low TmS	0	660	0	660
BRCA.ERP	0.533069	Early stage	Low TmS	0	1876	0	1876
BRCA.ERP	1.0887	Early stage	Low TmS	1	2296	0	2296
BRCA.ERP	1.02786	Early stage	Low TmS	0	2255	1	1709
BRCA.ERP	2.15138	Early stage	High TmS	0	2330	0	2330
BRCA.ERP	2.00543	Early stage	Low TmS	0	2365	0	2365
BRCA.ERP	0.530483	Early stage	Low TmS	0	1519	0	1519
BRCA.ERP	3.86599	Early stage	High TmS	0	1270	0	1270
BRCA.ERP	1.20819	Early stage	Low TmS	0	2709	1	2674
BRCA.ERP	0.241657	Early stage	Low TmS	0	2486	0	2486
BRCA.ERP	0.465341	Early stage	Low TmS	0	2372	0	2372
BRCA.ERP	1.43092	Early stage	Low TmS	0	2041	0	2041
BRCA.ERP	0.743387	Early stage	Low TmS	0	1156	0	1156
BRCA.ERP	1.02905	Early stage	Low TmS	0	912	0	912
BRCA.ERP	0.989479	Early stage	Low TmS	0	423	0	423
BRCA.ERP	2.5856	Early stage	High TmS	0	2381	0	2381
BRCA.ERP	0.532775	Early stage	Low TmS	0	476	0	476
BRCA.ERP	0.453537	Early stage	Low TmS	0	98	0	98
BRCA.ERP	0.419914	Early stage	Low TmS	0	2403	0	2403
BRCA.ERP	1.82517	Early stage	Low TmS	0	2156	0	2156
BRCA.ERP	1.6028	Early stage	Low TmS	0	495	0	495
BRCA.ERP	0.329211	Early stage	Low TmS	0	477	0	477
BRCA.ERP	0.165843	Early stage	Low TmS	0	1363	0	1363
BRCA.ERP	0.289598	Early stage	Low TmS	1	991	0	991
BRCA.ERP	0.637152	Early stage	Low TmS	0	745	0	745
BRCA.ERP	0.243418	Early stage	Low TmS	0	1926	0	1926
BRCA.ERP	1.36387	Early stage	Low TmS	0	923	0	923
BRCA.ERP	1.20449	Early stage	Low TmS	0	328	0	328
BRCA.ERP	0.488882	Early stage	Low TmS	0	461	0	461
BRCA.ERP	0.321165	Early stage	Low TmS	0	1928	0	1928
BRCA.ERP	0.257587	Early stage	Low TmS	0	747	0	747
BRCA.ERP	3.48322	Early stage	High TmS	0	1247	0	1247
BRCA.ERP	0.57409	Early stage	Low TmS	0	1611	0	1611
BRCA.ERP	2.30906	Early stage	High TmS	0	806	0	806
BRCA.ERP	0.326474	Early stage	Low TmS	0	620	0	620
BRCA.ERP	0.304167	Early stage	Low TmS	0	178	0	178
BRCA.ERP	0.464508	Early stage	Low TmS	0	76	0	76
BRCA.ERP	0.39985	Early stage	Low TmS	0	1121	0	1121
BRCA.ERP	2.35973	Early stage	High TmS	0	392	0	392
BRCA.ERP	0.183603	Early stage	Low TmS	0	1561	0	1561
BRCA.ERP	0.63727	Early stage	Low TmS	0	829	0	829
BRCA.ERP	0.781008	Early stage	Low TmS	0	1545	0	1545
BRCA.ERP	0.167254	Early stage	Low TmS	0	728	0	728
BRCA.ERP	0.290725	Early stage	Low TmS	0	759	0	759
BRCA.ERP	0.520348	Early stage	Low TmS	0	1288	0	1288
BRCA.ERP	0.890493	Early stage	Low TmS	0	1363	0	1363
BRCA.ERP	1.22088	Early stage	Low TmS	0	1001	0	1001
BRCA.ERP	1.99208	Early stage	Low TmS	0	652	0	652
BRCA.ERP	0.19209	Early stage	Low TmS	0	1093	0	1093
BRCA.ERP	0.807371	Early stage	Low TmS	1	2763	1	2763
BRCA.ERP	0.148732	Early stage	Low TmS	1	1148	0	1148
BRCA.ERP	0.19643	Early stage	Low TmS	1	2009	0	2009
BRCA.ERP	0.663171	Early stage	Low TmS	1	2798	0	2798
BRCA.ERP	0.177363	Early stage	Low TmS	1	3462	1	3462
BRCA.ERP	0.361647	Early stage	Low TmS	1	2520	0	2520
BRCA.ERP	0.497434	Early stage	Low TmS	1	1508	1	1508
BRCA.ERP	1.72929	Early stage	Low TmS	1	538	1	396
BRCA.ERP	2.07411	Early stage	Low TmS	1	1009	1	1009
BRCA.ERP	0.398468	Early stage	Low TmS	1	3736	0	3736
BRCA.ERP	0.209796	Early stage	Low TmS	1	1673	1	1673
BRCA.ERP	0.775709	Early stage	Low TmS	1	2192	1	2192
BRCA.ERP	0.453605	Early stage	Low TmS	0	856	0	856
BRCA.ERP	1.44129	Early stage	Low TmS	0	795	0	795
BRCA.ERP	8.76222	Early stage	High TmS	1	3959	0	3959
BRCA.ERP	0.34696	Early stage	Low TmS	0	1119	0	1119
BRCA.ERP	1.57157	Early stage	Low TmS	0	612	0	612
BRCA.ERP	2.12075	Early stage	Low TmS	1	320	0	320
BRCA.ERP	3.69218	Early stage	High TmS	0	567	0	567
BRCA.ERP	2.38278	Early stage	High TmS	0	715	0	715
BRCA.ERP	2.41549	Early stage	High TmS	0	293	0	293
BRCA.ERP	0.441278	Early stage	Low TmS	1	295	0	295
BRCA.ERP	0.302201	Early stage	Low TmS	0	662	0	662
BRCA.ERP	1.12256	Early stage	Low TmS	0	383	0	383
BRCA.ERP	0.580563	Early stage	Low TmS	0	747	0	747
BRCA.ERP	1.24753	Early stage	Low TmS	0	394	0	394
BRCA.ERP	1.43017	Early stage	Low TmS	0	380	0	380
BRCA.ERP	1.00794	Early stage	Low TmS	0	1728	0	1728
BRCA.ERP	0.597333	Early stage	Low TmS	0	403	0	403
BRCA.ERP	0.4982	Early stage	Low TmS	0	410	0	410
BRCA.ERP	4.63192	Early stage	High TmS	0	431	0	431
BRCA.ERP	1.19368	Early stage	Low TmS	0	532	0	532
BRCA.ERP	1.29859	Early stage	Low TmS	0	1688	0	1688
BRCA.ERP	0.625617	Early stage	Low TmS	0	552	0	552
BRCA.ERP	0.98068	Early stage	Low TmS	0	575	0	575
BRCA.ERP	0.26409	Early stage	Low TmS	0	577	0	577
BRCA.ERP	1.40429	Early stage	Low TmS	0	611	0	611
BRCA.ERP	0.704502	Early stage	Low TmS	0	639	0	639
BRCA.ERP	0.688437	Early stage	Low TmS	0	371	0	371
BRCA.ERP	1.24796	Early stage	Low TmS	0	405	0	405
BRCA.ERP	0.303695	Early stage	Low TmS	0	509	0	509
BRCA.ERP	0.592861	Early stage	Low TmS	0	727	0	727
BRCA.ERP	1.03489	Early stage	Low TmS	0	839	0	839
BRCA.ERP	0.256722	Early stage	Low TmS	0	552	0	552
BRCA.ERP	0.749191	Early stage	Low TmS	0	463	0	463
BRCA.ERP	3.36477	Early stage	High TmS	0	606	0	606
BRCA.ERP	0.578397	Early stage	Low TmS	0	538	0	538
BRCA.ERP	0.364029	Early stage	Low TmS	0	1682	0	1682
BRCA.ERP	0.266362	Early stage	Low TmS	0	482	0	482
BRCA.ERP	1.1218	Early stage	Low TmS	0	395	0	395
BRCA.ERP	1.00157	Early stage	Low TmS	0	503	0	503
BRCA.ERP	1.37115	Early stage	Low TmS	0	433	0	433
BRCA.ERP	0.663869	Early stage	Low TmS	0	530	0	530
BRCA.ERP	0.761779	Early stage	Low TmS	0	409	0	409
BRCA.ERP	0.345234	Early stage	Low TmS	0	1461	0	1461
BRCA.ERP	0.176406	Early stage	Low TmS	0	49	0	49
BRCA.ERP	0.509889	Early stage	Low TmS	0	381	0	381
BRCA.ERP	2.35604	Early stage	High TmS	0	492	0	492
BRCA.ERP	0.496613	Early stage	Low TmS	0	1417	0	1417
BRCA.ERP	0.257657	Early stage	Low TmS	0	1229	1	75
BRCA.ERP	0.650229	Early stage	Low TmS	0	1141	1	195
BRCA.ERP	3.49097	Early stage	High TmS	0	1220	0	1220
BRCA.ERP	0.491354	Early stage	Low TmS	0	878	0	878
BRCA.ERP	0.921108	Early stage	Low TmS	0	1163	0	1163
BRCA.ERP	0.994696	Early stage	Low TmS	0	2311	0	2311
BRCA.ERP	1.23894	Early stage	Low TmS	0	1042	0	1042
BRCA.ERP	2.84941	Early stage	High TmS	0	974	0	974
BRCA.ERP	1.50515	Early stage	Low TmS	0	2109	0	2109
BRCA.ERP	1.29834	Early stage	Low TmS	1	563	1	188
BRCA.ERP	0.662561	Early stage	Low TmS	0	2128	1	54
BRCA.ERP	0.409295	Early stage	Low TmS	0	707	0	707
BRCA.ERP	0.195763	Early stage	Low TmS	0	591	0	591
BRCA.ERP	0.808207	Early stage	Low TmS	0	640	0	640
BRCA.ERP	0.201808	Early stage	Low TmS	0	694	0	694
BRCA.ERP	0.457133	Early stage	Low TmS	0	526	0	526
BRCA.ERP	1.00277	Early stage	Low TmS	0	658	0	658
BRCA.ERP	0.592036	Early stage	Low TmS	0	554	0	554
BRCA.ERP	0.73887	Early stage	Low TmS	0	393	0	393
BRCA.ERP	0.267034	Early stage	Low TmS	0	1692	0	1692
BRCA.ERP	0.188427	Early stage	Low TmS	0	1640	0	1640
BRCA.ERP	0.525841	Early stage	Low TmS	0	275	0	275
BRCA.ERP	1.45624	Early stage	Low TmS	1	336	0	336
BRCA.ERP	0.66026	Early stage	Low TmS	0	1545	1	1210
BRCA.ERP	0.547453	Early stage	Low TmS	0	595	0	595
BRCA.ERP	0.667155	Early stage	Low TmS	0	1732	0	1732
BRCA.ERP	0.89971	Early stage	Low TmS	0	428	0	428
BRCA.ERP	0.306732	Early stage	Low TmS	0	1563	0	1563
BRCA.ERP	0.255185	Early stage	Low TmS	0	501	0	501
BRCA.ERP	0.391853	Early stage	Low TmS	0	1133	0	1133
BRCA.ERP	0.685097	Early stage	Low TmS	0	2362	1	1810
BRCA.ERP	2.84261	Early stage	High TmS	0	1138	0	1138
BRCA.ERP	0.32641	Early stage	Low TmS	0	2140	0	2140
BRCA.ERP	0.767756	Early stage	Low TmS	0	1026	0	1026
BRCA.ERP	0.594444	Early stage	Low TmS	0	865	0	865
BRCA.ERP	0.205957	Early stage	Low TmS	0	118	0	118
BRCA.ERP	0.330925	Early stage	Low TmS	0	675	0	675
BRCA.ERP	1.34157	Early stage	Low TmS	0	1855	0	1855
BRCA.ERP	0.277214	Early stage	Low TmS	0	337	0	337
BRCA.ERP	0.452858	Early stage	Low TmS	0	1648	0	1648
BRCA.ERP	0.833755	Early stage	Low TmS	0	2240	0	2240
BRCA.ERP	0.548951	Early stage	Low TmS	0	598	0	598
BRCA.ERP	2.1413	Early stage	High TmS	0	748	0	748
BRCA.ERP	0.443004	Early stage	Low TmS	0	1051	0	1051
BRCA.ERP	0.971634	Early stage	Low TmS	0	252	0	252
BRCA.ERP	0.844912	Early stage	Low TmS	0	931	0	931
BRCA.ERP	2.37637	Early stage	High TmS	0	1043	0	1043
BRCA.ERP	0.511149	Early stage	Low TmS	0	1120	0	1120
BRCA.ERP	0.910585	Early stage	Low TmS	0	1112	0	1112
BRCA.ERP	2.21301	Early stage	High TmS	0	1088	0	1088
BRCA.ERP	0.770622	Early stage	Low TmS	1	1072	1	90
BRCA.ERP	0.894923	Early stage	Low TmS	1	786	0	786
BRCA.ERP	0.347077	Early stage	Low TmS	0	576	0	576
BRCA.ERP	0.546037	Early stage	Low TmS	0	300	0	300
BRCA.ERP	0.715148	Early stage	Low TmS	0	975	0	975
BRCA.ERP	2.65147	Early stage	High TmS	0	1189	0	1189
BRCA.ERP	2.18926	Early stage	High TmS	0	1167	0	1167
BRCA.ERP	2.6512	Early stage	High TmS	0	1248	0	1248
BRCA.ERP	0.616954	Early stage	Low TmS	0	1232	0	1232
BRCA.ERP	1.12596	Early stage	Low TmS	0	375	0	375
BRCA.ERP	13.0442	Early stage	High TmS	0	926	0	926
BRCA.ERP	0.539528	Early stage	Low TmS	0	727	0	727
BRCA.ERP	0.906929	Early stage	Low TmS	0	371	0	371
BRCA.ERP	0.202956	Early stage	Low TmS	0	1208	0	1208
BRCA.ERP	5.2204	Early stage	High TmS	0	258	0	258
BRCA.ERP	0.678925	Early stage	Low TmS	0	575	0	575
BRCA.ERP	0.91304	Early stage	Low TmS	0	504	0	504
BRCA.ERP	0.513981	Early stage	Low TmS	0	477	0	477
BRCA.ERP	2.51768	Early stage	High TmS	0	875	0	875
BRCA.ERP	0.176224	Early stage	Low TmS	0	911	0	911
BRCA.ERP	0.587296	Early stage	Low TmS	0	908	0	908
BRCA.ERP	1.43088	Early stage	Low TmS	0	1229	0	1229
BRCA.ERP	0.301932	Early stage	Low TmS	0	1251	1	1094
BRCA.ERP	0.936286	Early stage	Low TmS	0	1611	0	1611
BRCA.ERP	0.673081	Early stage	Low TmS	0	703	0	703
BRCA.ERP	0.303356	Early stage	Low TmS	0	562	0	562
BRCA.ERP	1.0193	Early stage	Low TmS	0	575	0	575
BRCA.ERP	0.80542	Early stage	Low TmS	0	424	0	424
BRCA.ERP	0.355937	Early stage	Low TmS	0	320	0	320
BRCA.ERP	3.22631	Early stage	High TmS	0	1604	0	1604
BRCA.ERP	0.79269	Early stage	Low TmS	0	672	0	672
BRCA.ERP	2.22176	Early stage	High TmS	0	533	0	533
BRCA.ERP	0.541785	Early stage	Low TmS	0	463	0	463
BRCA.ERP	0.408446	Early stage	Low TmS	0	510	0	510
BRCA.ERP	0.508057	Early stage	Low TmS	0	952	0	952
BRCA.ERP	0.687527	Early stage	Low TmS	1	1812	1	536
BRCA.ERP	2.13683	Early stage	Low TmS	1	6593	1	3014
BRCA.ERP	2.10143	Early stage	Low TmS	0	2535	0	2535
BRCA.ERP	2.84828	Early stage	High TmS	0	2645	0	2645
BRCA.ERP	0.944472	Early stage	Low TmS	0	3519	0	3519
BRCA.ERP	0.16058	Early stage	Low TmS	0	3226	0	3226
BRCA.ERP	1.37568	Early stage	Low TmS	0	3091	0	3091
BRCA.ERP	4.18396	Early stage	High TmS	0	2596	0	2596
BRCA.ERP	1.84542	Early stage	Low TmS	0	1162	0	1162
BRCA.ERP	0.756972	Early stage	Low TmS	0	412	0	412
BRCA.ERP	1.33587	Early stage	Low TmS	0	551	0	551
BRCA.ERP	0.453077	Early stage	Low TmS	1	1900	1	1543
BRCA.ERP	2.55659	Early stage	High TmS	0	360	0	360
BRCA.ERP	1.24632	Early stage	Low TmS	0	352	0	352
BRCA.ERP	3.34095	Early stage	High TmS	0	646	0	646
BRCA.ERP	0.470397	Early stage	Low TmS	0	404	0	404
BRCA.ERP	1.25185	Early stage	Low TmS	0	762	0	762
BRCA.ERP	7.16176	Early stage	High TmS	0	519	0	519
BRCA.ERP	11.0746	Early stage	High TmS	0	447	0	447
BRCA.ERP	2.98018	Early stage	High TmS	0	450	0	450
BRCA.ERP	0.612609	Early stage	Low TmS	0	677	0	677
BRCA.ERP	2.90741	Early stage	High TmS	0	376	0	376
BRCA.ERP	3.79369	Early stage	High TmS	0	596	0	596
BRCA.ERP	1.39382	Early stage	Low TmS	0	681	0	681
BRCA.ERP	1.23068	Early stage	Low TmS	0	64	0	64
BRCA.ERP	0.909046	Early stage	Low TmS	0	973	0	973
BRCA.ERP	0.529435	Early stage	Low TmS	0	1783	0	1783
BRCA.ERP	1.06189	Early stage	Low TmS	0	1219	0	1219
BRCA.ERP	0.670451	Early stage	Low TmS	0	878	0	878
BRCA.ERP	1.0975	Early stage	Low TmS	0	679	0	679
BRCA.ERP	8.46054	Early stage	High TmS	0	620	0	620
BRCA.ERP	0.677971	Early stage	Low TmS	0	1996	0	1996
BRCA.ERP	0.779849	Early stage	Low TmS	1	1275	0	1275
BRCA.ERP	4.48262	Early stage	High TmS	0	1301	0	1301
BRCA.ERP	1.70944	Early stage	Low TmS	0	528	0	528
BRCA.ERP	0.157179	Early stage	Low TmS	0	600	0	600
BRCA.ERP	0.358787	Early stage	Low TmS	0	1220	0	1220
BRCA.ERP	0.954345	Early stage	Low TmS	0	1953	0	1953
BRCA.ERP	1.24285	Early stage	Low TmS	0	2645	0	2645
BRCA.ERP	0.951252	Early stage	Low TmS	0	572	0	572
BRCA.ERP	0.300132	Early stage	Low TmS	0	562	0	562
BRCA.ERP	0.599472	Early stage	Low TmS	0	421	0	421
BRCA.ERP	0.565192	Early stage	Low TmS	0	529	0	529
BRCA.ERP	1.65544	Early stage	Low TmS	0	424	0	424
BRCA.ERP	0.523145	Early stage	Low TmS	0	518	0	518
BRCA.ERP	0.852757	Early stage	Low TmS	0	347	0	347
BRCA.ERP	2.97478	Early stage	High TmS	0	883	0	883
BRCA.ERP	0.763294	Early stage	Low TmS	0	488	0	488
BRCA.ERP	0.582663	Early stage	Low TmS	0	3256	0	3256
BRCA.ERP	0.434003	Advanced stage	Low TmS	0	348	0	348
BRCA.ERP	0.57713	Advanced stage	Low TmS	0	416	0	416
BRCA.ERP	0.456691	Advanced stage	Low TmS	0	4159	1	1364
BRCA.ERP	1.17112	Advanced stage	Low TmS	1	2348	0	2348
BRCA.ERP	0.284195	Advanced stage	Low TmS	0	1066	0	1066
BRCA.ERP	1.76062	Advanced stage	High TmS	1	825	1	825
BRCA.ERP	2.83981	Advanced stage	High TmS	1	1365	1	653
BRCA.ERP	0.326325	Advanced stage	Low TmS	0	1347	0	1347
BRCA.ERP	1.20108	Advanced stage	Low TmS	0	666	0	666
BRCA.ERP	1.26961	Advanced stage	Low TmS	0	659	0	659
BRCA.ERP	0.430558	Advanced stage	Low TmS	0	1474	0	1474
BRCA.ERP	0.852892	Advanced stage	Low TmS	1	723	0	723
BRCA.ERP	0.464218	Advanced stage	Low TmS	0	528	0	528
BRCA.ERP	0.520993	Advanced stage	Low TmS	0	1847	0	1847
BRCA.ERP	0.350351	Advanced stage	Low TmS	0	595	0	595
BRCA.ERP	1.32376	Advanced stage	Low TmS	0	552	0	552
BRCA.ERP	1.47163	Advanced stage	Low TmS	0	3204	1	2989
BRCA.ERP	0.881704	Advanced stage	Low TmS	0	1206	0	1206
BRCA.ERP	1.55449	Advanced stage	Low TmS	0	222	0	222
BRCA.ERP	1.07941	Advanced stage	Low TmS	0	643	0	643
BRCA.ERP	0.683065	Advanced stage	Low TmS	0	765	0	765
BRCA.ERP	0.673774	Advanced stage	Low TmS	0	679	0	679
BRCA.ERP	2.09679	Advanced stage	High TmS	0	447	1	419
BRCA.ERP	0.907138	Advanced stage	Low TmS	0	418	0	418
BRCA.ERP	0.565491	Advanced stage	Low TmS	0	336	0	336
BRCA.ERP	0.436163	Advanced stage	Low TmS	0	396	0	396
BRCA.ERP	1.33042	Advanced stage	Low TmS	0	31	0	31
BRCA.ERP	0.705298	Advanced stage	Low TmS	0	1614	0	1614
BRCA.ERP	0.639889	Advanced stage	Low TmS	0	274	0	274
BRCA.ERP	0.810677	Advanced stage	Low TmS	0	426	0	426
BRCA.ERP	0.842754	Advanced stage	Low TmS	0	975	0	975
BRCA.ERP	0.528935	Advanced stage	Low TmS	0	304	0	304
BRCA.ERP	1.45043	Advanced stage	Low TmS	1	1127	1	1127
BRCA.ERP	1.87619	Advanced stage	High TmS	1	304	0	304
BRCA.ERP	0.315719	Advanced stage	Low TmS	0	943	1	762
BRCA.ERP	0.183577	Advanced stage	Low TmS	1	3409	1	2557
BRCA.ERP	0.664029	Advanced stage	Low TmS	0	942	0	942
BRCA.ERP	0.301263	Advanced stage	Low TmS	0	365	0	365
BRCA.ERP	0.602522	Advanced stage	Low TmS	0	1006	0	1006
BRCA.ERP	0.596081	Advanced stage	Low TmS	0	31	0	31
BRCA.ERP	0.640453	Advanced stage	Low TmS	0	761	0	761
BRCA.ERP	1.55643	Advanced stage	High TmS	0	30	0	30
BRCA.ERP	0.901583	Advanced stage	Low TmS	0	640	0	640
BRCA.ERP	1.04887	Advanced stage	Low TmS	1	2636	1	766
BRCA.ERP	0.521735	Advanced stage	Low TmS	0	588	0	588
BRCA.ERP	1.11014	Advanced stage	Low TmS	0	987	0	987
BRCA.ERP	0.688848	Advanced stage	Low TmS	1	197	0	197
BRCA.ERP	9.10762	Advanced stage	High TmS	0	762	0	762
BRCA.ERP	0.790375	Advanced stage	Low TmS	0	373	0	373
BRCA.ERP	0.775111	Advanced stage	Low TmS	0	90	0	90
BRCA.ERP	0.848478	Advanced stage	Low TmS	0	10	0	10
BRCA.ERP	1.68952	Advanced stage	High TmS	0	242	0	242
BRCA.ERP	1.27467	Advanced stage	Low TmS	0	213	0	213
BRCA.ERP	1.04793	Advanced stage	Low TmS	0	11	0	11
BRCA.ERP	0.440432	Advanced stage	Low TmS	0	375	0	375
BRCA.ERP	0.32822	Advanced stage	Low TmS	0	9	0	9
BRCA.ERP	0.335909	Advanced stage	Low TmS	0	10	0	10
BRCA.ERP	0.482462	Advanced stage	Low TmS	0	10	0	10
BRCA.ERP	0.436286	Advanced stage	Low TmS	0	162	0	162
BRCA.ERP	0.930247	Advanced stage	Low TmS	0	170	0	170
BRCA.ERP	1.34104	Advanced stage	Low TmS	0	2442	0	2442
BRCA.ERP	0.507078	Advanced stage	Low TmS	1	792	1	792
BRCA.ERP	1.63723	Advanced stage	High TmS	0	1613	1	1066
BRCA.ERP	0.820476	Advanced stage	Low TmS	0	655	1	143
BRCA.ERP	5.99114	Advanced stage	High TmS	0	2190	0	2190
BRCA.ERP	0.867218	Advanced stage	Low TmS	0	798	0	798
BRCA.ERP	1.13851	Advanced stage	Low TmS	1	172	0	172
BRCA.ERP	0.546089	Advanced stage	Low TmS	0	475	0	475
BRCA.ERP	0.325357	Advanced stage	Low TmS	0	989	0	989
BRCA.ERP	1.35357	Advanced stage	Low TmS	1	584	0	584
BRCA.ERP	1.45809	Advanced stage	Low TmS	0	2991	0	2991
BRCA.ERP	1.30905	Advanced stage	Low TmS	0	3316	0	3316
BRCA.ERP	4.8926	Advanced stage	High TmS	0	3009	1	739
BRCA.ERP	2.32034	Advanced stage	High TmS	1	2551	1	1609
BRCA.ERP	0.775631	Advanced stage	Low TmS	0	2991	0	2991
BRCA.ERP	0.715312	Advanced stage	Low TmS	0	2868	0	2868
BRCA.ERP	0.287157	Advanced stage	Low TmS	0	3660	0	3660
BRCA.ERP	0.567963	Advanced stage	Low TmS	0	3430	0	3430
BRCA.ERP	2.29262	Advanced stage	High TmS	0	3030	0	3030
BRCA.ERP	0.918427	Advanced stage	Low TmS	0	2605	0	2605
BRCA.ERP	3.1356	Advanced stage	High TmS	0	2632	0	2632
BRCA.ERP	0.446803	Advanced stage	Low TmS	1	1649	1	1304
BRCA.ERP	0.678599	Advanced stage	Low TmS	0	1013	0	1013
BRCA.ERP	1.55635	Advanced stage	High TmS	1	3941	1	2717
BRCA.ERP	0.291723	Advanced stage	Low TmS	0	7126	1	1100
BRCA.ERP	2.92559	Advanced stage	High TmS	0	4929	0	4929
BRCA.ERP	0.86745	Advanced stage	Low TmS	0	5156	0	5156
BRCA.ERP	1.28539	Advanced stage	Low TmS	1	3461	1	2011
BRCA.ERP	0.643655	Advanced stage	Low TmS	0	2072	0	2072
BRCA.ERP	0.672812	Advanced stage	Low TmS	0	1919	0	1919
BRCA.ERP	1.56277	Advanced stage	High TmS	0	1191	0	1191
BRCA.ERP	0.395992	Advanced stage	Low TmS	0	2136	0	2136
BRCA.ERP	0.798517	Advanced stage	Low TmS	0	1132	0	1132
BRCA.ERP	1.03343	Advanced stage	Low TmS	0	974	0	974
BRCA.ERP	2.7738	Advanced stage	High TmS	0	2255	0	2255
BRCA.ERP	0.469781	Advanced stage	Low TmS	0	78	0	78
BRCA.ERP	0.711495	Advanced stage	Low TmS	0	435	0	435
BRCA.ERP	0.67653	Advanced stage	Low TmS	0	702	0	702
BRCA.ERP	0.677197	Advanced stage	Low TmS	0	414	0	414
BRCA.ERP	2.27219	Advanced stage	High TmS	1	612	1	612
BRCA.ERP	0.408829	Advanced stage	Low TmS	1	811	0	811
BRCA.ERP	0.656388	Advanced stage	Low TmS	1	2207	0	2207
BRCA.ERP	0.793457	Advanced stage	Low TmS	1	365	1	365
BRCA.ERP	2.27975	Advanced stage	High TmS	1	959	0	959
BRCA.ERP	2.4075	Advanced stage	High TmS	1	1388	0	1388
BRCA.ERP	0.569501	Advanced stage	Low TmS	0	287	0	287
BRCA.ERP	1.92884	Advanced stage	High TmS	0	380	0	380
BRCA.ERP	0.651552	Advanced stage	Low TmS	0	480	0	480
BRCA.ERP	0.354618	Advanced stage	Low TmS	0	620	0	620
BRCA.ERP	1.32466	Advanced stage	Low TmS	0	565	0	565
BRCA.ERP	0.399668	Advanced stage	Low TmS	0	541	0	541
BRCA.ERP	0.400696	Advanced stage	Low TmS	0	783	0	783
BRCA.ERP	0.140896	Advanced stage	Low TmS	1	377	1	377
BRCA.ERP	0.336717	Advanced stage	Low TmS	0	448	0	448
BRCA.ERP	0.966748	Advanced stage	Low TmS	0	664	0	664
BRCA.ERP	0.298129	Advanced stage	Low TmS	0	496	0	496
BRCA.ERP	0.815798	Advanced stage	Low TmS	0	466	0	466
BRCA.ERP	0.762443	Advanced stage	Low TmS	0	472	0	472
BRCA.ERP	0.511257	Advanced stage	Low TmS	1	302	1	302
BRCA.ERP	2.47482	Advanced stage	High TmS	0	430	0	430
BRCA.ERP	0.531544	Advanced stage	Low TmS	0	499	0	499
BRCA.ERP	1.70862	Advanced stage	High TmS	0	519	0	519
BRCA.ERP	3.62889	Advanced stage	High TmS	0	307	0	307
BRCA.ERP	0.317323	Advanced stage	Low TmS	0	398	0	398
BRCA.ERP	1.70595	Advanced stage	High TmS	0	373	0	373
BRCA.ERP	0.839147	Advanced stage	Low TmS	0	563	0	563
BRCA.ERP	0.587859	Advanced stage	Low TmS	1	385	1	21
BRCA.ERP	2.02835	Advanced stage	High TmS	0	1047	0	1047
BRCA.ERP	2.75974	Advanced stage	High TmS	0	1359	0	1359
BRCA.ERP	1.20545	Advanced stage	Low TmS	0	710	0	710
BRCA.ERP	0.326464	Advanced stage	Low TmS	1	1004	0	1004
BRCA.ERP	1.94581	Advanced stage	High TmS	1	821	1	597
BRCA.ERP	0.368648	Advanced stage	Low TmS	0	1000	0	1000
BRCA.ERP	0.760718	Advanced stage	Low TmS	0	1063	0	1063
BRCA.ERP	0.969636	Advanced stage	Low TmS	0	1269	0	1269
BRCA.ERP	4.58587	Advanced stage	High TmS	0	847	0	847
BRCA.ERP	3.48419	Advanced stage	High TmS	0	554	0	554
BRCA.ERP	1.08102	Advanced stage	Low TmS	0	788	0	788
BRCA.ERP	0.814436	Advanced stage	Low TmS	0	225	0	225
BRCA.ERP	1.54013	Advanced stage	Low TmS	0	2019	0	2019
BRCA.ERP	1.07523	Advanced stage	Low TmS	0	402	0	402
BRCA.ERP	3.3985	Advanced stage	High TmS	0	466	1	258
BRCA.ERP	1.69539	Advanced stage	High TmS	0	80	0	80
BRCA.ERP	3.83285	Advanced stage	High TmS	0	532	0	532
BRCA.ERP	0.556074	Advanced stage	Low TmS	0	849	1	681
BRCA.ERP	0.67798	Advanced stage	Low TmS	0	1062	0	1062
BRCA.ERP	2.98309	Advanced stage	High TmS	0	792	0	792
BRCA.ERP	0.770498	Advanced stage	Low TmS	0	641	0	641
BRCA.ERP	0.194509	Advanced stage	Low TmS	0	574	0	574
BRCA.ERP	0.542609	Advanced stage	Low TmS	0	467	0	467
BRCA.ERP	3.3735	Advanced stage	High TmS	0	3287	1	181
BRCA.TNBC	0.469131	Early stage	Low TmS	1	967	1	967
BRCA.TNBC	3.24622	Early stage	Low TmS	0	584	0	584
BRCA.TNBC	2.92239	Early stage	Low TmS	0	2246	0	2246
BRCA.TNBC	1.94194	Early stage	Low TmS	0	2654	0	2654
BRCA.TNBC	2.54045	Early stage	Low TmS	1	754	1	382
BRCA.TNBC	8.22716	Early stage	High TmS	0	1027	0	1027
BRCA.TNBC	2.54945	Early stage	Low TmS	0	2426	0	2426
BRCA.TNBC	1.21576	Early stage	Low TmS	0	1534	1	1239
BRCA.TNBC	5.84331	Early stage	High TmS	0	533	0	533
BRCA.TNBC	3.03868	Early stage	Low TmS	0	554	0	554
BRCA.TNBC	2.59029	Early stage	Low TmS	0	965	0	965
BRCA.TNBC	7.1381	Early stage	High TmS	0	2770	0	2770
BRCA.TNBC	1.4262	Early stage	Low TmS	1	912	1	574
BRCA.TNBC	3.44331	Early stage	Low TmS	1	1439	0	1439
BRCA.TNBC	3.00438	Early stage	Low TmS	1	1093	1	802
BRCA.TNBC	1.42013	Early stage	Low TmS	0	1074	0	1074
BRCA.TNBC	2.47632	Early stage	Low TmS	0	1085	0	1085
BRCA.TNBC	3.13404	Early stage	Low TmS	0	722	0	722
BRCA.TNBC	2.8377	Early stage	Low TmS	0	441	0	441
BRCA.TNBC	3.25605	Early stage	Low TmS	0	644	0	644
BRCA.TNBC	2.34421	Early stage	Low TmS	0	368	0	368
BRCA.TNBC	1.77362	Early stage	Low TmS	0	313	0	313
BRCA.TNBC	3.91933	Early stage	Low TmS	0	285	0	285
BRCA.TNBC	5.63061	Early stage	High TmS	0	266	0	266
BRCA.TNBC	4.93966	Early stage	High TmS	0	304	0	304
BRCA.TNBC	3.1242	Early stage	Low TmS	0	30	0	30
BRCA.TNBC	9.38478	Early stage	High TmS	0	413	0	413
BRCA.TNBC	6.69801	Early stage	High TmS	0	34	0	34
BRCA.TNBC	1.26424	Early stage	Low TmS	0	52	0	52
BRCA.TNBC	1.30472	Early stage	Low TmS	0	10	0	10
BRCA.TNBC	5.65633	Early stage	High TmS	0	10	0	10
BRCA.TNBC	0.923982	Early stage	Low TmS	0	231	0	231
BRCA.TNBC	1.3811	Early stage	Low TmS	0	10	0	10
BRCA.TNBC	2.17563	Early stage	Low TmS	0	10	0	10
BRCA.TNBC	2.88149	Early stage	Low TmS	0	997	0	997
BRCA.TNBC	1.48316	Early stage	Low TmS	0	1587	0	1587
BRCA.TNBC	3.91128	Early stage	Low TmS	0	1140	0	1140
BRCA.TNBC	4.44985	Early stage	High TmS	0	3248	0	3248
BRCA.TNBC	5.70366	Early stage	High TmS	0	3286	0	3286
BRCA.TNBC	0.833919	Early stage	Low TmS	0	1842	0	1842
BRCA.TNBC	1.95799	Early stage	Low TmS	0	819	0	819
BRCA.TNBC	0.525795	Early stage	Low TmS	0	4275	0	4275
BRCA.TNBC	6.13176	Early stage	High TmS	0	1988	0	1988
BRCA.TNBC	5.48386	Early stage	High TmS	0	3261	0	3261
BRCA.TNBC	1.78034	Early stage	Low TmS	0	3807	1	1136
BRCA.TNBC	5.38395	Early stage	High TmS	0	3296	1	588
BRCA.TNBC	3.37266	Early stage	Low TmS	0	3072	0	3072
BRCA.TNBC	4.67642	Early stage	High TmS	0	3021	0	3021
BRCA.TNBC	2.70751	Early stage	Low TmS	0	1026	0	1026
BRCA.TNBC	2.02197	Early stage	Low TmS	1	2854	1	1640
BRCA.TNBC	7.35291	Early stage	High TmS	0	4361	0	4361
BRCA.TNBC	1.70022	Early stage	Low TmS	1	3063	1	2041
BRCA.TNBC	1.88832	Early stage	Low TmS	0	8605	1	3076
BRCA.TNBC	2.66197	Early stage	Low TmS	0	2281	1	1516
BRCA.TNBC	2.2041	Early stage	Low TmS	0	1820	0	1820
BRCA.TNBC	2.83753	Early stage	Low TmS	0	1203	0	1203
BRCA.TNBC	5.68527	Early stage	High TmS	0	1572	0	1572
BRCA.TNBC	0.852981	Early stage	Low TmS	0	1871	0	1871
BRCA.TNBC	3.36086	Early stage	Low TmS	0	2371	0	2371
BRCA.TNBC	7.76064	Early stage	High TmS	0	293	0	293
BRCA.TNBC	1.07678	Early stage	Low TmS	0	701	0	701
BRCA.TNBC	2.45592	Early stage	Low TmS	0	149	0	149
BRCA.TNBC	0.510369	Early stage	Low TmS	1	1692	0	1692
BRCA.TNBC	2.29785	Early stage	Low TmS	1	224	1	224
BRCA.TNBC	2.91688	Early stage	Low TmS	1	1556	0	1556
BRCA.TNBC	1.37257	Early stage	Low TmS	1	1694	1	1694
BRCA.TNBC	4.10557	Early stage	Low TmS	1	3472	0	3472
BRCA.TNBC	3.64368	Early stage	Low TmS	0	383	0	383
BRCA.TNBC	2.46579	Early stage	Low TmS	0	5	0	5
BRCA.TNBC	3.10819	Early stage	Low TmS	0	439	0	439
BRCA.TNBC	1.89696	Early stage	Low TmS	0	431	0	431
BRCA.TNBC	3.71615	Early stage	Low TmS	0	611	0	611
BRCA.TNBC	6.01779	Early stage	High TmS	0	441	0	441
BRCA.TNBC	2.22543	Early stage	Low TmS	0	499	0	499
BRCA.TNBC	3.35762	Early stage	Low TmS	0	488	0	488
BRCA.TNBC	1.20779	Early stage	Low TmS	0	397	0	397
BRCA.TNBC	1.63409	Early stage	Low TmS	0	410	0	410
BRCA.TNBC	19.3278	Early stage	High TmS	0	1434	0	1434
BRCA.TNBC	1.41616	Early stage	Low TmS	0	1174	1	971
BRCA.TNBC	1.94392	Early stage	Low TmS	0	1935	0	1935
BRCA.TNBC	3.07466	Early stage	Low TmS	0	762	0	762
BRCA.TNBC	2.02899	Early stage	Low TmS	0	2329	0	2329
BRCA.TNBC	1.71762	Early stage	Low TmS	0	1523	0	1523
BRCA.TNBC	7.45142	Early stage	High TmS	0	3247	0	3247
BRCA.TNBC	7.11152	Early stage	High TmS	0	3121	0	3121
BRCA.TNBC	7.17137	Early stage	High TmS	0	1062	0	1062
BRCA.TNBC	0.811191	Early stage	Low TmS	0	1039	0	1039
BRCA.TNBC	2.65151	Early stage	Low TmS	0	1266	0	1266
BRCA.TNBC	7.84484	Early stage	High TmS	0	1417	0	1417
BRCA.TNBC	1.30102	Early stage	Low TmS	0	1239	0	1239
BRCA.TNBC	4.6741	Early stage	High TmS	0	21	0	21
BRCA.TNBC	11.2834	Early stage	High TmS	0	24	0	24
BRCA.TNBC	1.8242	Early stage	Low TmS	0	789	0	789
BRCA.TNBC	3.11605	Early stage	Low TmS	0	907	0	907
BRCA.TNBC	1.26961	Early stage	Low TmS	0	607	0	607
BRCA.TNBC	0.94042	Early stage	Low TmS	0	3342	0	3342
BRCA.TNBC	9.334	Early stage	High TmS	0	2406	0	2406
BRCA.TNBC	8.45417	Early stage	High TmS	0	2155	0	2155
BRCA.TNBC	2.52916	Early stage	Low TmS	0	2193	0	2193
BRCA.TNBC	1.6812	Early stage	Low TmS	0	79	0	79
BRCA.TNBC	0.740136	Early stage	Low TmS	0	477	0	477
BRCA.TNBC	1.19917	Early stage	Low TmS	0	441	0	441
BRCA.TNBC	6.14223	Early stage	High TmS	0	1780	0	1780
BRCA.TNBC	1.80097	Early stage	Low TmS	0	1106	0	1106
BRCA.TNBC	4.24343	Early stage	High TmS	0	714	0	714
BRCA.TNBC	20.1826	Early stage	High TmS	0	428	0	428
BRCA.TNBC	2.5628	Early stage	Low TmS	0	858	0	858
BRCA.TNBC	4.13188	Early stage	High TmS	0	586	0	586
BRCA.TNBC	2.83546	Advanced stage	High TmS	1	548	1	102
BRCA.TNBC	2.23339	Advanced stage	High TmS	1	255	1	255
BRCA.TNBC	2.31743	Advanced stage	High TmS	1	1032	1	682
BRCA.TNBC	1.23148	Advanced stage	Low TmS	0	2222	0	2222
BRCA.TNBC	1.03691	Advanced stage	Low TmS	0	227	0	227
BRCA.TNBC	1.68952	Advanced stage	Low TmS	0	242	0	242
BRCA.TNBC	4.08976	Advanced stage	High TmS	1	524	1	268
BRCA.TNBC	4.76859	Advanced stage	High TmS	1	1993	1	834
BRCA.TNBC	3.87336	Advanced stage	High TmS	0	4285	0	4285
BRCA.TNBC	1.90062	Advanced stage	High TmS	1	639	1	563
BRCA.TNBC	3.59031	Advanced stage	High TmS	0	134	0	134
BRCA.TNBC	2.36089	Advanced stage	High TmS	0	366	0	366
BRCA.TNBC	0.975653	Advanced stage	Low TmS	0	1836	1	1619
BRCA.TNBC	1.96129	Advanced stage	High TmS	1	266	1	155
BRCA.TNBC	4.35327	Advanced stage	High TmS	0	1309	1	1303
BRCA.TNBC	2.89367	Advanced stage	High TmS	1	239	1	207
BRCA.TNBC	9.24673	Advanced stage	High TmS	0	608	0	608
BRCA.TNBC	3.05261	Advanced stage	High TmS	0	532	0	532
BRCA.TNBC	5.01858	Advanced stage	High TmS	0	302	0	302
KIRP	0.89871	Early stage	High TmS	0	2298	0	2298
KIRP	5.6648	Early stage	High TmS	0	1795	0	1795
KIRP	0.605476	Early stage	Low TmS	1	1771	1	790
KIRP	4.45661	Early stage	High TmS	0	3050	0	3050
KIRP	0.609139	Early stage	Low TmS	0	1731	0	1731
KIRP	0.863383	Early stage	Low TmS	0	2790	1	506
KIRP	0.342904	Early stage	Low TmS	0	1060	0	1060
KIRP	0.410955	Early stage	Low TmS	0	1728	0	1728
KIRP	1.05915	Early stage	High TmS	0	1213	0	1213
KIRP	0.885559	Early stage	High TmS	0	934	0	934
KIRP	1.80261	Early stage	High TmS	0	893	0	893
KIRP	0.216928	Early stage	Low TmS	1	492	0	492
KIRP	6.38543	Early stage	High TmS	0	684	0	684
KIRP	1.28355	Early stage	High TmS	0	3	0	3
KIRP	4.31226	Early stage	High TmS	0	7	0	7
KIRP	0.500065	Early stage	Low TmS	0	506	1	493
KIRP	0.742608	Early stage	Low TmS	0	927	0	927
KIRP	1.32549	Early stage	High TmS	0	896	0	896
KIRP	0.15033	Early stage	Low TmS	0	709	0	709
KIRP	0.216351	Early stage	Low TmS	0	436	0	436
KIRP	0.334677	Early stage	Low TmS	0	516	0	516
KIRP	0.38422	Early stage	Low TmS	0	496	0	496
KIRP	0.712385	Early stage	Low TmS	0	479	0	479
KIRP	0.247594	Early stage	Low TmS	0	252	0	252
KIRP	1.7342	Early stage	High TmS	0	379	0	379
KIRP	20.3742	Early stage	High TmS	0	1906	0	1906
KIRP	1.16824	Early stage	High TmS	0	616	0	616
KIRP	1.43344	Early stage	High TmS	0	510	0	510
KIRP	6.33601	Early stage	High TmS	0	618	0	618
KIRP	1.11789	Early stage	High TmS	0	883	0	883
KIRP	0.3115	Early stage	Low TmS	0	309	0	309
KIRP	0.43685	Early stage	Low TmS	1	1536	0	1536
KIRP	1.40622	Early stage	High TmS	0	803	0	803
KIRP	0.334612	Early stage	Low TmS	0	585	1	564
KIRP	3.33742	Early stage	High TmS	0	524	0	524
KIRP	0.273377	Early stage	Low TmS	0	5	0	5
KIRP	0.917763	Early stage	High TmS	0	374	0	374
KIRP	2.84588	Early stage	High TmS	0	586	0	586
KIRP	4.03091	Early stage	High TmS	0	1454	0	1454
KIRP	1.13166	Early stage	High TmS	0	1242	0	1242
KIRP	9.55436	Early stage	High TmS	0	403	0	403
KIRP	1.24913	Early stage	High TmS	0	364	0	364
KIRP	2.23688	Early stage	High TmS	0	1864	0	1864
KIRP	2.04197	Early stage	High TmS	0	799	0	799
KIRP	0.366685	Early stage	Low TmS	0	218	0	218
KIRP	0.198623	Early stage	Low TmS	0	1093	0	1093
KIRP	0.663518	Early stage	Low TmS	0	114	0	114
KIRP	1.02441	Early stage	High TmS	0	445	0	445
KIRP	1.94334	Early stage	High TmS	0	2460	0	2460
KIRP	0.990777	Early stage	High TmS	0	1856	0	1856
KIRP	0.868542	Early stage	High TmS	0	757	0	757
KIRP	2.07357	Early stage	High TmS	0	398	0	398
KIRP	1.48196	Early stage	High TmS	0	73	0	73
KIRP	0.617882	Early stage	Low TmS	0	2765	0	2765
KIRP	9.86508	Early stage	High TmS	0	2173	0	2173
KIRP	0.356724	Early stage	Low TmS	0	768	0	768
KIRP	0.31283	Early stage	Low TmS	0	2453	1	1447
KIRP	0.470005	Early stage	Low TmS	0	393	0	393
KIRP	0.735343	Early stage	Low TmS	0	841	0	841
KIRP	1.57869	Early stage	High TmS	0	546	0	546
KIRP	0.253885	Early stage	Low TmS	0	392	0	392
KIRP	0.156794	Early stage	Low TmS	0	496	0	496
KIRP	0.509359	Early stage	Low TmS	0	608	0	608
KIRP	5.19885	Early stage	High TmS	1	2941	0	2941
KIRP	1.40808	Early stage	High TmS	0	376	0	376
KIRP	1.66228	Early stage	High TmS	0	885	0	885
KIRP	0.876584	Early stage	High TmS	0	347	0	347
KIRP	0.972708	Early stage	High TmS	0	845	0	845
KIRP	2.3482	Early stage	High TmS	0	924	0	924
KIRP	1.39116	Early stage	High TmS	0	841	0	841
KIRP	1.58308	Early stage	High TmS	0	536	0	536
KIRP	1.09806	Early stage	High TmS	0	947	0	947
KIRP	0.419209	Early stage	Low TmS	0	3015	0	3015
KIRP	1.20459	Early stage	High TmS	0	2400	0	2400
KIRP	3.06652	Early stage	High TmS	0	600	0	600
KIRP	0.67897	Early stage	Low TmS	0	540	0	540
KIRP	0.915213	Early stage	High TmS	0	1457	0	1457
KIRP	0.609257	Early stage	Low TmS	0	1357	0	1357
KIRP	0.685415	Early stage	Low TmS	0	876	0	876
KIRP	0.705931	Early stage	Low TmS	0	823	0	823
KIRP	0.201907	Early stage	Low TmS	0	1257	0	1257
KIRP	0.200153	Early stage	Low TmS	0	1266	0	1266
KIRP	0.913801	Early stage	High TmS	0	1615	0	1615
KIRP	0.999152	Early stage	High TmS	0	548	0	548
KIRP	0.633357	Early stage	Low TmS	0	3571	1	3157
KIRP	2.88268	Early stage	High TmS	0	3811	0	3811
KIRP	0.342638	Early stage	Low TmS	0	3010	0	3010
KIRP	0.387013	Early stage	Low TmS	0	2167	1	55
KIRP	0.305167	Early stage	Low TmS	1	933	0	933
KIRP	0.37319	Early stage	Low TmS	0	1562	0	1562
KIRP	1.75125	Early stage	High TmS	0	965	0	965
KIRP	5.95268	Early stage	High TmS	0	1188	1	1157
KIRP	0.586275	Early stage	Low TmS	0	484	0	484
KIRP	1.46684	Early stage	High TmS	0	205	0	205
KIRP	0.71951	Advanced stage	High TmS	1	139	1	96
KIRP	8.43317	Advanced stage	High TmS	0	1567	1	286
KIRP	2.14753	Advanced stage	High TmS	0	1186	1	324
KIRP	0.828509	Advanced stage	High TmS	0	390	0	390
KIRP	1.68242	Advanced stage	High TmS	0	373	0	373
KIRP	1.88414	Advanced stage	High TmS	1	1070	0	1070
KIRP	0.633576	Advanced stage	Low TmS	0	780	0	780
KIRP	2.06511	Advanced stage	High TmS	1	258	1	258
KIRP	2.16381	Advanced stage	High TmS	1	395	1	296
KIRP	3.23276	Advanced stage	High TmS	1	293	1	138
KIRP	3.84512	Advanced stage	High TmS	0	2060	1	332
KIRP	12.3067	Advanced stage	High TmS	0	1251	0	1251
KIRP	0.741918	Advanced stage	High TmS	0	1029	0	1029
KIRP	1.39475	Advanced stage	High TmS	0	361	0	361
KIRP	2.18549	Advanced stage	High TmS	0	452	0	452
KIRP	0.58515	Advanced stage	Low TmS	0	2639	0	2639
KIRP	1.4665	Advanced stage	High TmS	1	270	1	127
KIRP	3.43728	Advanced stage	High TmS	1	697	1	130
KIRP	3.29422	Advanced stage	High TmS	1	1314	1	972
KIRP	4.69158	Advanced stage	High TmS	1	658	1	340
KIRP	3.06259	Advanced stage	High TmS	0	921	0	921
KIRP	2.34015	Advanced stage	High TmS	0	792	0	792
KIRP	5.84227	Advanced stage	High TmS	0	771	0	771
KIRP	2.45816	Advanced stage	High TmS	0	233	0	233
KIRP	0.700777	Advanced stage	High TmS	0	29	0	29
KIRP	1.42216	Advanced stage	High TmS	1	241	1	188
KIRP	5.36213	Advanced stage	High TmS	0	84	0	84
KIRP	0.637366	Advanced stage	Low TmS	0	3760	0	3760
KIRP	0.640205	Advanced stage	High TmS	0	2839	1	229
KIRP	0.443549	Advanced stage	Low TmS	0	1516	0	1516
KIRP	1.24717	Advanced stage	High TmS	1	343	1	50
KIRP	3.57228	Advanced stage	High TmS	1	325	1	109
KIRP	3.51158	Advanced stage	High TmS	0	36	0	36
KIRP	3.51071	Advanced stage	High TmS	0	13	0	13
KIRP	3.6202	Advanced stage	High TmS	1	122	1	122
KIRP	0.600141	Advanced stage	Low TmS	0	765	0	765
KIRP	1.12972	Advanced stage	High TmS	1	624	1	110
KIRP	1.47742	Advanced stage	High TmS	1	514	1	209
KIRP	0.240333	Advanced stage	Low TmS	0	5925	0	5925
KIRP	2.55776	Advanced stage	High TmS	0	112	0	112
KIRP	1.30771	Advanced stage	High TmS	0	511	0	511
KIRP	1.71365	Advanced stage	High TmS	0	62	0	62
KIRP	13.3321	Advanced stage	High TmS	1	321	1	220
KIRP	1.73478	Advanced stage	High TmS	0	3035	0	3035
KIRP	13.7082	Advanced stage	High TmS	1	201	1	44
KIRP	0.544847	Advanced stage	Low TmS	0	1590	1	232
KIRP	0.90756	Advanced stage	High TmS	1	487	1	41
KIRP	0.871197	Advanced stage	High TmS	1	363	1	363
KIRP	1.86301	Advanced stage	High TmS	1	1136	1	679
KIRP	0.879901	Advanced stage	High TmS	0	657	0	657
KIRP	2.79772	Advanced stage	High TmS	0	567	0	567
HNSC	0.615375	Early stage	Low TmS	0	725	0	725
HNSC	2.00977	Early stage	High TmS	0	1157	0	1157
HNSC	0.894167	Early stage	Low TmS	0	1584	0	1584
HNSC	0.128342	Early stage	Low TmS	0	2143	0	2143
HNSC	0.51873	Early stage	Low TmS	0	1428	0	1428
HNSC	0.878824	Early stage	Low TmS	0	1179	0	1179
HNSC	0.996295	Early stage	Low TmS	0	1628	1	230
HNSC	0.226198	Early stage	Low TmS	0	1309	1	1148
HNSC	0.514081	Early stage	Low TmS	0	379	0	379
HNSC	0.804939	Early stage	Low TmS	0	759	0	759
HNSC	0.332356	Early stage	Low TmS	1	521	1	454
HNSC	13.805	Early stage	High TmS	0	930	0	930
HNSC	0.459289	Early stage	Low TmS	0	156	0	156
HNSC	5.08835	Early stage	High TmS	0	1077	0	1077
HNSC	3.03614	Early stage	High TmS	1	624	0	624
HNSC	1.12382	Early stage	High TmS	1	144	0	144
HNSC	0.697988	Early stage	Low TmS	0	4282	0	4282
HNSC	7.44847	Early stage	High TmS	1	334	1	334
HNSC	0.72543	Early stage	Low TmS	0	5252	0	5252
HNSC	0.108393	Early stage	Low TmS	0	3381	0	3381
HNSC	2.41052	Early stage	High TmS	1	572	0	572
HNSC	0.443105	Early stage	Low TmS	1	385	1	385
HNSC	1.27689	Early stage	High TmS	1	160	0	160
HNSC	0.159948	Early stage	Low TmS	1	663	1	663
HNSC	1.81333	Early stage	High TmS	1	327	1	327
HNSC	0.443938	Early stage	Low TmS	0	2347	0	2347
HNSC	0.51194	Early stage	Low TmS	0	1095	0	1095
HNSC	5.58486	Early stage	High TmS	1	1459	1	1459
HNSC	0.626907	Early stage	Low TmS	1	560	1	560
HNSC	1.00303	Early stage	High TmS	1	1081	0	1081
HNSC	1.15332	Early stage	High TmS	1	294	0	294
HNSC	0.0855042	Early stage	Low TmS	1	3059	0	3059
HNSC	0.249034	Early stage	Low TmS	1	4760	1	3282
HNSC	1.27808	Early stage	High TmS	1	2570	1	2570
HNSC	0.375231	Early stage	Low TmS	1	506	1	506
HNSC	0.297396	Early stage	Low TmS	1	194	1	194
HNSC	0.666322	Early stage	Low TmS	0	773	0	773
HNSC	0.301113	Early stage	Low TmS	0	701	0	701
HNSC	0.465855	Early stage	Low TmS	0	491	0	491
HNSC	0.183507	Early stage	Low TmS	0	866	0	866
HNSC	0.0145843	Early stage	Low TmS	0	485	0	485
HNSC	0.550522	Early stage	Low TmS	0	1172	0	1172
HNSC	0.79092	Advanced stage	High TmS	1	462	1	396
HNSC	0.356594	Advanced stage	High TmS	0	722	1	517
HNSC	1.7733	Advanced stage	High TmS	0	1288	0	1288
HNSC	0.737758	Advanced stage	High TmS	0	520	1	248
HNSC	1.23687	Advanced stage	High TmS	0	623	0	623
HNSC	1.38216	Advanced stage	High TmS	0	644	0	644
HNSC	0.907377	Advanced stage	High TmS	0	122	1	66
HNSC	1.60403	Advanced stage	High TmS	0	1273	0	1273
HNSC	0.142802	Advanced stage	Low TmS	0	278	1	175
HNSC	5.83337	Advanced stage	High TmS	0	1699	0	1699
HNSC	1.03032	Advanced stage	High TmS	1	142	1	79
HNSC	0.190263	Advanced stage	Low TmS	0	1560	0	1560
HNSC	1.60436	Advanced stage	High TmS	0	1724	0	1724
HNSC	0.448329	Advanced stage	High TmS	0	392	0	392
HNSC	0.155845	Advanced stage	Low TmS	0	817	0	817
HNSC	0.14432	Advanced stage	Low TmS	1	998	1	243
HNSC	0.341573	Advanced stage	High TmS	0	1737	0	1737
HNSC	0.019865	Advanced stage	Low TmS	0	625	0	625
HNSC	2.75261	Advanced stage	High TmS	1	436	0	436
HNSC	1.57121	Advanced stage	High TmS	1	1394	1	1302
HNSC	0.698055	Advanced stage	High TmS	1	839	1	224
HNSC	0.462351	Advanced stage	High TmS	1	397	1	397
HNSC	0.592345	Advanced stage	High TmS	0	1278	0	1278
HNSC	1.1378	Advanced stage	High TmS	0	1409	0	1409
HNSC	2.40132	Advanced stage	High TmS	1	377	1	356
HNSC	0.402753	Advanced stage	High TmS	0	2169	0	2169
HNSC	1.41329	Advanced stage	High TmS	1	253	1	53
HNSC	1.32131	Advanced stage	High TmS	1	360	1	276
HNSC	0.655271	Advanced stage	High TmS	1	352	0	352
HNSC	2.31241	Advanced stage	High TmS	1	380	0	380
HNSC	0.306486	Advanced stage	High TmS	1	259	1	123
HNSC	0.718586	Advanced stage	High TmS	0	1523	1	540
HNSC	0.221019	Advanced stage	Low TmS	0	933	0	933
HNSC	0.422753	Advanced stage	High TmS	0	1460	0	1460
HNSC	0.393997	Advanced stage	High TmS	1	727	1	323
HNSC	1.42192	Advanced stage	High TmS	0	1443	0	1443
HNSC	0.385316	Advanced stage	High TmS	1	853	0	853
HNSC	3.16196	Advanced stage	High TmS	1	580	0	580
HNSC	1.14037	Advanced stage	High TmS	1	205	0	205
HNSC	0.62683	Advanced stage	High TmS	1	281	1	101
HNSC	1.57176	Advanced stage	High TmS	0	1584	0	1584
HNSC	0.186302	Advanced stage	Low TmS	1	337	1	156
HNSC	0.30227	Advanced stage	High TmS	0	318	0	318
HNSC	0.404777	Advanced stage	High TmS	1	980	1	436
HNSC	0.18393	Advanced stage	Low TmS	0	1066	0	1066
HNSC	0.282668	Advanced stage	High TmS	0	1183	0	1183
HNSC	0.100703	Advanced stage	Low TmS	1	112	0	112
HNSC	0.228673	Advanced stage	Low TmS	1	988	1	279
HNSC	0.221578	Advanced stage	Low TmS	1	357	1	244
HNSC	0.2745	Advanced stage	High TmS	0	1593	0	1593
HNSC	0.254369	Advanced stage	Low TmS	1	89	1	89
HNSC	0.623053	Advanced stage	High TmS	0	1897	0	1897
HNSC	0.399247	Advanced stage	High TmS	1	317	0	317
HNSC	0.698877	Advanced stage	High TmS	1	129	1	50
HNSC	0.481062	Advanced stage	High TmS	0	1253	0	1253
HNSC	0.900059	Advanced stage	High TmS	1	985	0	985
HNSC	1.36357	Advanced stage	High TmS	0	1721	0	1721
HNSC	0.0328889	Advanced stage	Low TmS	1	403	1	180
HNSC	1.60028	Advanced stage	High TmS	1	129	1	129
HNSC	0.066627	Advanced stage	Low TmS	1	456	1	273
HNSC	0.708801	Advanced stage	High TmS	1	564	1	220
HNSC	0.272331	Advanced stage	High TmS	0	354	0	354
HNSC	0.25763	Advanced stage	High TmS	0	693	1	499
HNSC	0.179639	Advanced stage	Low TmS	1	282	1	247
HNSC	0.432711	Advanced stage	High TmS	0	1435	0	1435
HNSC	0.378587	Advanced stage	High TmS	0	1191	0	1191
HNSC	1.44068	Advanced stage	High TmS	0	1440	0	1440
HNSC	1.99152	Advanced stage	High TmS	1	94	0	94
HNSC	0.216317	Advanced stage	Low TmS	0	889	0	889
HNSC	5.83527	Advanced stage	High TmS	1	279	0	279
HNSC	0.469827	Advanced stage	High TmS	0	1036	0	1036
HNSC	1.02738	Advanced stage	High TmS	0	796	1	614
HNSC	0.488756	Advanced stage	High TmS	0	1430	1	1028
HNSC	0.431806	Advanced stage	High TmS	0	1508	0	1508
HNSC	2.18799	Advanced stage	High TmS	0	754	0	754
HNSC	0.465943	Advanced stage	High TmS	0	181	0	181
HNSC	2.48722	Advanced stage	High TmS	0	4241	1	783
HNSC	0.575306	Advanced stage	High TmS	0	3930	0	3930
HNSC	1.35716	Advanced stage	High TmS	1	3314	1	1859
HNSC	0.0435764	Advanced stage	Low TmS	1	2319	1	284
HNSC	0.225684	Advanced stage	Low TmS	1	584	1	584
HNSC	0.106893	Advanced stage	Low TmS	0	3270	0	3270
HNSC	0.0109774	Advanced stage	Low TmS	0	2886	0	2886
HNSC	3.92427	Advanced stage	High TmS	0	2437	0	2437
HNSC	1.15315	Advanced stage	High TmS	1	545	0	545
HNSC	0.212907	Advanced stage	Low TmS	1	406	1	406
HNSC	0.151691	Advanced stage	Low TmS	0	2641	0	2641
HNSC	1.34409	Advanced stage	High TmS	0	1478	0	1478
HNSC	0.290567	Advanced stage	High TmS	0	1840	0	1840
HNSC	1.72221	Advanced stage	High TmS	1	215	1	215
HNSC	0.456395	Advanced stage	High TmS	0	1315	0	1315
HNSC	0.293713	Advanced stage	High TmS	0	1665	0	1665
HNSC	0.0350916	Advanced stage	Low TmS	0	1899	0	1899
HNSC	0.0960974	Advanced stage	Low TmS	1	292	1	95
HNSC	0.892402	Advanced stage	High TmS	1	2741	0	2741
HNSC	0.450403	Advanced stage	High TmS	1	65	1	65
HNSC	0.151898	Advanced stage	Low TmS	1	295	1	295
HNSC	0.0573851	Advanced stage	Low TmS	1	166	1	157
HNSC	0.236677	Advanced stage	Low TmS	1	804	0	804
HNSC	0.243358	Advanced stage	Low TmS	1	342	0	342
HNSC	2.3427	Advanced stage	High TmS	1	602	1	602
HNSC	0.487116	Advanced stage	High TmS	1	366	1	366
HNSC	0.0910653	Advanced stage	Low TmS	1	1289	0	1289
HNSC	0.242664	Advanced stage	Low TmS	1	459	1	258
HNSC	0.196269	Advanced stage	Low TmS	1	915	1	915
HNSC	2.25771	Advanced stage	High TmS	1	185	0	185
HNSC	8.33224	Advanced stage	High TmS	1	1641	1	1521
HNSC	0.391798	Advanced stage	High TmS	1	2002	0	2002
HNSC	0.204119	Advanced stage	Low TmS	1	217	1	217
HNSC	0.204854	Advanced stage	Low TmS	1	256	1	103
HNSC	0.192856	Advanced stage	Low TmS	1	862	0	862
HNSC	0.228408	Advanced stage	Low TmS	1	126	0	126
HNSC	1.25801	Advanced stage	High TmS	1	56	0	56
HNSC	0.182832	Advanced stage	Low TmS	1	1591	1	1591
HNSC	0.355229	Advanced stage	High TmS	1	393	0	393
HNSC	1.226	Advanced stage	High TmS	1	2166	1	2166
HNSC	1.2669	Advanced stage	High TmS	1	144	0	144
HNSC	0.178708	Advanced stage	Low TmS	0	797	0	797
HNSC	0.168636	Advanced stage	Low TmS	1	577	1	577
HNSC	0.409345	Advanced stage	High TmS	1	521	0	521
HNSC	0.707506	Advanced stage	High TmS	1	2900	1	111
HNSC	0.68549	Advanced stage	High TmS	1	151	1	151
HNSC	0.188154	Advanced stage	Low TmS	1	361	1	361
HNSC	0.274855	Advanced stage	High TmS	1	64	1	64
HNSC	0.673331	Advanced stage	High TmS	0	1512	0	1512
HNSC	1.18203	Advanced stage	High TmS	1	2717	0	2717
HNSC	0.136115	Advanced stage	Low TmS	1	14	0	14
HNSC	0.495358	Advanced stage	High TmS	1	695	1	695
HNSC	0.990005	Advanced stage	High TmS	1	763	0	763
HNSC	0.147724	Advanced stage	Low TmS	1	789	1	494
HNSC	0.391988	Advanced stage	High TmS	1	2	0	2
HNSC	1.0373	Advanced stage	High TmS	1	1037	1	733
HNSC	0.0844147	Advanced stage	Low TmS	1	453	1	453
HNSC	0.318111	Advanced stage	High TmS	1	107	1	107
HNSC	0.0708358	Advanced stage	Low TmS	1	495	1	495
HNSC	2.21064	Advanced stage	High TmS	1	601	1	445
HNSC	0.193599	Advanced stage	Low TmS	1	218	0	218
HNSC	0.61802	Advanced stage	High TmS	1	4680	0	4680
HNSC	0.0961655	Advanced stage	Low TmS	0	573	0	573
HNSC	0.74431	Advanced stage	High TmS	0	1045	0	1045
HNSC	0.523136	Advanced stage	High TmS	0	292	1	161
HNSC	0.813595	Advanced stage	High TmS	1	348	0	348
HNSC	1.42994	Advanced stage	High TmS	0	1131	0	1131
HNSC	0.591892	Advanced stage	High TmS	0	407	1	252
HNSC	0.0538542	Advanced stage	Low TmS	0	1027	1	162
HNSC	2.46987	Advanced stage	High TmS	0	667	1	667
HNSC	2.3094	Advanced stage	High TmS	0	441	0	441
LUSC	9.72345	Early stage	High TmS	1	371	1	357
LUSC	1.72973	Early stage	Low TmS	1	136	0	136
LUSC	1.41876	Early stage	Low TmS	1	146	0	146
LUSC	1.7721	Early stage	Low TmS	1	345	1	273
LUSC	3.8526	Early stage	Low TmS	1	2803	0	2803
LUSC	3.03447	Early stage	Low TmS	1	973	1	940
LUSC	4.92799	Early stage	Low TmS	0	2645	0	2645
LUSC	2.03621	Early stage	Low TmS	1	188	0	188
LUSC	3.41646	Early stage	Low TmS	0	4694	0	4694
LUSC	1.44073	Early stage	Low TmS	0	1519	0	1519
LUSC	4.27415	Early stage	Low TmS	1	1426	1	993
LUSC	1.57205	Early stage	Low TmS	0	2134	0	2134
LUSC	2.11376	Early stage	Low TmS	0	3724	0	3724
LUSC	4.64956	Early stage	Low TmS	1	284	1	284
LUSC	2.32745	Early stage	Low TmS	0	3644	0	3644
LUSC	7.43271	Early stage	High TmS	1	962	0	962
LUSC	1.22466	Early stage	Low TmS	1	2680	0	2680
LUSC	2.15774	Early stage	Low TmS	0	1032	1	817
LUSC	4.31535	Early stage	Low TmS	1	669	1	669
LUSC	4.91964	Early stage	Low TmS	1	223	0	223
LUSC	1.72876	Early stage	Low TmS	1	131	0	131
LUSC	2.2235	Early stage	Low TmS	1	53	0	53
LUSC	8.46243	Early stage	High TmS	1	429	0	429
LUSC	1.38989	Early stage	Low TmS	1	822	0	822
LUSC	1.15994	Early stage	Low TmS	1	1067	0	1067
LUSC	2.26844	Early stage	Low TmS	1	1161	0	1161
LUSC	1.19476	Early stage	Low TmS	1	974	0	974
LUSC	4.21926	Early stage	Low TmS	1	587	0	587
LUSC	0.961361	Early stage	Low TmS	1	291	0	291
LUSC	2.00524	Early stage	Low TmS	1	358	0	358
LUSC	4.44178	Early stage	Low TmS	0	1845	1	229
LUSC	0.360395	Early stage	Low TmS	1	1975	1	746
LUSC	1.21873	Early stage	Low TmS	1	445	0	445
LUSC	1.39374	Early stage	Low TmS	1	1346	1	511
LUSC	2.00797	Early stage	Low TmS	1	24	0	24
LUSC	4.89536	Early stage	Low TmS	1	2625	0	2625
LUSC	1.34192	Early stage	Low TmS	1	2170	1	1779
LUSC	2.14344	Early stage	Low TmS	1	2409	1	346
LUSC	1.65524	Early stage	Low TmS	1	357	0	357
LUSC	2.12386	Early stage	Low TmS	1	573	1	568
LUSC	1.8117	Early stage	Low TmS	1	916	1	840
LUSC	1.71099	Early stage	Low TmS	1	1912	1	428
LUSC	2.0209	Early stage	Low TmS	1	1713	0	1713
LUSC	2.36288	Early stage	Low TmS	0	671	0	671
LUSC	2.00764	Early stage	Low TmS	1	3924	0	3924
LUSC	0.727565	Early stage	Low TmS	0	4068	0	4068
LUSC	1.84763	Early stage	Low TmS	0	2419	0	2419
LUSC	4.5158	Early stage	Low TmS	1	5287	0	5287
LUSC	4.26765	Early stage	Low TmS	1	4601	0	4601
LUSC	0.812777	Early stage	Low TmS	1	1656	1	1656
LUSC	7.62974	Early stage	High TmS	1	143	0	143
LUSC	1.42836	Early stage	Low TmS	1	9	0	9
LUSC	3.7129	Early stage	Low TmS	1	1114	0	1114
LUSC	6.67339	Early stage	High TmS	1	211	1	30
LUSC	1.34968	Early stage	Low TmS	1	3376	1	1912
LUSC	5.32859	Early stage	Low TmS	1	1344	1	1344
LUSC	3.63389	Early stage	Low TmS	1	3600	1	1135
LUSC	12.1106	Early stage	High TmS	1	826	1	149
LUSC	1.82085	Early stage	Low TmS	1	80	0	80
LUSC	0.65087	Early stage	Low TmS	1	1874	0	1874
LUSC	1.32034	Early stage	Low TmS	1	1000	0	1000
LUSC	2.87667	Early stage	Low TmS	1	1984	0	1984
LUSC	3.57056	Early stage	Low TmS	0	2471	0	2471
LUSC	4.45134	Early stage	Low TmS	1	276	1	113
LUSC	2.10086	Early stage	Low TmS	0	1541	0	1541
LUSC	2.39175	Early stage	Low TmS	0	1361	1	245
LUSC	1.77554	Early stage	Low TmS	0	1196	0	1196
LUSC	1.83994	Early stage	Low TmS	1	151	0	151
LUSC	1.14029	Early stage	Low TmS	1	34	0	34
LUSC	0.791742	Early stage	Low TmS	0	804	0	804
LUSC	9.14107	Early stage	High TmS	0	1031	0	1031
LUSC	3.50761	Early stage	Low TmS	0	13	0	13
LUSC	3.78069	Early stage	Low TmS	0	12	0	12
LUSC	6.07872	Early stage	Low TmS	0	247	0	247
LUSC	2.97076	Early stage	Low TmS	0	12	0	12
LUSC	1.7713	Early stage	Low TmS	1	1143	1	946
LUSC	4.29146	Early stage	Low TmS	0	4053	1	565
LUSC	2.74295	Early stage	Low TmS	0	3850	0	3850
LUSC	3.45571	Early stage	Low TmS	0	3387	1	378
LUSC	5.68477	Early stage	Low TmS	1	2086	1	1875
LUSC	2.03073	Early stage	Low TmS	1	1679	1	1448
LUSC	1.64912	Early stage	Low TmS	1	1841	0	1841
LUSC	3.08793	Early stage	Low TmS	1	1107	1	352
LUSC	2.4604	Early stage	Low TmS	0	2080	0	2080
LUSC	4.82554	Early stage	Low TmS	0	2165	0	2165
LUSC	3.96136	Early stage	Low TmS	0	1690	0	1690
LUSC	2.90916	Early stage	Low TmS	1	544	0	544
LUSC	3.54267	Early stage	Low TmS	1	684	0	684
LUSC	2.11439	Early stage	Low TmS	1	1190	1	552
LUSC	4.64942	Early stage	Low TmS	0	1007	0	1007
LUSC	2.83129	Early stage	Low TmS	1	559	1	470
LUSC	2.17761	Early stage	Low TmS	0	849	0	849
LUSC	0.87513	Early stage	Low TmS	0	699	0	699
LUSC	3.27054	Early stage	Low TmS	0	757	0	757
LUSC	1.94321	Early stage	Low TmS	0	653	0	653
LUSC	2.29511	Early stage	Low TmS	1	166	1	154
LUSC	2.5612	Early stage	Low TmS	0	596	0	596
LUSC	3.68814	Early stage	Low TmS	0	236	0	236
LUSC	1.3358	Early stage	Low TmS	1	2378	1	2305
LUSC	1.19718	Early stage	Low TmS	0	407	0	407
LUSC	3.5128	Early stage	Low TmS	0	358	0	358
LUSC	2.82309	Early stage	Low TmS	1	89	0	89
LUSC	2.27908	Early stage	Low TmS	0	353	0	353
LUSC	3.06364	Early stage	Low TmS	0	296	0	296
LUSC	2.28316	Early stage	Low TmS	0	432	0	432
LUSC	4.31231	Early stage	Low TmS	0	405	0	405
LUSC	1.61536	Early stage	Low TmS	0	396	0	396
LUSC	4.22657	Early stage	Low TmS	0	324	0	324
LUSC	0.797798	Early stage	Low TmS	0	423	0	423
LUSC	2.24302	Early stage	Low TmS	1	12	0	12
LUSC	0.716974	Early stage	Low TmS	0	911	0	911
LUSC	1.53871	Early stage	Low TmS	0	862	0	862
LUSC	2.81115	Early stage	Low TmS	1	166	1	166
LUSC	2.42481	Early stage	Low TmS	1	266	1	153
LUSC	1.14156	Early stage	Low TmS	1	881	1	881
LUSC	1.49726	Early stage	Low TmS	0	378	0	378
LUSC	1.15276	Early stage	Low TmS	0	555	0	555
LUSC	1.4875	Early stage	Low TmS	0	666	0	666
LUSC	3.81821	Early stage	Low TmS	0	608	0	608
LUSC	2.46528	Early stage	Low TmS	1	562	1	427
LUSC	5.11044	Early stage	Low TmS	0	925	0	925
LUSC	1.32467	Early stage	Low TmS	0	601	0	601
LUSC	1.10312	Early stage	Low TmS	1	198	1	198
LUSC	2.57673	Early stage	Low TmS	1	3	0	3
LUSC	2.05093	Early stage	Low TmS	1	532	1	301
LUSC	0.712023	Early stage	Low TmS	0	1011	0	1011
LUSC	1.80671	Early stage	Low TmS	0	455	0	455
LUSC	0.689338	Early stage	Low TmS	0	150	0	150
LUSC	2.47041	Early stage	Low TmS	1	397	1	397
LUSC	6.66954	Early stage	Low TmS	0	106	0	106
LUSC	4.07981	Early stage	Low TmS	0	105	0	105
LUSC	2.61489	Early stage	Low TmS	0	818	0	818
LUSC	1.15882	Early stage	Low TmS	0	517	0	517
LUSC	1.22501	Early stage	Low TmS	0	428	0	428
LUSC	2.81647	Early stage	Low TmS	0	41	0	41
LUSC	2.6014	Early stage	Low TmS	0	510	0	510
LUSC	1.21973	Early stage	Low TmS	0	55	0	55
LUSC	1.88479	Early stage	Low TmS	0	420	0	420
LUSC	1.37323	Early stage	Low TmS	1	302	0	302
LUSC	0.754715	Early stage	Low TmS	0	616	0	616
LUSC	1.80069	Early stage	Low TmS	0	481	0	481
LUSC	1.54524	Early stage	Low TmS	0	585	0	585
LUSC	1.88461	Early stage	Low TmS	1	543	1	543
LUSC	2.32289	Early stage	Low TmS	0	8	0	8
LUSC	2.48515	Early stage	Low TmS	0	440	0	440
LUSC	9.98636	Early stage	High TmS	1	403	0	403
LUSC	0.947858	Early stage	Low TmS	1	412	0	412
LUSC	2.11261	Early stage	Low TmS	0	1058	0	1058
LUSC	3.81629	Early stage	Low TmS	0	1072	0	1072
LUSC	1.91785	Early stage	Low TmS	0	910	1	630
LUSC	0.85542	Early stage	Low TmS	0	642	0	642
LUSC	1.1333	Early stage	Low TmS	1	372	1	200
LUSC	1.5467	Early stage	Low TmS	1	311	1	114
LUSC	6.02984	Early stage	Low TmS	1	2945	1	1757
LUSC	2.2332	Early stage	Low TmS	1	1154	1	532
LUSC	2.61464	Early stage	Low TmS	0	2820	0	2820
LUSC	0.63994	Early stage	Low TmS	1	667	1	579
LUSC	1.45809	Early stage	Low TmS	0	2447	0	2447
LUSC	2.15949	Early stage	Low TmS	0	1505	0	1505
LUSC	1.38918	Early stage	Low TmS	0	2024	0	2024
LUSC	1.41408	Early stage	Low TmS	0	1260	0	1260
LUSC	1.33516	Early stage	Low TmS	0	1731	1	1356
LUSC	2.2013	Early stage	Low TmS	0	1531	0	1531
LUSC	1.68334	Early stage	Low TmS	0	1297	0	1297
LUSC	0.902365	Early stage	Low TmS	0	983	0	983
LUSC	1.07876	Early stage	Low TmS	0	908	1	851
LUSC	4.2889	Early stage	Low TmS	0	1092	0	1092
LUSC	2.18793	Early stage	Low TmS	0	816	0	816
LUSC	5.07066	Early stage	Low TmS	1	358	0	358
LUSC	3.0514	Early stage	Low TmS	0	1602	0	1602
LUSC	0.888531	Early stage	Low TmS	0	2133	0	2133
LUSC	3.24764	Early stage	Low TmS	0	2142	1	1503
LUSC	1.25877	Early stage	Low TmS	0	1682	0	1682
LUSC	2.52435	Early stage	Low TmS	0	3123	0	3123
LUSC	1.13347	Early stage	Low TmS	0	2026	0	2026
LUSC	3.93383	Early stage	Low TmS	0	1824	0	1824
LUSC	0.823186	Early stage	Low TmS	0	1386	0	1386
LUSC	2.92059	Early stage	Low TmS	1	456	1	218
LUSC	4.45003	Early stage	Low TmS	0	769	1	511
LUSC	5.36992	Early stage	Low TmS	0	2716	0	2716
LUSC	1.79985	Early stage	Low TmS	0	2381	0	2381
LUSC	3.53288	Early stage	Low TmS	0	498	1	427
LUSC	2.9226	Early stage	Low TmS	0	1100	0	1100
LUSC	1.26758	Early stage	Low TmS	0	1639	0	1639
LUSC	3.19658	Early stage	Low TmS	1	516	0	516
LUSC	2.9645	Early stage	Low TmS	0	1311	0	1311
LUSC	1.77728	Early stage	Low TmS	0	30	0	30
LUSC	2.65215	Early stage	Low TmS	0	28	0	28
LUSC	1.10949	Early stage	Low TmS	1	1338	1	912
LUSC	4.07358	Early stage	Low TmS	0	639	0	639
LUSC	2.50661	Early stage	Low TmS	0	30	0	30
LUSC	2.42119	Early stage	Low TmS	0	61	0	61
LUSC	4.2908	Early stage	Low TmS	0	61	0	61
LUSC	1.32272	Early stage	Low TmS	0	700	0	700
LUSC	8.17304	Early stage	High TmS	0	578	0	578
LUSC	1.39414	Early stage	Low TmS	1	92	0	92
LUSC	2.35903	Early stage	Low TmS	0	61	0	61
LUSC	3.28281	Early stage	Low TmS	1	366	0	366
LUSC	4.73259	Early stage	Low TmS	0	121	0	121
LUSC	3.14981	Early stage	Low TmS	1	365	1	304
LUSC	3.52969	Early stage	Low TmS	0	60	0	60
LUSC	1.40906	Early stage	Low TmS	0	790	0	790
LUSC	4.14416	Early stage	Low TmS	0	1217	0	1217
LUSC	1.79159	Early stage	Low TmS	0	699	0	699
LUSC	1.12034	Early stage	Low TmS	0	913	0	913
LUSC	1.97077	Early stage	Low TmS	0	83	0	83
LUSC	1.25543	Early stage	Low TmS	0	244	0	244
LUSC	3.48644	Early stage	Low TmS	0	406	0	406
LUSC	2.66123	Early stage	Low TmS	0	448	0	448
LUSC	1.09233	Early stage	Low TmS	0	375	1	312
LUSC	1.31141	Early stage	Low TmS	1	899	1	201
LUSC	1.2167	Early stage	Low TmS	1	2224	0	2224
LUSC	1.50718	Early stage	Low TmS	1	708	0	708
LUSC	1.70002	Early stage	Low TmS	0	4261	0	4261
LUSC	1.82286	Early stage	Low TmS	1	632	1	250
LUSC	1.70873	Early stage	Low TmS	0	15	0	15
LUSC	4.21251	Early stage	Low TmS	0	2227	0	2227
LUSC	4.54261	Early stage	Low TmS	1	3253	0	3253
LUSC	1.45719	Early stage	Low TmS	1	5	0	5
LUSC	3.42616	Early stage	Low TmS	1	1423	0	1423
LUSC	3.24298	Early stage	Low TmS	0	990	0	990
LUSC	2.74506	Early stage	Low TmS	1	198	1	139
LUSC	1.44623	Early stage	Low TmS	1	2639	0	2639
LUSC	1.21205	Early stage	Low TmS	1	1695	1	607
LUSC	1.66517	Early stage	Low TmS	0	4765	1	4471
LUSC	2.26876	Early stage	Low TmS	1	383	0	383
LUSC	0.965366	Early stage	Low TmS	1	1640	0	1640
LUSC	2.92577	Early stage	Low TmS	1	1189	1	301
LUSC	2.73553	Early stage	Low TmS	1	539	1	289
LUSC	5.43425	Early stage	Low TmS	0	3166	0	3166
LUSC	3.61178	Early stage	Low TmS	1	351	0	351
LUSC	3.33244	Early stage	Low TmS	0	833	0	833
LUSC	2.52618	Early stage	Low TmS	0	1992	0	1992
LUSC	2.75537	Early stage	Low TmS	0	1841	0	1841
LUSC	3.90528	Early stage	Low TmS	0	1106	0	1106
LUSC	1.79895	Early stage	Low TmS	0	4570	0	4570
LUSC	1.08797	Early stage	Low TmS	1	840	1	722
LUSC	1.71563	Early stage	Low TmS	0	1182	0	1182
LUSC	0.601983	Early stage	Low TmS	1	294	1	294
LUSC	3.80544	Early stage	Low TmS	0	1259	0	1259
LUSC	1.59143	Early stage	Low TmS	0	1224	0	1224
LUSC	1.71327	Early stage	Low TmS	0	1111	0	1111
LUSC	4.17876	Early stage	Low TmS	0	1063	0	1063
LUSC	1.13901	Early stage	Low TmS	0	952	1	650
LUSC	1.50105	Early stage	Low TmS	0	42	0	42
LUSC	1.79509	Early stage	Low TmS	0	35	0	35
LUSC	1.62793	Early stage	Low TmS	0	911	0	911
LUSC	1.40814	Early stage	Low TmS	0	576	0	576
LUSC	3.6603	Early stage	Low TmS	0	765	0	765
LUSC	1.35435	Early stage	Low TmS	0	579	0	579
LUSC	1.99474	Early stage	Low TmS	0	734	0	734
LUSC	0.75752	Early stage	Low TmS	0	960	0	960
LUSC	1.08187	Early stage	Low TmS	0	815	0	815
LUSC	1.4891	Early stage	Low TmS	0	932	0	932
LUSC	3.26577	Early stage	Low TmS	0	1050	1	1048
LUSC	0.99431	Early stage	Low TmS	1	23	0	23
LUSC	1.52323	Early stage	Low TmS	1	402	0	402
LUSC	1.34932	Early stage	Low TmS	0	683	0	683
LUSC	1.73284	Early stage	Low TmS	0	510	0	510
LUSC	1.73447	Early stage	Low TmS	0	995	0	995
LUSC	2.7173	Early stage	Low TmS	0	61	0	61
LUSC	4.61069	Early stage	Low TmS	0	468	0	468
LUSC	3.64492	Early stage	Low TmS	1	236	0	236
LUSC	3.88973	Early stage	Low TmS	0	1113	0	1113
LUSC	2.74539	Early stage	Low TmS	1	383	0	383
LUSC	2.73269	Early stage	Low TmS	1	550	1	434
LUSC	3.59329	Early stage	Low TmS	1	921	0	921
LUSC	3.67837	Early stage	Low TmS	0	1038	0	1038
LUSC	4.45089	Early stage	Low TmS	0	942	0	942
LUSC	4.5134	Early stage	Low TmS	1	927	0	927
LUSC	4.99234	Early stage	Low TmS	1	826	0	826
LUSC	11.8198	Early stage	High TmS	0	493	1	462
LUSC	2.87661	Early stage	Low TmS	0	482	1	363
LUSC	2.67998	Early stage	Low TmS	1	455	1	390
LUSC	2.64316	Early stage	Low TmS	0	465	0	465
LUSC	8.41416	Early stage	High TmS	0	377	0	377
LUSC	1.10818	Early stage	Low TmS	0	111	0	111
LUSC	2.1324	Early stage	Low TmS	0	289	1	289
LUSC	2.2645	Early stage	Low TmS	0	89	0	89
LUSC	2.35473	Early stage	Low TmS	0	358	0	358
LUSC	0.69305	Early stage	Low TmS	0	428	0	428
LUSC	2.16464	Early stage	Low TmS	0	615	0	615
LUSC	4.1266	Early stage	Low TmS	0	688	0	688
LUSC	2.24307	Early stage	Low TmS	1	322	1	274
LUSC	3.07585	Early stage	Low TmS	0	82	0	82
LUSC	3.41017	Early stage	Low TmS	0	106	0	106
LUSC	2.32734	Early stage	Low TmS	0	70	0	70
LUSC	10.6457	Early stage	High TmS	0	640	0	640
LUSC	3.34757	Early stage	Low TmS	1	5	0	5
LUSC	1.32017	Early stage	Low TmS	0	559	1	556
LUSC	5.51075	Early stage	Low TmS	0	122	0	122
LUSC	2.35834	Early stage	Low TmS	0	153	0	153
LUSC	4.0081	Early stage	Low TmS	0	810	1	641
LUSC	1.87108	Early stage	Low TmS	0	430	0	430
LUSC	2.25613	Early stage	Low TmS	0	491	1	314
LUSC	5.03904	Early stage	Low TmS	0	538	1	481
LUSC	3.50208	Early stage	Low TmS	1	2160	0	2160
LUSC	2.61225	Early stage	Low TmS	1	1736	1	1693
LUSC	1.80439	Early stage	Low TmS	0	557	0	557
LUSC	2.08542	Early stage	Low TmS	0	531	0	531
LUSC	3.46465	Early stage	Low TmS	0	842	0	842
LUSC	1.1921	Early stage	Low TmS	0	937	1	918
LUSC	0.838026	Early stage	Low TmS	1	933	0	933
LUSC	3.06923	Early stage	Low TmS	0	826	0	826
LUSC	2.89371	Early stage	Low TmS	0	173	1	173
LUSC	2.43996	Early stage	Low TmS	1	552	0	552
LUSC	2.1137	Early stage	Low TmS	1	61	0	61
LUSC	1.75147	Early stage	Low TmS	0	565	0	565
LUSC	4.29224	Early stage	Low TmS	0	630	0	630
LUSC	3.07217	Early stage	Low TmS	0	581	0	581
LUSC	1.48026	Early stage	Low TmS	0	392	0	392
LUSC	2.08085	Early stage	Low TmS	1	490	0	490
LUSC	3.78415	Early stage	Low TmS	0	401	0	401
LUSC	3.33479	Early stage	Low TmS	1	2	0	2
LUSC	5.6505	Early stage	Low TmS	0	2336	0	2336
LUSC	2.26378	Early stage	Low TmS	0	37	0	37
LUSC	6.58632	Early stage	Low TmS	0	1743	1	70
LUSC	2.70756	Early stage	Low TmS	1	418	1	328
LUSC	5.16623	Early stage	Low TmS	0	128	0	128
LUSC	3.83573	Early stage	Low TmS	1	88	0	88
LUSC	3.04815	Early stage	Low TmS	0	1212	0	1212
LUSC	1.2716	Early stage	Low TmS	0	1499	0	1499
LUSC	4.7951	Early stage	Low TmS	0	1244	0	1244
LUSC	2.35276	Early stage	Low TmS	0	2542	0	2542
LUSC	5.36341	Early stage	Low TmS	0	1997	1	1990
LUSC	0.680246	Early stage	Low TmS	0	111	0	111
LUSC	2.29765	Early stage	Low TmS	1	1006	0	1006
LUSC	4.09983	Early stage	Low TmS	1	1335	1	690
LUSC	5.59989	Early stage	Low TmS	1	261	0	261
LUSC	2.01713	Early stage	Low TmS	1	6	0	6
LUSC	2.77243	Advanced stage	High TmS	0	3576	0	3576
LUSC	0.953804	Advanced stage	Low TmS	1	716	0	716
LUSC	7.44232	Advanced stage	High TmS	1	1097	0	1097
LUSC	3.0208	Advanced stage	High TmS	1	329	1	103
LUSC	1.23304	Advanced stage	Low TmS	1	623	1	443
LUSC	3.4095	Advanced stage	High TmS	1	1470	0	1470
LUSC	3.85527	Advanced stage	High TmS	1	734	1	250
LUSC	0.810312	Advanced stage	Low TmS	1	1057	1	525
LUSC	0.979606	Advanced stage	Low TmS	1	506	0	506
LUSC	2.08167	Advanced stage	High TmS	1	2979	0	2979
LUSC	5.96226	Advanced stage	High TmS	1	428	1	169
LUSC	6.14735	Advanced stage	High TmS	0	1927	0	1927
LUSC	0.97905	Advanced stage	Low TmS	0	1834	1	1530
LUSC	1.49004	Advanced stage	Low TmS	0	1180	0	1180
LUSC	0.795796	Advanced stage	Low TmS	1	123	1	123
LUSC	11.8253	Advanced stage	High TmS	0	122	0	122
LUSC	5.3353	Advanced stage	High TmS	0	227	0	227
LUSC	2.61688	Advanced stage	High TmS	0	238	0	238
LUSC	1.89454	Advanced stage	Low TmS	0	103	0	103
LUSC	2.17137	Advanced stage	High TmS	0	660	0	660
LUSC	6.82187	Advanced stage	High TmS	0	2510	0	2510
LUSC	4.10375	Advanced stage	High TmS	1	52	0	52
LUSC	2.87642	Advanced stage	High TmS	1	740	1	491
LUSC	1.8921	Advanced stage	Low TmS	1	59	0	59
LUSC	1.7406	Advanced stage	Low TmS	1	519	1	442
LUSC	3.46807	Advanced stage	High TmS	0	1223	0	1223
LUSC	1.76673	Advanced stage	Low TmS	0	1176	0	1176
LUSC	4.47695	Advanced stage	High TmS	0	366	1	355
LUSC	2.07501	Advanced stage	Low TmS	1	299	0	299
LUSC	0.803313	Advanced stage	Low TmS	1	442	1	132
LUSC	2.66467	Advanced stage	High TmS	1	951	1	149
LUSC	1.15907	Advanced stage	Low TmS	1	315	1	272
LUSC	2.61025	Advanced stage	High TmS	0	637	0	637
LUSC	1.54766	Advanced stage	Low TmS	1	1	0	1
LUSC	2.70156	Advanced stage	High TmS	0	2167	1	2033
LUSC	3.67937	Advanced stage	High TmS	1	1045	1	735
LUSC	6.44174	Advanced stage	High TmS	0	1723	0	1723
LUSC	4.47016	Advanced stage	High TmS	0	717	0	717
LUSC	4.51094	Advanced stage	High TmS	0	1784	0	1784
LUSC	2.39525	Advanced stage	High TmS	0	641	0	641
LUSC	1.17562	Advanced stage	Low TmS	0	61	0	61
LUSC	1.60445	Advanced stage	Low TmS	0	30	0	30
LUSC	3.14434	Advanced stage	High TmS	0	762	0	762
LUSC	1.94308	Advanced stage	Low TmS	0	31	0	31
LUSC	1.67332	Advanced stage	Low TmS	0	61	0	61
LUSC	2.6815	Advanced stage	High TmS	1	215	0	215
LUSC	13.3177	Advanced stage	High TmS	0	578	0	578
LUSC	2.08874	Advanced stage	High TmS	0	759	0	759
LUSC	1.74475	Advanced stage	Low TmS	1	123	0	123
LUSC	2.74552	Advanced stage	High TmS	1	153	0	153
LUSC	0.905491	Advanced stage	Low TmS	1	306	0	306
LUSC	2.15279	Advanced stage	High TmS	0	1645	0	1645
LUSC	2.4382	Advanced stage	High TmS	0	122	0	122
LUSC	1.13855	Advanced stage	Low TmS	0	1492	0	1492
LUSC	1.38037	Advanced stage	Low TmS	0	202	0	202
LUSC	3.161	Advanced stage	High TmS	0	367	1	293
LUSC	1.79136	Advanced stage	Low TmS	1	2284	1	1788
LUSC	1.92401	Advanced stage	Low TmS	1	2133	0	2133
LUSC	2.40666	Advanced stage	High TmS	1	803	1	803
LUSC	2.06253	Advanced stage	Low TmS	1	212	1	136
LUSC	1.0523	Advanced stage	Low TmS	0	2023	0	2023
LUSC	1.93303	Advanced stage	Low TmS	1	1655	1	1278
LUSC	0.192094	Advanced stage	Low TmS	1	3838	0	3838
LUSC	1.95659	Advanced stage	Low TmS	1	678	1	392
LUSC	1.48714	Advanced stage	Low TmS	1	1001	1	760
LUSC	3.26419	Advanced stage	High TmS	1	307	0	307
LUSC	1.82249	Advanced stage	Low TmS	1	94	1	94
LUSC	3.11337	Advanced stage	High TmS	0	122	0	122
LUSC	1.51301	Advanced stage	Low TmS	1	84	1	11
LUSC	2.65018	Advanced stage	High TmS	0	649	0	649
LUSC	5.47058	Advanced stage	High TmS	1	408	1	235
LUSC	1.53788	Advanced stage	Low TmS	1	138	1	132
LUSC	5.59224	Advanced stage	High TmS	0	1336	0	1336
LUSC	1.55247	Advanced stage	Low TmS	1	770	1	317
LUSC	2.20935	Advanced stage	High TmS	1	448	0	448
LUSC	2.4395	Advanced stage	High TmS	0	804	1	203
LUSC	7.95081	Advanced stage	High TmS	0	13	0	13
LUSC	1.71896	Advanced stage	Low TmS	1	113	1	87
LUSC	4.16707	Advanced stage	High TmS	1	387	1	246
LUSC	1.14052	Advanced stage	Low TmS	1	340	1	253
BLCA	0.752766	Early stage	High TmS	0	3314	0	3314
BLCA	0.110164	Early stage	Low TmS	0	512	0	512
BLCA	9.16424	Early stage	High TmS	0	840	1	760
BLCA	0.542926	Early stage	High TmS	1	19	0	19
BLCA	0.328646	Early stage	High TmS	1	1270	0	1270
BLCA	0.093752	Early stage	Low TmS	0	2024	0	2024
BLCA	0.112164	Early stage	Low TmS	0	1219	1	630
BLCA	1.71962	Early stage	High TmS	1	579	1	254
BLCA	0.354744	Early stage	High TmS	1	254	0	254
BLCA	2.42211	Early stage	High TmS	1	303	1	303
BLCA	1.29698	Early stage	High TmS	0	873	0	873
BLCA	0.120714	Early stage	Low TmS	0	369	0	369
BLCA	0.181166	Early stage	High TmS	0	398	0	398
BLCA	0.267758	Early stage	High TmS	0	370	0	370
BLCA	1.19391	Early stage	High TmS	0	333	0	333
BLCA	0.4335	Early stage	High TmS	1	385	1	139
BLCA	0.130153	Early stage	Low TmS	0	379	0	379
BLCA	0.136651	Early stage	Low TmS	0	384	0	384
BLCA	0.110463	Early stage	Low TmS	0	373	0	373
BLCA	0.807778	Early stage	High TmS	0	365	0	365
BLCA	0.496941	Early stage	High TmS	0	368	0	368
BLCA	0.425132	Early stage	High TmS	0	361	0	361
BLCA	0.39311	Early stage	High TmS	1	65	0	65
BLCA	0.830598	Early stage	High TmS	0	546	0	546
BLCA	0.143476	Early stage	Low TmS	0	1529	0	1529
BLCA	1.18198	Early stage	High TmS	1	706	1	462
BLCA	0.605779	Early stage	High TmS	1	294	1	212
BLCA	2.06637	Early stage	High TmS	0	1952	0	1952
BLCA	0.096326	Early stage	Low TmS	0	1621	0	1621
BLCA	0.1042	Early stage	Low TmS	0	2330	0	2330
BLCA	0.189326	Early stage	High TmS	0	2049	0	2049
BLCA	0.342475	Early stage	High TmS	0	1115	0	1115
BLCA	0.750536	Early stage	High TmS	0	1582	0	1582
BLCA	0.413517	Early stage	High TmS	0	578	0	578
BLCA	0.572351	Early stage	High TmS	1	415	1	379
BLCA	0.913631	Early stage	High TmS	0	467	0	467
BLCA	0.351081	Early stage	High TmS	0	415	0	415
BLCA	0.148262	Early stage	High TmS	0	618	1	467
BLCA	0.351522	Early stage	High TmS	1	904	1	369
BLCA	0.361961	Early stage	High TmS	0	163	0	163
BLCA	0.148033	Early stage	Low TmS	1	68	0	68
BLCA	0.620559	Early stage	High TmS	1	778	0	778
BLCA	0.0988797	Early stage	Low TmS	0	820	0	820
BLCA	0.450673	Early stage	High TmS	0	731	0	731
BLCA	0.0527569	Early stage	Low TmS	0	466	0	466
BLCA	0.50938	Early stage	High TmS	1	437	0	437
BLCA	1.9376	Early stage	High TmS	1	1005	0	1005
BLCA	0.304273	Early stage	High TmS	1	685	1	346
BLCA	0.619935	Early stage	High TmS	0	1845	1	1338
BLCA	1.58701	Early stage	High TmS	0	832	0	832
BLCA	0.432028	Early stage	High TmS	0	813	0	813
BLCA	0.774196	Early stage	High TmS	0	588	0	588
BLCA	1.68152	Early stage	High TmS	1	191	1	191
BLCA	1.48337	Early stage	High TmS	0	1884	0	1884
BLCA	0.828724	Early stage	High TmS	0	1460	1	910
BLCA	0.326677	Early stage	High TmS	0	485	1	485
BLCA	1.1105	Early stage	High TmS	1	1004	1	897
BLCA	0.175836	Early stage	High TmS	1	220	1	220
BLCA	0.557691	Early stage	High TmS	1	612	1	612
BLCA	0.244079	Early stage	High TmS	0	536	0	536
BLCA	0.893679	Early stage	High TmS	0	2008	0	2008
BLCA	0.155415	Early stage	High TmS	1	651	1	651
BLCA	0.594305	Early stage	High TmS	0	481	0	481
BLCA	0.277189	Early stage	High TmS	0	484	0	484
BLCA	3.02531	Early stage	High TmS	1	272	0	272
BLCA	0.840709	Early stage	High TmS	0	638	1	223
BLCA	2.36383	Early stage	High TmS	0	224	0	224
BLCA	4.10284	Early stage	High TmS	0	610	0	610
BLCA	5.03057	Early stage	High TmS	0	480	0	480
BLCA	0.353667	Early stage	High TmS	0	649	1	271
BLCA	0.520823	Early stage	High TmS	1	258	1	125
BLCA	1.6021	Early stage	High TmS	1	261	1	219
BLCA	1.3448	Early stage	High TmS	0	580	0	580
BLCA	0.837619	Early stage	High TmS	0	691	0	691
BLCA	0.690443	Early stage	High TmS	0	646	0	646
BLCA	2.9128	Early stage	High TmS	1	278	1	170
BLCA	0.510444	Early stage	High TmS	0	842	0	842
BLCA	1.86808	Early stage	High TmS	0	539	0	539
BLCA	0.448803	Early stage	High TmS	0	1350	0	1350
BLCA	0.24766	Early stage	High TmS	0	474	0	474
BLCA	0.0930135	Early stage	Low TmS	0	641	0	641
BLCA	1.23416	Early stage	High TmS	0	372	0	372
BLCA	0.599595	Early stage	High TmS	0	2312	0	2312
BLCA	0.346003	Early stage	High TmS	0	3432	0	3432
BLCA	0.66556	Early stage	High TmS	0	1561	0	1561
BLCA	0.152927	Early stage	High TmS	1	1971	1	547
BLCA	0.404554	Early stage	High TmS	1	232	0	232
BLCA	0.176002	Early stage	High TmS	0	2177	0	2177
BLCA	0.276342	Early stage	High TmS	1	1869	0	1869
BLCA	0.481105	Early stage	High TmS	0	573	0	573
BLCA	0.57224	Early stage	High TmS	0	293	0	293
BLCA	0.493543	Early stage	High TmS	0	364	0	364
BLCA	0.377588	Early stage	High TmS	0	415	1	381
BLCA	0.201271	Early stage	High TmS	0	642	0	642
BLCA	0.223547	Early stage	High TmS	1	949	1	917
BLCA	0.0912878	Early stage	Low TmS	0	921	0	921
BLCA	0.498884	Early stage	High TmS	0	665	0	665
BLCA	0.237953	Early stage	High TmS	1	106	1	106
BLCA	1.18419	Early stage	High TmS	0	1949	1	1565
BLCA	0.0538258	Early stage	Low TmS	0	2703	1	1064
BLCA	0.132026	Early stage	Low TmS	0	1455	0	1455
BLCA	0.225018	Early stage	High TmS	1	88	1	88
BLCA	0.939368	Early stage	High TmS	0	1714	0	1714
BLCA	2.88449	Early stage	High TmS	0	1761	0	1761
BLCA	0.900549	Advanced stage	High TmS	1	734	1	651
BLCA	0.303998	Advanced stage	Low TmS	1	364	1	343
BLCA	0.218479	Advanced stage	Low TmS	1	3183	1	3086
BLCA	0.564444	Advanced stage	Low TmS	1	254	1	85
BLCA	1.15804	Advanced stage	High TmS	0	495	0	495
BLCA	3.32233	Advanced stage	High TmS	1	510	0	510
BLCA	0.125875	Advanced stage	Low TmS	1	522	1	353
BLCA	0.308219	Advanced stage	Low TmS	1	1556	1	1150
BLCA	1.24318	Advanced stage	High TmS	0	460	0	460
BLCA	1.03066	Advanced stage	High TmS	1	311	1	136
BLCA	2.19935	Advanced stage	High TmS	0	1454	1	221
BLCA	0.106464	Advanced stage	Low TmS	0	1029	1	648
BLCA	0.591918	Advanced stage	Low TmS	1	76	0	76
BLCA	1.18782	Advanced stage	High TmS	1	530	1	276
BLCA	1.34022	Advanced stage	High TmS	1	223	1	216
BLCA	0.302538	Advanced stage	Low TmS	1	81	1	81
BLCA	0.77994	Advanced stage	High TmS	1	205	1	111
BLCA	0.926197	Advanced stage	High TmS	0	377	1	242
BLCA	0.555166	Advanced stage	Low TmS	1	200	1	200
BLCA	0.552262	Advanced stage	Low TmS	1	400	1	326
BLCA	0.45422	Advanced stage	Low TmS	1	795	1	795
BLCA	1.60778	Advanced stage	High TmS	1	370	1	315
BLCA	0.178763	Advanced stage	Low TmS	1	544	0	544
BLCA	0.175271	Advanced stage	Low TmS	1	593	1	593
BLCA	0.837769	Advanced stage	High TmS	1	154	0	154
BLCA	0.301494	Advanced stage	Low TmS	1	453	1	314
BLCA	0.331503	Advanced stage	Low TmS	1	455	0	455
BLCA	0.774552	Advanced stage	High TmS	1	492	0	492
BLCA	0.163366	Advanced stage	Low TmS	1	142	1	142
BLCA	0.479604	Advanced stage	Low TmS	0	789	0	789
BLCA	1.91684	Advanced stage	High TmS	0	1108	0	1108
BLCA	0.195448	Advanced stage	Low TmS	0	700	0	700
BLCA	0.438044	Advanced stage	Low TmS	0	389	1	294
BLCA	0.676363	Advanced stage	High TmS	0	382	1	133
BLCA	0.163869	Advanced stage	Low TmS	1	565	1	322
BLCA	0.646351	Advanced stage	High TmS	1	393	0	393
BLCA	0.278037	Advanced stage	Low TmS	1	149	1	118
BLCA	0.487241	Advanced stage	Low TmS	1	460	1	219
BLCA	0.309476	Advanced stage	Low TmS	0	562	1	166
BLCA	0.890688	Advanced stage	High TmS	0	906	1	370
BLCA	1.99599	Advanced stage	High TmS	1	56	0	56
BLCA	0.70438	Advanced stage	High TmS	1	413	1	256
BLCA	0.733824	Advanced stage	High TmS	1	665	1	665
BLCA	1.13298	Advanced stage	High TmS	0	560	1	112
BLCA	0.307394	Advanced stage	Low TmS	1	508	1	364
BLCA	1.12431	Advanced stage	High TmS	0	3981	0	3981
BLCA	0.454616	Advanced stage	Low TmS	0	3420	0	3420
BLCA	0.259525	Advanced stage	Low TmS	0	491	1	211
BLCA	0.0861949	Advanced stage	Low TmS	0	475	0	475
BLCA	2.64199	Advanced stage	High TmS	1	237	1	163
BLCA	0.684474	Advanced stage	High TmS	0	4343	0	4343
BLCA	1.88091	Advanced stage	High TmS	0	2656	0	2656
BLCA	1.08796	Advanced stage	High TmS	1	146	0	146
BLCA	0.363558	Advanced stage	Low TmS	1	413	0	413
BLCA	0.486269	Advanced stage	Low TmS	1	248	1	201
BLCA	0.72734	Advanced stage	High TmS	1	250	0	250
BLCA	0.476909	Advanced stage	Low TmS	0	648	0	648
BLCA	1.08787	Advanced stage	High TmS	0	633	0	633
BLCA	2.30627	Advanced stage	High TmS	1	321	1	167
BLCA	1.90841	Advanced stage	High TmS	0	2009	0	2009
BLCA	0.474995	Advanced stage	Low TmS	0	477	1	268
BLCA	0.559149	Advanced stage	Low TmS	0	1542	0	1542
BLCA	0.70158	Advanced stage	High TmS	1	1163	1	920
BLCA	0.598002	Advanced stage	Low TmS	1	413	1	285
BLCA	0.602549	Advanced stage	High TmS	0	5041	1	4907
BLCA	0.345157	Advanced stage	Low TmS	0	5050	1	539
BLCA	0.331053	Advanced stage	Low TmS	0	1326	0	1326
BLCA	0.063437	Advanced stage	Low TmS	0	798	0	798
BLCA	0.790287	Advanced stage	High TmS	0	129	0	129
BLCA	0.301914	Advanced stage	Low TmS	0	28	0	28
BLCA	6.43227	Advanced stage	High TmS	0	37	0	37
BLCA	1.47513	Advanced stage	High TmS	0	428	1	190
BLCA	1.71836	Advanced stage	High TmS	0	394	0	394
BLCA	0.50358	Advanced stage	Low TmS	1	246	1	246
BLCA	3.47198	Advanced stage	High TmS	1	974	0	974
BLCA	0.407874	Advanced stage	Low TmS	1	272	1	272
BLCA	1.92732	Advanced stage	High TmS	1	122	1	110
BLCA	4.66553	Advanced stage	High TmS	1	739	1	281
BLCA	0.383759	Advanced stage	Low TmS	1	712	1	260
BLCA	0.226401	Advanced stage	Low TmS	1	547	1	144
BLCA	0.689093	Advanced stage	High TmS	0	887	1	110
BLCA	0.71461	Advanced stage	High TmS	1	168	1	143
BLCA	0.729133	Advanced stage	High TmS	0	783	0	783
BLCA	0.339453	Advanced stage	Low TmS	1	1423	1	991
BLCA	0.905979	Advanced stage	High TmS	1	602	1	372
BLCA	0.841592	Advanced stage	High TmS	1	391	1	220
BLCA	10.1339	Advanced stage	High TmS	0	636	1	497
BLCA	1.98005	Advanced stage	High TmS	1	474	0	474
BLCA	18.4289	Advanced stage	High TmS	1	328	0	328
BLCA	0.201336	Advanced stage	Low TmS	1	163	1	134
BLCA	0.886179	Advanced stage	High TmS	1	173	1	99
BLCA	0.556284	Advanced stage	Low TmS	0	251	0	251
BLCA	0.349135	Advanced stage	Low TmS	1	835	1	533
BLCA	0.411696	Advanced stage	Low TmS	1	550	1	27
BLCA	2.20479	Advanced stage	High TmS	0	1792	0	1792
BLCA	2.28765	Advanced stage	High TmS	0	82	0	82
BLCA	0.0773863	Advanced stage	Low TmS	1	216	0	216
BLCA	0.878315	Advanced stage	High TmS	1	406	1	306
BLCA	0.788983	Advanced stage	High TmS	0	1912	0	1912
BLCA	2.08688	Advanced stage	High TmS	0	572	0	572
BLCA	0.735226	Advanced stage	High TmS	0	187	0	187
BLCA	2.5672	Advanced stage	High TmS	1	386	0	386
BLCA	0.188522	Advanced stage	Low TmS	0	376	1	321
BLCA	2.80842	Advanced stage	High TmS	1	69	0	69
BLCA	0.956768	Advanced stage	High TmS	1	93	0	93
BLCA	0.447148	Advanced stage	Low TmS	1	131	1	126
BLCA	0.249962	Advanced stage	Low TmS	1	294	0	294
BLCA	2.35501	Advanced stage	High TmS	0	330	0	330
BLCA	0.870015	Advanced stage	High TmS	0	945	0	945
BLCA	0.900423	Advanced stage	High TmS	0	524	0	524
BLCA	1.74015	Advanced stage	High TmS	1	272	1	106
BLCA	0.551783	Advanced stage	Low TmS	1	99	0	99
BLCA	0.676559	Advanced stage	High TmS	0	337	0	337
BLCA	4.86096	Advanced stage	High TmS	1	1804	0	1804
BLCA	2.94925	Advanced stage	High TmS	1	211	1	211
BLCA	0.663053	Advanced stage	High TmS	0	2139	0	2139
BLCA	0.183402	Advanced stage	Low TmS	0	893	0	893
BLCA	0.0902297	Advanced stage	Low TmS	1	630	1	546
BLCA	0.32147	Advanced stage	Low TmS	0	582	0	582
BLCA	0.591176	Advanced stage	Low TmS	0	428	0	428
BLCA	1.26723	Advanced stage	High TmS	0	540	0	540
BLCA	0.731566	Advanced stage	High TmS	0	758	0	758
BLCA	0.0732437	Advanced stage	Low TmS	0	95	0	95
BLCA	0.477012	Advanced stage	Low TmS	1	332	0	332
BLCA	1.6732	Advanced stage	High TmS	1	344	0	344
BLCA	0.456998	Advanced stage	Low TmS	1	577	1	91
BLCA	2.74692	Advanced stage	High TmS	1	232	1	232
BLCA	0.57239	Advanced stage	Low TmS	0	997	1	303
BLCA	4.21611	Advanced stage	High TmS	1	144	1	144
BLCA	1.35677	Advanced stage	High TmS	1	324	1	324
BLCA	0.493702	Advanced stage	Low TmS	0	1003	1	596
BLCA	0.245306	Advanced stage	Low TmS	1	213	1	213
BLCA	0.242495	Advanced stage	Low TmS	1	434	1	134
BLCA	0.145817	Advanced stage	Low TmS	0	581	0	581
BLCA	0.636958	Advanced stage	High TmS	0	603	0	603
BLCA	1.27899	Advanced stage	High TmS	1	617	0	617
BLCA	0.212511	Advanced stage	Low TmS	0	590	1	318
BLCA	0.744793	Advanced stage	High TmS	1	274	1	84
BLCA	0.520723	Advanced stage	Low TmS	1	370	1	211
BLCA	0.621819	Advanced stage	High TmS	0	761	0	761
BLCA	1.06452	Advanced stage	High TmS	0	276	1	196
BLCA	0.457231	Advanced stage	Low TmS	1	356	1	236
BLCA	0.440153	Advanced stage	Low TmS	0	55	0	55
BLCA	0.219521	Advanced stage	Low TmS	0	469	0	469
BLCA	2.01167	Advanced stage	High TmS	0	1604	0	1604
BLCA	0.363218	Advanced stage	Low TmS	0	1538	0	1538
BLCA	0.459117	Advanced stage	Low TmS	0	1094	1	178
BLCA	2.01818	Advanced stage	High TmS	0	1429	1	1314
BLCA	0.434616	Advanced stage	Low TmS	0	35	0	35
BLCA	0.769908	Advanced stage	High TmS	0	466	0	466
BLCA	11.9731	Advanced stage	High TmS	0	507	0	507
BLCA	0.945662	Advanced stage	High TmS	0	433	0	433
BLCA	6.12927	Advanced stage	High TmS	1	56	1	56
BLCA	0.77252	Advanced stage	High TmS	0	1186	0	1186
BLCA	1.74512	Advanced stage	High TmS	1	536	0	536
BLCA	1.79288	Advanced stage	High TmS	0	1127	1	355
BLCA	0.780154	Advanced stage	High TmS	1	2641	1	2472
BLCA	0.840009	Advanced stage	High TmS	0	2109	0	2109
BLCA	0.453147	Advanced stage	Low TmS	1	92	1	32
BLCA	1.25337	Advanced stage	High TmS	0	899	0	899
BLCA	0.606587	Advanced stage	High TmS	0	542	0	542
BLCA	1.06575	Advanced stage	High TmS	0	189	1	473
BLCA	0.290693	Advanced stage	Low TmS	0	117	0	117
BLCA	0.91809	Advanced stage	High TmS	0	2964	0	2964
BLCA	0.719064	Advanced stage	High TmS	1	2954	0	2954
BLCA	0.103694	Advanced stage	Low TmS	1	467	1	398
BLCA	0.502891	Advanced stage	Low TmS	1	57	1	57
BLCA	1.54431	Advanced stage	High TmS	1	98	1	98
BLCA	0.663334	Advanced stage	High TmS	1	486	1	382
BLCA	2.27057	Advanced stage	High TmS	0	1048	0	1048
BLCA	0.863645	Advanced stage	High TmS	1	454	1	310
BLCA	0.839534	Advanced stage	High TmS	1	128	0	128
BLCA	3.04795	Advanced stage	High TmS	1	182	1	103
BLCA	0.177848	Advanced stage	Low TmS	1	388	1	237
BLCA	1.33584	Advanced stage	High TmS	1	719	1	475
BLCA	2.81079	Advanced stage	High TmS	0	640	1	168
BLCA	1.96882	Advanced stage	High TmS	1	859	1	854
BLCA	0.273676	Advanced stage	Low TmS	0	799	0	799
BLCA	0.150041	Advanced stage	Low TmS	1	575	0	575
BLCA	0.464326	Advanced stage	Low TmS	0	68	0	68
BLCA	0.100581	Advanced stage	Low TmS	1	495	1	182
BLCA	2.22308	Advanced stage	High TmS	0	2027	1	664
BLCA	1.33584	Advanced stage	High TmS	0	64	0	64
BLCA	0.963506	Advanced stage	High TmS	1	418	0	418
BLCA	0.870207	Advanced stage	High TmS	0	3364	0	3364
BLCA	1.02105	Advanced stage	High TmS	1	344	1	313
BLCA	0.464465	Advanced stage	Low TmS	1	1670	0	1670
BLCA	1.0379	Advanced stage	High TmS	1	90	1	90
BLCA	0.238514	Advanced stage	Low TmS	1	253	1	253
BLCA	0.594224	Advanced stage	Low TmS	1	206	0	206
BLCA	0.154922	Advanced stage	Low TmS	0	3011	1	637
BLCA	0.644185	Advanced stage	High TmS	1	1718	1	603
BLCA	0.110088	Advanced stage	Low TmS	1	941	1	650
BLCA	0.264467	Advanced stage	Low TmS	0	2293	0	2293
BLCA	0.0685244	Advanced stage	Low TmS	1	565	1	321
BLCA	1.04047	Advanced stage	High TmS	1	20	1	20
BLCA	0.402054	Advanced stage	Low TmS	1	680	1	559
BLCA	0.794427	Advanced stage	High TmS	0	773	1	758
BLCA	0.0483613	Advanced stage	Low TmS	0	1090	0	1090
BLCA	0.0604856	Advanced stage	Low TmS	1	864	1	629
BLCA	1.16192	Advanced stage	High TmS	1	408	0	408
BLCA	1.11315	Advanced stage	High TmS	1	615	1	516
BLCA	0.442891	Advanced stage	Low TmS	1	1036	1	750
BLCA	1.38547	Advanced stage	High TmS	1	599	1	511
BLCA	0.105693	Advanced stage	Low TmS	1	262	1	199
BLCA	1.53956	Advanced stage	High TmS	0	1806	0	1806
BLCA	5.00793	Advanced stage	High TmS	0	1830	1	1679
BLCA	0.67621	Advanced stage	High TmS	1	1077	0	1077
BLCA	1.28632	Advanced stage	High TmS	1	590	0	590
BLCA	0.630328	Advanced stage	High TmS	1	259	1	248
BLCA	2.22606	Advanced stage	High TmS	0	1649	0	1649
BLCA	0.591314	Advanced stage	Low TmS	0	897	1	177
BLCA	0.297952	Advanced stage	Low TmS	1	168	1	168
PRAD	0.171439	Early stage	Low TmS	NA	NA	0	112
PRAD	0.240904	Early stage	Low TmS	NA	NA	0	91
PRAD	0.346354	Early stage	Low TmS	NA	NA	0	671
PRAD	0.417598	Early stage	Low TmS	NA	NA	0	31
PRAD	0.9704	Early stage	High TmS	NA	NA	0	60
PRAD	1.59713	Early stage	High TmS	NA	NA	0	731
PRAD	2.07415	Early stage	High TmS	NA	NA	0	31
PRAD	0.38306	Early stage	Low TmS	NA	NA	0	396
PRAD	1.84111	Early stage	High TmS	NA	NA	0	1339
PRAD	0.583112	Early stage	High TmS	NA	NA	0	31
PRAD	0.60622	Early stage	High TmS	NA	NA	0	700
PRAD	1.22572	Early stage	High TmS	NA	NA	0	31
PRAD	0.274536	Early stage	Low TmS	NA	NA	0	458
PRAD	1.42436	Early stage	High TmS	NA	NA	0	821
PRAD	0.226512	Early stage	Low TmS	NA	NA	0	974
PRAD	0.508243	Early stage	High TmS	NA	NA	1	396
PRAD	0.82724	Early stage	High TmS	NA	NA	0	882
PRAD	0.92185	Early stage	High TmS	NA	NA	0	595
PRAD	0.810634	Early stage	High TmS	NA	NA	0	405
PRAD	0.260905	Early stage	Low TmS	NA	NA	0	1720
PRAD	0.961224	Early stage	High TmS	NA	NA	0	1415
PRAD	0.831531	Early stage	High TmS	NA	NA	0	1427
PRAD	0.55902	Early stage	High TmS	NA	NA	0	922
PRAD	0.805576	Early stage	High TmS	NA	NA	0	1965
PRAD	0.620879	Early stage	High TmS	NA	NA	0	1887
PRAD	0.432439	Early stage	Low TmS	NA	NA	0	1476
PRAD	0.45245	Early stage	Low TmS	NA	NA	0	1733
PRAD	1.43298	Early stage	High TmS	NA	NA	0	1889
PRAD	1.65995	Early stage	High TmS	NA	NA	0	2279
PRAD	1.21814	Early stage	High TmS	NA	NA	0	2079
PRAD	0.93408	Early stage	High TmS	NA	NA	0	1778
PRAD	0.841482	Early stage	High TmS	NA	NA	0	1832
PRAD	0.453733	Early stage	Low TmS	NA	NA	0	1273
PRAD	0.400049	Early stage	Low TmS	NA	NA	0	1828
PRAD	0.768118	Early stage	High TmS	NA	NA	0	1513
PRAD	0.256992	Early stage	Low TmS	NA	NA	0	2687
PRAD	1.27223	Early stage	High TmS	NA	NA	0	2572
PRAD	0.385362	Early stage	Low TmS	NA	NA	0	2850
PRAD	0.481839	Early stage	Low TmS	NA	NA	0	1150
PRAD	0.511361	Early stage	High TmS	NA	NA	0	1008
PRAD	0.208513	Early stage	Low TmS	NA	NA	0	771
PRAD	0.589696	Early stage	High TmS	NA	NA	0	923
PRAD	0.738229	Early stage	High TmS	NA	NA	0	842
PRAD	0.412867	Early stage	Low TmS	NA	NA	0	742
PRAD	0.595612	Early stage	High TmS	NA	NA	0	1073
PRAD	0.392526	Early stage	Low TmS	NA	NA	0	781
PRAD	0.275021	Early stage	Low TmS	NA	NA	0	1096
PRAD	0.666381	Early stage	High TmS	NA	NA	0	859
PRAD	0.286815	Early stage	Low TmS	NA	NA	0	114
PRAD	0.454902	Early stage	Low TmS	NA	NA	0	1306
PRAD	1.04867	Early stage	High TmS	NA	NA	0	983
PRAD	1.79545	Early stage	High TmS	NA	NA	0	1159
PRAD	0.544557	Early stage	High TmS	NA	NA	0	417
PRAD	0.437587	Early stage	Low TmS	NA	NA	0	250
PRAD	0.97207	Early stage	High TmS	NA	NA	0	474
PRAD	0.219851	Early stage	Low TmS	NA	NA	0	476
PRAD	0.24448	Early stage	Low TmS	NA	NA	0	329
PRAD	0.234597	Early stage	Low TmS	NA	NA	1	216
PRAD	0.540275	Early stage	High TmS	NA	NA	0	864
PRAD	0.482088	Early stage	Low TmS	NA	NA	0	2465
PRAD	1.98653	Early stage	High TmS	NA	NA	0	1515
PRAD	0.729477	Early stage	High TmS	NA	NA	0	2048
PRAD	0.308295	Early stage	Low TmS	NA	NA	0	1415
PRAD	0.392665	Early stage	Low TmS	NA	NA	0	1198
PRAD	1.32095	Early stage	High TmS	NA	NA	0	1947
PRAD	0.80276	Early stage	High TmS	NA	NA	0	958
PRAD	0.857662	Early stage	High TmS	NA	NA	0	1155
PRAD	0.464229	Early stage	Low TmS	NA	NA	0	765
PRAD	0.392899	Early stage	Low TmS	NA	NA	0	1771
PRAD	0.976835	Early stage	High TmS	NA	NA	0	1078
PRAD	0.151878	Early stage	Low TmS	NA	NA	0	185
PRAD	0.449816	Early stage	Low TmS	NA	NA	0	1985
PRAD	0.0314697	Early stage	Low TmS	NA	NA	0	868
PRAD	0.601101	Early stage	High TmS	NA	NA	0	1221
PRAD	0.464493	Early stage	Low TmS	NA	NA	0	870
PRAD	0.406404	Early stage	Low TmS	NA	NA	0	1001
PRAD	0.28117	Early stage	Low TmS	NA	NA	0	939
PRAD	0.587314	Early stage	High TmS	NA	NA	0	1103
PRAD	0.575108	Early stage	High TmS	NA	NA	0	1090
PRAD	0.530281	Early stage	High TmS	NA	NA	0	938
PRAD	0.267189	Early stage	Low TmS	NA	NA	0	531
PRAD	0.338675	Early stage	Low TmS	NA	NA	0	748
PRAD	0.631567	Early stage	High TmS	NA	NA	0	747
PRAD	0.85982	Early stage	High TmS	NA	NA	0	860
PRAD	0.446518	Early stage	Low TmS	NA	NA	0	726
PRAD	0.423205	Early stage	Low TmS	NA	NA	0	213
PRAD	0.378842	Early stage	Low TmS	NA	NA	0	150
PRAD	1.39171	Early stage	High TmS	NA	NA	0	775
PRAD	0.615518	Early stage	High TmS	NA	NA	0	573
PRAD	0.431252	Early stage	Low TmS	NA	NA	0	614
PRAD	0.528706	Early stage	High TmS	NA	NA	0	1218
PRAD	0.841925	Early stage	High TmS	NA	NA	0	183
PRAD	0.155868	Early stage	Low TmS	NA	NA	0	512
PRAD	0.39318	Early stage	Low TmS	NA	NA	0	685
PRAD	0.552949	Early stage	High TmS	NA	NA	1	521
PRAD	0.765594	Early stage	High TmS	NA	NA	1	433
PRAD	0.628558	Early stage	High TmS	NA	NA	0	386
PRAD	1.58987	Early stage	High TmS	NA	NA	0	1815
PRAD	1.13342	Early stage	High TmS	NA	NA	0	665
PRAD	0.704844	Early stage	High TmS	NA	NA	0	263
PRAD	0.75437	Early stage	High TmS	NA	NA	0	598
PRAD	1.12387	Early stage	High TmS	NA	NA	0	270
PRAD	0.411817	Early stage	Low TmS	NA	NA	0	2628
PRAD	0.957365	Early stage	High TmS	NA	NA	0	4295
PRAD	0.181309	Early stage	Low TmS	NA	NA	0	5024
PRAD	0.4324	Early stage	Low TmS	NA	NA	0	2073
PRAD	0.792788	Early stage	High TmS	NA	NA	0	822
PRAD	0.910495	Early stage	High TmS	NA	NA	0	1063
PRAD	0.864603	Early stage	High TmS	NA	NA	1	1162
PRAD	0.39564	Early stage	Low TmS	NA	NA	0	3096
PRAD	0.511887	Early stage	High TmS	NA	NA	0	668
PRAD	0.330328	Early stage	Low TmS	NA	NA	1	648
PRAD	0.267374	Early stage	Low TmS	NA	NA	0	2505
PRAD	0.332196	Early stage	Low TmS	NA	NA	0	2013
PRAD	0.572868	Early stage	High TmS	NA	NA	1	307
PRAD	1.75149	Early stage	High TmS	NA	NA	0	493
PRAD	1.47787	Early stage	High TmS	NA	NA	0	400
PRAD	0.623454	Early stage	High TmS	NA	NA	0	573
PRAD	0.970883	Early stage	High TmS	NA	NA	0	857
PRAD	1.08582	Early stage	High TmS	NA	NA	0	448
PRAD	0.311124	Early stage	Low TmS	NA	NA	0	1876
PRAD	0.260878	Early stage	Low TmS	NA	NA	0	1948
PRAD	0.402529	Early stage	Low TmS	NA	NA	0	202
PRAD	0.41202	Early stage	Low TmS	NA	NA	0	746
PRAD	0.386822	Early stage	Low TmS	NA	NA	0	766
PRAD	1.54334	Early stage	High TmS	NA	NA	0	481
PRAD	0.328399	Early stage	Low TmS	NA	NA	0	1260
PRAD	0.465129	Early stage	Low TmS	NA	NA	0	1690
PRAD	0.400124	Early stage	Low TmS	NA	NA	0	1774
PRAD	1.06585	Early stage	High TmS	NA	NA	0	376
PRAD	1.58961	Early stage	High TmS	NA	NA	0	1461
PRAD	0.682556	Early stage	High TmS	NA	NA	0	1280
PRAD	0.948272	Advanced stage	High TmS	NA	NA	0	1373
PRAD	1.81884	Advanced stage	High TmS	NA	NA	1	198
PRAD	0.338135	Advanced stage	Low TmS	NA	NA	0	395
PRAD	0.614843	Advanced stage	High TmS	NA	NA	0	943
PRAD	1.24912	Advanced stage	High TmS	NA	NA	0	62
PRAD	4.08987	Advanced stage	High TmS	NA	NA	0	28
PRAD	0.878809	Advanced stage	High TmS	NA	NA	0	62
PRAD	0.27255	Advanced stage	Low TmS	NA	NA	0	486
PRAD	1.06641	Advanced stage	High TmS	NA	NA	0	1457
PRAD	1.96678	Advanced stage	High TmS	NA	NA	0	1829
PRAD	1.68813	Advanced stage	High TmS	NA	NA	1	2104
PRAD	0.815463	Advanced stage	High TmS	NA	NA	0	1962
PRAD	0.783987	Advanced stage	High TmS	NA	NA	1	265
PRAD	0.883333	Advanced stage	High TmS	NA	NA	1	546
PRAD	0.985074	Advanced stage	High TmS	NA	NA	1	537
PRAD	0.857781	Advanced stage	High TmS	NA	NA	0	1167
PRAD	0.0438065	Advanced stage	Low TmS	NA	NA	0	2347
PRAD	0.615805	Advanced stage	High TmS	NA	NA	1	1925
PRAD	2.26265	Advanced stage	High TmS	NA	NA	1	196
PRAD	0.490269	Advanced stage	High TmS	NA	NA	0	766
PRAD	1.38867	Advanced stage	High TmS	NA	NA	0	668
PRAD	0.501077	Advanced stage	High TmS	NA	NA	1	75
PRAD	0.89657	Advanced stage	High TmS	NA	NA	0	666
PRAD	0.237917	Advanced stage	Low TmS	NA	NA	0	451
PRAD	0.847993	Advanced stage	High TmS	NA	NA	0	128
PRAD	0.975971	Advanced stage	High TmS	NA	NA	0	469
PRAD	0.576761	Advanced stage	High TmS	NA	NA	0	680
PRAD	1.30244	Advanced stage	High TmS	NA	NA	0	1543
PRAD	0.79542	Advanced stage	High TmS	NA	NA	0	1185
PRAD	1.29706	Advanced stage	High TmS	NA	NA	0	942
PRAD	0.0197743	Advanced stage	Low TmS	NA	NA	0	1136
PRAD	0.521949	Advanced stage	High TmS	NA	NA	1	170
PRAD	0.489687	Advanced stage	High TmS	NA	NA	1	766
PRAD	0.218738	Advanced stage	Low TmS	NA	NA	0	956
PRAD	1.01279	Advanced stage	High TmS	NA	NA	0	679
PRAD	1.83851	Advanced stage	High TmS	NA	NA	0	483
PRAD	0.758875	Advanced stage	High TmS	NA	NA	0	473
PRAD	0.363566	Advanced stage	Low TmS	NA	NA	0	680
PRAD	1.75129	Advanced stage	High TmS	NA	NA	0	23
PRAD	0.209551	Advanced stage	Low TmS	NA	NA	0	54
PRAD	0.953901	Advanced stage	High TmS	NA	NA	0	61
PRAD	0.428351	Advanced stage	Low TmS	NA	NA	0	290
PRAD	0.420067	Advanced stage	Low TmS	NA	NA	1	2505
PRAD	0.558272	Advanced stage	High TmS	NA	NA	1	1329
PRAD	0.331767	Advanced stage	Low TmS	NA	NA	0	769
PRAD	1.04842	Advanced stage	High TmS	NA	NA	1	57
PRAD	0.723782	Advanced stage	High TmS	NA	NA	0	321
PRAD	0.591206	Advanced stage	High TmS	NA	NA	1	132
PRAD	0.770718	Advanced stage	High TmS	NA	NA	1	344
PRAD	0.355169	Advanced stage	Low TmS	NA	NA	1	1328
PRAD	1.2796	Advanced stage	High TmS	NA	NA	1	2233
PRAD	0.530596	Advanced stage	High TmS	NA	NA	0	1968
PRAD	1.74294	Advanced stage	High TmS	NA	NA	1	941
PRAD	1.14652	Advanced stage	High TmS	NA	NA	0	2198
PRAD	0.636178	Advanced stage	High TmS	NA	NA	0	3447
PRAD	1.53583	Advanced stage	High TmS	NA	NA	0	196
PRAD	0.798776	Advanced stage	High TmS	NA	NA	1	207
PRAD	0.738259	Advanced stage	High TmS	NA	NA	1	294
PRAD	1.29345	Advanced stage	High TmS	NA	NA	1	637
PRAD	1.3872	Advanced stage	High TmS	NA	NA	0	967
PRAD	0.784599	Advanced stage	High TmS	NA	NA	1	940
PRAD	0.473773	Advanced stage	Low TmS	NA	NA	0	1931
PRAD	1.49528	Advanced stage	High TmS	NA	NA	0	83
PRAD	1.07065	Advanced stage	High TmS	NA	NA	1	1060
PRAD	3.23151	Advanced stage	High TmS	NA	NA	0	2107
PRAD	0.132152	Advanced stage	Low TmS	NA	NA	1	626
PRAD	0.856879	Advanced stage	High TmS	NA	NA	0	628
PRAD	1.26494	Advanced stage	High TmS	NA	NA	0	551
[truncated: 1,930 more rows]

## Sheet: EDFig.7j
TmS	Gleason.score	TmS.category	PFI	PFI.time
4.28316	7	High TmS	1	27.2
1.29687	7	High TmS	1	0.5
7.52168	7	High TmS	1	4.4
13.5386	7	High TmS	0	76
11.6989	7	High TmS	0	48.1
8.69021	7	High TmS	0	61.4
7.34277	7	High TmS	0	48.6
0.425824	7	Low TmS	0	60.7
1.15927	7	Low TmS	0	6.1
1.79776	7	High TmS	0	48.3
1.36358	7	High TmS	0	6.7
0.531761	7	Low TmS	1	23
0.485762	7	Low TmS	0	60.7
0.521715	7	Low TmS	0	14.1
3.18612	7	High TmS	1	1.7
0.208033	7	Low TmS	1	37.1
1.9111	7	High TmS	0	48.8
2.55133	7	High TmS	0	36
5.67599	7	High TmS	0	34.5
3.64205	7	High TmS	0	51.4
1.50211	7	High TmS	0	1.4
1.57409	7	High TmS	1	3.4
0.403846	7	Low TmS	0	38.3
1.23984	7	Low TmS	0	35.6
0.433077	7	Low TmS	0	63
0.203853	7	Low TmS	0	72.6
0.742546	7	Low TmS	0	24.7
0.524262	7	Low TmS	0	73
0.235962	7	Low TmS	0	60.3
1.00388	7	Low TmS	0	37.4
2.42237	7	High TmS	0	72.5
2.19503	7	High TmS	1	13.2
0.373604	7	Low TmS	0	50
2.76476	7	High TmS	0	48.7
3.24254	7	High TmS	0	49.1
2.87975	7	High TmS	0	26.7
0.23555	7	Low TmS	1	8.1
5.82238	7	High TmS	1	18.3
11.9669	7	High TmS	0	37.8
9.712	7	High TmS	1	11.3
0.864981	7	Low TmS	0	24.6
0.999221	7	Low TmS	0	24.8
0.484768	7	Low TmS	0	45.2
0.535656	7	Low TmS	0	72.8
0.2896	7	Low TmS	0	48.7
0.545418	7	Low TmS	0	12.7
0.92849	7	Low TmS	0	12.7
0.967062	7	Low TmS	0	25.8
0.742964	7	Low TmS	0	37.3
2.27315	7	High TmS	1	1.6
1.24002	7	Low TmS	0	12.6
0.394098	7	Low TmS	0	18.1
0.49631	7	Low TmS	0	36.3
0.41436	7	Low TmS	0	39.6
0.75305	7	Low TmS	0	38.3
0.161892	7	Low TmS	0	19.5
0.43896	7	Low TmS	0	30.5
2.24345	8+	High TmS	1	7.7
0.905241	8+	High TmS	1	1.2
0.523841	8+	Low TmS	0	24.8
19.0985	8+	High TmS	0	11.8
0.292957	8+	Low TmS	1	1.1
1.06707	8+	High TmS	1	1.3
0.515803	8+	Low TmS	0	23.9
0.17237	8+	Low TmS	1	2.1
0.475996	8+	Low TmS	0	47.1
