# Supplementary material for: Estimation of tumor cell total mRNA expression in 15 cancer types predicts disease progression
Source: Nat Biotechnol. 2022 Jun 13;40(11):1624–33. doi: 10.1038/s41587-022-01342-x (PMC9646498; doi:10.1038/s41587-022-01342-x)
Supplement: Source Data Extended Data Fig. 8 — Statistical Source Data [file 41587_2022_1342_MOESM22_ESM.xlsx]

## Sheet: EDFig.8a-c
Cancer.type	TmS	Ploidy	unadjusted.TmS	Survival.group		Survival.group.TmS.ploidy	Survival.group.unadjusted.TmS
HNSC	0.615375	2.10783	0.648554	Early stage, Low TmS		Early stage, Low ploidy	Early stage, Low Ploidy-unadjusted TmS
HNSC	2.00977	3.45836	3.47526	Early stage, High TmS		Early stage, High ploidy	Early stage, High Ploidy-unadjusted TmS
HNSC	0.894167	2.01358	0.90024	Early stage, Low TmS		Early stage, Low ploidy	Early stage, Low Ploidy-unadjusted TmS
HNSC	0.128342	2.43216	0.156075	Early stage, Low TmS		Early stage, Low ploidy	Early stage, Low Ploidy-unadjusted TmS
HNSC	0.51873	3.81282	0.988912	Early stage, Low TmS		Early stage, High ploidy	Early stage, Low Ploidy-unadjusted TmS
HNSC	0.878824	1.7786	0.781537	Early stage, Low TmS		Early stage, Low ploidy	Early stage, Low Ploidy-unadjusted TmS
HNSC	0.996295	2.0519	1.02215	Early stage, Low TmS		Early stage, Low ploidy	Early stage, Low Ploidy-unadjusted TmS
HNSC	0.226198	2.12468	0.240299	Early stage, Low TmS		Early stage, Low ploidy	Early stage, Low Ploidy-unadjusted TmS
HNSC	0.514081	3.22566	0.829127	Early stage, Low TmS		Early stage, High ploidy	Early stage, Low Ploidy-unadjusted TmS
HNSC	0.804939	3.49696	1.40742	Early stage, Low TmS		Early stage, High ploidy	Early stage, Low Ploidy-unadjusted TmS
HNSC	0.332356	2.84168	0.472225	Early stage, Low TmS		Early stage, High ploidy	Early stage, Low Ploidy-unadjusted TmS
HNSC	13.805	2.02535	13.9799	Early stage, High TmS		Early stage, Low ploidy	Early stage, High Ploidy-unadjusted TmS
HNSC	0.459289	2.10669	0.48379	Early stage, Low TmS		Early stage, Low ploidy	Early stage, Low Ploidy-unadjusted TmS
HNSC	5.08835	2.1088	5.36514	Early stage, High TmS		Early stage, Low ploidy	Early stage, High Ploidy-unadjusted TmS
HNSC	3.03614	2.06233	3.13075	Early stage, High TmS		Early stage, Low ploidy	Early stage, High Ploidy-unadjusted TmS
HNSC	1.12382	2.13742	1.20104	Early stage, High TmS		Early stage, Low ploidy	Early stage, Low Ploidy-unadjusted TmS
HNSC	0.697988	1.95155	0.68108	Early stage, Low TmS		Early stage, Low ploidy	Early stage, Low Ploidy-unadjusted TmS
HNSC	7.44847	1.99213	7.41916	Early stage, High TmS		Early stage, Low ploidy	Early stage, High Ploidy-unadjusted TmS
HNSC	0.72543	3.68461	1.33646	Early stage, Low TmS		Early stage, High ploidy	Early stage, Low Ploidy-unadjusted TmS
HNSC	0.108393	3.05483	0.165562	Early stage, Low TmS		Early stage, High ploidy	Early stage, Low Ploidy-unadjusted TmS
HNSC	2.41052	2.18385	2.63211	Early stage, High TmS		Early stage, Low ploidy	Early stage, High Ploidy-unadjusted TmS
HNSC	0.443105	1.99689	0.442416	Early stage, Low TmS		Early stage, Low ploidy	Early stage, Low Ploidy-unadjusted TmS
HNSC	1.27689	1.70404	1.08794	Early stage, High TmS		Early stage, Low ploidy	Early stage, Low Ploidy-unadjusted TmS
HNSC	0.159948	2.12378	0.169847	Early stage, Low TmS		Early stage, Low ploidy	Early stage, Low Ploidy-unadjusted TmS
HNSC	1.81333	1.89652	1.71951	Early stage, High TmS		Early stage, Low ploidy	Early stage, High Ploidy-unadjusted TmS
HNSC	0.443938	3.3411	0.74162	Early stage, Low TmS		Early stage, High ploidy	Early stage, Low Ploidy-unadjusted TmS
HNSC	0.51194	3.41342	0.873732	Early stage, Low TmS		Early stage, High ploidy	Early stage, Low Ploidy-unadjusted TmS
HNSC	5.58486	3.10991	8.68422	Early stage, High TmS		Early stage, High ploidy	Early stage, High Ploidy-unadjusted TmS
HNSC	0.626907	2.50131	0.784046	Early stage, Low TmS		Early stage, High ploidy	Early stage, Low Ploidy-unadjusted TmS
HNSC	1.00303	3.77037	1.8909	Early stage, High TmS		Early stage, High ploidy	Early stage, High Ploidy-unadjusted TmS
HNSC	1.15332	3.73004	2.15096	Early stage, High TmS		Early stage, High ploidy	Early stage, High Ploidy-unadjusted TmS
HNSC	0.0855042	4.44987	0.190241	Early stage, Low TmS		Early stage, High ploidy	Early stage, Low Ploidy-unadjusted TmS
HNSC	0.249034	4.11698	0.512634	Early stage, Low TmS		Early stage, High ploidy	Early stage, Low Ploidy-unadjusted TmS
HNSC	1.27808	3.8283	2.44644	Early stage, High TmS		Early stage, High ploidy	Early stage, High Ploidy-unadjusted TmS
HNSC	0.375231	2.81178	0.527534	Early stage, Low TmS		Early stage, High ploidy	Early stage, Low Ploidy-unadjusted TmS
HNSC	0.297396	1.83492	0.27285	Early stage, Low TmS		Early stage, Low ploidy	Early stage, Low Ploidy-unadjusted TmS
HNSC	0.666322	3.57276	1.1903	Early stage, Low TmS		Early stage, High ploidy	Early stage, Low Ploidy-unadjusted TmS
HNSC	0.301113	3.65238	0.549888	Early stage, Low TmS		Early stage, High ploidy	Early stage, Low Ploidy-unadjusted TmS
HNSC	0.465855	2.04002	0.475176	Early stage, Low TmS		Early stage, Low ploidy	Early stage, Low Ploidy-unadjusted TmS
HNSC	0.183507	3.2476	0.297979	Early stage, Low TmS		Early stage, High ploidy	Early stage, Low Ploidy-unadjusted TmS
HNSC	0.0145843	4.33404	0.0316044	Early stage, Low TmS		Early stage, High ploidy	Early stage, Low Ploidy-unadjusted TmS
HNSC	0.550522	2.1153	0.58226	Early stage, Low TmS		Early stage, Low ploidy	Early stage, Low Ploidy-unadjusted TmS
HNSC	0.79092	1.85888	0.735113	Advanced stage, High TmS		Advanced stage, Low ploidy	Advanced stage, Low Ploidy-unadjusted TmS
HNSC	0.356594	1.93512	0.345026	Advanced stage, High TmS		Advanced stage, Low ploidy	Advanced stage, Low Ploidy-unadjusted TmS
HNSC	1.7733	3.64696	3.23357	Advanced stage, High TmS		Advanced stage, High ploidy	Advanced stage, High Ploidy-unadjusted TmS
HNSC	0.737758	3.32425	1.22625	Advanced stage, High TmS		Advanced stage, High ploidy	Advanced stage, Low Ploidy-unadjusted TmS
HNSC	1.23687	2.13084	1.31779	Advanced stage, High TmS		Advanced stage, Low ploidy	Advanced stage, Low Ploidy-unadjusted TmS
HNSC	1.38216	2.1398	1.47877	Advanced stage, High TmS		Advanced stage, Low ploidy	Advanced stage, Low Ploidy-unadjusted TmS
HNSC	0.907377	3.78449	1.71698	Advanced stage, High TmS		Advanced stage, High ploidy	Advanced stage, Low Ploidy-unadjusted TmS
HNSC	1.60403	3.39822	2.72543	Advanced stage, High TmS		Advanced stage, High ploidy	Advanced stage, High Ploidy-unadjusted TmS
HNSC	0.142802	3.35853	0.239802	Advanced stage, Low TmS		Advanced stage, High ploidy	Advanced stage, Low Ploidy-unadjusted TmS
HNSC	5.83337	4.03656	11.7734	Advanced stage, High TmS		Advanced stage, High ploidy	Advanced stage, High Ploidy-unadjusted TmS
HNSC	1.03032	4.04428	2.08344	Advanced stage, High TmS		Advanced stage, High ploidy	Advanced stage, Low Ploidy-unadjusted TmS
HNSC	0.190263	3.2981	0.313753	Advanced stage, Low TmS		Advanced stage, High ploidy	Advanced stage, Low Ploidy-unadjusted TmS
HNSC	1.60436	3.42012	2.74355	Advanced stage, High TmS		Advanced stage, High ploidy	Advanced stage, High Ploidy-unadjusted TmS
HNSC	0.448329	4.0918	0.917236	Advanced stage, High TmS		Advanced stage, High ploidy	Advanced stage, Low Ploidy-unadjusted TmS
HNSC	0.155845	2.96601	0.23112	Advanced stage, Low TmS		Advanced stage, High ploidy	Advanced stage, Low Ploidy-unadjusted TmS
HNSC	0.14432	2.04596	0.147637	Advanced stage, Low TmS		Advanced stage, Low ploidy	Advanced stage, Low Ploidy-unadjusted TmS
HNSC	0.341573	1.92699	0.329103	Advanced stage, High TmS		Advanced stage, Low ploidy	Advanced stage, Low Ploidy-unadjusted TmS
HNSC	0.019865	3.24065	0.0321878	Advanced stage, Low TmS		Advanced stage, High ploidy	Advanced stage, Low Ploidy-unadjusted TmS
HNSC	2.75261	2.07405	2.85453	Advanced stage, High TmS		Advanced stage, Low ploidy	Advanced stage, High Ploidy-unadjusted TmS
HNSC	1.57121	2.16068	1.69745	Advanced stage, High TmS		Advanced stage, Low ploidy	Advanced stage, Low Ploidy-unadjusted TmS
HNSC	0.698055	3.0678	1.07075	Advanced stage, High TmS		Advanced stage, High ploidy	Advanced stage, Low Ploidy-unadjusted TmS
HNSC	0.462351	3.46192	0.800311	Advanced stage, High TmS		Advanced stage, High ploidy	Advanced stage, Low Ploidy-unadjusted TmS
HNSC	0.592345	2.01989	0.598236	Advanced stage, High TmS		Advanced stage, Low ploidy	Advanced stage, Low Ploidy-unadjusted TmS
HNSC	1.1378	5.03507	2.86444	Advanced stage, High TmS		Advanced stage, High ploidy	Advanced stage, High Ploidy-unadjusted TmS
HNSC	2.40132	3.49952	4.20174	Advanced stage, High TmS		Advanced stage, High ploidy	Advanced stage, High Ploidy-unadjusted TmS
HNSC	0.402753	1.72283	0.346939	Advanced stage, High TmS		Advanced stage, Low ploidy	Advanced stage, Low Ploidy-unadjusted TmS
HNSC	1.41329	2.27987	1.61107	Advanced stage, High TmS		Advanced stage, Low ploidy	Advanced stage, Low Ploidy-unadjusted TmS
HNSC	1.32131	3.94248	2.60461	Advanced stage, High TmS		Advanced stage, High ploidy	Advanced stage, Low Ploidy-unadjusted TmS
HNSC	0.655271	2.20039	0.720925	Advanced stage, High TmS		Advanced stage, Low ploidy	Advanced stage, Low Ploidy-unadjusted TmS
HNSC	2.31241	2.0081	2.32177	Advanced stage, High TmS		Advanced stage, Low ploidy	Advanced stage, Low Ploidy-unadjusted TmS
HNSC	0.306486	1.97525	0.302694	Advanced stage, High TmS		Advanced stage, Low ploidy	Advanced stage, Low Ploidy-unadjusted TmS
HNSC	0.718586	3.4186	1.22828	Advanced stage, High TmS		Advanced stage, High ploidy	Advanced stage, Low Ploidy-unadjusted TmS
HNSC	0.221019	2.97205	0.32844	Advanced stage, Low TmS		Advanced stage, High ploidy	Advanced stage, Low Ploidy-unadjusted TmS
HNSC	0.422753	5.07642	1.07304	Advanced stage, High TmS		Advanced stage, High ploidy	Advanced stage, Low Ploidy-unadjusted TmS
HNSC	0.393997	2.49606	0.49172	Advanced stage, High TmS		Advanced stage, Low ploidy	Advanced stage, Low Ploidy-unadjusted TmS
HNSC	1.42192	2.12419	1.51021	Advanced stage, High TmS		Advanced stage, Low ploidy	Advanced stage, Low Ploidy-unadjusted TmS
HNSC	0.385316	2.04813	0.394588	Advanced stage, High TmS		Advanced stage, Low ploidy	Advanced stage, Low Ploidy-unadjusted TmS
HNSC	3.16196	2.79482	4.41855	Advanced stage, High TmS		Advanced stage, High ploidy	Advanced stage, High Ploidy-unadjusted TmS
HNSC	1.14037	3.36978	1.92139	Advanced stage, High TmS		Advanced stage, High ploidy	Advanced stage, Low Ploidy-unadjusted TmS
HNSC	0.62683	3.3581	1.05248	Advanced stage, High TmS		Advanced stage, High ploidy	Advanced stage, Low Ploidy-unadjusted TmS
HNSC	1.57176	3.19179	2.50836	Advanced stage, High TmS		Advanced stage, High ploidy	Advanced stage, Low Ploidy-unadjusted TmS
HNSC	0.186302	3.10716	0.289434	Advanced stage, Low TmS		Advanced stage, High ploidy	Advanced stage, Low Ploidy-unadjusted TmS
HNSC	0.30227	3.23522	0.488955	Advanced stage, High TmS		Advanced stage, High ploidy	Advanced stage, Low Ploidy-unadjusted TmS
HNSC	0.404777	3.53828	0.716108	Advanced stage, High TmS		Advanced stage, High ploidy	Advanced stage, Low Ploidy-unadjusted TmS
HNSC	0.18393	3.84137	0.353272	Advanced stage, Low TmS		Advanced stage, High ploidy	Advanced stage, Low Ploidy-unadjusted TmS
HNSC	0.282668	3.89963	0.551151	Advanced stage, High TmS		Advanced stage, High ploidy	Advanced stage, Low Ploidy-unadjusted TmS
HNSC	0.100703	3.91073	0.196912	Advanced stage, Low TmS		Advanced stage, High ploidy	Advanced stage, Low Ploidy-unadjusted TmS
HNSC	0.228673	1.80867	0.206797	Advanced stage, Low TmS		Advanced stage, Low ploidy	Advanced stage, Low Ploidy-unadjusted TmS
HNSC	0.221578	5.45371	0.604212	Advanced stage, Low TmS		Advanced stage, High ploidy	Advanced stage, Low Ploidy-unadjusted TmS
HNSC	0.2745	2.01978	0.277214	Advanced stage, High TmS		Advanced stage, Low ploidy	Advanced stage, Low Ploidy-unadjusted TmS
HNSC	0.254369	1.89697	0.241264	Advanced stage, Low TmS		Advanced stage, Low ploidy	Advanced stage, Low Ploidy-unadjusted TmS
HNSC	0.623053	4.21046	1.31167	Advanced stage, High TmS		Advanced stage, High ploidy	Advanced stage, Low Ploidy-unadjusted TmS
HNSC	0.399247	3.74689	0.747968	Advanced stage, High TmS		Advanced stage, High ploidy	Advanced stage, Low Ploidy-unadjusted TmS
HNSC	0.698877	4.42688	1.54692	Advanced stage, High TmS		Advanced stage, High ploidy	Advanced stage, Low Ploidy-unadjusted TmS
HNSC	0.481062	1.93711	0.465935	Advanced stage, High TmS		Advanced stage, Low ploidy	Advanced stage, Low Ploidy-unadjusted TmS
HNSC	0.900059	2.89384	1.30231	Advanced stage, High TmS		Advanced stage, High ploidy	Advanced stage, Low Ploidy-unadjusted TmS
HNSC	1.36357	3.75171	2.55786	Advanced stage, High TmS		Advanced stage, High ploidy	Advanced stage, Low Ploidy-unadjusted TmS
HNSC	0.0328889	3.33719	0.0548782	Advanced stage, Low TmS		Advanced stage, High ploidy	Advanced stage, Low Ploidy-unadjusted TmS
HNSC	1.60028	1.96877	1.57529	Advanced stage, High TmS		Advanced stage, Low ploidy	Advanced stage, Low Ploidy-unadjusted TmS
HNSC	0.066627	1.99641	0.0665072	Advanced stage, Low TmS		Advanced stage, Low ploidy	Advanced stage, Low Ploidy-unadjusted TmS
HNSC	0.708801	4.33218	1.53533	Advanced stage, High TmS		Advanced stage, High ploidy	Advanced stage, Low Ploidy-unadjusted TmS
HNSC	0.272331	2.86609	0.390262	Advanced stage, High TmS		Advanced stage, High ploidy	Advanced stage, Low Ploidy-unadjusted TmS
HNSC	0.25763	1.93983	0.249879	Advanced stage, High TmS		Advanced stage, Low ploidy	Advanced stage, Low Ploidy-unadjusted TmS
HNSC	0.179639	3.82954	0.343967	Advanced stage, Low TmS		Advanced stage, High ploidy	Advanced stage, Low Ploidy-unadjusted TmS
HNSC	0.432711	1.93214	0.418029	Advanced stage, High TmS		Advanced stage, Low ploidy	Advanced stage, Low Ploidy-unadjusted TmS
HNSC	0.378587	3.70787	0.701875	Advanced stage, High TmS		Advanced stage, High ploidy	Advanced stage, Low Ploidy-unadjusted TmS
HNSC	1.44068	4.06754	2.93	Advanced stage, High TmS		Advanced stage, High ploidy	Advanced stage, High Ploidy-unadjusted TmS
HNSC	1.99152	1.81023	1.80256	Advanced stage, High TmS		Advanced stage, Low ploidy	Advanced stage, Low Ploidy-unadjusted TmS
HNSC	0.216317	1.99357	0.215622	Advanced stage, Low TmS		Advanced stage, Low ploidy	Advanced stage, Low Ploidy-unadjusted TmS
HNSC	5.83527	2.14642	6.26248	Advanced stage, High TmS		Advanced stage, Low ploidy	Advanced stage, High Ploidy-unadjusted TmS
HNSC	0.469827	3.68185	0.864915	Advanced stage, High TmS		Advanced stage, High ploidy	Advanced stage, Low Ploidy-unadjusted TmS
HNSC	1.02738	2.2641	1.16304	Advanced stage, High TmS		Advanced stage, Low ploidy	Advanced stage, Low Ploidy-unadjusted TmS
HNSC	0.488756	3.99549	0.97641	Advanced stage, High TmS		Advanced stage, High ploidy	Advanced stage, Low Ploidy-unadjusted TmS
HNSC	0.431806	3.89943	0.841899	Advanced stage, High TmS		Advanced stage, High ploidy	Advanced stage, Low Ploidy-unadjusted TmS
HNSC	2.18799	2.67342	2.92471	Advanced stage, High TmS		Advanced stage, High ploidy	Advanced stage, High Ploidy-unadjusted TmS
HNSC	0.465943	2.9891	0.696375	Advanced stage, High TmS		Advanced stage, High ploidy	Advanced stage, Low Ploidy-unadjusted TmS
HNSC	2.48722	3.88811	4.83529	Advanced stage, High TmS		Advanced stage, High ploidy	Advanced stage, High Ploidy-unadjusted TmS
HNSC	0.575306	5.4125	1.55692	Advanced stage, High TmS		Advanced stage, High ploidy	Advanced stage, Low Ploidy-unadjusted TmS
HNSC	1.35716	3.23286	2.19374	Advanced stage, High TmS		Advanced stage, High ploidy	Advanced stage, Low Ploidy-unadjusted TmS
HNSC	0.0435764	3.72659	0.0811958	Advanced stage, Low TmS		Advanced stage, High ploidy	Advanced stage, Low Ploidy-unadjusted TmS
HNSC	0.225684	2.18904	0.247016	Advanced stage, Low TmS		Advanced stage, Low ploidy	Advanced stage, Low Ploidy-unadjusted TmS
HNSC	0.106893	3.45929	0.184888	Advanced stage, Low TmS		Advanced stage, High ploidy	Advanced stage, Low Ploidy-unadjusted TmS
HNSC	0.0109774	2.17143	0.0119183	Advanced stage, Low TmS		Advanced stage, Low ploidy	Advanced stage, Low Ploidy-unadjusted TmS
HNSC	3.92427	4.02148	7.89069	Advanced stage, High TmS		Advanced stage, High ploidy	Advanced stage, High Ploidy-unadjusted TmS
HNSC	1.15315	3.90077	2.24908	Advanced stage, High TmS		Advanced stage, High ploidy	Advanced stage, Low Ploidy-unadjusted TmS
HNSC	0.212907	3.39304	0.361201	Advanced stage, Low TmS		Advanced stage, High ploidy	Advanced stage, Low Ploidy-unadjusted TmS
HNSC	0.151691	3.02019	0.229068	Advanced stage, Low TmS		Advanced stage, High ploidy	Advanced stage, Low Ploidy-unadjusted TmS
HNSC	1.34409	1.93812	1.3025	Advanced stage, High TmS		Advanced stage, Low ploidy	Advanced stage, Low Ploidy-unadjusted TmS
HNSC	0.290567	3.89853	0.566393	Advanced stage, High TmS		Advanced stage, High ploidy	Advanced stage, Low Ploidy-unadjusted TmS
HNSC	1.72221	3.16163	2.7225	Advanced stage, High TmS		Advanced stage, High ploidy	Advanced stage, Low Ploidy-unadjusted TmS
HNSC	0.456395	2.01746	0.460379	Advanced stage, High TmS		Advanced stage, Low ploidy	Advanced stage, Low Ploidy-unadjusted TmS
HNSC	0.293713	3.60873	0.529966	Advanced stage, High TmS		Advanced stage, High ploidy	Advanced stage, Low Ploidy-unadjusted TmS
HNSC	0.0350916	4.24085	0.074409	Advanced stage, Low TmS		Advanced stage, High ploidy	Advanced stage, Low Ploidy-unadjusted TmS
HNSC	0.0960974	3.74889	0.18013	Advanced stage, Low TmS		Advanced stage, High ploidy	Advanced stage, Low Ploidy-unadjusted TmS
HNSC	0.892402	3.43721	1.53369	Advanced stage, High TmS		Advanced stage, High ploidy	Advanced stage, Low Ploidy-unadjusted TmS
HNSC	0.450403	2.05481	0.462747	Advanced stage, High TmS		Advanced stage, Low ploidy	Advanced stage, Low Ploidy-unadjusted TmS
HNSC	0.151898	1.82929	0.138933	Advanced stage, Low TmS		Advanced stage, Low ploidy	Advanced stage, Low Ploidy-unadjusted TmS
HNSC	0.0573851	2.40596	0.0690333	Advanced stage, Low TmS		Advanced stage, Low ploidy	Advanced stage, Low Ploidy-unadjusted TmS
HNSC	0.236677	3.73152	0.441583	Advanced stage, Low TmS		Advanced stage, High ploidy	Advanced stage, Low Ploidy-unadjusted TmS
HNSC	0.243358	3.12853	0.380677	Advanced stage, Low TmS		Advanced stage, High ploidy	Advanced stage, Low Ploidy-unadjusted TmS
HNSC	2.3427	2.15773	2.52746	Advanced stage, High TmS		Advanced stage, Low ploidy	Advanced stage, Low Ploidy-unadjusted TmS
HNSC	0.487116	3.59863	0.876475	Advanced stage, High TmS		Advanced stage, High ploidy	Advanced stage, Low Ploidy-unadjusted TmS
HNSC	0.0910653	1.78889	0.0814531	Advanced stage, Low TmS		Advanced stage, Low ploidy	Advanced stage, Low Ploidy-unadjusted TmS
HNSC	0.242664	4.32997	0.525363	Advanced stage, Low TmS		Advanced stage, High ploidy	Advanced stage, Low Ploidy-unadjusted TmS
HNSC	0.196269	3.31419	0.325237	Advanced stage, Low TmS		Advanced stage, High ploidy	Advanced stage, Low Ploidy-unadjusted TmS
HNSC	2.25771	2.03808	2.3007	Advanced stage, High TmS		Advanced stage, Low ploidy	Advanced stage, Low Ploidy-unadjusted TmS
HNSC	8.33224	1.94964	8.12243	Advanced stage, High TmS		Advanced stage, Low ploidy	Advanced stage, High Ploidy-unadjusted TmS
HNSC	0.391798	4.12315	0.807719	Advanced stage, High TmS		Advanced stage, High ploidy	Advanced stage, Low Ploidy-unadjusted TmS
HNSC	0.204119	3.81487	0.389343	Advanced stage, Low TmS		Advanced stage, High ploidy	Advanced stage, Low Ploidy-unadjusted TmS
HNSC	0.204854	3.80077	0.389302	Advanced stage, Low TmS		Advanced stage, High ploidy	Advanced stage, Low Ploidy-unadjusted TmS
HNSC	0.192856	1.92499	0.185623	Advanced stage, Low TmS		Advanced stage, Low ploidy	Advanced stage, Low Ploidy-unadjusted TmS
HNSC	0.228408	3.08271	0.352059	Advanced stage, Low TmS		Advanced stage, High ploidy	Advanced stage, Low Ploidy-unadjusted TmS
HNSC	1.25801	3.26291	2.05239	Advanced stage, High TmS		Advanced stage, High ploidy	Advanced stage, Low Ploidy-unadjusted TmS
HNSC	0.182832	3.85951	0.352822	Advanced stage, Low TmS		Advanced stage, High ploidy	Advanced stage, Low Ploidy-unadjusted TmS
HNSC	0.355229	1.87076	0.332274	Advanced stage, High TmS		Advanced stage, Low ploidy	Advanced stage, Low Ploidy-unadjusted TmS
HNSC	1.226	2.72934	1.67308	Advanced stage, High TmS		Advanced stage, High ploidy	Advanced stage, Low Ploidy-unadjusted TmS
HNSC	1.2669	2.10117	1.33098	Advanced stage, High TmS		Advanced stage, Low ploidy	Advanced stage, Low Ploidy-unadjusted TmS
HNSC	0.178708	3.35731	0.299989	Advanced stage, Low TmS		Advanced stage, High ploidy	Advanced stage, Low Ploidy-unadjusted TmS
HNSC	0.168636	3.58214	0.302038	Advanced stage, Low TmS		Advanced stage, High ploidy	Advanced stage, Low Ploidy-unadjusted TmS
HNSC	0.409345	1.77787	0.363881	Advanced stage, High TmS		Advanced stage, Low ploidy	Advanced stage, Low Ploidy-unadjusted TmS
HNSC	0.707506	4.52357	1.60023	Advanced stage, High TmS		Advanced stage, High ploidy	Advanced stage, Low Ploidy-unadjusted TmS
HNSC	0.68549	1.92063	0.658286	Advanced stage, High TmS		Advanced stage, Low ploidy	Advanced stage, Low Ploidy-unadjusted TmS
HNSC	0.188154	4.14694	0.390131	Advanced stage, Low TmS		Advanced stage, High ploidy	Advanced stage, Low Ploidy-unadjusted TmS
HNSC	0.274855	3.92294	0.53912	Advanced stage, High TmS		Advanced stage, High ploidy	Advanced stage, Low Ploidy-unadjusted TmS
HNSC	0.673331	3.71905	1.25208	Advanced stage, High TmS		Advanced stage, High ploidy	Advanced stage, Low Ploidy-unadjusted TmS
HNSC	1.18203	2	1.18203	Advanced stage, High TmS		Advanced stage, Low ploidy	Advanced stage, Low Ploidy-unadjusted TmS
HNSC	0.136115	1.95706	0.133193	Advanced stage, Low TmS		Advanced stage, Low ploidy	Advanced stage, Low Ploidy-unadjusted TmS
HNSC	0.495358	3.83523	0.949906	Advanced stage, High TmS		Advanced stage, High ploidy	Advanced stage, Low Ploidy-unadjusted TmS
HNSC	0.990005	2.82657	1.39916	Advanced stage, High TmS		Advanced stage, High ploidy	Advanced stage, Low Ploidy-unadjusted TmS
HNSC	0.147724	3.85416	0.284675	Advanced stage, Low TmS		Advanced stage, High ploidy	Advanced stage, Low Ploidy-unadjusted TmS
HNSC	0.391988	3.67987	0.721234	Advanced stage, High TmS		Advanced stage, High ploidy	Advanced stage, Low Ploidy-unadjusted TmS
HNSC	1.0373	3.04714	1.5804	Advanced stage, High TmS		Advanced stage, High ploidy	Advanced stage, Low Ploidy-unadjusted TmS
HNSC	0.0844147	3.43485	0.144976	Advanced stage, Low TmS		Advanced stage, High ploidy	Advanced stage, Low Ploidy-unadjusted TmS
HNSC	0.318111	3.7756	0.600529	Advanced stage, High TmS		Advanced stage, High ploidy	Advanced stage, Low Ploidy-unadjusted TmS
HNSC	0.0708358	1.993	0.0705879	Advanced stage, Low TmS		Advanced stage, Low ploidy	Advanced stage, Low Ploidy-unadjusted TmS
HNSC	2.21064	2.07344	2.29181	Advanced stage, High TmS		Advanced stage, Low ploidy	Advanced stage, Low Ploidy-unadjusted TmS
HNSC	0.193599	2.29983	0.222622	Advanced stage, Low TmS		Advanced stage, Low ploidy	Advanced stage, Low Ploidy-unadjusted TmS
HNSC	0.61802	3.42144	1.05726	Advanced stage, High TmS		Advanced stage, High ploidy	Advanced stage, Low Ploidy-unadjusted TmS
HNSC	0.0961655	3.37911	0.162477	Advanced stage, Low TmS		Advanced stage, High ploidy	Advanced stage, Low Ploidy-unadjusted TmS
HNSC	0.74431	1.58279	0.589044	Advanced stage, High TmS		Advanced stage, Low ploidy	Advanced stage, Low Ploidy-unadjusted TmS
HNSC	0.523136	2.12603	0.556101	Advanced stage, High TmS		Advanced stage, Low ploidy	Advanced stage, Low Ploidy-unadjusted TmS
HNSC	0.813595	5.37465	2.18639	Advanced stage, High TmS		Advanced stage, High ploidy	Advanced stage, Low Ploidy-unadjusted TmS
HNSC	1.42994	3.63684	2.60022	Advanced stage, High TmS		Advanced stage, High ploidy	Advanced stage, Low Ploidy-unadjusted TmS
HNSC	0.591892	2.0906	0.618705	Advanced stage, High TmS		Advanced stage, Low ploidy	Advanced stage, Low Ploidy-unadjusted TmS
HNSC	0.0538542	2.23131	0.0600828	Advanced stage, Low TmS		Advanced stage, Low ploidy	Advanced stage, Low Ploidy-unadjusted TmS
HNSC	2.46987	1.70039	2.09987	Advanced stage, High TmS		Advanced stage, Low ploidy	Advanced stage, Low Ploidy-unadjusted TmS
HNSC	2.3094	2.19882	2.53897	Advanced stage, High TmS		Advanced stage, Low ploidy	Advanced stage, Low Ploidy-unadjusted TmS
LUSC	9.72345	3.82508	18.5965	Early stage, High TmS		Early stage, High ploidy	Early stage, High Ploidy-unadjusted TmS
LUSC	1.72973	3.55656	3.07595	Early stage, Low TmS		Early stage, High ploidy	Early stage, Low Ploidy-unadjusted TmS
LUSC	1.41876	3.27968	2.32655	Early stage, Low TmS		Early stage, High ploidy	Early stage, Low Ploidy-unadjusted TmS
LUSC	1.7721	5.63586	4.99365	Early stage, Low TmS		Early stage, High ploidy	Early stage, Low Ploidy-unadjusted TmS
LUSC	3.8526	2.94336	5.6698	Early stage, Low TmS		Early stage, High ploidy	Early stage, Low Ploidy-unadjusted TmS
LUSC	3.03447	3.20987	4.87013	Early stage, Low TmS		Early stage, High ploidy	Early stage, Low Ploidy-unadjusted TmS
LUSC	4.92799	3.43148	8.45515	Early stage, Low TmS		Early stage, High ploidy	Early stage, Low Ploidy-unadjusted TmS
LUSC	2.03621	3.15392	3.21102	Early stage, Low TmS		Early stage, High ploidy	Early stage, Low Ploidy-unadjusted TmS
LUSC	3.41646	1.7777	3.03672	Early stage, Low TmS		Early stage, Low ploidy	Early stage, Low Ploidy-unadjusted TmS
LUSC	1.44073	1.81852	1.31	Early stage, Low TmS		Early stage, Low ploidy	Early stage, Low Ploidy-unadjusted TmS
LUSC	4.27415	5.31431	11.3571	Early stage, Low TmS		Early stage, High ploidy	Early stage, High Ploidy-unadjusted TmS
LUSC	1.57205	1.79204	1.40859	Early stage, Low TmS		Early stage, Low ploidy	Early stage, Low Ploidy-unadjusted TmS
LUSC	2.11376	1.90788	2.0164	Early stage, Low TmS		Early stage, Low ploidy	Early stage, Low Ploidy-unadjusted TmS
LUSC	4.64956	3.26151	7.5823	Early stage, Low TmS		Early stage, High ploidy	Early stage, Low Ploidy-unadjusted TmS
LUSC	2.32745	3.88306	4.51881	Early stage, Low TmS		Early stage, High ploidy	Early stage, Low Ploidy-unadjusted TmS
LUSC	7.43271	1.99685	7.42101	Early stage, High TmS		Early stage, Low ploidy	Early stage, Low Ploidy-unadjusted TmS
LUSC	1.22466	3.49679	2.14119	Early stage, Low TmS		Early stage, High ploidy	Early stage, Low Ploidy-unadjusted TmS
LUSC	2.15774	3.24797	3.50413	Early stage, Low TmS		Early stage, High ploidy	Early stage, Low Ploidy-unadjusted TmS
LUSC	4.31535	3.90085	8.41676	Early stage, Low TmS		Early stage, High ploidy	Early stage, Low Ploidy-unadjusted TmS
LUSC	4.91964	3.78589	9.3126	Early stage, Low TmS		Early stage, High ploidy	Early stage, Low Ploidy-unadjusted TmS
LUSC	1.72876	2.125	1.83681	Early stage, Low TmS		Early stage, Low ploidy	Early stage, Low Ploidy-unadjusted TmS
LUSC	2.2235	1.98379	2.20549	Early stage, Low TmS		Early stage, Low ploidy	Early stage, Low Ploidy-unadjusted TmS
LUSC	8.46243	2.08571	8.82508	Early stage, High TmS		Early stage, Low ploidy	Early stage, Low Ploidy-unadjusted TmS
LUSC	1.38989	2.55581	1.77614	Early stage, Low TmS		Early stage, High ploidy	Early stage, Low Ploidy-unadjusted TmS
LUSC	1.15994	3.12626	1.81313	Early stage, Low TmS		Early stage, High ploidy	Early stage, Low Ploidy-unadjusted TmS
LUSC	2.26844	3.2035	3.63348	Early stage, Low TmS		Early stage, High ploidy	Early stage, Low Ploidy-unadjusted TmS
LUSC	1.19476	3.24235	1.93692	Early stage, Low TmS		Early stage, High ploidy	Early stage, Low Ploidy-unadjusted TmS
LUSC	4.21926	1.87993	3.96596	Early stage, Low TmS		Early stage, Low ploidy	Early stage, Low Ploidy-unadjusted TmS
LUSC	0.961361	2.00551	0.96401	Early stage, Low TmS		Early stage, Low ploidy	Early stage, Low Ploidy-unadjusted TmS
LUSC	2.00524	1.95718	1.96231	Early stage, Low TmS		Early stage, Low ploidy	Early stage, Low Ploidy-unadjusted TmS
LUSC	4.44178	3.72035	8.26249	Early stage, Low TmS		Early stage, High ploidy	Early stage, Low Ploidy-unadjusted TmS
LUSC	0.360395	1.81152	0.326432	Early stage, Low TmS		Early stage, Low ploidy	Early stage, Low Ploidy-unadjusted TmS
LUSC	1.21873	1.93285	1.17781	Early stage, Low TmS		Early stage, Low ploidy	Early stage, Low Ploidy-unadjusted TmS
LUSC	1.39374	3.9105	2.7251	Early stage, Low TmS		Early stage, High ploidy	Early stage, Low Ploidy-unadjusted TmS
LUSC	2.00797	2.10279	2.11118	Early stage, Low TmS		Early stage, Low ploidy	Early stage, Low Ploidy-unadjusted TmS
LUSC	4.89536	3.49798	8.56194	Early stage, Low TmS		Early stage, High ploidy	Early stage, Low Ploidy-unadjusted TmS
LUSC	1.34192	1.96236	1.31667	Early stage, Low TmS		Early stage, Low ploidy	Early stage, Low Ploidy-unadjusted TmS
LUSC	2.14344	2.94357	3.15468	Early stage, Low TmS		Early stage, High ploidy	Early stage, Low Ploidy-unadjusted TmS
LUSC	1.65524	4.64678	3.84578	Early stage, Low TmS		Early stage, High ploidy	Early stage, Low Ploidy-unadjusted TmS
LUSC	2.12386	3.19878	3.39688	Early stage, Low TmS		Early stage, High ploidy	Early stage, Low Ploidy-unadjusted TmS
LUSC	1.8117	1.926	1.74467	Early stage, Low TmS		Early stage, Low ploidy	Early stage, Low Ploidy-unadjusted TmS
LUSC	1.71099	2.21458	1.89456	Early stage, Low TmS		Early stage, Low ploidy	Early stage, Low Ploidy-unadjusted TmS
LUSC	2.0209	3.832	3.87204	Early stage, Low TmS		Early stage, High ploidy	Early stage, Low Ploidy-unadjusted TmS
LUSC	2.36288	3.70449	4.37664	Early stage, Low TmS		Early stage, High ploidy	Early stage, Low Ploidy-unadjusted TmS
LUSC	2.00764	2.33936	2.3483	Early stage, Low TmS		Early stage, Low ploidy	Early stage, Low Ploidy-unadjusted TmS
LUSC	0.727565	4.24702	1.54499	Early stage, Low TmS		Early stage, High ploidy	Early stage, Low Ploidy-unadjusted TmS
LUSC	1.84763	1.95751	1.80837	Early stage, Low TmS		Early stage, Low ploidy	Early stage, Low Ploidy-unadjusted TmS
LUSC	4.5158	2.65714	5.99957	Early stage, Low TmS		Early stage, High ploidy	Early stage, Low Ploidy-unadjusted TmS
LUSC	4.26765	3.78828	8.08353	Early stage, Low TmS		Early stage, High ploidy	Early stage, Low Ploidy-unadjusted TmS
LUSC	0.812777	4.15434	1.68828	Early stage, Low TmS		Early stage, High ploidy	Early stage, Low Ploidy-unadjusted TmS
LUSC	7.62974	4.33193	16.5257	Early stage, High TmS		Early stage, High ploidy	Early stage, High Ploidy-unadjusted TmS
LUSC	1.42836	3.52024	2.51408	Early stage, Low TmS		Early stage, High ploidy	Early stage, Low Ploidy-unadjusted TmS
LUSC	3.7129	1.73376	3.21863	Early stage, Low TmS		Early stage, Low ploidy	Early stage, Low Ploidy-unadjusted TmS
LUSC	6.67339	3.0402	10.1442	Early stage, High TmS		Early stage, High ploidy	Early stage, High Ploidy-unadjusted TmS
LUSC	1.34968	3.5023	2.3635	Early stage, Low TmS		Early stage, High ploidy	Early stage, Low Ploidy-unadjusted TmS
LUSC	5.32859	1.61465	4.30191	Early stage, Low TmS		Early stage, Low ploidy	Early stage, Low Ploidy-unadjusted TmS
LUSC	3.63389	3.24606	5.89792	Early stage, Low TmS		Early stage, High ploidy	Early stage, Low Ploidy-unadjusted TmS
LUSC	12.1106	3.49797	21.1813	Early stage, High TmS		Early stage, High ploidy	Early stage, High Ploidy-unadjusted TmS
LUSC	1.82085	4.85071	4.41622	Early stage, Low TmS		Early stage, High ploidy	Early stage, Low Ploidy-unadjusted TmS
LUSC	0.65087	2.97365	0.96773	Early stage, Low TmS		Early stage, High ploidy	Early stage, Low Ploidy-unadjusted TmS
LUSC	1.32034	2.05812	1.35871	Early stage, Low TmS		Early stage, Low ploidy	Early stage, Low Ploidy-unadjusted TmS
LUSC	2.87667	3.30755	4.75737	Early stage, Low TmS		Early stage, High ploidy	Early stage, Low Ploidy-unadjusted TmS
LUSC	3.57056	3.86761	6.90477	Early stage, Low TmS		Early stage, High ploidy	Early stage, Low Ploidy-unadjusted TmS
LUSC	4.45134	3.72967	8.30101	Early stage, Low TmS		Early stage, High ploidy	Early stage, Low Ploidy-unadjusted TmS
LUSC	2.10086	2.92238	3.06975	Early stage, Low TmS		Early stage, High ploidy	Early stage, Low Ploidy-unadjusted TmS
LUSC	2.39175	1.7557	2.09959	Early stage, Low TmS		Early stage, Low ploidy	Early stage, Low Ploidy-unadjusted TmS
LUSC	1.77554	5.036	4.47081	Early stage, Low TmS		Early stage, High ploidy	Early stage, Low Ploidy-unadjusted TmS
LUSC	1.83994	3.52829	3.24591	Early stage, Low TmS		Early stage, High ploidy	Early stage, Low Ploidy-unadjusted TmS
LUSC	1.14029	3.61203	2.05938	Early stage, Low TmS		Early stage, High ploidy	Early stage, Low Ploidy-unadjusted TmS
LUSC	0.791742	3.51102	1.38991	Early stage, Low TmS		Early stage, High ploidy	Early stage, Low Ploidy-unadjusted TmS
LUSC	9.14107	3.40357	15.5561	Early stage, High TmS		Early stage, High ploidy	Early stage, High Ploidy-unadjusted TmS
LUSC	3.50761	2.0449	3.58635	Early stage, Low TmS		Early stage, Low ploidy	Early stage, Low Ploidy-unadjusted TmS
LUSC	3.78069	2.98054	5.63426	Early stage, Low TmS		Early stage, High ploidy	Early stage, Low Ploidy-unadjusted TmS
LUSC	6.07872	4.7774	14.5202	Early stage, Low TmS		Early stage, High ploidy	Early stage, High Ploidy-unadjusted TmS
LUSC	2.97076	3.21351	4.77329	Early stage, Low TmS		Early stage, High ploidy	Early stage, Low Ploidy-unadjusted TmS
LUSC	1.7713	5.64642	5.00075	Early stage, Low TmS		Early stage, High ploidy	Early stage, Low Ploidy-unadjusted TmS
LUSC	4.29146	2.8851	6.19065	Early stage, Low TmS		Early stage, High ploidy	Early stage, Low Ploidy-unadjusted TmS
LUSC	2.74295	3.20077	4.38978	Early stage, Low TmS		Early stage, High ploidy	Early stage, Low Ploidy-unadjusted TmS
LUSC	3.45571	4.45795	7.7027	Early stage, Low TmS		Early stage, High ploidy	Early stage, Low Ploidy-unadjusted TmS
LUSC	5.68477	2.19859	6.24924	Early stage, Low TmS		Early stage, Low ploidy	Early stage, Low Ploidy-unadjusted TmS
LUSC	2.03073	2.34191	2.37789	Early stage, Low TmS		Early stage, Low ploidy	Early stage, Low Ploidy-unadjusted TmS
LUSC	1.64912	4.43119	3.65378	Early stage, Low TmS		Early stage, High ploidy	Early stage, Low Ploidy-unadjusted TmS
LUSC	3.08793	3.04032	4.69414	Early stage, Low TmS		Early stage, High ploidy	Early stage, Low Ploidy-unadjusted TmS
LUSC	2.4604	3.54493	4.36096	Early stage, Low TmS		Early stage, High ploidy	Early stage, Low Ploidy-unadjusted TmS
LUSC	4.82554	3.3141	7.99614	Early stage, Low TmS		Early stage, High ploidy	Early stage, Low Ploidy-unadjusted TmS
LUSC	3.96136	5.52351	10.9403	Early stage, Low TmS		Early stage, High ploidy	Early stage, High Ploidy-unadjusted TmS
LUSC	2.90916	1.70406	2.47869	Early stage, Low TmS		Early stage, Low ploidy	Early stage, Low Ploidy-unadjusted TmS
LUSC	3.54267	1.68698	2.98821	Early stage, Low TmS		Early stage, Low ploidy	Early stage, Low Ploidy-unadjusted TmS
LUSC	2.11439	4.19632	4.43634	Early stage, Low TmS		Early stage, High ploidy	Early stage, Low Ploidy-unadjusted TmS
LUSC	4.64942	3.67286	8.53833	Early stage, Low TmS		Early stage, High ploidy	Early stage, Low Ploidy-unadjusted TmS
LUSC	2.83129	2.95825	4.18784	Early stage, Low TmS		Early stage, High ploidy	Early stage, Low Ploidy-unadjusted TmS
LUSC	2.17761	2.84018	3.0924	Early stage, Low TmS		Early stage, High ploidy	Early stage, Low Ploidy-unadjusted TmS
LUSC	0.87513	3.42331	1.49792	Early stage, Low TmS		Early stage, High ploidy	Early stage, Low Ploidy-unadjusted TmS
LUSC	3.27054	1.99164	3.25687	Early stage, Low TmS		Early stage, Low ploidy	Early stage, Low Ploidy-unadjusted TmS
LUSC	1.94321	1.99887	1.94212	Early stage, Low TmS		Early stage, Low ploidy	Early stage, Low Ploidy-unadjusted TmS
LUSC	2.29511	1.94622	2.23339	Early stage, Low TmS		Early stage, Low ploidy	Early stage, Low Ploidy-unadjusted TmS
LUSC	2.5612	5.5202	7.06918	Early stage, Low TmS		Early stage, High ploidy	Early stage, Low Ploidy-unadjusted TmS
LUSC	3.68814	3.2982	6.08211	Early stage, Low TmS		Early stage, High ploidy	Early stage, Low Ploidy-unadjusted TmS
LUSC	1.3358	3.34371	2.23326	Early stage, Low TmS		Early stage, High ploidy	Early stage, Low Ploidy-unadjusted TmS
LUSC	1.19718	2.14704	1.2852	Early stage, Low TmS		Early stage, Low ploidy	Early stage, Low Ploidy-unadjusted TmS
LUSC	3.5128	1.93553	3.39957	Early stage, Low TmS		Early stage, Low ploidy	Early stage, Low Ploidy-unadjusted TmS
LUSC	2.82309	3.34386	4.72001	Early stage, Low TmS		Early stage, High ploidy	Early stage, Low Ploidy-unadjusted TmS
LUSC	2.27908	3.0428	3.46738	Early stage, Low TmS		Early stage, High ploidy	Early stage, Low Ploidy-unadjusted TmS
LUSC	3.06364	5.06151	7.75332	Early stage, Low TmS		Early stage, High ploidy	Early stage, Low Ploidy-unadjusted TmS
LUSC	2.28316	2.00127	2.28461	Early stage, Low TmS		Early stage, Low ploidy	Early stage, Low Ploidy-unadjusted TmS
LUSC	4.31231	3.99174	8.60679	Early stage, Low TmS		Early stage, High ploidy	Early stage, Low Ploidy-unadjusted TmS
LUSC	1.61536	2.17338	1.7554	Early stage, Low TmS		Early stage, Low ploidy	Early stage, Low Ploidy-unadjusted TmS
LUSC	4.22657	2.98255	6.30298	Early stage, Low TmS		Early stage, High ploidy	Early stage, Low Ploidy-unadjusted TmS
LUSC	0.797798	3.47001	1.38418	Early stage, Low TmS		Early stage, High ploidy	Early stage, Low Ploidy-unadjusted TmS
LUSC	2.24302	3.56552	3.99878	Early stage, Low TmS		Early stage, High ploidy	Early stage, Low Ploidy-unadjusted TmS
LUSC	0.716974	3.58272	1.28436	Early stage, Low TmS		Early stage, High ploidy	Early stage, Low Ploidy-unadjusted TmS
LUSC	1.53871	1.7897	1.37691	Early stage, Low TmS		Early stage, Low ploidy	Early stage, Low Ploidy-unadjusted TmS
LUSC	2.81115	2.90841	4.08798	Early stage, Low TmS		Early stage, High ploidy	Early stage, Low Ploidy-unadjusted TmS
LUSC	2.42481	5.06322	6.13869	Early stage, Low TmS		Early stage, High ploidy	Early stage, Low Ploidy-unadjusted TmS
LUSC	1.14156	1.58138	0.902622	Early stage, Low TmS		Early stage, Low ploidy	Early stage, Low Ploidy-unadjusted TmS
LUSC	1.49726	3.88614	2.90929	Early stage, Low TmS		Early stage, High ploidy	Early stage, Low Ploidy-unadjusted TmS
LUSC	1.15276	3.63891	2.09739	Early stage, Low TmS		Early stage, High ploidy	Early stage, Low Ploidy-unadjusted TmS
LUSC	1.4875	3.40648	2.53357	Early stage, Low TmS		Early stage, High ploidy	Early stage, Low Ploidy-unadjusted TmS
LUSC	3.81821	3.68416	7.03344	Early stage, Low TmS		Early stage, High ploidy	Early stage, Low Ploidy-unadjusted TmS
LUSC	2.46528	3.76154	4.63662	Early stage, Low TmS		Early stage, High ploidy	Early stage, Low Ploidy-unadjusted TmS
LUSC	5.11044	1.87276	4.78531	Early stage, Low TmS		Early stage, Low ploidy	Early stage, Low Ploidy-unadjusted TmS
LUSC	1.32467	3.52949	2.33771	Early stage, Low TmS		Early stage, High ploidy	Early stage, Low Ploidy-unadjusted TmS
LUSC	1.10312	3.21539	1.77349	Early stage, Low TmS		Early stage, High ploidy	Early stage, Low Ploidy-unadjusted TmS
LUSC	2.57673	1.97685	2.5469	Early stage, Low TmS		Early stage, Low ploidy	Early stage, Low Ploidy-unadjusted TmS
LUSC	2.05093	4.01133	4.11348	Early stage, Low TmS		Early stage, High ploidy	Early stage, Low Ploidy-unadjusted TmS
LUSC	0.712023	3.51426	1.25112	Early stage, Low TmS		Early stage, High ploidy	Early stage, Low Ploidy-unadjusted TmS
LUSC	1.80671	3.59194	3.24481	Early stage, Low TmS		Early stage, High ploidy	Early stage, Low Ploidy-unadjusted TmS
LUSC	0.689338	2.06355	0.71124	Early stage, Low TmS		Early stage, Low ploidy	Early stage, Low Ploidy-unadjusted TmS
LUSC	2.47041	3.28071	4.05235	Early stage, Low TmS		Early stage, High ploidy	Early stage, Low Ploidy-unadjusted TmS
LUSC	6.66954	1.76946	5.90076	Early stage, Low TmS		Early stage, Low ploidy	Early stage, Low Ploidy-unadjusted TmS
LUSC	4.07981	3.92988	8.01657	Early stage, Low TmS		Early stage, High ploidy	Early stage, Low Ploidy-unadjusted TmS
LUSC	2.61489	1.80006	2.35348	Early stage, Low TmS		Early stage, Low ploidy	Early stage, Low Ploidy-unadjusted TmS
LUSC	1.15882	3.60034	2.08607	Early stage, Low TmS		Early stage, High ploidy	Early stage, Low Ploidy-unadjusted TmS
LUSC	1.22501	3.77972	2.3151	Early stage, Low TmS		Early stage, High ploidy	Early stage, Low Ploidy-unadjusted TmS
LUSC	2.81647	1.72098	2.42355	Early stage, Low TmS		Early stage, Low ploidy	Early stage, Low Ploidy-unadjusted TmS
LUSC	2.6014	3.81669	4.96437	Early stage, Low TmS		Early stage, High ploidy	Early stage, Low Ploidy-unadjusted TmS
LUSC	1.21973	2.28973	1.39643	Early stage, Low TmS		Early stage, Low ploidy	Early stage, Low Ploidy-unadjusted TmS
LUSC	1.88479	4.0495	3.81622	Early stage, Low TmS		Early stage, High ploidy	Early stage, Low Ploidy-unadjusted TmS
LUSC	1.37323	2.25219	1.54639	Early stage, Low TmS		Early stage, Low ploidy	Early stage, Low Ploidy-unadjusted TmS
LUSC	0.754715	2.05096	0.773946	Early stage, Low TmS		Early stage, Low ploidy	Early stage, Low Ploidy-unadjusted TmS
LUSC	1.80069	3.27413	2.94784	Early stage, Low TmS		Early stage, High ploidy	Early stage, Low Ploidy-unadjusted TmS
LUSC	1.54524	2.15847	1.66767	Early stage, Low TmS		Early stage, Low ploidy	Early stage, Low Ploidy-unadjusted TmS
LUSC	1.88461	1.96878	1.8552	Early stage, Low TmS		Early stage, Low ploidy	Early stage, Low Ploidy-unadjusted TmS
LUSC	2.32289	2.03765	2.36662	Early stage, Low TmS		Early stage, Low ploidy	Early stage, Low Ploidy-unadjusted TmS
LUSC	2.48515	3.83863	4.76978	Early stage, Low TmS		Early stage, High ploidy	Early stage, Low Ploidy-unadjusted TmS
LUSC	9.98636	2.05764	10.2742	Early stage, High TmS		Early stage, Low ploidy	Early stage, High Ploidy-unadjusted TmS
LUSC	0.947858	1.95305	0.925606	Early stage, Low TmS		Early stage, Low ploidy	Early stage, Low Ploidy-unadjusted TmS
LUSC	2.11261	1.75635	1.85524	Early stage, Low TmS		Early stage, Low ploidy	Early stage, Low Ploidy-unadjusted TmS
LUSC	3.81629	3.47102	6.6232	Early stage, Low TmS		Early stage, High ploidy	Early stage, Low Ploidy-unadjusted TmS
LUSC	1.91785	3.02921	2.90478	Early stage, Low TmS		Early stage, High ploidy	Early stage, Low Ploidy-unadjusted TmS
LUSC	0.85542	2.51274	1.07472	Early stage, Low TmS		Early stage, High ploidy	Early stage, Low Ploidy-unadjusted TmS
LUSC	1.1333	2.15517	1.22123	Early stage, Low TmS		Early stage, Low ploidy	Early stage, Low Ploidy-unadjusted TmS
LUSC	1.5467	3.15029	2.43627	Early stage, Low TmS		Early stage, High ploidy	Early stage, Low Ploidy-unadjusted TmS
LUSC	6.02984	3.33158	10.0445	Early stage, Low TmS		Early stage, High ploidy	Early stage, High Ploidy-unadjusted TmS
LUSC	2.2332	3.17835	3.54896	Early stage, Low TmS		Early stage, High ploidy	Early stage, Low Ploidy-unadjusted TmS
LUSC	2.61464	3.51111	4.59015	Early stage, Low TmS		Early stage, High ploidy	Early stage, Low Ploidy-unadjusted TmS
LUSC	0.63994	3.51443	1.12451	Early stage, Low TmS		Early stage, High ploidy	Early stage, Low Ploidy-unadjusted TmS
LUSC	1.45809	2.89319	2.10927	Early stage, Low TmS		Early stage, High ploidy	Early stage, Low Ploidy-unadjusted TmS
LUSC	2.15949	2.69592	2.9109	Early stage, Low TmS		Early stage, High ploidy	Early stage, Low Ploidy-unadjusted TmS
LUSC	1.38918	3.83908	2.66658	Early stage, Low TmS		Early stage, High ploidy	Early stage, Low Ploidy-unadjusted TmS
LUSC	1.41408	3.23613	2.28807	Early stage, Low TmS		Early stage, High ploidy	Early stage, Low Ploidy-unadjusted TmS
LUSC	1.33516	1.85718	1.23982	Early stage, Low TmS		Early stage, Low ploidy	Early stage, Low Ploidy-unadjusted TmS
LUSC	2.2013	5.0296	5.53582	Early stage, Low TmS		Early stage, High ploidy	Early stage, Low Ploidy-unadjusted TmS
LUSC	1.68334	3.46764	2.91861	Early stage, Low TmS		Early stage, High ploidy	Early stage, Low Ploidy-unadjusted TmS
LUSC	0.902365	3.60932	1.62846	Early stage, Low TmS		Early stage, High ploidy	Early stage, Low Ploidy-unadjusted TmS
LUSC	1.07876	3.66318	1.97584	Early stage, Low TmS		Early stage, High ploidy	Early stage, Low Ploidy-unadjusted TmS
LUSC	4.2889	2.92991	6.28305	Early stage, Low TmS		Early stage, High ploidy	Early stage, Low Ploidy-unadjusted TmS
LUSC	2.18793	1.85113	2.02507	Early stage, Low TmS		Early stage, Low ploidy	Early stage, Low Ploidy-unadjusted TmS
LUSC	5.07066	2.97297	7.53746	Early stage, Low TmS		Early stage, High ploidy	Early stage, Low Ploidy-unadjusted TmS
LUSC	3.0514	4.63442	7.07072	Early stage, Low TmS		Early stage, High ploidy	Early stage, Low Ploidy-unadjusted TmS
LUSC	0.888531	3.26964	1.45259	Early stage, Low TmS		Early stage, High ploidy	Early stage, Low Ploidy-unadjusted TmS
LUSC	3.24764	2.1265	3.45305	Early stage, Low TmS		Early stage, Low ploidy	Early stage, Low Ploidy-unadjusted TmS
LUSC	1.25877	1.95647	1.23137	Early stage, Low TmS		Early stage, Low ploidy	Early stage, Low Ploidy-unadjusted TmS
LUSC	2.52435	3.12494	3.94423	Early stage, Low TmS		Early stage, High ploidy	Early stage, Low Ploidy-unadjusted TmS
LUSC	1.13347	2.92204	1.65602	Early stage, Low TmS		Early stage, High ploidy	Early stage, Low Ploidy-unadjusted TmS
LUSC	3.93383	4.03849	7.94337	Early stage, Low TmS		Early stage, High ploidy	Early stage, Low Ploidy-unadjusted TmS
LUSC	0.823186	2.715	1.11747	Early stage, Low TmS		Early stage, High ploidy	Early stage, Low Ploidy-unadjusted TmS
LUSC	2.92059	1.90926	2.78809	Early stage, Low TmS		Early stage, Low ploidy	Early stage, Low Ploidy-unadjusted TmS
LUSC	4.45003	3.2897	7.31963	Early stage, Low TmS		Early stage, High ploidy	Early stage, Low Ploidy-unadjusted TmS
LUSC	5.36992	1.74565	4.687	Early stage, Low TmS		Early stage, Low ploidy	Early stage, Low Ploidy-unadjusted TmS
LUSC	1.79985	1.96236	1.76598	Early stage, Low TmS		Early stage, Low ploidy	Early stage, Low Ploidy-unadjusted TmS
LUSC	3.53288	2.22203	3.92509	Early stage, Low TmS		Early stage, Low ploidy	Early stage, Low Ploidy-unadjusted TmS
LUSC	2.9226	2.4963	3.64785	Early stage, Low TmS		Early stage, Low ploidy	Early stage, Low Ploidy-unadjusted TmS
LUSC	1.26758	3.45107	2.18725	Early stage, Low TmS		Early stage, High ploidy	Early stage, Low Ploidy-unadjusted TmS
LUSC	3.19658	3.74338	5.983	Early stage, Low TmS		Early stage, High ploidy	Early stage, Low Ploidy-unadjusted TmS
LUSC	2.9645	1.69038	2.50557	Early stage, Low TmS		Early stage, Low ploidy	Early stage, Low Ploidy-unadjusted TmS
LUSC	1.77728	2.31623	2.0583	Early stage, Low TmS		Early stage, Low ploidy	Early stage, Low Ploidy-unadjusted TmS
LUSC	2.65215	4.03762	5.35419	Early stage, Low TmS		Early stage, High ploidy	Early stage, Low Ploidy-unadjusted TmS
LUSC	1.10949	1.91903	1.06457	Early stage, Low TmS		Early stage, Low ploidy	Early stage, Low Ploidy-unadjusted TmS
LUSC	4.07358	3.26055	6.64105	Early stage, Low TmS		Early stage, High ploidy	Early stage, Low Ploidy-unadjusted TmS
LUSC	2.50661	3.30934	4.14762	Early stage, Low TmS		Early stage, High ploidy	Early stage, Low Ploidy-unadjusted TmS
LUSC	2.42119	2.0798	2.51779	Early stage, Low TmS		Early stage, Low ploidy	Early stage, Low Ploidy-unadjusted TmS
LUSC	4.2908	1.98917	4.26757	Early stage, Low TmS		Early stage, Low ploidy	Early stage, Low Ploidy-unadjusted TmS
LUSC	1.32272	2.08234	1.37717	Early stage, Low TmS		Early stage, Low ploidy	Early stage, Low Ploidy-unadjusted TmS
LUSC	8.17304	2.03414	8.31257	Early stage, High TmS		Early stage, Low ploidy	Early stage, Low Ploidy-unadjusted TmS
LUSC	1.39414	2.90299	2.02358	Early stage, Low TmS		Early stage, High ploidy	Early stage, Low Ploidy-unadjusted TmS
LUSC	2.35903	3.61061	4.25876	Early stage, Low TmS		Early stage, High ploidy	Early stage, Low Ploidy-unadjusted TmS
LUSC	3.28281	1.77109	2.90707	Early stage, Low TmS		Early stage, Low ploidy	Early stage, Low Ploidy-unadjusted TmS
LUSC	4.73259	3.35383	7.93617	Early stage, Low TmS		Early stage, High ploidy	Early stage, Low Ploidy-unadjusted TmS
LUSC	3.14981	3.34881	5.27406	Early stage, Low TmS		Early stage, High ploidy	Early stage, Low Ploidy-unadjusted TmS
LUSC	3.52969	3.19927	5.64623	Early stage, Low TmS		Early stage, High ploidy	Early stage, Low Ploidy-unadjusted TmS
LUSC	1.40906	3.69442	2.60282	Early stage, Low TmS		Early stage, High ploidy	Early stage, Low Ploidy-unadjusted TmS
LUSC	4.14416	3.30466	6.84752	Early stage, Low TmS		Early stage, High ploidy	Early stage, Low Ploidy-unadjusted TmS
LUSC	1.79159	1.88749	1.69081	Early stage, Low TmS		Early stage, Low ploidy	Early stage, Low Ploidy-unadjusted TmS
LUSC	1.12034	3.04123	1.7036	Early stage, Low TmS		Early stage, High ploidy	Early stage, Low Ploidy-unadjusted TmS
LUSC	1.97077	3.55886	3.50685	Early stage, Low TmS		Early stage, High ploidy	Early stage, Low Ploidy-unadjusted TmS
LUSC	1.25543	3.24351	2.036	Early stage, Low TmS		Early stage, High ploidy	Early stage, Low Ploidy-unadjusted TmS
LUSC	3.48644	4.49878	7.84237	Early stage, Low TmS		Early stage, High ploidy	Early stage, Low Ploidy-unadjusted TmS
LUSC	2.66123	3.20151	4.25998	Early stage, Low TmS		Early stage, High ploidy	Early stage, Low Ploidy-unadjusted TmS
LUSC	1.09233	2.95604	1.61448	Early stage, Low TmS		Early stage, High ploidy	Early stage, Low Ploidy-unadjusted TmS
LUSC	1.31141	3.37227	2.21121	Early stage, Low TmS		Early stage, High ploidy	Early stage, Low Ploidy-unadjusted TmS
LUSC	1.2167	2.00174	1.21776	Early stage, Low TmS		Early stage, Low ploidy	Early stage, Low Ploidy-unadjusted TmS
LUSC	1.50718	3.6001	2.71299	Early stage, Low TmS		Early stage, High ploidy	Early stage, Low Ploidy-unadjusted TmS
LUSC	1.70002	3.24185	2.75561	Early stage, Low TmS		Early stage, High ploidy	Early stage, Low Ploidy-unadjusted TmS
LUSC	1.82286	2.81636	2.56691	Early stage, Low TmS		Early stage, High ploidy	Early stage, Low Ploidy-unadjusted TmS
LUSC	1.70873	3.53797	3.02273	Early stage, Low TmS		Early stage, High ploidy	Early stage, Low Ploidy-unadjusted TmS
LUSC	4.21251	3.67372	7.73778	Early stage, Low TmS		Early stage, High ploidy	Early stage, Low Ploidy-unadjusted TmS
LUSC	4.54261	1.89957	4.31451	Early stage, Low TmS		Early stage, Low ploidy	Early stage, Low Ploidy-unadjusted TmS
LUSC	1.45719	1.99406	1.45287	Early stage, Low TmS		Early stage, Low ploidy	Early stage, Low Ploidy-unadjusted TmS
LUSC	3.42616	4.8263	8.26783	Early stage, Low TmS		Early stage, High ploidy	Early stage, Low Ploidy-unadjusted TmS
LUSC	3.24298	1.66508	2.69991	Early stage, Low TmS		Early stage, Low ploidy	Early stage, Low Ploidy-unadjusted TmS
LUSC	2.74506	2.60234	3.5718	Early stage, Low TmS		Early stage, High ploidy	Early stage, Low Ploidy-unadjusted TmS
LUSC	1.44623	1.83308	1.32553	Early stage, Low TmS		Early stage, Low ploidy	Early stage, Low Ploidy-unadjusted TmS
LUSC	1.21205	2.73028	1.65463	Early stage, Low TmS		Early stage, High ploidy	Early stage, Low Ploidy-unadjusted TmS
LUSC	1.66517	3.52763	2.93704	Early stage, Low TmS		Early stage, High ploidy	Early stage, Low Ploidy-unadjusted TmS
LUSC	2.26876	2.01275	2.28322	Early stage, Low TmS		Early stage, Low ploidy	Early stage, Low Ploidy-unadjusted TmS
LUSC	0.965366	3.17419	1.53213	Early stage, Low TmS		Early stage, High ploidy	Early stage, Low Ploidy-unadjusted TmS
LUSC	2.92577	1.55449	2.27405	Early stage, Low TmS		Early stage, Low ploidy	Early stage, Low Ploidy-unadjusted TmS
LUSC	2.73553	3.21258	4.39405	Early stage, Low TmS		Early stage, High ploidy	Early stage, Low Ploidy-unadjusted TmS
LUSC	5.43425	3.58873	9.75102	Early stage, Low TmS		Early stage, High ploidy	Early stage, Low Ploidy-unadjusted TmS
LUSC	3.61178	5.50989	9.95026	Early stage, Low TmS		Early stage, High ploidy	Early stage, High Ploidy-unadjusted TmS
LUSC	3.33244	3.62379	6.03803	Early stage, Low TmS		Early stage, High ploidy	Early stage, Low Ploidy-unadjusted TmS
LUSC	2.52618	1.6658	2.10406	Early stage, Low TmS		Early stage, Low ploidy	Early stage, Low Ploidy-unadjusted TmS
LUSC	2.75537	1.91452	2.63761	Early stage, Low TmS		Early stage, Low ploidy	Early stage, Low Ploidy-unadjusted TmS
LUSC	3.90528	3.30377	6.45108	Early stage, Low TmS		Early stage, High ploidy	Early stage, Low Ploidy-unadjusted TmS
LUSC	1.79895	4.23254	3.80706	Early stage, Low TmS		Early stage, High ploidy	Early stage, Low Ploidy-unadjusted TmS
LUSC	1.08797	1.74497	0.949237	Early stage, Low TmS		Early stage, Low ploidy	Early stage, Low Ploidy-unadjusted TmS
LUSC	1.71563	2.15156	1.84564	Early stage, Low TmS		Early stage, Low ploidy	Early stage, Low Ploidy-unadjusted TmS
LUSC	0.601983	2.28682	0.688314	Early stage, Low TmS		Early stage, Low ploidy	Early stage, Low Ploidy-unadjusted TmS
LUSC	3.80544	2.89155	5.50181	Early stage, Low TmS		Early stage, High ploidy	Early stage, Low Ploidy-unadjusted TmS
LUSC	1.59143	3.54536	2.82109	Early stage, Low TmS		Early stage, High ploidy	Early stage, Low Ploidy-unadjusted TmS
LUSC	1.71327	2.2047	1.88863	Early stage, Low TmS		Early stage, Low ploidy	Early stage, Low Ploidy-unadjusted TmS
LUSC	4.17876	3.93349	8.21856	Early stage, Low TmS		Early stage, High ploidy	Early stage, Low Ploidy-unadjusted TmS
LUSC	1.13901	1.967	1.12022	Early stage, Low TmS		Early stage, Low ploidy	Early stage, Low Ploidy-unadjusted TmS
LUSC	1.50105	1.91728	1.43897	Early stage, Low TmS		Early stage, Low ploidy	Early stage, Low Ploidy-unadjusted TmS
LUSC	1.79509	5.68732	5.10462	Early stage, Low TmS		Early stage, High ploidy	Early stage, Low Ploidy-unadjusted TmS
LUSC	1.62793	2.06262	1.67891	Early stage, Low TmS		Early stage, Low ploidy	Early stage, Low Ploidy-unadjusted TmS
LUSC	1.40814	3.24623	2.28557	Early stage, Low TmS		Early stage, High ploidy	Early stage, Low Ploidy-unadjusted TmS
LUSC	3.6603	2.05088	3.75342	Early stage, Low TmS		Early stage, Low ploidy	Early stage, Low Ploidy-unadjusted TmS
LUSC	1.35435	2.78258	1.8843	Early stage, Low TmS		Early stage, High ploidy	Early stage, Low Ploidy-unadjusted TmS
LUSC	1.99474	1.63033	1.62604	Early stage, Low TmS		Early stage, Low ploidy	Early stage, Low Ploidy-unadjusted TmS
LUSC	0.75752	3.68829	1.39698	Early stage, Low TmS		Early stage, High ploidy	Early stage, Low Ploidy-unadjusted TmS
LUSC	1.08187	1.83791	0.994192	Early stage, Low TmS		Early stage, Low ploidy	Early stage, Low Ploidy-unadjusted TmS
LUSC	1.4891	4.04747	3.01355	Early stage, Low TmS		Early stage, High ploidy	Early stage, Low Ploidy-unadjusted TmS
LUSC	3.26577	3.55625	5.80696	Early stage, Low TmS		Early stage, High ploidy	Early stage, Low Ploidy-unadjusted TmS
LUSC	0.99431	3.04582	1.51425	Early stage, Low TmS		Early stage, High ploidy	Early stage, Low Ploidy-unadjusted TmS
LUSC	1.52323	1.79674	1.36843	Early stage, Low TmS		Early stage, Low ploidy	Early stage, Low Ploidy-unadjusted TmS
LUSC	1.34932	5.43292	3.66538	Early stage, Low TmS		Early stage, High ploidy	Early stage, Low Ploidy-unadjusted TmS
LUSC	1.73284	3.29054	2.85099	Early stage, Low TmS		Early stage, High ploidy	Early stage, Low Ploidy-unadjusted TmS
LUSC	1.73447	3.52922	3.06065	Early stage, Low TmS		Early stage, High ploidy	Early stage, Low Ploidy-unadjusted TmS
LUSC	2.7173	1.86607	2.53534	Early stage, Low TmS		Early stage, Low ploidy	Early stage, Low Ploidy-unadjusted TmS
LUSC	4.61069	1.86812	4.30666	Early stage, Low TmS		Early stage, Low ploidy	Early stage, Low Ploidy-unadjusted TmS
LUSC	3.64492	2.14384	3.90706	Early stage, Low TmS		Early stage, Low ploidy	Early stage, Low Ploidy-unadjusted TmS
LUSC	3.88973	1.78449	3.4706	Early stage, Low TmS		Early stage, Low ploidy	Early stage, Low Ploidy-unadjusted TmS
LUSC	2.74539	2.10256	2.88618	Early stage, Low TmS		Early stage, Low ploidy	Early stage, Low Ploidy-unadjusted TmS
LUSC	2.73269	3.75231	5.12695	Early stage, Low TmS		Early stage, High ploidy	Early stage, Low Ploidy-unadjusted TmS
LUSC	3.59329	1.95499	3.51242	Early stage, Low TmS		Early stage, Low ploidy	Early stage, Low Ploidy-unadjusted TmS
LUSC	3.67837	1.59024	2.92475	Early stage, Low TmS		Early stage, Low ploidy	Early stage, Low Ploidy-unadjusted TmS
LUSC	4.45089	3.74438	8.33291	Early stage, Low TmS		Early stage, High ploidy	Early stage, Low Ploidy-unadjusted TmS
LUSC	4.5134	2.05521	4.63799	Early stage, Low TmS		Early stage, Low ploidy	Early stage, Low Ploidy-unadjusted TmS
LUSC	4.99234	4.93696	12.3235	Early stage, Low TmS		Early stage, High ploidy	Early stage, High Ploidy-unadjusted TmS
LUSC	11.8198	3.89099	22.9954	Early stage, High TmS		Early stage, High ploidy	Early stage, High Ploidy-unadjusted TmS
LUSC	2.87661	2.924	4.2056	Early stage, Low TmS		Early stage, High ploidy	Early stage, Low Ploidy-unadjusted TmS
LUSC	2.67998	3.9835	5.33786	Early stage, Low TmS		Early stage, High ploidy	Early stage, Low Ploidy-unadjusted TmS
LUSC	2.64316	1.73313	2.29047	Early stage, Low TmS		Early stage, Low ploidy	Early stage, Low Ploidy-unadjusted TmS
LUSC	8.41416	3.80312	16	Early stage, High TmS		Early stage, High ploidy	Early stage, High Ploidy-unadjusted TmS
LUSC	1.10818	3.11889	1.72814	Early stage, Low TmS		Early stage, High ploidy	Early stage, Low Ploidy-unadjusted TmS
LUSC	2.1324	1.84245	1.96442	Early stage, Low TmS		Early stage, Low ploidy	Early stage, Low Ploidy-unadjusted TmS
LUSC	2.2645	2.95332	3.34389	Early stage, Low TmS		Early stage, High ploidy	Early stage, Low Ploidy-unadjusted TmS
LUSC	2.35473	2.81156	3.31023	Early stage, Low TmS		Early stage, High ploidy	Early stage, Low Ploidy-unadjusted TmS
LUSC	0.69305	1.89702	0.657365	Early stage, Low TmS		Early stage, Low ploidy	Early stage, Low Ploidy-unadjusted TmS
LUSC	2.16464	1.83715	1.98839	Early stage, Low TmS		Early stage, Low ploidy	Early stage, Low Ploidy-unadjusted TmS
LUSC	4.1266	1.80785	3.73013	Early stage, Low TmS		Early stage, Low ploidy	Early stage, Low Ploidy-unadjusted TmS
LUSC	2.24307	1.70146	1.90825	Early stage, Low TmS		Early stage, Low ploidy	Early stage, Low Ploidy-unadjusted TmS
LUSC	3.07585	3.22115	4.95389	Early stage, Low TmS		Early stage, High ploidy	Early stage, Low Ploidy-unadjusted TmS
LUSC	3.41017	5.57126	9.49947	Early stage, Low TmS		Early stage, High ploidy	Early stage, Low Ploidy-unadjusted TmS
LUSC	2.32734	1.91198	2.22491	Early stage, Low TmS		Early stage, Low ploidy	Early stage, Low Ploidy-unadjusted TmS
LUSC	10.6457	1.92896	10.2676	Early stage, High TmS		Early stage, Low ploidy	Early stage, High Ploidy-unadjusted TmS
LUSC	3.34757	3.3881	5.67095	Early stage, Low TmS		Early stage, High ploidy	Early stage, Low Ploidy-unadjusted TmS
LUSC	1.32017	3.38829	2.23657	Early stage, Low TmS		Early stage, High ploidy	Early stage, Low Ploidy-unadjusted TmS
LUSC	5.51075	3.75735	10.3529	Early stage, Low TmS		Early stage, High ploidy	Early stage, High Ploidy-unadjusted TmS
LUSC	2.35834	1.97594	2.32997	Early stage, Low TmS		Early stage, Low ploidy	Early stage, Low Ploidy-unadjusted TmS
LUSC	4.0081	1.83798	3.68341	Early stage, Low TmS		Early stage, Low ploidy	Early stage, Low Ploidy-unadjusted TmS
LUSC	1.87108	3.3856	3.16737	Early stage, Low TmS		Early stage, High ploidy	Early stage, Low Ploidy-unadjusted TmS
LUSC	2.25613	3.16625	3.57174	Early stage, Low TmS		Early stage, High ploidy	Early stage, Low Ploidy-unadjusted TmS
LUSC	5.03904	2.55113	6.42761	Early stage, Low TmS		Early stage, High ploidy	Early stage, Low Ploidy-unadjusted TmS
LUSC	3.50208	1.87922	3.2906	Early stage, Low TmS		Early stage, Low ploidy	Early stage, Low Ploidy-unadjusted TmS
LUSC	2.61225	3.45112	4.5076	Early stage, Low TmS		Early stage, High ploidy	Early stage, Low Ploidy-unadjusted TmS
LUSC	1.80439	2.02979	1.83127	Early stage, Low TmS		Early stage, Low ploidy	Early stage, Low Ploidy-unadjusted TmS
LUSC	2.08542	3.95557	4.12451	Early stage, Low TmS		Early stage, High ploidy	Early stage, Low Ploidy-unadjusted TmS
LUSC	3.46465	2.01129	3.4842	Early stage, Low TmS		Early stage, Low ploidy	Early stage, Low Ploidy-unadjusted TmS
LUSC	1.1921	1.85919	1.10817	Early stage, Low TmS		Early stage, Low ploidy	Early stage, Low Ploidy-unadjusted TmS
LUSC	0.838026	2.00086	0.838385	Early stage, Low TmS		Early stage, Low ploidy	Early stage, Low Ploidy-unadjusted TmS
LUSC	3.06923	2.78217	4.26955	Early stage, Low TmS		Early stage, High ploidy	Early stage, Low Ploidy-unadjusted TmS
LUSC	2.89371	1.86768	2.70226	Early stage, Low TmS		Early stage, Low ploidy	Early stage, Low Ploidy-unadjusted TmS
LUSC	2.43996	1.88505	2.29972	Early stage, Low TmS		Early stage, Low ploidy	Early stage, Low Ploidy-unadjusted TmS
LUSC	2.1137	3.4289	3.62384	Early stage, Low TmS		Early stage, High ploidy	Early stage, Low Ploidy-unadjusted TmS
LUSC	1.75147	4.02233	3.5225	Early stage, Low TmS		Early stage, High ploidy	Early stage, Low Ploidy-unadjusted TmS
LUSC	4.29224	5.0694	10.8795	Early stage, Low TmS		Early stage, High ploidy	Early stage, High Ploidy-unadjusted TmS
LUSC	3.07217	1.69122	2.59786	Early stage, Low TmS		Early stage, Low ploidy	Early stage, Low Ploidy-unadjusted TmS
LUSC	1.48026	1.87198	1.3855	Early stage, Low TmS		Early stage, Low ploidy	Early stage, Low Ploidy-unadjusted TmS
LUSC	2.08085	3.79962	3.95323	Early stage, Low TmS		Early stage, High ploidy	Early stage, Low Ploidy-unadjusted TmS
LUSC	3.78415	3.46042	6.54736	Early stage, Low TmS		Early stage, High ploidy	Early stage, Low Ploidy-unadjusted TmS
LUSC	3.33479	1.71853	2.86546	Early stage, Low TmS		Early stage, Low ploidy	Early stage, Low Ploidy-unadjusted TmS
LUSC	5.6505	1.89192	5.34513	Early stage, Low TmS		Early stage, Low ploidy	Early stage, Low Ploidy-unadjusted TmS
LUSC	2.26378	5.06106	5.72856	Early stage, Low TmS		Early stage, High ploidy	Early stage, Low Ploidy-unadjusted TmS
LUSC	6.58632	1.75073	5.76542	Early stage, Low TmS		Early stage, Low ploidy	Early stage, Low Ploidy-unadjusted TmS
LUSC	2.70756	2.76502	3.74323	Early stage, Low TmS		Early stage, High ploidy	Early stage, Low Ploidy-unadjusted TmS
LUSC	5.16623	3.32806	8.59677	Early stage, Low TmS		Early stage, High ploidy	Early stage, Low Ploidy-unadjusted TmS
LUSC	3.83573	5.45211	10.4564	Early stage, Low TmS		Early stage, High ploidy	Early stage, High Ploidy-unadjusted TmS
LUSC	3.04815	1.9049	2.90322	Early stage, Low TmS		Early stage, Low ploidy	Early stage, Low Ploidy-unadjusted TmS
LUSC	1.2716	3.43166	2.18185	Early stage, Low TmS		Early stage, High ploidy	Early stage, Low Ploidy-unadjusted TmS
LUSC	4.7951	1.79587	4.30568	Early stage, Low TmS		Early stage, Low ploidy	Early stage, Low Ploidy-unadjusted TmS
LUSC	2.35276	4.0945	4.81669	Early stage, Low TmS		Early stage, High ploidy	Early stage, Low Ploidy-unadjusted TmS
LUSC	5.36341	1.75585	4.70867	Early stage, Low TmS		Early stage, Low ploidy	Early stage, Low Ploidy-unadjusted TmS
LUSC	0.680246	2.36922	0.805825	Early stage, Low TmS		Early stage, Low ploidy	Early stage, Low Ploidy-unadjusted TmS
LUSC	2.29765	3.44957	3.96294	Early stage, Low TmS		Early stage, High ploidy	Early stage, Low Ploidy-unadjusted TmS
LUSC	4.09983	1.82249	3.73595	Early stage, Low TmS		Early stage, Low ploidy	Early stage, Low Ploidy-unadjusted TmS
LUSC	5.59989	3.51979	9.85524	Early stage, Low TmS		Early stage, High ploidy	Early stage, High Ploidy-unadjusted TmS
LUSC	2.01713	1.54203	1.55524	Early stage, Low TmS		Early stage, Low ploidy	Early stage, Low Ploidy-unadjusted TmS
LUSC	2.77243	4.2718	5.92162	Advanced stage, High TmS		Advanced stage, High ploidy	Advanced stage, High Ploidy-unadjusted TmS
LUSC	0.953804	2.28724	1.09079	Advanced stage, Low TmS		Advanced stage, Low ploidy	Advanced stage, Low Ploidy-unadjusted TmS
LUSC	7.44232	4.44591	16.5439	Advanced stage, High TmS		Advanced stage, High ploidy	Advanced stage, High Ploidy-unadjusted TmS
LUSC	3.0208	2.75714	4.16438	Advanced stage, High TmS		Advanced stage, High ploidy	Advanced stage, Low Ploidy-unadjusted TmS
LUSC	1.23304	3.67308	2.26453	Advanced stage, Low TmS		Advanced stage, High ploidy	Advanced stage, Low Ploidy-unadjusted TmS
LUSC	3.4095	2.32813	3.96888	Advanced stage, High TmS		Advanced stage, Low ploidy	Advanced stage, Low Ploidy-unadjusted TmS
LUSC	3.85527	1.68023	3.23888	Advanced stage, High TmS		Advanced stage, Low ploidy	Advanced stage, Low Ploidy-unadjusted TmS
LUSC	0.810312	1.94526	0.788134	Advanced stage, Low TmS		Advanced stage, Low ploidy	Advanced stage, Low Ploidy-unadjusted TmS
LUSC	0.979606	1.97361	0.966679	Advanced stage, Low TmS		Advanced stage, Low ploidy	Advanced stage, Low Ploidy-unadjusted TmS
LUSC	2.08167	3.20279	3.33358	Advanced stage, High TmS		Advanced stage, High ploidy	Advanced stage, Low Ploidy-unadjusted TmS
LUSC	5.96226	3.38335	10.0862	Advanced stage, High TmS		Advanced stage, High ploidy	Advanced stage, High Ploidy-unadjusted TmS
LUSC	6.14735	3.93434	12.0929	Advanced stage, High TmS		Advanced stage, High ploidy	Advanced stage, High Ploidy-unadjusted TmS
LUSC	0.97905	5.46325	2.6744	Advanced stage, Low TmS		Advanced stage, High ploidy	Advanced stage, Low Ploidy-unadjusted TmS
LUSC	1.49004	1.8918	1.40943	Advanced stage, Low TmS		Advanced stage, Low ploidy	Advanced stage, Low Ploidy-unadjusted TmS
LUSC	0.795796	5.14524	2.04728	Advanced stage, Low TmS		Advanced stage, High ploidy	Advanced stage, Low Ploidy-unadjusted TmS
LUSC	11.8253	2.30372	13.6211	Advanced stage, High TmS		Advanced stage, Low ploidy	Advanced stage, High Ploidy-unadjusted TmS
LUSC	5.3353	1.88379	5.02529	Advanced stage, High TmS		Advanced stage, Low ploidy	Advanced stage, Low Ploidy-unadjusted TmS
LUSC	2.61688	3.47971	4.55299	Advanced stage, High TmS		Advanced stage, High ploidy	Advanced stage, Low Ploidy-unadjusted TmS
LUSC	1.89454	3.03213	2.87225	Advanced stage, Low TmS		Advanced stage, High ploidy	Advanced stage, Low Ploidy-unadjusted TmS
LUSC	2.17137	3.26752	3.5475	Advanced stage, High TmS		Advanced stage, High ploidy	Advanced stage, Low Ploidy-unadjusted TmS
LUSC	6.82187	2.20342	7.51572	Advanced stage, High TmS		Advanced stage, Low ploidy	Advanced stage, High Ploidy-unadjusted TmS
LUSC	4.10375	3.64393	7.47689	Advanced stage, High TmS		Advanced stage, High ploidy	Advanced stage, High Ploidy-unadjusted TmS
LUSC	2.87642	3.74884	5.39161	Advanced stage, High TmS		Advanced stage, High ploidy	Advanced stage, Low Ploidy-unadjusted TmS
LUSC	1.8921	1.8303	1.73156	Advanced stage, Low TmS		Advanced stage, Low ploidy	Advanced stage, Low Ploidy-unadjusted TmS
LUSC	1.7406	3.08958	2.68886	Advanced stage, Low TmS		Advanced stage, High ploidy	Advanced stage, Low Ploidy-unadjusted TmS
LUSC	3.46807	3.46923	6.01576	Advanced stage, High TmS		Advanced stage, High ploidy	Advanced stage, High Ploidy-unadjusted TmS
LUSC	1.76673	1.71202	1.51233	Advanced stage, Low TmS		Advanced stage, Low ploidy	Advanced stage, Low Ploidy-unadjusted TmS
LUSC	4.47695	4.99509	11.1814	Advanced stage, High TmS		Advanced stage, High ploidy	Advanced stage, High Ploidy-unadjusted TmS
LUSC	2.07501	4.51732	4.68674	Advanced stage, Low TmS		Advanced stage, High ploidy	Advanced stage, Low Ploidy-unadjusted TmS
LUSC	0.803313	2.85815	1.148	Advanced stage, Low TmS		Advanced stage, High ploidy	Advanced stage, Low Ploidy-unadjusted TmS
LUSC	2.66467	1.96955	2.62409	Advanced stage, High TmS		Advanced stage, Low ploidy	Advanced stage, Low Ploidy-unadjusted TmS
LUSC	1.15907	1.95644	1.13382	Advanced stage, Low TmS		Advanced stage, Low ploidy	Advanced stage, Low Ploidy-unadjusted TmS
LUSC	2.61025	1.68457	2.19857	Advanced stage, High TmS		Advanced stage, Low ploidy	Advanced stage, Low Ploidy-unadjusted TmS
LUSC	1.54766	3.29131	2.54691	Advanced stage, Low TmS		Advanced stage, High ploidy	Advanced stage, Low Ploidy-unadjusted TmS
LUSC	2.70156	3.22914	4.36186	Advanced stage, High TmS		Advanced stage, High ploidy	Advanced stage, Low Ploidy-unadjusted TmS
LUSC	3.67937	3.01483	5.54633	Advanced stage, High TmS		Advanced stage, High ploidy	Advanced stage, Low Ploidy-unadjusted TmS
LUSC	6.44174	2.06427	6.64874	Advanced stage, High TmS		Advanced stage, Low ploidy	Advanced stage, High Ploidy-unadjusted TmS
LUSC	4.47016	1.95984	4.3804	Advanced stage, High TmS		Advanced stage, Low ploidy	Advanced stage, Low Ploidy-unadjusted TmS
LUSC	4.51094	3.87278	8.73493	Advanced stage, High TmS		Advanced stage, High ploidy	Advanced stage, High Ploidy-unadjusted TmS
LUSC	2.39525	3.64173	4.36143	Advanced stage, High TmS		Advanced stage, High ploidy	Advanced stage, Low Ploidy-unadjusted TmS
LUSC	1.17562	2.75974	1.6222	Advanced stage, Low TmS		Advanced stage, High ploidy	Advanced stage, Low Ploidy-unadjusted TmS
LUSC	1.60445	3.95203	3.17042	Advanced stage, Low TmS		Advanced stage, High ploidy	Advanced stage, Low Ploidy-unadjusted TmS
LUSC	3.14434	3.88531	6.10837	Advanced stage, High TmS		Advanced stage, High ploidy	Advanced stage, High Ploidy-unadjusted TmS
LUSC	1.94308	3.04713	2.96041	Advanced stage, Low TmS		Advanced stage, High ploidy	Advanced stage, Low Ploidy-unadjusted TmS
LUSC	1.67332	4.11278	3.44099	Advanced stage, Low TmS		Advanced stage, High ploidy	Advanced stage, Low Ploidy-unadjusted TmS
LUSC	2.6815	3.69262	4.95087	Advanced stage, High TmS		Advanced stage, High ploidy	Advanced stage, Low Ploidy-unadjusted TmS
LUSC	13.3177	3.73763	24.8883	Advanced stage, High TmS		Advanced stage, High ploidy	Advanced stage, High Ploidy-unadjusted TmS
LUSC	2.08874	2.15203	2.24751	Advanced stage, High TmS		Advanced stage, Low ploidy	Advanced stage, Low Ploidy-unadjusted TmS
LUSC	1.74475	2.04441	1.78349	Advanced stage, Low TmS		Advanced stage, Low ploidy	Advanced stage, Low Ploidy-unadjusted TmS
LUSC	2.74552	1.73674	2.38412	Advanced stage, High TmS		Advanced stage, Low ploidy	Advanced stage, Low Ploidy-unadjusted TmS
LUSC	0.905491	3.44377	1.55915	Advanced stage, Low TmS		Advanced stage, High ploidy	Advanced stage, Low Ploidy-unadjusted TmS
LUSC	2.15279	2.14403	2.30782	Advanced stage, High TmS		Advanced stage, Low ploidy	Advanced stage, Low Ploidy-unadjusted TmS
LUSC	2.4382	2.03235	2.47764	Advanced stage, High TmS		Advanced stage, Low ploidy	Advanced stage, Low Ploidy-unadjusted TmS
LUSC	1.13855	3.97354	2.26204	Advanced stage, Low TmS		Advanced stage, High ploidy	Advanced stage, Low Ploidy-unadjusted TmS
LUSC	1.38037	1.92023	1.32531	Advanced stage, Low TmS		Advanced stage, Low ploidy	Advanced stage, Low Ploidy-unadjusted TmS
LUSC	3.161	2.53777	4.01094	Advanced stage, High TmS		Advanced stage, High ploidy	Advanced stage, Low Ploidy-unadjusted TmS
LUSC	1.79136	2.02719	1.81572	Advanced stage, Low TmS		Advanced stage, Low ploidy	Advanced stage, Low Ploidy-unadjusted TmS
LUSC	1.92401	2.06521	1.98674	Advanced stage, Low TmS		Advanced stage, Low ploidy	Advanced stage, Low Ploidy-unadjusted TmS
LUSC	2.40666	3.31355	3.9873	Advanced stage, High TmS		Advanced stage, High ploidy	Advanced stage, Low Ploidy-unadjusted TmS
LUSC	2.06253	2.27607	2.34722	Advanced stage, Low TmS		Advanced stage, Low ploidy	Advanced stage, Low Ploidy-unadjusted TmS
LUSC	1.0523	2.95737	1.55603	Advanced stage, Low TmS		Advanced stage, High ploidy	Advanced stage, Low Ploidy-unadjusted TmS
LUSC	1.93303	3.81529	3.68753	Advanced stage, Low TmS		Advanced stage, High ploidy	Advanced stage, Low Ploidy-unadjusted TmS
LUSC	0.192094	2.0454	0.196454	Advanced stage, Low TmS		Advanced stage, Low ploidy	Advanced stage, Low Ploidy-unadjusted TmS
LUSC	1.95659	3.64541	3.56628	Advanced stage, Low TmS		Advanced stage, High ploidy	Advanced stage, Low Ploidy-unadjusted TmS
LUSC	1.48714	1.79379	1.33381	Advanced stage, Low TmS		Advanced stage, Low ploidy	Advanced stage, Low Ploidy-unadjusted TmS
LUSC	3.26419	2.87521	4.69262	Advanced stage, High TmS		Advanced stage, High ploidy	Advanced stage, Low Ploidy-unadjusted TmS
LUSC	1.82249	3.34318	3.04646	Advanced stage, Low TmS		Advanced stage, High ploidy	Advanced stage, Low Ploidy-unadjusted TmS
LUSC	3.11337	1.90205	2.96088	Advanced stage, High TmS		Advanced stage, Low ploidy	Advanced stage, Low Ploidy-unadjusted TmS
LUSC	1.51301	3.22668	2.441	Advanced stage, Low TmS		Advanced stage, High ploidy	Advanced stage, Low Ploidy-unadjusted TmS
LUSC	2.65018	1.6833	2.23052	Advanced stage, High TmS		Advanced stage, Low ploidy	Advanced stage, Low Ploidy-unadjusted TmS
LUSC	5.47058	2.57365	7.03969	Advanced stage, High TmS		Advanced stage, High ploidy	Advanced stage, High Ploidy-unadjusted TmS
LUSC	1.53788	3.85841	2.96689	Advanced stage, Low TmS		Advanced stage, High ploidy	Advanced stage, Low Ploidy-unadjusted TmS
LUSC	5.59224	1.70471	4.76657	Advanced stage, High TmS		Advanced stage, Low ploidy	Advanced stage, Low Ploidy-unadjusted TmS
LUSC	1.55247	3.69161	2.86555	Advanced stage, Low TmS		Advanced stage, High ploidy	Advanced stage, Low Ploidy-unadjusted TmS
LUSC	2.20935	2.93859	3.24619	Advanced stage, High TmS		Advanced stage, High ploidy	Advanced stage, Low Ploidy-unadjusted TmS
LUSC	2.4395	2.08939	2.54853	Advanced stage, High TmS		Advanced stage, Low ploidy	Advanced stage, Low Ploidy-unadjusted TmS
LUSC	7.95081	2.97403	11.823	Advanced stage, High TmS		Advanced stage, High ploidy	Advanced stage, High Ploidy-unadjusted TmS
LUSC	1.71896	3.46263	2.97606	Advanced stage, Low TmS		Advanced stage, High ploidy	Advanced stage, Low Ploidy-unadjusted TmS
LUSC	4.16707	1.70995	3.56274	Advanced stage, High TmS		Advanced stage, Low ploidy	Advanced stage, Low Ploidy-unadjusted TmS
LUSC	1.14052	1.93306	1.10235	Advanced stage, Low TmS		Advanced stage, Low ploidy	Advanced stage, Low Ploidy-unadjusted TmS
KIRC	2.62667	4.30871	5.65878	Early stage, High TmS		Early stage, High ploidy	Early stage, High Ploidy-unadjusted TmS
KIRC	1.78542	2.00011	1.78552	Early stage, High TmS		Early stage, Low ploidy	Early stage, High Ploidy-unadjusted TmS
KIRC	0.626447	1.94596	0.609519	Early stage, High TmS		Early stage, Low ploidy	Early stage, High Ploidy-unadjusted TmS
KIRC	1.37541	2.02173	1.39035	Early stage, High TmS		Early stage, Low ploidy	Early stage, High Ploidy-unadjusted TmS
KIRC	1.16617	4.58508	2.67349	Early stage, High TmS		Early stage, High ploidy	Early stage, High Ploidy-unadjusted TmS
KIRC	1.21476	1.92728	1.17059	Early stage, High TmS		Early stage, Low ploidy	Early stage, High Ploidy-unadjusted TmS
KIRC	2.65894	1.98865	2.64385	Early stage, High TmS		Early stage, Low ploidy	Early stage, High Ploidy-unadjusted TmS
KIRC	0.401476	1.9427	0.389974	Early stage, Low TmS		Early stage, Low ploidy	Early stage, Low Ploidy-unadjusted TmS
KIRC	0.517941	2.10585	0.545354	Early stage, Low TmS		Early stage, Low ploidy	Early stage, Low Ploidy-unadjusted TmS
KIRC	0.8735	1.99359	0.870702	Early stage, High TmS		Early stage, Low ploidy	Early stage, High Ploidy-unadjusted TmS
KIRC	1.28141	4.04138	2.58934	Early stage, High TmS		Early stage, High ploidy	Early stage, High Ploidy-unadjusted TmS
KIRC	0.397731	1.98011	0.393776	Early stage, Low TmS		Early stage, Low ploidy	Early stage, Low Ploidy-unadjusted TmS
KIRC	0.738462	2.02104	0.746231	Early stage, High TmS		Early stage, Low ploidy	Early stage, High Ploidy-unadjusted TmS
KIRC	0.701141	2.03006	0.711679	Early stage, High TmS		Early stage, Low ploidy	Early stage, High Ploidy-unadjusted TmS
KIRC	0.994963	2.09673	1.04309	Early stage, High TmS		Early stage, Low ploidy	Early stage, High Ploidy-unadjusted TmS
KIRC	0.581315	2.10735	0.612518	Early stage, High TmS		Early stage, Low ploidy	Early stage, High Ploidy-unadjusted TmS
KIRC	0.434169	1.93396	0.419833	Early stage, Low TmS		Early stage, Low ploidy	Early stage, Low Ploidy-unadjusted TmS
KIRC	1.07665	1.95434	1.05206	Early stage, High TmS		Early stage, Low ploidy	Early stage, High Ploidy-unadjusted TmS
KIRC	0.533688	1.86061	0.496491	Early stage, Low TmS		Early stage, Low ploidy	Early stage, Low Ploidy-unadjusted TmS
KIRC	1.60435	2.09092	1.67728	Early stage, High TmS		Early stage, Low ploidy	Early stage, High Ploidy-unadjusted TmS
KIRC	1.48039	2.02384	1.49804	Early stage, High TmS		Early stage, Low ploidy	Early stage, High Ploidy-unadjusted TmS
KIRC	0.897758	3.79796	1.70482	Early stage, High TmS		Early stage, High ploidy	Early stage, High Ploidy-unadjusted TmS
KIRC	0.639784	3.39648	1.08651	Early stage, High TmS		Early stage, High ploidy	Early stage, High Ploidy-unadjusted TmS
KIRC	4.01865	2.06159	4.14241	Early stage, High TmS		Early stage, Low ploidy	Early stage, High Ploidy-unadjusted TmS
KIRC	0.225846	2.12066	0.239471	Early stage, Low TmS		Early stage, Low ploidy	Early stage, Low Ploidy-unadjusted TmS
KIRC	0.762666	2.01265	0.767492	Early stage, High TmS		Early stage, Low ploidy	Early stage, High Ploidy-unadjusted TmS
KIRC	1.11648	2.02441	1.13011	Early stage, High TmS		Early stage, Low ploidy	Early stage, High Ploidy-unadjusted TmS
KIRC	1.34192	2.00374	1.34443	Early stage, High TmS		Early stage, Low ploidy	Early stage, High Ploidy-unadjusted TmS
KIRC	0.953215	2.03967	0.972121	Early stage, High TmS		Early stage, Low ploidy	Early stage, High Ploidy-unadjusted TmS
KIRC	0.803016	1.94962	0.782788	Early stage, High TmS		Early stage, Low ploidy	Early stage, High Ploidy-unadjusted TmS
KIRC	0.876479	2.06262	0.903921	Early stage, High TmS		Early stage, Low ploidy	Early stage, High Ploidy-unadjusted TmS
KIRC	0.759833	1.99165	0.75666	Early stage, High TmS		Early stage, Low ploidy	Early stage, High Ploidy-unadjusted TmS
KIRC	8.33956	2.01016	8.38194	Early stage, High TmS		Early stage, Low ploidy	Early stage, High Ploidy-unadjusted TmS
KIRC	0.148377	2.03104	0.150679	Early stage, Low TmS		Early stage, Low ploidy	Early stage, Low Ploidy-unadjusted TmS
KIRC	3.94121	2.04208	4.02413	Early stage, High TmS		Early stage, Low ploidy	Early stage, High Ploidy-unadjusted TmS
KIRC	0.497881	3.9826	0.991431	Early stage, Low TmS		Early stage, High ploidy	Early stage, High Ploidy-unadjusted TmS
KIRC	1.12369	2.00083	1.12416	Early stage, High TmS		Early stage, Low ploidy	Early stage, High Ploidy-unadjusted TmS
KIRC	0.943382	1.99043	0.938867	Early stage, High TmS		Early stage, Low ploidy	Early stage, High Ploidy-unadjusted TmS
KIRC	1.976	2.01844	1.99422	Early stage, High TmS		Early stage, Low ploidy	Early stage, High Ploidy-unadjusted TmS
KIRC	0.954164	3.80227	1.814	Early stage, High TmS		Early stage, High ploidy	Early stage, High Ploidy-unadjusted TmS
KIRC	0.796862	2.19362	0.874007	Early stage, High TmS		Early stage, Low ploidy	Early stage, High Ploidy-unadjusted TmS
KIRC	0.757323	2.2147	0.838621	Early stage, High TmS		Early stage, Low ploidy	Early stage, High Ploidy-unadjusted TmS
KIRC	0.716062	3.1347	1.12232	Early stage, High TmS		Early stage, High ploidy	Early stage, High Ploidy-unadjusted TmS
KIRC	0.861856	1.95042	0.840493	Early stage, High TmS		Early stage, Low ploidy	Early stage, High Ploidy-unadjusted TmS
KIRC	0.79158	2.14278	0.848093	Early stage, High TmS		Early stage, Low ploidy	Early stage, High Ploidy-unadjusted TmS
KIRC	0.433595	4.10303	0.889527	Early stage, Low TmS		Early stage, High ploidy	Early stage, High Ploidy-unadjusted TmS
KIRC	0.357749	1.93257	0.345688	Early stage, Low TmS		Early stage, Low ploidy	Early stage, Low Ploidy-unadjusted TmS
KIRC	0.995663	4.01822	2.0004	Early stage, High TmS		Early stage, High ploidy	Early stage, High Ploidy-unadjusted TmS
KIRC	0.784339	2.01651	0.790815	Early stage, High TmS		Early stage, Low ploidy	Early stage, High Ploidy-unadjusted TmS
KIRC	0.986222	2.03271	1.00235	Early stage, High TmS		Early stage, Low ploidy	Early stage, High Ploidy-unadjusted TmS
KIRC	0.574211	4.02414	1.15535	Early stage, High TmS		Early stage, High ploidy	Early stage, High Ploidy-unadjusted TmS
KIRC	0.310504	2.0318	0.315442	Early stage, Low TmS		Early stage, Low ploidy	Early stage, Low Ploidy-unadjusted TmS
KIRC	0.304754	3.85965	0.588122	Early stage, Low TmS		Early stage, High ploidy	Early stage, High Ploidy-unadjusted TmS
KIRC	1.17712	4.21936	2.48335	Early stage, High TmS		Early stage, High ploidy	Early stage, High Ploidy-unadjusted TmS
KIRC	0.31835	2.09378	0.333278	Early stage, Low TmS		Early stage, Low ploidy	Early stage, Low Ploidy-unadjusted TmS
KIRC	0.338859	1.95088	0.330538	Early stage, Low TmS		Early stage, Low ploidy	Early stage, Low Ploidy-unadjusted TmS
KIRC	1.14475	1.97963	1.13309	Early stage, High TmS		Early stage, Low ploidy	Early stage, High Ploidy-unadjusted TmS
KIRC	0.391041	2.05911	0.402598	Early stage, Low TmS		Early stage, Low ploidy	Early stage, Low Ploidy-unadjusted TmS
KIRC	0.454187	2.05473	0.466616	Early stage, Low TmS		Early stage, Low ploidy	Early stage, Low Ploidy-unadjusted TmS
KIRC	0.478341	2.05437	0.491344	Early stage, Low TmS		Early stage, Low ploidy	Early stage, Low Ploidy-unadjusted TmS
KIRC	1.48695	1.8868	1.40279	Early stage, High TmS		Early stage, Low ploidy	Early stage, High Ploidy-unadjusted TmS
KIRC	1.7718	4.06217	3.59868	Early stage, High TmS		Early stage, High ploidy	Early stage, High Ploidy-unadjusted TmS
KIRC	0.630505	2.02672	0.638927	Early stage, High TmS		Early stage, Low ploidy	Early stage, High Ploidy-unadjusted TmS
KIRC	0.624659	1.94748	0.608256	Early stage, High TmS		Early stage, Low ploidy	Early stage, High Ploidy-unadjusted TmS
KIRC	0.822116	2.07717	0.853835	Early stage, High TmS		Early stage, Low ploidy	Early stage, High Ploidy-unadjusted TmS
KIRC	1.68787	1.78568	1.507	Early stage, High TmS		Early stage, Low ploidy	Early stage, High Ploidy-unadjusted TmS
KIRC	0.509544	1.97754	0.503822	Early stage, Low TmS		Early stage, Low ploidy	Early stage, Low Ploidy-unadjusted TmS
KIRC	0.445053	2.06525	0.459574	Early stage, Low TmS		Early stage, Low ploidy	Early stage, Low Ploidy-unadjusted TmS
KIRC	7.2888	1.97218	7.18741	Early stage, High TmS		Early stage, Low ploidy	Early stage, High Ploidy-unadjusted TmS
KIRC	0.457733	3.87867	0.887697	Early stage, Low TmS		Early stage, High ploidy	Early stage, High Ploidy-unadjusted TmS
KIRC	0.228777	2.11251	0.241646	Early stage, Low TmS		Early stage, Low ploidy	Early stage, Low Ploidy-unadjusted TmS
KIRC	0.305145	1.97571	0.301439	Early stage, Low TmS		Early stage, Low ploidy	Early stage, Low Ploidy-unadjusted TmS
KIRC	0.808318	1.91119	0.772426	Early stage, High TmS		Early stage, Low ploidy	Early stage, High Ploidy-unadjusted TmS
KIRC	1.94267	3.91871	3.80637	Early stage, High TmS		Early stage, High ploidy	Early stage, High Ploidy-unadjusted TmS
KIRC	1.38085	2.22455	1.53588	Early stage, High TmS		Early stage, Low ploidy	Early stage, High Ploidy-unadjusted TmS
KIRC	1.74595	1.92973	1.68461	Early stage, High TmS		Early stage, Low ploidy	Early stage, High Ploidy-unadjusted TmS
KIRC	0.61772	2.09241	0.646263	Early stage, High TmS		Early stage, Low ploidy	Early stage, High Ploidy-unadjusted TmS
KIRC	0.525743	4.92338	1.29422	Early stage, Low TmS		Early stage, High ploidy	Early stage, High Ploidy-unadjusted TmS
KIRC	6.43884	2.78565	8.9682	Early stage, High TmS		Early stage, High ploidy	Early stage, High Ploidy-unadjusted TmS
KIRC	0.614384	1.99333	0.612334	Early stage, High TmS		Early stage, Low ploidy	Early stage, High Ploidy-unadjusted TmS
KIRC	1.04616	3.94869	2.06548	Early stage, High TmS		Early stage, High ploidy	Early stage, High Ploidy-unadjusted TmS
KIRC	10.4244	2.02394	10.5492	Early stage, High TmS		Early stage, Low ploidy	Early stage, High Ploidy-unadjusted TmS
KIRC	1.1009	1.99876	1.10022	Early stage, High TmS		Early stage, Low ploidy	Early stage, High Ploidy-unadjusted TmS
KIRC	1.70873	1.99323	1.70295	Early stage, High TmS		Early stage, Low ploidy	Early stage, High Ploidy-unadjusted TmS
KIRC	0.747389	1.98285	0.740979	Early stage, High TmS		Early stage, Low ploidy	Early stage, High Ploidy-unadjusted TmS
KIRC	6.99609	5.0623	17.7082	Early stage, High TmS		Early stage, High ploidy	Early stage, High Ploidy-unadjusted TmS
KIRC	1.15685	2.04816	1.1847	Early stage, High TmS		Early stage, Low ploidy	Early stage, High Ploidy-unadjusted TmS
KIRC	1.46144	1.98353	1.44941	Early stage, High TmS		Early stage, Low ploidy	Early stage, High Ploidy-unadjusted TmS
KIRC	0.417468	2.05102	0.428118	Early stage, Low TmS		Early stage, Low ploidy	Early stage, Low Ploidy-unadjusted TmS
KIRC	0.514756	2.2806	0.586976	Early stage, Low TmS		Early stage, Low ploidy	Early stage, High Ploidy-unadjusted TmS
KIRC	0.654935	2.09263	0.685269	Early stage, High TmS		Early stage, Low ploidy	Early stage, High Ploidy-unadjusted TmS
KIRC	0.901376	4.04904	1.82485	Early stage, High TmS		Early stage, High ploidy	Early stage, High Ploidy-unadjusted TmS
KIRC	0.711483	1.97835	0.703782	Early stage, High TmS		Early stage, Low ploidy	Early stage, High Ploidy-unadjusted TmS
KIRC	2.12667	1.90468	2.02531	Early stage, High TmS		Early stage, Low ploidy	Early stage, High Ploidy-unadjusted TmS
KIRC	0.592558	2.04206	0.605019	Early stage, High TmS		Early stage, Low ploidy	Early stage, High Ploidy-unadjusted TmS
KIRC	1.58653	1.93355	1.53382	Early stage, High TmS		Early stage, Low ploidy	Early stage, High Ploidy-unadjusted TmS
KIRC	0.404873	1.99061	0.402972	Early stage, Low TmS		Early stage, Low ploidy	Early stage, Low Ploidy-unadjusted TmS
KIRC	0.571519	1.98436	0.56705	Early stage, High TmS		Early stage, Low ploidy	Early stage, Low Ploidy-unadjusted TmS
KIRC	0.844302	2.04562	0.863562	Early stage, High TmS		Early stage, Low ploidy	Early stage, High Ploidy-unadjusted TmS
KIRC	0.351396	3.59799	0.63216	Early stage, Low TmS		Early stage, High ploidy	Early stage, High Ploidy-unadjusted TmS
KIRC	0.466479	4.06476	0.948064	Early stage, Low TmS		Early stage, High ploidy	Early stage, High Ploidy-unadjusted TmS
KIRC	0.434363	1.98883	0.431936	Early stage, Low TmS		Early stage, Low ploidy	Early stage, Low Ploidy-unadjusted TmS
KIRC	0.55901	1.995	0.557612	Early stage, High TmS		Early stage, Low ploidy	Early stage, Low Ploidy-unadjusted TmS
KIRC	9.27572	2.03045	9.41695	Early stage, High TmS		Early stage, Low ploidy	Early stage, High Ploidy-unadjusted TmS
KIRC	1.09387	1.97832	1.08202	Early stage, High TmS		Early stage, Low ploidy	Early stage, High Ploidy-unadjusted TmS
KIRC	0.850239	4.11985	1.75143	Early stage, High TmS		Early stage, High ploidy	Early stage, High Ploidy-unadjusted TmS
KIRC	1.73289	1.77454	1.53754	Early stage, High TmS		Early stage, Low ploidy	Early stage, High Ploidy-unadjusted TmS
KIRC	0.791369	1.90458	0.753611	Early stage, High TmS		Early stage, Low ploidy	Early stage, High Ploidy-unadjusted TmS
KIRC	0.213624	2.09168	0.223416	Early stage, Low TmS		Early stage, Low ploidy	Early stage, Low Ploidy-unadjusted TmS
KIRC	11.1952	2.05234	11.4882	Early stage, High TmS		Early stage, Low ploidy	Early stage, High Ploidy-unadjusted TmS
KIRC	1.72376	2.07277	1.78648	Early stage, High TmS		Early stage, Low ploidy	Early stage, High Ploidy-unadjusted TmS
KIRC	1.12777	3.20274	1.80597	Early stage, High TmS		Early stage, High ploidy	Early stage, High Ploidy-unadjusted TmS
KIRC	1.50442	1.97322	1.48428	Early stage, High TmS		Early stage, Low ploidy	Early stage, High Ploidy-unadjusted TmS
KIRC	5.93653	3.45226	10.2472	Early stage, High TmS		Early stage, High ploidy	Early stage, High Ploidy-unadjusted TmS
KIRC	0.94007	1.95964	0.9211	Early stage, High TmS		Early stage, Low ploidy	Early stage, High Ploidy-unadjusted TmS
KIRC	1.12355	4.31314	2.42302	Early stage, High TmS		Early stage, High ploidy	Early stage, High Ploidy-unadjusted TmS
KIRC	1.23039	1.77333	1.09095	Early stage, High TmS		Early stage, Low ploidy	Early stage, High Ploidy-unadjusted TmS
KIRC	0.532552	2.00384	0.533575	Early stage, Low TmS		Early stage, Low ploidy	Early stage, Low Ploidy-unadjusted TmS
KIRC	2.32187	3.38037	3.92439	Early stage, High TmS		Early stage, High ploidy	Early stage, High Ploidy-unadjusted TmS
KIRC	0.414663	1.97878	0.410263	Early stage, Low TmS		Early stage, Low ploidy	Early stage, Low Ploidy-unadjusted TmS
KIRC	11.326	4.08049	23.1079	Early stage, High TmS		Early stage, High ploidy	Early stage, High Ploidy-unadjusted TmS
KIRC	0.669327	1.97236	0.660078	Early stage, High TmS		Early stage, Low ploidy	Early stage, High Ploidy-unadjusted TmS
KIRC	1.07165	2.00148	1.07244	Early stage, High TmS		Early stage, Low ploidy	Early stage, High Ploidy-unadjusted TmS
KIRC	0.327629	2.01887	0.330721	Early stage, Low TmS		Early stage, Low ploidy	Early stage, Low Ploidy-unadjusted TmS
KIRC	0.413483	4.06041	0.839455	Early stage, Low TmS		Early stage, High ploidy	Early stage, High Ploidy-unadjusted TmS
KIRC	0.76594	1.98267	0.759302	Early stage, High TmS		Early stage, Low ploidy	Early stage, High Ploidy-unadjusted TmS
KIRC	1.56267	3.7228	2.90876	Early stage, High TmS		Early stage, High ploidy	Early stage, High Ploidy-unadjusted TmS
KIRC	0.786177	3.45734	1.35904	Early stage, High TmS		Early stage, High ploidy	Early stage, High Ploidy-unadjusted TmS
KIRC	0.249061	1.9334	0.240767	Early stage, Low TmS		Early stage, Low ploidy	Early stage, Low Ploidy-unadjusted TmS
KIRC	0.463725	2.029	0.470448	Early stage, Low TmS		Early stage, Low ploidy	Early stage, Low Ploidy-unadjusted TmS
KIRC	0.529881	1.89099	0.501001	Early stage, Low TmS		Early stage, Low ploidy	Early stage, Low Ploidy-unadjusted TmS
KIRC	1.02912	2.17093	1.11707	Early stage, High TmS		Early stage, Low ploidy	Early stage, High Ploidy-unadjusted TmS
KIRC	0.6252	3.22559	1.00832	Early stage, High TmS		Early stage, High ploidy	Early stage, High Ploidy-unadjusted TmS
KIRC	0.467439	2.05172	0.479527	Early stage, Low TmS		Early stage, Low ploidy	Early stage, Low Ploidy-unadjusted TmS
KIRC	0.807099	2.04438	0.825008	Early stage, High TmS		Early stage, Low ploidy	Early stage, High Ploidy-unadjusted TmS
KIRC	2.84919	4.49933	6.40973	Early stage, High TmS		Early stage, High ploidy	Early stage, High Ploidy-unadjusted TmS
KIRC	0.564927	2.01449	0.569019	Early stage, High TmS		Early stage, Low ploidy	Early stage, High Ploidy-unadjusted TmS
KIRC	2.77141	5.01259	6.94598	Early stage, High TmS		Early stage, High ploidy	Early stage, High Ploidy-unadjusted TmS
KIRC	1.46944	4.16244	3.05823	Early stage, High TmS		Early stage, High ploidy	Early stage, High Ploidy-unadjusted TmS
KIRC	1.28163	2.06501	1.32328	Early stage, High TmS		Early stage, Low ploidy	Early stage, High Ploidy-unadjusted TmS
KIRC	0.446358	2.08621	0.465599	Early stage, Low TmS		Early stage, Low ploidy	Early stage, Low Ploidy-unadjusted TmS
KIRC	0.803005	3.93767	1.58099	Early stage, High TmS		Early stage, High ploidy	Early stage, High Ploidy-unadjusted TmS
KIRC	1.5544	1.79871	1.39796	Early stage, High TmS		Early stage, Low ploidy	Early stage, High Ploidy-unadjusted TmS
KIRC	0.884449	1.86007	0.822569	Early stage, High TmS		Early stage, Low ploidy	Early stage, High Ploidy-unadjusted TmS
KIRC	1.37762	2.01076	1.38504	Early stage, High TmS		Early stage, Low ploidy	Early stage, High Ploidy-unadjusted TmS
KIRC	1.09589	1.97409	1.08169	Early stage, High TmS		Early stage, Low ploidy	Early stage, High Ploidy-unadjusted TmS
KIRC	0.627328	2.09064	0.655759	Early stage, High TmS		Early stage, Low ploidy	Early stage, High Ploidy-unadjusted TmS
KIRC	0.626801	3.63549	1.13936	Early stage, High TmS		Early stage, High ploidy	Early stage, High Ploidy-unadjusted TmS
KIRC	0.449994	2.0803	0.468062	Early stage, Low TmS		Early stage, Low ploidy	Early stage, Low Ploidy-unadjusted TmS
KIRC	0.438221	3.93001	0.861105	Early stage, Low TmS		Early stage, High ploidy	Early stage, High Ploidy-unadjusted TmS
KIRC	0.819544	2.05989	0.844087	Early stage, High TmS		Early stage, Low ploidy	Early stage, High Ploidy-unadjusted TmS
KIRC	0.550454	3.96563	1.09145	Early stage, High TmS		Early stage, High ploidy	Early stage, High Ploidy-unadjusted TmS
KIRC	0.87046	3.32127	1.44551	Early stage, High TmS		Early stage, High ploidy	Early stage, High Ploidy-unadjusted TmS
KIRC	0.643813	2.0384	0.656175	Early stage, High TmS		Early stage, Low ploidy	Early stage, High Ploidy-unadjusted TmS
KIRC	3.66502	4.06821	7.45504	Early stage, High TmS		Early stage, High ploidy	Early stage, High Ploidy-unadjusted TmS
KIRC	0.288153	1.92501	0.277349	Early stage, Low TmS		Early stage, Low ploidy	Early stage, Low Ploidy-unadjusted TmS
KIRC	1.90005	2.09027	1.98581	Early stage, High TmS		Early stage, Low ploidy	Early stage, High Ploidy-unadjusted TmS
KIRC	0.49287	1.91178	0.47113	Early stage, Low TmS		Early stage, Low ploidy	Early stage, Low Ploidy-unadjusted TmS
KIRC	1.30192	5.06678	3.29826	Early stage, High TmS		Early stage, High ploidy	Early stage, High Ploidy-unadjusted TmS
KIRC	1.16222	1.95471	1.13591	Early stage, High TmS		Early stage, Low ploidy	Early stage, High Ploidy-unadjusted TmS
KIRC	0.64452	1.87203	0.60328	Early stage, High TmS		Early stage, Low ploidy	Early stage, High Ploidy-unadjusted TmS
KIRC	0.490661	3.16451	0.77635	Early stage, Low TmS		Early stage, High ploidy	Early stage, High Ploidy-unadjusted TmS
KIRC	0.719431	1.87561	0.674685	Early stage, High TmS		Early stage, Low ploidy	Early stage, High Ploidy-unadjusted TmS
KIRC	0.576146	1.97967	0.570288	Early stage, High TmS		Early stage, Low ploidy	Early stage, High Ploidy-unadjusted TmS
KIRC	0.671589	1.96673	0.660417	Early stage, High TmS		Early stage, Low ploidy	Early stage, High Ploidy-unadjusted TmS
KIRC	0.99314	1.95735	0.971959	Early stage, High TmS		Early stage, Low ploidy	Early stage, High Ploidy-unadjusted TmS
KIRC	0.963612	3.84227	1.85123	Early stage, High TmS		Early stage, High ploidy	Early stage, High Ploidy-unadjusted TmS
KIRC	0.413128	2.00758	0.414693	Early stage, Low TmS		Early stage, Low ploidy	Early stage, Low Ploidy-unadjusted TmS
KIRC	1.09429	3.29509	1.80289	Early stage, High TmS		Early stage, High ploidy	Early stage, High Ploidy-unadjusted TmS
KIRC	0.297619	4.06493	0.604901	Early stage, Low TmS		Early stage, High ploidy	Early stage, High Ploidy-unadjusted TmS
KIRC	2.03828	1.80883	1.84345	Early stage, High TmS		Early stage, Low ploidy	Early stage, High Ploidy-unadjusted TmS
KIRC	0.836954	3.99017	1.6698	Early stage, High TmS		Early stage, High ploidy	Early stage, High Ploidy-unadjusted TmS
KIRC	2.61002	4.34451	5.66964	Early stage, High TmS		Early stage, High ploidy	Early stage, High Ploidy-unadjusted TmS
KIRC	2.409	3.68948	4.44399	Early stage, High TmS		Early stage, High ploidy	Early stage, High Ploidy-unadjusted TmS
KIRC	1.03904	1.98022	1.02876	Early stage, High TmS		Early stage, Low ploidy	Early stage, High Ploidy-unadjusted TmS
KIRC	1.23533	1.94817	1.20332	Early stage, High TmS		Early stage, Low ploidy	Early stage, High Ploidy-unadjusted TmS
KIRC	1.09128	2.04322	1.11486	Advanced stage, Low TmS		Advanced stage, Low ploidy	Advanced stage, Low Ploidy-unadjusted TmS
KIRC	2.94121	3.8811	5.70757	Advanced stage, High TmS		Advanced stage, High ploidy	Advanced stage, High Ploidy-unadjusted TmS
KIRC	0.79421	3.42056	1.35832	Advanced stage, Low TmS		Advanced stage, High ploidy	Advanced stage, Low Ploidy-unadjusted TmS
KIRC	0.75343	2.04333	0.769751	Advanced stage, Low TmS		Advanced stage, Low ploidy	Advanced stage, Low Ploidy-unadjusted TmS
KIRC	14.3361	3.70924	26.588	Advanced stage, High TmS		Advanced stage, High ploidy	Advanced stage, High Ploidy-unadjusted TmS
KIRC	2.25899	2.9037	3.2797	Advanced stage, High TmS		Advanced stage, High ploidy	Advanced stage, High Ploidy-unadjusted TmS
KIRC	1.17016	1.93016	1.1293	Advanced stage, Low TmS		Advanced stage, Low ploidy	Advanced stage, Low Ploidy-unadjusted TmS
KIRC	9.49	3.72176	17.6597	Advanced stage, High TmS		Advanced stage, High ploidy	Advanced stage, High Ploidy-unadjusted TmS
KIRC	0.923021	1.99771	0.921964	Advanced stage, Low TmS		Advanced stage, Low ploidy	Advanced stage, Low Ploidy-unadjusted TmS
KIRC	0.786505	1.83474	0.721515	Advanced stage, Low TmS		Advanced stage, Low ploidy	Advanced stage, Low Ploidy-unadjusted TmS
KIRC	4.18256	2.52142	5.27301	Advanced stage, High TmS		Advanced stage, High ploidy	Advanced stage, High Ploidy-unadjusted TmS
KIRC	1.37597	1.99062	1.36952	Advanced stage, Low TmS		Advanced stage, Low ploidy	Advanced stage, Low Ploidy-unadjusted TmS
KIRC	4.13574	4.7285	9.77791	Advanced stage, High TmS		Advanced stage, High ploidy	Advanced stage, High Ploidy-unadjusted TmS
KIRC	3.36278	4.1238	6.9337	Advanced stage, High TmS		Advanced stage, High ploidy	Advanced stage, High Ploidy-unadjusted TmS
KIRC	2.52626	1.95666	2.47152	Advanced stage, High TmS		Advanced stage, Low ploidy	Advanced stage, High Ploidy-unadjusted TmS
KIRC	2.26645	2.09243	2.3712	Advanced stage, High TmS		Advanced stage, Low ploidy	Advanced stage, High Ploidy-unadjusted TmS
KIRC	2.27826	1.75915	2.00389	Advanced stage, High TmS		Advanced stage, Low ploidy	Advanced stage, High Ploidy-unadjusted TmS
KIRC	3.89357	2.01818	3.92897	Advanced stage, High TmS		Advanced stage, Low ploidy	Advanced stage, High Ploidy-unadjusted TmS
KIRC	1.00973	4.08284	2.06129	Advanced stage, Low TmS		Advanced stage, High ploidy	Advanced stage, High Ploidy-unadjusted TmS
KIRC	1.58867	2.02152	1.60576	Advanced stage, Low TmS		Advanced stage, Low ploidy	Advanced stage, Low Ploidy-unadjusted TmS
KIRC	2.44554	2.02983	2.48202	Advanced stage, High TmS		Advanced stage, Low ploidy	Advanced stage, High Ploidy-unadjusted TmS
KIRC	1.72154	1.91695	1.65005	Advanced stage, Low TmS		Advanced stage, Low ploidy	Advanced stage, Low Ploidy-unadjusted TmS
KIRC	0.485225	3.94797	0.957827	Advanced stage, Low TmS		Advanced stage, High ploidy	Advanced stage, Low Ploidy-unadjusted TmS
KIRC	2.1085	4.00298	4.22014	Advanced stage, High TmS		Advanced stage, High ploidy	Advanced stage, High Ploidy-unadjusted TmS
KIRC	5.29709	1.91153	5.06278	Advanced stage, High TmS		Advanced stage, Low ploidy	Advanced stage, High Ploidy-unadjusted TmS
KIRC	1.11614	4.05794	2.26461	Advanced stage, Low TmS		Advanced stage, High ploidy	Advanced stage, High Ploidy-unadjusted TmS
KIRC	9.01026	1.55605	7.01022	Advanced stage, High TmS		Advanced stage, Low ploidy	Advanced stage, High Ploidy-unadjusted TmS
KIRC	0.537183	3.16007	0.848769	Advanced stage, Low TmS		Advanced stage, High ploidy	Advanced stage, Low Ploidy-unadjusted TmS
KIRC	0.61246	4.22335	1.29332	Advanced stage, Low TmS		Advanced stage, High ploidy	Advanced stage, Low Ploidy-unadjusted TmS
KIRC	1.14845	3.01322	1.73027	Advanced stage, Low TmS		Advanced stage, High ploidy	Advanced stage, High Ploidy-unadjusted TmS
KIRC	9.57856	2.01958	9.67234	Advanced stage, High TmS		Advanced stage, Low ploidy	Advanced stage, High Ploidy-unadjusted TmS
KIRC	0.850009	3.75175	1.59451	Advanced stage, Low TmS		Advanced stage, High ploidy	Advanced stage, Low Ploidy-unadjusted TmS
KIRC	1.17218	1.9327	1.13274	Advanced stage, Low TmS		Advanced stage, Low ploidy	Advanced stage, Low Ploidy-unadjusted TmS
KIRC	0.790261	2.0539	0.811558	Advanced stage, Low TmS		Advanced stage, Low ploidy	Advanced stage, Low Ploidy-unadjusted TmS
KIRC	1.2913	2.10584	1.35964	Advanced stage, Low TmS		Advanced stage, Low ploidy	Advanced stage, Low Ploidy-unadjusted TmS
KIRC	1.60391	2.0359	1.6327	Advanced stage, Low TmS		Advanced stage, Low ploidy	Advanced stage, Low Ploidy-unadjusted TmS
KIRC	1.34595	1.92723	1.29698	Advanced stage, Low TmS		Advanced stage, Low ploidy	Advanced stage, Low Ploidy-unadjusted TmS
KIRC	0.391921	2.01448	0.394758	Advanced stage, Low TmS		Advanced stage, Low ploidy	Advanced stage, Low Ploidy-unadjusted TmS
KIRC	0.504474	2.0107	0.507174	Advanced stage, Low TmS		Advanced stage, Low ploidy	Advanced stage, Low Ploidy-unadjusted TmS
KIRC	0.387417	4.15106	0.804095	Advanced stage, Low TmS		Advanced stage, High ploidy	Advanced stage, Low Ploidy-unadjusted TmS
KIRC	0.930776	2.07257	0.964551	Advanced stage, Low TmS		Advanced stage, Low ploidy	Advanced stage, Low Ploidy-unadjusted TmS
KIRC	0.307672	3.77488	0.580712	Advanced stage, Low TmS		Advanced stage, High ploidy	Advanced stage, Low Ploidy-unadjusted TmS
KIRC	2.68956	1.8284	2.4588	Advanced stage, High TmS		Advanced stage, Low ploidy	Advanced stage, High Ploidy-unadjusted TmS
KIRC	0.252188	1.9617	0.247358	Advanced stage, Low TmS		Advanced stage, Low ploidy	Advanced stage, Low Ploidy-unadjusted TmS
KIRC	0.491553	3.08911	0.759229	Advanced stage, Low TmS		Advanced stage, High ploidy	Advanced stage, Low Ploidy-unadjusted TmS
KIRC	2.10902	2.01905	2.12911	Advanced stage, High TmS		Advanced stage, Low ploidy	Advanced stage, High Ploidy-unadjusted TmS
KIRC	1.41203	2.12109	1.49753	Advanced stage, Low TmS		Advanced stage, Low ploidy	Advanced stage, Low Ploidy-unadjusted TmS
KIRC	1.10656	3.82107	2.11413	Advanced stage, Low TmS		Advanced stage, High ploidy	Advanced stage, High Ploidy-unadjusted TmS
KIRC	2.70438	4.3918	5.93855	Advanced stage, High TmS		Advanced stage, High ploidy	Advanced stage, High Ploidy-unadjusted TmS
KIRC	1.32594	2.01799	1.33787	Advanced stage, Low TmS		Advanced stage, Low ploidy	Advanced stage, Low Ploidy-unadjusted TmS
KIRC	1.00437	2.01746	1.01313	Advanced stage, Low TmS		Advanced stage, Low ploidy	Advanced stage, Low Ploidy-unadjusted TmS
KIRC	0.278325	3.53534	0.491986	Advanced stage, Low TmS		Advanced stage, High ploidy	Advanced stage, Low Ploidy-unadjusted TmS
KIRC	6.64403	4.18639	13.9072	Advanced stage, High TmS		Advanced stage, High ploidy	Advanced stage, High Ploidy-unadjusted TmS
KIRC	0.509552	4.47162	1.13926	Advanced stage, Low TmS		Advanced stage, High ploidy	Advanced stage, Low Ploidy-unadjusted TmS
KIRC	0.298288	2.03144	0.302977	Advanced stage, Low TmS		Advanced stage, Low ploidy	Advanced stage, Low Ploidy-unadjusted TmS
KIRC	0.397872	2.16783	0.431259	Advanced stage, Low TmS		Advanced stage, Low ploidy	Advanced stage, Low Ploidy-unadjusted TmS
KIRC	1.22308	1.87683	1.14776	Advanced stage, Low TmS		Advanced stage, Low ploidy	Advanced stage, Low Ploidy-unadjusted TmS
KIRC	0.876934	2.01058	0.881575	Advanced stage, Low TmS		Advanced stage, Low ploidy	Advanced stage, Low Ploidy-unadjusted TmS
KIRC	6.51055	3.71718	12.1005	Advanced stage, High TmS		Advanced stage, High ploidy	Advanced stage, High Ploidy-unadjusted TmS
KIRC	1.92644	4.79326	4.61697	Advanced stage, High TmS		Advanced stage, High ploidy	Advanced stage, High Ploidy-unadjusted TmS
KIRC	4.2469	1.9508	4.14243	Advanced stage, High TmS		Advanced stage, Low ploidy	Advanced stage, High Ploidy-unadjusted TmS
KIRC	2.19736	3.06671	3.36933	Advanced stage, High TmS		Advanced stage, High ploidy	Advanced stage, High Ploidy-unadjusted TmS
KIRC	1.33598	1.90454	1.27221	Advanced stage, Low TmS		Advanced stage, Low ploidy	Advanced stage, Low Ploidy-unadjusted TmS
KIRC	6.42308	4.39882	14.127	Advanced stage, High TmS		Advanced stage, High ploidy	Advanced stage, High Ploidy-unadjusted TmS
KIRC	1.48846	3.83666	2.85537	Advanced stage, Low TmS		Advanced stage, High ploidy	Advanced stage, High Ploidy-unadjusted TmS
KIRC	0.304323	2.00999	0.305844	Advanced stage, Low TmS		Advanced stage, Low ploidy	Advanced stage, Low Ploidy-unadjusted TmS
KIRC	0.676733	2.1299	0.720686	Advanced stage, Low TmS		Advanced stage, Low ploidy	Advanced stage, Low Ploidy-unadjusted TmS
KIRC	2.75381	3.9208	5.39856	Advanced stage, High TmS		Advanced stage, High ploidy	Advanced stage, High Ploidy-unadjusted TmS
KIRC	2.57326	1.94709	2.50519	Advanced stage, High TmS		Advanced stage, Low ploidy	Advanced stage, High Ploidy-unadjusted TmS
KIRC	1.47144	1.92143	1.41363	Advanced stage, Low TmS		Advanced stage, Low ploidy	Advanced stage, Low Ploidy-unadjusted TmS
KIRC	0.537616	2.04327	0.549248	Advanced stage, Low TmS		Advanced stage, Low ploidy	Advanced stage, Low Ploidy-unadjusted TmS
KIRC	3.21721	1.97374	3.17497	Advanced stage, High TmS		Advanced stage, Low ploidy	Advanced stage, High Ploidy-unadjusted TmS
KIRC	12.1944	2.00541	12.2274	Advanced stage, High TmS		Advanced stage, Low ploidy	Advanced stage, High Ploidy-unadjusted TmS
KIRC	2.53271	2.6152	3.31177	Advanced stage, High TmS		Advanced stage, High ploidy	Advanced stage, High Ploidy-unadjusted TmS
KIRC	1.61479	2.10923	1.70298	Advanced stage, Low TmS		Advanced stage, Low ploidy	Advanced stage, Low Ploidy-unadjusted TmS
KIRC	0.638207	1.99358	0.63616	Advanced stage, Low TmS		Advanced stage, Low ploidy	Advanced stage, Low Ploidy-unadjusted TmS
KIRC	0.568562	5.22868	1.48641	Advanced stage, Low TmS		Advanced stage, High ploidy	Advanced stage, Low Ploidy-unadjusted TmS
KIRC	1.53631	1.9919	1.53009	Advanced stage, Low TmS		Advanced stage, Low ploidy	Advanced stage, Low Ploidy-unadjusted TmS
KIRC	1.12395	2.09878	1.17946	Advanced stage, Low TmS		Advanced stage, Low ploidy	Advanced stage, Low Ploidy-unadjusted TmS
KIRC	2.69252	4.7465	6.39002	Advanced stage, High TmS		Advanced stage, High ploidy	Advanced stage, High Ploidy-unadjusted TmS
KIRC	1.84881	1.85389	1.71374	Advanced stage, High TmS		Advanced stage, Low ploidy	Advanced stage, High Ploidy-unadjusted TmS
KIRC	1.8296	2.0201	1.84799	Advanced stage, High TmS		Advanced stage, Low ploidy	Advanced stage, High Ploidy-unadjusted TmS
KIRC	1.36534	3.26263	2.2273	Advanced stage, Low TmS		Advanced stage, High ploidy	Advanced stage, High Ploidy-unadjusted TmS
KIRC	0.734794	1.87995	0.690689	Advanced stage, Low TmS		Advanced stage, Low ploidy	Advanced stage, Low Ploidy-unadjusted TmS
KIRC	0.566805	1.96161	0.555926	Advanced stage, Low TmS		Advanced stage, Low ploidy	Advanced stage, Low Ploidy-unadjusted TmS
KIRC	0.611936	2.12961	0.651593	Advanced stage, Low TmS		Advanced stage, Low ploidy	Advanced stage, Low Ploidy-unadjusted TmS
KIRC	1.71771	3.46401	2.97508	Advanced stage, Low TmS		Advanced stage, High ploidy	Advanced stage, High Ploidy-unadjusted TmS
KIRC	1.19648	1.83435	1.09738	Advanced stage, Low TmS		Advanced stage, Low ploidy	Advanced stage, Low Ploidy-unadjusted TmS
KIRC	0.483663	1.84399	0.445935	Advanced stage, Low TmS		Advanced stage, Low ploidy	Advanced stage, Low Ploidy-unadjusted TmS
KIRC	1.02675	1.9624	1.00744	Advanced stage, Low TmS		Advanced stage, Low ploidy	Advanced stage, Low Ploidy-unadjusted TmS
KIRC	0.35946	2.0084	0.360969	Advanced stage, Low TmS		Advanced stage, Low ploidy	Advanced stage, Low Ploidy-unadjusted TmS
KIRC	1.09029	3.75728	2.04827	Advanced stage, Low TmS		Advanced stage, High ploidy	Advanced stage, High Ploidy-unadjusted TmS
KIRC	0.421329	2.08935	0.440152	Advanced stage, Low TmS		Advanced stage, Low ploidy	Advanced stage, Low Ploidy-unadjusted TmS
KIRC	0.512967	1.97836	0.507415	Advanced stage, Low TmS		Advanced stage, Low ploidy	Advanced stage, Low Ploidy-unadjusted TmS
KIRC	1.11215	2.81699	1.56645	Advanced stage, Low TmS		Advanced stage, High ploidy	Advanced stage, Low Ploidy-unadjusted TmS
KIRC	0.825062	2.07888	0.857603	Advanced stage, Low TmS		Advanced stage, Low ploidy	Advanced stage, Low Ploidy-unadjusted TmS
KIRC	1.16502	1.97741	1.15186	Advanced stage, Low TmS		Advanced stage, Low ploidy	Advanced stage, Low Ploidy-unadjusted TmS
KIRC	0.726138	2.01729	0.732415	Advanced stage, Low TmS		Advanced stage, Low ploidy	Advanced stage, Low Ploidy-unadjusted TmS
KIRC	0.490511	1.84768	0.453154	Advanced stage, Low TmS		Advanced stage, Low ploidy	Advanced stage, Low Ploidy-unadjusted TmS
KIRC	2.3898	1.92194	2.29652	Advanced stage, High TmS		Advanced stage, Low ploidy	Advanced stage, High Ploidy-unadjusted TmS
KIRC	0.85479	4.97227	2.12512	Advanced stage, Low TmS		Advanced stage, High ploidy	Advanced stage, High Ploidy-unadjusted TmS
KIRC	0.353236	1.77331	0.313198	Advanced stage, Low TmS		Advanced stage, Low ploidy	Advanced stage, Low Ploidy-unadjusted TmS
KIRC	2.43598	4.49605	5.47615	Advanced stage, High TmS		Advanced stage, High ploidy	Advanced stage, High Ploidy-unadjusted TmS
KIRC	0.353455	1.99983	0.353425	Advanced stage, Low TmS		Advanced stage, Low ploidy	Advanced stage, Low Ploidy-unadjusted TmS
KIRC	4.60128	4.02055	9.24985	Advanced stage, High TmS		Advanced stage, High ploidy	Advanced stage, High Ploidy-unadjusted TmS
KIRC	2.11727	2.34346	2.48087	Advanced stage, High TmS		Advanced stage, Low ploidy	Advanced stage, High Ploidy-unadjusted TmS
KIRC	2.20333	4.04325	4.45431	Advanced stage, High TmS		Advanced stage, High ploidy	Advanced stage, High Ploidy-unadjusted TmS
CRC	1.72166	3.79783	3.26929	Early stage, Low TmS		Early stage, High ploidy	Early stage, High Ploidy-unadjusted TmS
CRC	0.262196	3.50763	0.459843	Early stage, Low TmS		Early stage, High ploidy	Early stage, Low Ploidy-unadjusted TmS
CRC	0.824154	3.53336	1.45601	Early stage, Low TmS		Early stage, High ploidy	Early stage, High Ploidy-unadjusted TmS
CRC	0.695035	3.51613	1.22191	Early stage, Low TmS		Early stage, High ploidy	Early stage, Low Ploidy-unadjusted TmS
CRC	3.2907	3.76967	6.20243	Early stage, High TmS		Early stage, High ploidy	Early stage, High Ploidy-unadjusted TmS
CRC	3.72715	2.21214	4.12249	Early stage, High TmS		Early stage, Low ploidy	Early stage, High Ploidy-unadjusted TmS
CRC	2.29737	3.32415	3.8184	Early stage, High TmS		Early stage, High ploidy	Early stage, High Ploidy-unadjusted TmS
CRC	0.929045	3.28739	1.52707	Early stage, Low TmS		Early stage, High ploidy	Early stage, High Ploidy-unadjusted TmS
CRC	1.1823	2.97225	1.75704	Early stage, Low TmS		Early stage, High ploidy	Early stage, High Ploidy-unadjusted TmS
CRC	1.87134	2.33909	2.18862	Early stage, Low TmS		Early stage, Low ploidy	Early stage, High Ploidy-unadjusted TmS
CRC	0.706075	5.29769	1.87028	Early stage, Low TmS		Early stage, High ploidy	Early stage, High Ploidy-unadjusted TmS
CRC	0.739395	3.9768	1.47021	Early stage, Low TmS		Early stage, High ploidy	Early stage, High Ploidy-unadjusted TmS
CRC	0.863082	1.9844	0.856351	Early stage, Low TmS		Early stage, Low ploidy	Early stage, Low Ploidy-unadjusted TmS
CRC	1.34006	4.42619	2.96567	Early stage, Low TmS		Early stage, High ploidy	Early stage, High Ploidy-unadjusted TmS
CRC	1.0871	2.08264	1.13202	Early stage, Low TmS		Early stage, Low ploidy	Early stage, Low Ploidy-unadjusted TmS
CRC	0.964919	2.09208	1.00935	Early stage, Low TmS		Early stage, Low ploidy	Early stage, Low Ploidy-unadjusted TmS
CRC	0.308382	1.98189	0.30559	Early stage, Low TmS		Early stage, Low ploidy	Early stage, Low Ploidy-unadjusted TmS
CRC	0.562202	4.88032	1.37186	Early stage, Low TmS		Early stage, High ploidy	Early stage, High Ploidy-unadjusted TmS
CRC	2.18234	2.12011	2.31341	Early stage, High TmS		Early stage, Low ploidy	Early stage, High Ploidy-unadjusted TmS
CRC	1.94404	1.99486	1.93905	Early stage, High TmS		Early stage, Low ploidy	Early stage, High Ploidy-unadjusted TmS
CRC	0.925673	2.13256	0.987026	Early stage, Low TmS		Early stage, Low ploidy	Early stage, Low Ploidy-unadjusted TmS
CRC	0.516344	2.11962	0.547227	Early stage, Low TmS		Early stage, Low ploidy	Early stage, Low Ploidy-unadjusted TmS
CRC	2.83941	2.27507	3.22993	Early stage, High TmS		Early stage, Low ploidy	Early stage, High Ploidy-unadjusted TmS
CRC	1.81534	2.04561	1.85674	Early stage, Low TmS		Early stage, Low ploidy	Early stage, High Ploidy-unadjusted TmS
CRC	0.583431	3.89653	1.13668	Early stage, Low TmS		Early stage, High ploidy	Early stage, Low Ploidy-unadjusted TmS
CRC	1.61289	2.07088	1.67006	Early stage, Low TmS		Early stage, Low ploidy	Early stage, High Ploidy-unadjusted TmS
CRC	0.697675	3.93457	1.37252	Early stage, Low TmS		Early stage, High ploidy	Early stage, High Ploidy-unadjusted TmS
CRC	0.73098	1.9412	0.709489	Early stage, Low TmS		Early stage, Low ploidy	Early stage, Low Ploidy-unadjusted TmS
CRC	2.23672	1.79635	2.00896	Early stage, High TmS		Early stage, Low ploidy	Early stage, High Ploidy-unadjusted TmS
CRC	1.35825	2.17034	1.47394	Early stage, Low TmS		Early stage, Low ploidy	Early stage, High Ploidy-unadjusted TmS
CRC	1.13823	2.05812	1.17131	Early stage, Low TmS		Early stage, Low ploidy	Early stage, Low Ploidy-unadjusted TmS
CRC	0.74655	2.02851	0.757191	Early stage, Low TmS		Early stage, Low ploidy	Early stage, Low Ploidy-unadjusted TmS
CRC	1.5916	3.59346	2.85968	Early stage, Low TmS		Early stage, High ploidy	Early stage, High Ploidy-unadjusted TmS
CRC	0.57706	2.43004	0.701138	Early stage, Low TmS		Early stage, Low ploidy	Early stage, Low Ploidy-unadjusted TmS
CRC	0.854171	2.17193	0.927598	Early stage, Low TmS		Early stage, Low ploidy	Early stage, Low Ploidy-unadjusted TmS
CRC	2.97576	2.22362	3.30848	Early stage, High TmS		Early stage, Low ploidy	Early stage, High Ploidy-unadjusted TmS
CRC	1.50745	2.14347	1.61559	Early stage, Low TmS		Early stage, Low ploidy	Early stage, High Ploidy-unadjusted TmS
CRC	1.01671	4.26247	2.16684	Early stage, Low TmS		Early stage, High ploidy	Early stage, High Ploidy-unadjusted TmS
CRC	0.31488	2.10708	0.331739	Early stage, Low TmS		Early stage, Low ploidy	Early stage, Low Ploidy-unadjusted TmS
CRC	0.634128	2.31502	0.734009	Early stage, Low TmS		Early stage, Low ploidy	Early stage, Low Ploidy-unadjusted TmS
CRC	1.30117	2.09623	1.36377	Early stage, Low TmS		Early stage, Low ploidy	Early stage, High Ploidy-unadjusted TmS
CRC	0.633271	2.2639	0.716833	Early stage, Low TmS		Early stage, Low ploidy	Early stage, Low Ploidy-unadjusted TmS
CRC	1.75121	4.46476	3.90937	Early stage, Low TmS		Early stage, High ploidy	Early stage, High Ploidy-unadjusted TmS
CRC	0.64958	1.83093	0.594666	Early stage, Low TmS		Early stage, Low ploidy	Early stage, Low Ploidy-unadjusted TmS
CRC	0.429333	2.1001	0.450822	Early stage, Low TmS		Early stage, Low ploidy	Early stage, Low Ploidy-unadjusted TmS
CRC	3.39822	2.81532	4.78355	Early stage, High TmS		Early stage, High ploidy	Early stage, High Ploidy-unadjusted TmS
CRC	2.09925	2.04303	2.14441	Early stage, High TmS		Early stage, Low ploidy	Early stage, High Ploidy-unadjusted TmS
CRC	11.7462	2.51131	14.7491	Early stage, High TmS		Early stage, High ploidy	Early stage, High Ploidy-unadjusted TmS
CRC	0.500501	2.32076	0.580771	Early stage, Low TmS		Early stage, Low ploidy	Early stage, Low Ploidy-unadjusted TmS
CRC	0.776591	1.96722	0.763863	Early stage, Low TmS		Early stage, Low ploidy	Early stage, Low Ploidy-unadjusted TmS
CRC	0.649542	1.99856	0.649075	Early stage, Low TmS		Early stage, Low ploidy	Early stage, Low Ploidy-unadjusted TmS
CRC	0.883037	2.04693	0.903758	Early stage, Low TmS		Early stage, Low ploidy	Early stage, Low Ploidy-unadjusted TmS
CRC	2.55706	2.00072	2.55798	Early stage, High TmS		Early stage, Low ploidy	Early stage, High Ploidy-unadjusted TmS
CRC	1.38092	2.88759	1.99376	Early stage, Low TmS		Early stage, High ploidy	Early stage, High Ploidy-unadjusted TmS
CRC	3.3483	3.36751	5.63773	Early stage, High TmS		Early stage, High ploidy	Early stage, High Ploidy-unadjusted TmS
CRC	1.0756	3.282	1.76505	Early stage, Low TmS		Early stage, High ploidy	Early stage, High Ploidy-unadjusted TmS
CRC	0.931953	3.25104	1.51491	Early stage, Low TmS		Early stage, High ploidy	Early stage, High Ploidy-unadjusted TmS
CRC	0.162658	2.10301	0.171036	Early stage, Low TmS		Early stage, Low ploidy	Early stage, Low Ploidy-unadjusted TmS
CRC	1.02528	4.14529	2.12504	Early stage, Low TmS		Early stage, High ploidy	Early stage, High Ploidy-unadjusted TmS
CRC	0.870784	3.4299	1.49335	Early stage, Low TmS		Early stage, High ploidy	Early stage, High Ploidy-unadjusted TmS
CRC	2.09602	4.35224	4.56119	Early stage, High TmS		Early stage, High ploidy	Early stage, High Ploidy-unadjusted TmS
CRC	1.03671	1.99968	1.03655	Early stage, Low TmS		Early stage, Low ploidy	Early stage, Low Ploidy-unadjusted TmS
CRC	1.1148	4.06548	2.2661	Early stage, Low TmS		Early stage, High ploidy	Early stage, High Ploidy-unadjusted TmS
CRC	1.64381	3.97008	3.26303	Early stage, Low TmS		Early stage, High ploidy	Early stage, High Ploidy-unadjusted TmS
CRC	1.05607	2.05347	1.08431	Early stage, Low TmS		Early stage, Low ploidy	Early stage, Low Ploidy-unadjusted TmS
CRC	12.8897	2.10272	13.5517	Early stage, High TmS		Early stage, Low ploidy	Early stage, High Ploidy-unadjusted TmS
CRC	0.859349	2.2637	0.972657	Early stage, Low TmS		Early stage, Low ploidy	Early stage, Low Ploidy-unadjusted TmS
CRC	0.933279	3.63226	1.69495	Early stage, Low TmS		Early stage, High ploidy	Early stage, High Ploidy-unadjusted TmS
CRC	0.678529	2.86105	0.970652	Early stage, Low TmS		Early stage, High ploidy	Early stage, Low Ploidy-unadjusted TmS
CRC	0.835299	2.339	0.976881	Early stage, Low TmS		Early stage, Low ploidy	Early stage, Low Ploidy-unadjusted TmS
CRC	1.15313	1.97779	1.14033	Early stage, Low TmS		Early stage, Low ploidy	Early stage, Low Ploidy-unadjusted TmS
CRC	0.612771	2.10484	0.644891	Early stage, Low TmS		Early stage, Low ploidy	Early stage, Low Ploidy-unadjusted TmS
CRC	4.4383	2.18889	4.85748	Early stage, High TmS		Early stage, Low ploidy	Early stage, High Ploidy-unadjusted TmS
CRC	1.92708	2.09018	2.01398	Early stage, Low TmS		Early stage, Low ploidy	Early stage, High Ploidy-unadjusted TmS
CRC	5.18407	2.61505	6.77831	Early stage, High TmS		Early stage, High ploidy	Early stage, High Ploidy-unadjusted TmS
CRC	0.8763	1.99941	0.876042	Early stage, Low TmS		Early stage, Low ploidy	Early stage, Low Ploidy-unadjusted TmS
CRC	1.78486	2.10974	1.8828	Early stage, Low TmS		Early stage, Low ploidy	Early stage, High Ploidy-unadjusted TmS
CRC	0.387369	1.99896	0.387168	Early stage, Low TmS		Early stage, Low ploidy	Early stage, Low Ploidy-unadjusted TmS
CRC	0.751188	2.24437	0.842971	Early stage, Low TmS		Early stage, Low ploidy	Early stage, Low Ploidy-unadjusted TmS
CRC	2.01417	2.37481	2.39165	Early stage, High TmS		Early stage, Low ploidy	Early stage, High Ploidy-unadjusted TmS
CRC	2.28585	2.03801	2.32929	Early stage, High TmS		Early stage, Low ploidy	Early stage, High Ploidy-unadjusted TmS
CRC	1.14734	2.87655	1.65019	Early stage, Low TmS		Early stage, High ploidy	Early stage, High Ploidy-unadjusted TmS
CRC	0.599118	2.32788	0.697338	Early stage, Low TmS		Early stage, Low ploidy	Early stage, Low Ploidy-unadjusted TmS
CRC	5.10253	3.59888	9.18169	Early stage, High TmS		Early stage, High ploidy	Early stage, High Ploidy-unadjusted TmS
CRC	1.24683	2.21683	1.38201	Early stage, Low TmS		Early stage, Low ploidy	Early stage, High Ploidy-unadjusted TmS
CRC	1.28833	2.13584	1.37583	Early stage, Low TmS		Early stage, Low ploidy	Early stage, High Ploidy-unadjusted TmS
CRC	0.304839	1.9995	0.304763	Early stage, Low TmS		Early stage, Low ploidy	Early stage, Low Ploidy-unadjusted TmS
CRC	0.973505	2.65935	1.29445	Early stage, Low TmS		Early stage, High ploidy	Early stage, High Ploidy-unadjusted TmS
CRC	2.06501	1.77989	1.83775	Early stage, High TmS		Early stage, Low ploidy	Early stage, High Ploidy-unadjusted TmS
CRC	0.616659	2.79275	0.861087	Early stage, Low TmS		Early stage, High ploidy	Early stage, Low Ploidy-unadjusted TmS
CRC	1.27199	1.94438	1.23662	Early stage, Low TmS		Early stage, Low ploidy	Early stage, Low Ploidy-unadjusted TmS
CRC	5.2511	2.7694	7.2712	Early stage, High TmS		Early stage, High ploidy	Early stage, High Ploidy-unadjusted TmS
CRC	1.20608	2.25337	1.35887	Early stage, Low TmS		Early stage, Low ploidy	Early stage, High Ploidy-unadjusted TmS
CRC	0.8836	3.56727	1.57602	Early stage, Low TmS		Early stage, High ploidy	Early stage, High Ploidy-unadjusted TmS
CRC	0.598122	1.94065	0.580374	Early stage, Low TmS		Early stage, Low ploidy	Early stage, Low Ploidy-unadjusted TmS
CRC	1.72579	2.0656	1.7824	Early stage, Low TmS		Early stage, Low ploidy	Early stage, High Ploidy-unadjusted TmS
CRC	1.40891	2.03752	1.43534	Early stage, Low TmS		Early stage, Low ploidy	Early stage, High Ploidy-unadjusted TmS
CRC	0.513113	3.54295	0.908966	Early stage, Low TmS		Early stage, High ploidy	Early stage, Low Ploidy-unadjusted TmS
CRC	0.744742	3.75664	1.39886	Early stage, Low TmS		Early stage, High ploidy	Early stage, High Ploidy-unadjusted TmS
CRC	2.04313	2.13176	2.17773	Early stage, High TmS		Early stage, Low ploidy	Early stage, High Ploidy-unadjusted TmS
CRC	1.32268	2.06061	1.36277	Early stage, Low TmS		Early stage, Low ploidy	Early stage, High Ploidy-unadjusted TmS
CRC	0.379945	4.0108	0.761941	Early stage, Low TmS		Early stage, High ploidy	Early stage, Low Ploidy-unadjusted TmS
CRC	1.55222	1.77139	1.37479	Early stage, Low TmS		Early stage, Low ploidy	Early stage, High Ploidy-unadjusted TmS
CRC	0.775664	2.11831	0.821549	Early stage, Low TmS		Early stage, Low ploidy	Early stage, Low Ploidy-unadjusted TmS
CRC	10.0044	2.2224	11.1168	Early stage, High TmS		Early stage, Low ploidy	Early stage, High Ploidy-unadjusted TmS
CRC	3.4528	2.76586	4.77499	Early stage, High TmS		Early stage, High ploidy	Early stage, High Ploidy-unadjusted TmS
CRC	3.0319	3.15453	4.7821	Early stage, High TmS		Early stage, High ploidy	Early stage, High Ploidy-unadjusted TmS
CRC	5.48845	3.23387	8.87449	Early stage, High TmS		Early stage, High ploidy	Early stage, High Ploidy-unadjusted TmS
CRC	1.0849	2.09654	1.13727	Early stage, Low TmS		Early stage, Low ploidy	Early stage, Low Ploidy-unadjusted TmS
CRC	1.21879	3.32049	2.02349	Early stage, Low TmS		Early stage, High ploidy	Early stage, High Ploidy-unadjusted TmS
CRC	1.18989	2.53582	1.50867	Early stage, Low TmS		Early stage, High ploidy	Early stage, High Ploidy-unadjusted TmS
CRC	1.72132	4.34632	3.74069	Early stage, Low TmS		Early stage, High ploidy	Early stage, High Ploidy-unadjusted TmS
CRC	1.78591	2.30265	2.05615	Early stage, Low TmS		Early stage, Low ploidy	Early stage, High Ploidy-unadjusted TmS
CRC	1.56687	4.25602	3.33432	Early stage, Low TmS		Early stage, High ploidy	Early stage, High Ploidy-unadjusted TmS
CRC	0.670353	4.46945	1.49806	Early stage, Low TmS		Early stage, High ploidy	Early stage, High Ploidy-unadjusted TmS
CRC	0.464475	5.0651	1.17631	Early stage, Low TmS		Early stage, High ploidy	Early stage, Low Ploidy-unadjusted TmS
CRC	0.235558	3.68968	0.434568	Early stage, Low TmS		Early stage, High ploidy	Early stage, Low Ploidy-unadjusted TmS
CRC	3.17848	2.07411	3.29627	Early stage, High TmS		Early stage, Low ploidy	Early stage, High Ploidy-unadjusted TmS
CRC	3.47426	1.98031	3.44005	Early stage, High TmS		Early stage, Low ploidy	Early stage, High Ploidy-unadjusted TmS
CRC	0.238343	2.40781	0.286942	Early stage, Low TmS		Early stage, Low ploidy	Early stage, Low Ploidy-unadjusted TmS
CRC	2.79142	2.22909	3.11116	Early stage, High TmS		Early stage, Low ploidy	Early stage, High Ploidy-unadjusted TmS
CRC	0.77843	2.03294	0.791249	Early stage, Low TmS		Early stage, Low ploidy	Early stage, Low Ploidy-unadjusted TmS
CRC	0.507494	2.15054	0.545694	Early stage, Low TmS		Early stage, Low ploidy	Early stage, Low Ploidy-unadjusted TmS
CRC	1.35364	2.70578	1.83132	Early stage, Low TmS		Early stage, High ploidy	Early stage, High Ploidy-unadjusted TmS
CRC	0.707137	3.45454	1.22142	Early stage, Low TmS		Early stage, High ploidy	Early stage, Low Ploidy-unadjusted TmS
CRC	1.13657	2.73473	1.5541	Early stage, Low TmS		Early stage, High ploidy	Early stage, High Ploidy-unadjusted TmS
CRC	0.970779	2.05176	0.995902	Early stage, Low TmS		Early stage, Low ploidy	Early stage, Low Ploidy-unadjusted TmS
CRC	0.771443	3.47163	1.33908	Early stage, Low TmS		Early stage, High ploidy	Early stage, High Ploidy-unadjusted TmS
CRC	0.411602	2.08099	0.428271	Early stage, Low TmS		Early stage, Low ploidy	Early stage, Low Ploidy-unadjusted TmS
CRC	1.95572	4.79384	4.68771	Early stage, High TmS		Early stage, High ploidy	Early stage, High Ploidy-unadjusted TmS
CRC	0.983637	3.68959	1.81461	Early stage, Low TmS		Early stage, High ploidy	Early stage, High Ploidy-unadjusted TmS
CRC	0.124752	3.90098	0.243328	Early stage, Low TmS		Early stage, High ploidy	Early stage, Low Ploidy-unadjusted TmS
CRC	3.66334	1.99832	3.66026	Early stage, High TmS		Early stage, Low ploidy	Early stage, High Ploidy-unadjusted TmS
CRC	3.14369	2.59362	4.07677	Early stage, High TmS		Early stage, High ploidy	Early stage, High Ploidy-unadjusted TmS
CRC	1.08244	2.27991	1.23393	Early stage, Low TmS		Early stage, Low ploidy	Early stage, Low Ploidy-unadjusted TmS
CRC	0.180379	1.99339	0.179783	Early stage, Low TmS		Early stage, Low ploidy	Early stage, Low Ploidy-unadjusted TmS
CRC	0.863464	3.11419	1.3445	Early stage, Low TmS		Early stage, High ploidy	Early stage, High Ploidy-unadjusted TmS
CRC	2.82866	3.88697	5.49746	Early stage, High TmS		Early stage, High ploidy	Early stage, High Ploidy-unadjusted TmS
CRC	2.41338	3.83111	4.62296	Early stage, High TmS		Early stage, High ploidy	Early stage, High Ploidy-unadjusted TmS
CRC	0.270326	2.08317	0.281567	Early stage, Low TmS		Early stage, Low ploidy	Early stage, Low Ploidy-unadjusted TmS
CRC	1.03161	2.68548	1.38518	Early stage, Low TmS		Early stage, High ploidy	Early stage, High Ploidy-unadjusted TmS
CRC	0.430422	4.19221	0.902211	Early stage, Low TmS		Early stage, High ploidy	Early stage, Low Ploidy-unadjusted TmS
CRC	2.7943	2.18439	3.05192	Early stage, High TmS		Early stage, Low ploidy	Early stage, High Ploidy-unadjusted TmS
CRC	1.0343	3.50711	1.8137	Early stage, Low TmS		Early stage, High ploidy	Early stage, High Ploidy-unadjusted TmS
CRC	0.858005	2.06679	0.886659	Early stage, Low TmS		Early stage, Low ploidy	Early stage, Low Ploidy-unadjusted TmS
CRC	1.05058	2.04378	1.07358	Early stage, Low TmS		Early stage, Low ploidy	Early stage, Low Ploidy-unadjusted TmS
CRC	0.743567	4.03901	1.50164	Early stage, Low TmS		Early stage, High ploidy	Early stage, High Ploidy-unadjusted TmS
CRC	0.660066	2.09643	0.69189	Early stage, Low TmS		Early stage, Low ploidy	Early stage, Low Ploidy-unadjusted TmS
CRC	1.39571	2.00031	1.39593	Early stage, Low TmS		Early stage, Low ploidy	Early stage, High Ploidy-unadjusted TmS
CRC	0.229145	1.99941	0.229077	Early stage, Low TmS		Early stage, Low ploidy	Early stage, Low Ploidy-unadjusted TmS
CRC	0.781669	1.99333	0.779061	Early stage, Low TmS		Early stage, Low ploidy	Early stage, Low Ploidy-unadjusted TmS
CRC	1.70858	2.2812	1.94881	Early stage, Low TmS		Early stage, Low ploidy	Early stage, High Ploidy-unadjusted TmS
CRC	4.5839	2.08541	4.77965	Early stage, High TmS		Early stage, Low ploidy	Early stage, High Ploidy-unadjusted TmS
CRC	1.8334	2.13942	1.9612	Early stage, Low TmS		Early stage, Low ploidy	Early stage, High Ploidy-unadjusted TmS
CRC	2.89358	3.78411	5.47481	Early stage, High TmS		Early stage, High ploidy	Early stage, High Ploidy-unadjusted TmS
CRC	1.96588	2.08644	2.05085	Early stage, High TmS		Early stage, Low ploidy	Early stage, High Ploidy-unadjusted TmS
CRC	0.882557	3.74699	1.65347	Early stage, Low TmS		Early stage, High ploidy	Early stage, High Ploidy-unadjusted TmS
CRC	0.690639	2.15396	0.743803	Early stage, Low TmS		Early stage, Low ploidy	Early stage, Low Ploidy-unadjusted TmS
CRC	0.499256	4.76494	1.18946	Early stage, Low TmS		Early stage, High ploidy	Early stage, Low Ploidy-unadjusted TmS
CRC	1.00585	4.89069	2.45966	Early stage, Low TmS		Early stage, High ploidy	Early stage, High Ploidy-unadjusted TmS
CRC	1.37608	3.49784	2.40666	Early stage, Low TmS		Early stage, High ploidy	Early stage, High Ploidy-unadjusted TmS
CRC	1.55893	3.50761	2.73407	Early stage, Low TmS		Early stage, High ploidy	Early stage, High Ploidy-unadjusted TmS
CRC	0.300419	2.09484	0.314665	Early stage, Low TmS		Early stage, Low ploidy	Early stage, Low Ploidy-unadjusted TmS
CRC	1.60529	2.29692	1.84361	Early stage, Low TmS		Early stage, Low ploidy	Early stage, High Ploidy-unadjusted TmS
CRC	1.10198	2.13657	1.17723	Early stage, Low TmS		Early stage, Low ploidy	Early stage, Low Ploidy-unadjusted TmS
CRC	0.554372	2.26989	0.629182	Early stage, Low TmS		Early stage, Low ploidy	Early stage, Low Ploidy-unadjusted TmS
CRC	0.843596	1.66793	0.70353	Early stage, Low TmS		Early stage, Low ploidy	Early stage, Low Ploidy-unadjusted TmS
CRC	0.794331	2.074	0.823719	Early stage, Low TmS		Early stage, Low ploidy	Early stage, Low Ploidy-unadjusted TmS
CRC	1.10292	5.0471	2.78326	Early stage, Low TmS		Early stage, High ploidy	Early stage, High Ploidy-unadjusted TmS
CRC	1.56071	4.06828	3.17469	Early stage, Low TmS		Early stage, High ploidy	Early stage, High Ploidy-unadjusted TmS
CRC	0.765398	1.76039	0.6737	Early stage, Low TmS		Early stage, Low ploidy	Early stage, Low Ploidy-unadjusted TmS
CRC	1.95866	1.90248	1.86315	Early stage, High TmS		Early stage, Low ploidy	Early stage, High Ploidy-unadjusted TmS
CRC	1.37278	2.74352	1.88312	Early stage, Low TmS		Early stage, High ploidy	Early stage, High Ploidy-unadjusted TmS
CRC	0.351553	1.99372	0.350449	Early stage, Low TmS		Early stage, Low ploidy	Early stage, Low Ploidy-unadjusted TmS
CRC	0.733553	5.485	2.01177	Early stage, Low TmS		Early stage, High ploidy	Early stage, High Ploidy-unadjusted TmS
CRC	1.29942	2.18864	1.42198	Early stage, Low TmS		Early stage, Low ploidy	Early stage, High Ploidy-unadjusted TmS
CRC	1.04513	4.12292	2.15449	Early stage, Low TmS		Early stage, High ploidy	Early stage, High Ploidy-unadjusted TmS
CRC	1.22447	4.05791	2.48439	Early stage, Low TmS		Early stage, High ploidy	Early stage, High Ploidy-unadjusted TmS
CRC	0.420884	2.08105	0.43794	Early stage, Low TmS		Early stage, Low ploidy	Early stage, Low Ploidy-unadjusted TmS
CRC	1.07721	2.04977	1.10402	Early stage, Low TmS		Early stage, Low ploidy	Early stage, Low Ploidy-unadjusted TmS
CRC	0.836292	3.33787	1.39572	Early stage, Low TmS		Early stage, High ploidy	Early stage, High Ploidy-unadjusted TmS
CRC	0.868379	4.04602	1.75674	Early stage, Low TmS		Early stage, High ploidy	Early stage, High Ploidy-unadjusted TmS
CRC	1.14953	4.58745	2.63672	Early stage, Low TmS		Early stage, High ploidy	Early stage, High Ploidy-unadjusted TmS
CRC	0.883585	3.91916	1.73146	Early stage, Low TmS		Early stage, High ploidy	Early stage, High Ploidy-unadjusted TmS
CRC	2.05136	2.04548	2.09801	Early stage, High TmS		Early stage, Low ploidy	Early stage, High Ploidy-unadjusted TmS
CRC	1.56506	2.08962	1.63519	Early stage, Low TmS		Early stage, Low ploidy	Early stage, High Ploidy-unadjusted TmS
CRC	2.22644	2.04435	2.27581	Early stage, High TmS		Early stage, Low ploidy	Early stage, High Ploidy-unadjusted TmS
CRC	1.08867	3.77598	2.0554	Early stage, Low TmS		Early stage, High ploidy	Early stage, High Ploidy-unadjusted TmS
CRC	0.489415	2.25785	0.552512	Early stage, Low TmS		Early stage, Low ploidy	Early stage, Low Ploidy-unadjusted TmS
CRC	1.29568	3.3436	2.16613	Early stage, Low TmS		Early stage, High ploidy	Early stage, High Ploidy-unadjusted TmS
CRC	1.88774	2.19667	2.07337	Early stage, Low TmS		Early stage, Low ploidy	Early stage, High Ploidy-unadjusted TmS
CRC	0.574791	3.6091	1.03724	Early stage, Low TmS		Early stage, High ploidy	Early stage, Low Ploidy-unadjusted TmS
CRC	0.862033	3.1803	1.37076	Early stage, Low TmS		Early stage, High ploidy	Early stage, High Ploidy-unadjusted TmS
CRC	1.87867	1.87488	1.76114	Early stage, Low TmS		Early stage, Low ploidy	Early stage, High Ploidy-unadjusted TmS
CRC	3.76157	3.49078	6.56541	Early stage, High TmS		Early stage, High ploidy	Early stage, High Ploidy-unadjusted TmS
CRC	2.0199	2.21958	2.24167	Early stage, High TmS		Early stage, Low ploidy	Early stage, High Ploidy-unadjusted TmS
CRC	1.69167	2.07103	1.75174	Early stage, Low TmS		Early stage, Low ploidy	Early stage, High Ploidy-unadjusted TmS
CRC	1.27145	2.02878	1.28975	Early stage, Low TmS		Early stage, Low ploidy	Early stage, High Ploidy-unadjusted TmS
CRC	0.862312	2.00825	0.865869	Early stage, Low TmS		Early stage, Low ploidy	Early stage, Low Ploidy-unadjusted TmS
CRC	1.73625	1.98049	1.71931	Early stage, Low TmS		Early stage, Low ploidy	Early stage, High Ploidy-unadjusted TmS
CRC	1.11659	1.7765	0.991812	Early stage, Low TmS		Early stage, Low ploidy	Early stage, Low Ploidy-unadjusted TmS
CRC	2.27698	2.223	2.53086	Early stage, High TmS		Early stage, Low ploidy	Early stage, High Ploidy-unadjusted TmS
CRC	2.90861	2.1423	3.11557	Early stage, High TmS		Early stage, Low ploidy	Early stage, High Ploidy-unadjusted TmS
CRC	0.825319	2.05087	0.846309	Early stage, Low TmS		Early stage, Low ploidy	Early stage, Low Ploidy-unadjusted TmS
CRC	0.309322	2.09714	0.324346	Early stage, Low TmS		Early stage, Low ploidy	Early stage, Low Ploidy-unadjusted TmS
CRC	0.330427	2.13134	0.352126	Early stage, Low TmS		Early stage, Low ploidy	Early stage, Low Ploidy-unadjusted TmS
CRC	0.370378	2.06032	0.381548	Early stage, Low TmS		Early stage, Low ploidy	Early stage, Low Ploidy-unadjusted TmS
CRC	1.24383	2.21947	1.38032	Early stage, Low TmS		Early stage, Low ploidy	Early stage, High Ploidy-unadjusted TmS
CRC	1.15941	3.76635	2.18338	Early stage, Low TmS		Early stage, High ploidy	Early stage, High Ploidy-unadjusted TmS
CRC	1.24716	2.05863	1.28372	Early stage, Low TmS		Early stage, Low ploidy	Early stage, Low Ploidy-unadjusted TmS
CRC	1.49832	4.09469	3.06757	Early stage, Low TmS		Early stage, High ploidy	Early stage, High Ploidy-unadjusted TmS
CRC	1.06129	2.15151	1.14169	Early stage, Low TmS		Early stage, Low ploidy	Early stage, Low Ploidy-unadjusted TmS
CRC	0.849319	2.07413	0.880797	Early stage, Low TmS		Early stage, Low ploidy	Early stage, Low Ploidy-unadjusted TmS
CRC	1.26881	4.10996	2.60739	Early stage, Low TmS		Early stage, High ploidy	Early stage, High Ploidy-unadjusted TmS
CRC	1.24574	2.0916	1.3028	Early stage, Low TmS		Early stage, Low ploidy	Early stage, High Ploidy-unadjusted TmS
CRC	0.370057	3.72973	0.690106	Early stage, Low TmS		Early stage, High ploidy	Early stage, Low Ploidy-unadjusted TmS
CRC	0.513007	2.03005	0.520716	Early stage, Low TmS		Early stage, Low ploidy	Early stage, Low Ploidy-unadjusted TmS
CRC	0.781795	2.13475	0.834469	Early stage, Low TmS		Early stage, Low ploidy	Early stage, Low Ploidy-unadjusted TmS
CRC	1.11574	2.37454	1.32468	Early stage, Low TmS		Early stage, Low ploidy	Early stage, High Ploidy-unadjusted TmS
CRC	0.529847	2.05291	0.543864	Early stage, Low TmS		Early stage, Low ploidy	Early stage, Low Ploidy-unadjusted TmS
CRC	1.17359	2.03878	1.19635	Early stage, Low TmS		Early stage, Low ploidy	Early stage, Low Ploidy-unadjusted TmS
CRC	0.432762	3.99413	0.864253	Early stage, Low TmS		Early stage, High ploidy	Early stage, Low Ploidy-unadjusted TmS
CRC	2.72879	3.81574	5.20616	Early stage, High TmS		Early stage, High ploidy	Early stage, High Ploidy-unadjusted TmS
CRC	1.19035	4.01128	2.38741	Early stage, Low TmS		Early stage, High ploidy	Early stage, High Ploidy-unadjusted TmS
CRC	0.830404	2.03089	0.843231	Early stage, Low TmS		Early stage, Low ploidy	Early stage, Low Ploidy-unadjusted TmS
CRC	0.660443	2.29325	0.757279	Early stage, Low TmS		Early stage, Low ploidy	Early stage, Low Ploidy-unadjusted TmS
CRC	0.395519	1.98812	0.393169	Early stage, Low TmS		Early stage, Low ploidy	Early stage, Low Ploidy-unadjusted TmS
CRC	0.513109	3.39015	0.869758	Early stage, Low TmS		Early stage, High ploidy	Early stage, Low Ploidy-unadjusted TmS
CRC	0.779919	2.14803	0.837645	Early stage, Low TmS		Early stage, Low ploidy	Early stage, Low Ploidy-unadjusted TmS
CRC	1.52012	2.04888	1.55727	Early stage, Low TmS		Early stage, Low ploidy	Early stage, High Ploidy-unadjusted TmS
CRC	1.39305	2.06719	1.43985	Early stage, Low TmS		Early stage, Low ploidy	Early stage, High Ploidy-unadjusted TmS
CRC	1.77304	2.76737	2.45333	Early stage, Low TmS		Early stage, High ploidy	Early stage, High Ploidy-unadjusted TmS
CRC	0.746238	1.99903	0.745875	Early stage, Low TmS		Early stage, Low ploidy	Early stage, Low Ploidy-unadjusted TmS
CRC	0.483308	2.10636	0.509011	Early stage, Low TmS		Early stage, Low ploidy	Early stage, Low Ploidy-unadjusted TmS
CRC	1.55751	2.02805	1.57935	Early stage, Low TmS		Early stage, Low ploidy	Early stage, High Ploidy-unadjusted TmS
CRC	1.8357	1.99638	1.83237	Early stage, Low TmS		Early stage, Low ploidy	Early stage, High Ploidy-unadjusted TmS
CRC	2.61518	3.54761	4.63881	Early stage, High TmS		Early stage, High ploidy	Early stage, High Ploidy-unadjusted TmS
CRC	2.90785	2.1589	3.13888	Early stage, High TmS		Early stage, Low ploidy	Early stage, High Ploidy-unadjusted TmS
CRC	1.46232	4.17871	3.05529	Early stage, Low TmS		Early stage, High ploidy	Early stage, High Ploidy-unadjusted TmS
CRC	1.10109	1.99805	1.10002	Early stage, Low TmS		Early stage, Low ploidy	Early stage, Low Ploidy-unadjusted TmS
CRC	0.577406	3.4608	0.999144	Early stage, Low TmS		Early stage, High ploidy	Early stage, Low Ploidy-unadjusted TmS
CRC	0.23747	2.12394	0.252186	Early stage, Low TmS		Early stage, Low ploidy	Early stage, Low Ploidy-unadjusted TmS
CRC	0.673414	2.04565	0.688784	Early stage, Low TmS		Early stage, Low ploidy	Early stage, Low Ploidy-unadjusted TmS
CRC	1.12367	3.65926	2.05591	Early stage, Low TmS		Early stage, High ploidy	Early stage, High Ploidy-unadjusted TmS
CRC	0.856753	3.80263	1.62896	Early stage, Low TmS		Early stage, High ploidy	Early stage, High Ploidy-unadjusted TmS
CRC	1.25081	3.84536	2.40491	Early stage, Low TmS		Early stage, High ploidy	Early stage, High Ploidy-unadjusted TmS
CRC	4.36833	2.23368	4.87871	Early stage, High TmS		Early stage, Low ploidy	Early stage, High Ploidy-unadjusted TmS
CRC	2.14584	3.2219	3.45684	Advanced stage, Low TmS		Advanced stage, High ploidy	Advanced stage, High Ploidy-unadjusted TmS
CRC	4.97	2.10182	5.22302	Advanced stage, High TmS		Advanced stage, Low ploidy	Advanced stage, High Ploidy-unadjusted TmS
CRC	1.62081	3.7046	3.00222	Advanced stage, Low TmS		Advanced stage, High ploidy	Advanced stage, High Ploidy-unadjusted TmS
CRC	3.54365	3.07227	5.44351	Advanced stage, Low TmS		Advanced stage, High ploidy	Advanced stage, High Ploidy-unadjusted TmS
CRC	0.768656	1.84029	0.707276	Advanced stage, Low TmS		Advanced stage, Low ploidy	Advanced stage, Low Ploidy-unadjusted TmS
CRC	1.07558	3.93411	2.11573	Advanced stage, Low TmS		Advanced stage, High ploidy	Advanced stage, High Ploidy-unadjusted TmS
CRC	2.04271	3.23441	3.30348	Advanced stage, Low TmS		Advanced stage, High ploidy	Advanced stage, High Ploidy-unadjusted TmS
CRC	1.36122	3.23656	2.20284	Advanced stage, Low TmS		Advanced stage, High ploidy	Advanced stage, High Ploidy-unadjusted TmS
CRC	3.60826	4.61957	8.3343	Advanced stage, Low TmS		Advanced stage, High ploidy	Advanced stage, High Ploidy-unadjusted TmS
CRC	0.35279	3.7823	0.667179	Advanced stage, Low TmS		Advanced stage, High ploidy	Advanced stage, Low Ploidy-unadjusted TmS
CRC	1.0922	2.06451	1.12742	Advanced stage, Low TmS		Advanced stage, Low ploidy	Advanced stage, High Ploidy-unadjusted TmS
CRC	0.799948	3.27617	1.31039	Advanced stage, Low TmS		Advanced stage, High ploidy	Advanced stage, High Ploidy-unadjusted TmS
CRC	0.570826	2.26352	0.646037	Advanced stage, Low TmS		Advanced stage, Low ploidy	Advanced stage, Low Ploidy-unadjusted TmS
CRC	1.41853	4.76859	3.3822	Advanced stage, Low TmS		Advanced stage, High ploidy	Advanced stage, High Ploidy-unadjusted TmS
CRC	2.10681	3.2618	3.436	Advanced stage, Low TmS		Advanced stage, High ploidy	Advanced stage, High Ploidy-unadjusted TmS
CRC	1.3082	1.8133	1.18608	Advanced stage, Low TmS		Advanced stage, Low ploidy	Advanced stage, High Ploidy-unadjusted TmS
CRC	0.948445	2.37658	1.12703	Advanced stage, Low TmS		Advanced stage, Low ploidy	Advanced stage, High Ploidy-unadjusted TmS
CRC	1.93162	2.74408	2.65026	Advanced stage, Low TmS		Advanced stage, High ploidy	Advanced stage, High Ploidy-unadjusted TmS
CRC	0.89834	2.07633	0.932625	Advanced stage, Low TmS		Advanced stage, Low ploidy	Advanced stage, High Ploidy-unadjusted TmS
CRC	0.948411	4.20086	1.99207	Advanced stage, Low TmS		Advanced stage, High ploidy	Advanced stage, High Ploidy-unadjusted TmS
CRC	1.46397	3.64967	2.67151	Advanced stage, Low TmS		Advanced stage, High ploidy	Advanced stage, High Ploidy-unadjusted TmS
CRC	1.43302	3.25965	2.33557	Advanced stage, Low TmS		Advanced stage, High ploidy	Advanced stage, High Ploidy-unadjusted TmS
CRC	1.12377	4.09131	2.29885	Advanced stage, Low TmS		Advanced stage, High ploidy	Advanced stage, High Ploidy-unadjusted TmS
CRC	2.76128	3.77027	5.20539	Advanced stage, Low TmS		Advanced stage, High ploidy	Advanced stage, High Ploidy-unadjusted TmS
CRC	2.74826	4.90357	6.73815	Advanced stage, Low TmS		Advanced stage, High ploidy	Advanced stage, High Ploidy-unadjusted TmS
CRC	0.77479	2.94857	1.14226	Advanced stage, Low TmS		Advanced stage, High ploidy	Advanced stage, High Ploidy-unadjusted TmS
CRC	1.08809	1.98637	1.08067	Advanced stage, Low TmS		Advanced stage, Low ploidy	Advanced stage, High Ploidy-unadjusted TmS
CRC	1.04352	2.51466	1.31204	Advanced stage, Low TmS		Advanced stage, High ploidy	Advanced stage, High Ploidy-unadjusted TmS
CRC	0.274239	3.97677	0.545292	Advanced stage, Low TmS		Advanced stage, High ploidy	Advanced stage, Low Ploidy-unadjusted TmS
CRC	0.99887	2.29432	1.14586	Advanced stage, Low TmS		Advanced stage, Low ploidy	Advanced stage, High Ploidy-unadjusted TmS
CRC	0.590184	4.39618	1.29728	Advanced stage, Low TmS		Advanced stage, High ploidy	Advanced stage, High Ploidy-unadjusted TmS
CRC	0.591383	3.64941	1.0791	Advanced stage, Low TmS		Advanced stage, High ploidy	Advanced stage, High Ploidy-unadjusted TmS
CRC	1.10576	2.09609	1.15889	Advanced stage, Low TmS		Advanced stage, Low ploidy	Advanced stage, High Ploidy-unadjusted TmS
CRC	0.830234	2.91909	1.21176	Advanced stage, Low TmS		Advanced stage, High ploidy	Advanced stage, High Ploidy-unadjusted TmS
CRC	0.496498	2.29912	0.570755	Advanced stage, Low TmS		Advanced stage, Low ploidy	Advanced stage, Low Ploidy-unadjusted TmS
CRC	2.28616	1.90614	2.17887	Advanced stage, Low TmS		Advanced stage, Low ploidy	Advanced stage, High Ploidy-unadjusted TmS
CRC	0.649155	3.69428	1.19908	Advanced stage, Low TmS		Advanced stage, High ploidy	Advanced stage, High Ploidy-unadjusted TmS
CRC	3.2816	1.98587	3.25841	Advanced stage, Low TmS		Advanced stage, Low ploidy	Advanced stage, High Ploidy-unadjusted TmS
CRC	2.64655	1.9069	2.52334	Advanced stage, Low TmS		Advanced stage, Low ploidy	Advanced stage, High Ploidy-unadjusted TmS
CRC	0.990999	3.33379	1.65189	Advanced stage, Low TmS		Advanced stage, High ploidy	Advanced stage, High Ploidy-unadjusted TmS
CRC	0.999543	2.42404	1.21147	Advanced stage, Low TmS		Advanced stage, Low ploidy	Advanced stage, High Ploidy-unadjusted TmS
CRC	0.519663	2.13752	0.555395	Advanced stage, Low TmS		Advanced stage, Low ploidy	Advanced stage, Low Ploidy-unadjusted TmS
CRC	1.18901	3.36909	2.00294	Advanced stage, Low TmS		Advanced stage, High ploidy	Advanced stage, High Ploidy-unadjusted TmS
CRC	1.73677	3.73961	3.24742	Advanced stage, Low TmS		Advanced stage, High ploidy	Advanced stage, High Ploidy-unadjusted TmS
CRC	1.06116	3.77804	2.00454	Advanced stage, Low TmS		Advanced stage, High ploidy	Advanced stage, High Ploidy-unadjusted TmS
CRC	1.0871	2.19628	1.19378	Advanced stage, Low TmS		Advanced stage, Low ploidy	Advanced stage, High Ploidy-unadjusted TmS
CRC	1.29195	2.01124	1.29922	Advanced stage, Low TmS		Advanced stage, Low ploidy	Advanced stage, High Ploidy-unadjusted TmS
CRC	1.94574	4.14284	4.03045	Advanced stage, Low TmS		Advanced stage, High ploidy	Advanced stage, High Ploidy-unadjusted TmS
CRC	1.89044	1.94599	1.83939	Advanced stage, Low TmS		Advanced stage, Low ploidy	Advanced stage, High Ploidy-unadjusted TmS
CRC	2.04581	1.69906	1.73798	Advanced stage, Low TmS		Advanced stage, Low ploidy	Advanced stage, High Ploidy-unadjusted TmS
CRC	1.54034	3.9976	3.07883	Advanced stage, Low TmS		Advanced stage, High ploidy	Advanced stage, High Ploidy-unadjusted TmS
CRC	4.45337	2.14327	4.7724	Advanced stage, Low TmS		Advanced stage, Low ploidy	Advanced stage, High Ploidy-unadjusted TmS
CRC	1.03704	2.12063	1.09959	Advanced stage, Low TmS		Advanced stage, Low ploidy	Advanced stage, High Ploidy-unadjusted TmS
CRC	2.95244	2.93259	4.32915	Advanced stage, Low TmS		Advanced stage, High ploidy	Advanced stage, High Ploidy-unadjusted TmS
CRC	1.17654	4.02653	2.36869	Advanced stage, Low TmS		Advanced stage, High ploidy	Advanced stage, High Ploidy-unadjusted TmS
CRC	0.783336	1.79268	0.702135	Advanced stage, Low TmS		Advanced stage, Low ploidy	Advanced stage, Low Ploidy-unadjusted TmS
CRC	0.727348	3.04721	1.10819	Advanced stage, Low TmS		Advanced stage, High ploidy	Advanced stage, High Ploidy-unadjusted TmS
CRC	3.13469	2.19257	3.43652	Advanced stage, Low TmS		Advanced stage, Low ploidy	Advanced stage, High Ploidy-unadjusted TmS
CRC	3.32951	3.92084	6.52723	Advanced stage, Low TmS		Advanced stage, High ploidy	Advanced stage, High Ploidy-unadjusted TmS
CRC	1.37922	2.04605	1.41098	Advanced stage, Low TmS		Advanced stage, Low ploidy	Advanced stage, High Ploidy-unadjusted TmS
CRC	0.507308	3.93249	0.997491	Advanced stage, Low TmS		Advanced stage, High ploidy	Advanced stage, High Ploidy-unadjusted TmS
CRC	1.47143	3.08283	2.26809	Advanced stage, Low TmS		Advanced stage, High ploidy	Advanced stage, High Ploidy-unadjusted TmS
CRC	1.0283	2.98111	1.53274	Advanced stage, Low TmS		Advanced stage, High ploidy	Advanced stage, High Ploidy-unadjusted TmS
CRC	0.597093	3.33257	0.994927	Advanced stage, Low TmS		Advanced stage, High ploidy	Advanced stage, High Ploidy-unadjusted TmS
CRC	0.667234	3.80447	1.26924	Advanced stage, Low TmS		Advanced stage, High ploidy	Advanced stage, High Ploidy-unadjusted TmS
CRC	1.04057	3.16132	1.64478	Advanced stage, Low TmS		Advanced stage, High ploidy	Advanced stage, High Ploidy-unadjusted TmS
CRC	0.815381	5.01875	2.0461	Advanced stage, Low TmS		Advanced stage, High ploidy	Advanced stage, High Ploidy-unadjusted TmS
CRC	0.566685	3.27663	0.928409	Advanced stage, Low TmS		Advanced stage, High ploidy	Advanced stage, High Ploidy-unadjusted TmS
CRC	2.0126	3.71958	3.74301	Advanced stage, Low TmS		Advanced stage, High ploidy	Advanced stage, High Ploidy-unadjusted TmS
CRC	1.45047	3.90067	2.8289	Advanced stage, Low TmS		Advanced stage, High ploidy	Advanced stage, High Ploidy-unadjusted TmS
CRC	1.69198	2.05806	1.7411	Advanced stage, Low TmS		Advanced stage, Low ploidy	Advanced stage, High Ploidy-unadjusted TmS
CRC	3.56513	2.18307	3.89147	Advanced stage, Low TmS		Advanced stage, Low ploidy	Advanced stage, High Ploidy-unadjusted TmS
CRC	0.292463	3.33175	0.487207	Advanced stage, Low TmS		Advanced stage, High ploidy	Advanced stage, Low Ploidy-unadjusted TmS
CRC	1.65872	1.91178	1.58556	Advanced stage, Low TmS		Advanced stage, Low ploidy	Advanced stage, High Ploidy-unadjusted TmS
CRC	1.80031	2.01005	1.80935	Advanced stage, Low TmS		Advanced stage, Low ploidy	Advanced stage, High Ploidy-unadjusted TmS
CRC	0.488419	2.46504	0.601985	Advanced stage, Low TmS		Advanced stage, Low ploidy	Advanced stage, Low Ploidy-unadjusted TmS
CRC	1.0432	1.91589	0.999328	Advanced stage, Low TmS		Advanced stage, Low ploidy	Advanced stage, High Ploidy-unadjusted TmS
CRC	1.3722	3.86475	2.6516	Advanced stage, Low TmS		Advanced stage, High ploidy	Advanced stage, High Ploidy-unadjusted TmS
CRC	1.69131	3.15478	2.66786	Advanced stage, Low TmS		Advanced stage, High ploidy	Advanced stage, High Ploidy-unadjusted TmS
CRC	1.3522	3.28506	2.22103	Advanced stage, Low TmS		Advanced stage, High ploidy	Advanced stage, High Ploidy-unadjusted TmS
CRC	0.902886	3.6737	1.65847	Advanced stage, Low TmS		Advanced stage, High ploidy	Advanced stage, High Ploidy-unadjusted TmS
CRC	0.568422	1.87889	0.534002	Advanced stage, Low TmS		Advanced stage, Low ploidy	Advanced stage, Low Ploidy-unadjusted TmS
CRC	0.854714	2.0998	0.897365	Advanced stage, Low TmS		Advanced stage, Low ploidy	Advanced stage, High Ploidy-unadjusted TmS
CRC	0.859723	2.33122	1.0021	Advanced stage, Low TmS		Advanced stage, Low ploidy	Advanced stage, High Ploidy-unadjusted TmS
CRC	2.65452	5.03801	6.68674	Advanced stage, Low TmS		Advanced stage, High ploidy	Advanced stage, High Ploidy-unadjusted TmS
CRC	0.962509	4.02132	1.93528	Advanced stage, Low TmS		Advanced stage, High ploidy	Advanced stage, High Ploidy-unadjusted TmS
CRC	1.94967	3.0906	3.01282	Advanced stage, Low TmS		Advanced stage, High ploidy	Advanced stage, High Ploidy-unadjusted TmS
CRC	0.755708	3.34287	1.26312	Advanced stage, Low TmS		Advanced stage, High ploidy	Advanced stage, High Ploidy-unadjusted TmS
CRC	0.725468	2.14741	0.77894	Advanced stage, Low TmS		Advanced stage, Low ploidy	Advanced stage, Low Ploidy-unadjusted TmS
CRC	2.61968	1.9129	2.5056	Advanced stage, Low TmS		Advanced stage, Low ploidy	Advanced stage, High Ploidy-unadjusted TmS
CRC	4.59417	4.56998	10.4976	Advanced stage, High TmS		Advanced stage, High ploidy	Advanced stage, High Ploidy-unadjusted TmS
CRC	1.58528	1.96391	1.55668	Advanced stage, Low TmS		Advanced stage, Low ploidy	Advanced stage, High Ploidy-unadjusted TmS
CRC	1.0989	3.146	1.72857	Advanced stage, Low TmS		Advanced stage, High ploidy	Advanced stage, High Ploidy-unadjusted TmS
CRC	0.291649	2.0543	0.299567	Advanced stage, Low TmS		Advanced stage, Low ploidy	Advanced stage, Low Ploidy-unadjusted TmS
CRC	0.94082	3.99361	1.87863	Advanced stage, Low TmS		Advanced stage, High ploidy	Advanced stage, High Ploidy-unadjusted TmS
CRC	3.58622	2.05065	3.67704	Advanced stage, Low TmS		Advanced stage, Low ploidy	Advanced stage, High Ploidy-unadjusted TmS
CRC	0.856552	2.04456	0.875635	Advanced stage, Low TmS		Advanced stage, Low ploidy	Advanced stage, Low Ploidy-unadjusted TmS
CRC	5.22034	3.09444	8.07701	Advanced stage, High TmS		Advanced stage, High ploidy	Advanced stage, High Ploidy-unadjusted TmS
CRC	0.768748	3.29362	1.26598	Advanced stage, Low TmS		Advanced stage, High ploidy	Advanced stage, High Ploidy-unadjusted TmS
CRC	1.11306	4.16801	2.31962	Advanced stage, Low TmS		Advanced stage, High ploidy	Advanced stage, High Ploidy-unadjusted TmS
CRC	0.443429	4.83583	1.07217	Advanced stage, Low TmS		Advanced stage, High ploidy	Advanced stage, High Ploidy-unadjusted TmS
CRC	1.28976	5.34529	3.44707	Advanced stage, Low TmS		Advanced stage, High ploidy	Advanced stage, High Ploidy-unadjusted TmS
CRC	0.536016	2.24057	0.60049	Advanced stage, Low TmS		Advanced stage, Low ploidy	Advanced stage, Low Ploidy-unadjusted TmS
CRC	2.59979	3.733	4.8525	Advanced stage, Low TmS		Advanced stage, High ploidy	Advanced stage, High Ploidy-unadjusted TmS
CRC	1.32912	2.11777	1.40739	Advanced stage, Low TmS		Advanced stage, Low ploidy	Advanced stage, High Ploidy-unadjusted TmS
CRC	1.05408	2.37646	1.25249	Advanced stage, Low TmS		Advanced stage, Low ploidy	Advanced stage, High Ploidy-unadjusted TmS
CRC	0.581211	2.20634	0.641173	Advanced stage, Low TmS		Advanced stage, Low ploidy	Advanced stage, Low Ploidy-unadjusted TmS
CRC	0.982032	4.77045	2.34237	Advanced stage, Low TmS		Advanced stage, High ploidy	Advanced stage, High Ploidy-unadjusted TmS
CRC	0.428685	2.94846	0.631981	Advanced stage, Low TmS		Advanced stage, High ploidy	Advanced stage, Low Ploidy-unadjusted TmS
CRC	0.58941	2.62621	0.773957	Advanced stage, Low TmS		Advanced stage, High ploidy	Advanced stage, Low Ploidy-unadjusted TmS
CRC	3.81708	3.30554	6.30876	Advanced stage, Low TmS		Advanced stage, High ploidy	Advanced stage, High Ploidy-unadjusted TmS
CRC	3.41868	1.67644	2.8656	Advanced stage, Low TmS		Advanced stage, Low ploidy	Advanced stage, High Ploidy-unadjusted TmS
CRC	1.10168	4.1673	2.29551	Advanced stage, Low TmS		Advanced stage, High ploidy	Advanced stage, High Ploidy-unadjusted TmS
CRC	5.19073	3.81291	9.89589	Advanced stage, High TmS		Advanced stage, High ploidy	Advanced stage, High Ploidy-unadjusted TmS
CRC	1.65703	2.64041	2.18762	Advanced stage, Low TmS		Advanced stage, High ploidy	Advanced stage, High Ploidy-unadjusted TmS
CRC	0.945313	2.61136	1.23428	Advanced stage, Low TmS		Advanced stage, High ploidy	Advanced stage, High Ploidy-unadjusted TmS
CRC	1.18633	2.83972	1.68442	Advanced stage, Low TmS		Advanced stage, High ploidy	Advanced stage, High Ploidy-unadjusted TmS
CRC	1.57696	2.3272	1.83494	Advanced stage, Low TmS		Advanced stage, Low ploidy	Advanced stage, High Ploidy-unadjusted TmS
CRC	0.913046	1.99275	0.909736	Advanced stage, Low TmS		Advanced stage, Low ploidy	Advanced stage, High Ploidy-unadjusted TmS
CRC	0.878718	2.44183	1.07284	Advanced stage, Low TmS		Advanced stage, Low ploidy	Advanced stage, High Ploidy-unadjusted TmS
CRC	0.559471	3.78348	1.05837	Advanced stage, Low TmS		Advanced stage, High ploidy	Advanced stage, High Ploidy-unadjusted TmS
CRC	0.37795	1.90701	0.360377	Advanced stage, Low TmS		Advanced stage, Low ploidy	Advanced stage, Low Ploidy-unadjusted TmS
CRC	0.641165	2.60023	0.833589	Advanced stage, Low TmS		Advanced stage, High ploidy	Advanced stage, Low Ploidy-unadjusted TmS
CRC	0.284796	1.96415	0.27969	Advanced stage, Low TmS		Advanced stage, Low ploidy	Advanced stage, Low Ploidy-unadjusted TmS
CRC	0.666026	2.04533	0.681122	Advanced stage, Low TmS		Advanced stage, Low ploidy	Advanced stage, Low Ploidy-unadjusted TmS
CRC	0.721717	3.75406	1.35468	Advanced stage, Low TmS		Advanced stage, High ploidy	Advanced stage, High Ploidy-unadjusted TmS
CRC	0.5633	5.27396	1.48541	Advanced stage, Low TmS		Advanced stage, High ploidy	Advanced stage, High Ploidy-unadjusted TmS
CRC	0.763979	3.05131	1.16557	Advanced stage, Low TmS		Advanced stage, High ploidy	Advanced stage, High Ploidy-unadjusted TmS
CRC	1.78425	2.53152	2.25844	Advanced stage, Low TmS		Advanced stage, High ploidy	Advanced stage, High Ploidy-unadjusted TmS
CRC	0.15437	3.61945	0.279368	Advanced stage, Low TmS		Advanced stage, High ploidy	Advanced stage, Low Ploidy-unadjusted TmS
CRC	0.764962	3.29969	1.26207	Advanced stage, Low TmS		Advanced stage, High ploidy	Advanced stage, High Ploidy-unadjusted TmS
CRC	1.03421	4.25986	2.20279	Advanced stage, Low TmS		Advanced stage, High ploidy	Advanced stage, High Ploidy-unadjusted TmS
CRC	2.51342	2.63422	3.31045	Advanced stage, Low TmS		Advanced stage, High ploidy	Advanced stage, High Ploidy-unadjusted TmS
CRC	1.34453	2.24565	1.50967	Advanced stage, Low TmS		Advanced stage, Low ploidy	Advanced stage, High Ploidy-unadjusted TmS
CRC	1.06229	2.55549	1.35734	Advanced stage, Low TmS		Advanced stage, High ploidy	Advanced stage, High Ploidy-unadjusted TmS
CRC	1.30654	4.83019	3.15543	Advanced stage, Low TmS		Advanced stage, High ploidy	Advanced stage, High Ploidy-unadjusted TmS
CRC	0.384786	2.54094	0.488859	Advanced stage, Low TmS		Advanced stage, High ploidy	Advanced stage, Low Ploidy-unadjusted TmS
CRC	0.680711	1.98582	0.675886	Advanced stage, Low TmS		Advanced stage, Low ploidy	Advanced stage, Low Ploidy-unadjusted TmS
CRC	0.702318	3.46179	1.21564	Advanced stage, Low TmS		Advanced stage, High ploidy	Advanced stage, High Ploidy-unadjusted TmS
CRC	3.34143	4.08429	6.82367	Advanced stage, Low TmS		Advanced stage, High ploidy	Advanced stage, High Ploidy-unadjusted TmS
CRC	0.741872	2.59672	0.963217	Advanced stage, Low TmS		Advanced stage, High ploidy	Advanced stage, High Ploidy-unadjusted TmS
CRC	0.716659	3.85975	1.38306	Advanced stage, Low TmS		Advanced stage, High ploidy	Advanced stage, High Ploidy-unadjusted TmS
CRC	1.18285	2.62953	1.55517	Advanced stage, Low TmS		Advanced stage, High ploidy	Advanced stage, High Ploidy-unadjusted TmS
CRC	3.05224	2.20276	3.36167	Advanced stage, Low TmS		Advanced stage, Low ploidy	Advanced stage, High Ploidy-unadjusted TmS
CRC	1.07335	2.28856	1.22821	Advanced stage, Low TmS		Advanced stage, Low ploidy	Advanced stage, High Ploidy-unadjusted TmS
CRC	0.511418	3.48323	0.890694	Advanced stage, Low TmS		Advanced stage, High ploidy	Advanced stage, High Ploidy-unadjusted TmS
CRC	0.636095	3.04074	0.967099	Advanced stage, Low TmS		Advanced stage, High ploidy	Advanced stage, High Ploidy-unadjusted TmS
CRC	1.55198	2.17316	1.68636	Advanced stage, Low TmS		Advanced stage, Low ploidy	Advanced stage, High Ploidy-unadjusted TmS
CRC	0.596474	1.9651	0.586066	Advanced stage, Low TmS		Advanced stage, Low ploidy	Advanced stage, Low Ploidy-unadjusted TmS
CRC	0.815352	2.08316	0.849255	Advanced stage, Low TmS		Advanced stage, Low ploidy	Advanced stage, Low Ploidy-unadjusted TmS
CRC	1.26499	2.26532	1.43281	Advanced stage, Low TmS		Advanced stage, Low ploidy	Advanced stage, High Ploidy-unadjusted TmS
CRC	0.634903	3.43125	1.08926	Advanced stage, Low TmS		Advanced stage, High ploidy	Advanced stage, High Ploidy-unadjusted TmS
CRC	0.959615	2.05547	0.98623	Advanced stage, Low TmS		Advanced stage, Low ploidy	Advanced stage, High Ploidy-unadjusted TmS
CRC	0.795881	3.80928	1.51587	Advanced stage, Low TmS		Advanced stage, High ploidy	Advanced stage, High Ploidy-unadjusted TmS
CRC	1.2466	4.59676	2.86517	Advanced stage, Low TmS		Advanced stage, High ploidy	Advanced stage, High Ploidy-unadjusted TmS
CRC	1.38149	3.81737	2.63683	Advanced stage, Low TmS		Advanced stage, High ploidy	Advanced stage, High Ploidy-unadjusted TmS
CRC	2.50147	2.04516	2.55795	Advanced stage, Low TmS		Advanced stage, Low ploidy	Advanced stage, High Ploidy-unadjusted TmS
CRC	0.607241	3.08862	0.937769	Advanced stage, Low TmS		Advanced stage, High ploidy	Advanced stage, High Ploidy-unadjusted TmS
CRC	0.709584	5.08215	1.8031	Advanced stage, Low TmS		Advanced stage, High ploidy	Advanced stage, High Ploidy-unadjusted TmS
CRC	0.77908	2.87456	1.11976	Advanced stage, Low TmS		Advanced stage, High ploidy	Advanced stage, High Ploidy-unadjusted TmS
CRC	0.674578	1.93534	0.652768	Advanced stage, Low TmS		Advanced stage, Low ploidy	Advanced stage, Low Ploidy-unadjusted TmS
CRC	0.774961	4.09805	1.58791	Advanced stage, Low TmS		Advanced stage, High ploidy	Advanced stage, High Ploidy-unadjusted TmS
CRC	0.82074	2.04716	0.840094	Advanced stage, Low TmS		Advanced stage, Low ploidy	Advanced stage, Low Ploidy-unadjusted TmS
CRC	1.11695	3.85409	2.15241	Advanced stage, Low TmS		Advanced stage, High ploidy	Advanced stage, High Ploidy-unadjusted TmS
CRC	0.677832	5.16437	1.75029	Advanced stage, Low TmS		Advanced stage, High ploidy	Advanced stage, High Ploidy-unadjusted TmS
CRC	0.770836	2.1492	0.828339	Advanced stage, Low TmS		Advanced stage, Low ploidy	Advanced stage, Low Ploidy-unadjusted TmS
CRC	2.00229	2.1136	2.11602	Advanced stage, Low TmS		Advanced stage, Low ploidy	Advanced stage, High Ploidy-unadjusted TmS
CRC	1.056	2.33686	1.23386	Advanced stage, Low TmS		Advanced stage, Low ploidy	Advanced stage, High Ploidy-unadjusted TmS
CRC	0.661824	4.26106	1.41004	Advanced stage, Low TmS		Advanced stage, High ploidy	Advanced stage, High Ploidy-unadjusted TmS
CRC	0.466565	2.14709	0.500878	Advanced stage, Low TmS		Advanced stage, Low ploidy	Advanced stage, Low Ploidy-unadjusted TmS
CRC	0.339732	2.39989	0.407661	Advanced stage, Low TmS		Advanced stage, Low ploidy	Advanced stage, Low Ploidy-unadjusted TmS
CRC	1.12301	5.55669	3.1201	Advanced stage, Low TmS		Advanced stage, High ploidy	Advanced stage, High Ploidy-unadjusted TmS
CRC	5.6286	4.06233	11.4326	Advanced stage, High TmS		Advanced stage, High ploidy	Advanced stage, High Ploidy-unadjusted TmS
CRC	1.60592	2.64523	2.12401	Advanced stage, Low TmS		Advanced stage, High ploidy	Advanced stage, High Ploidy-unadjusted TmS
CRC	0.499247	3.37664	0.842889	Advanced stage, Low TmS		Advanced stage, High ploidy	Advanced stage, Low Ploidy-unadjusted TmS
CRC	1.93527	3.48386	3.37111	Advanced stage, Low TmS		Advanced stage, High ploidy	Advanced stage, High Ploidy-unadjusted TmS
CRC	0.835038	2.00032	0.83517	Advanced stage, Low TmS		Advanced stage, Low ploidy	Advanced stage, Low Ploidy-unadjusted TmS
CRC	1.83157	2.69659	2.4695	Advanced stage, Low TmS		Advanced stage, High ploidy	Advanced stage, High Ploidy-unadjusted TmS
CRC	1.8638	1.99906	1.86293	Advanced stage, Low TmS		Advanced stage, Low ploidy	Advanced stage, High Ploidy-unadjusted TmS
CRC	1.32552	3.78495	2.50851	Advanced stage, Low TmS		Advanced stage, High ploidy	Advanced stage, High Ploidy-unadjusted TmS
CRC	3.51693	2.48235	4.36513	Advanced stage, Low TmS		Advanced stage, Low ploidy	Advanced stage, High Ploidy-unadjusted TmS
CRC	0.363399	1.90307	0.345787	Advanced stage, Low TmS		Advanced stage, Low ploidy	Advanced stage, Low Ploidy-unadjusted TmS
CRC	0.484942	5.28962	1.28258	Advanced stage, Low TmS		Advanced stage, High ploidy	Advanced stage, High Ploidy-unadjusted TmS
CRC	0.683489	2.87557	0.982711	Advanced stage, Low TmS		Advanced stage, High ploidy	Advanced stage, High Ploidy-unadjusted TmS
CRC	1.09399	1.94283	1.06271	Advanced stage, Low TmS		Advanced stage, Low ploidy	Advanced stage, High Ploidy-unadjusted TmS
CRC	1.36113	1.87163	1.27377	Advanced stage, Low TmS		Advanced stage, Low ploidy	Advanced stage, High Ploidy-unadjusted TmS
CRC	1.54908	4.66079	3.60998	Advanced stage, Low TmS		Advanced stage, High ploidy	Advanced stage, High Ploidy-unadjusted TmS
CRC	0.484993	3.34535	0.811236	Advanced stage, Low TmS		Advanced stage, High ploidy	Advanced stage, Low Ploidy-unadjusted TmS
CRC	1.84953	3.82783	3.53984	Advanced stage, Low TmS		Advanced stage, High ploidy	Advanced stage, High Ploidy-unadjusted TmS
CRC	0.819202	3.8353	1.57094	Advanced stage, Low TmS		Advanced stage, High ploidy	Advanced stage, High Ploidy-unadjusted TmS
CRC	0.811292	3.61808	1.46766	Advanced stage, Low TmS		Advanced stage, High ploidy	Advanced stage, High Ploidy-unadjusted TmS
CRC	0.344373	4.22074	0.726756	Advanced stage, Low TmS		Advanced stage, High ploidy	Advanced stage, Low Ploidy-unadjusted TmS
CRC	1.70288	3.60568	3.07002	Advanced stage, Low TmS		Advanced stage, High ploidy	Advanced stage, High Ploidy-unadjusted TmS

## Sheet: EDFig.8d
See EDFigure 7
