# Supplementary material for: Estimation of tumor cell total mRNA expression in 15 cancer types predicts disease progression
Source: Nat Biotechnol. 2022 Jun 13;40(11):1624–33. doi: 10.1038/s41587-022-01342-x (PMC9646498; doi:10.1038/s41587-022-01342-x)
Supplement: Source Data Extended Data Fig. 9 — Statistical Source Data [file 41587_2022_1342_MOESM23_ESM.xlsx]

## Sheet: EDFig.9a
Cancer.type	Variable	Hazard.ratio	CI.lower	CI.upper	P.wald
LUAD	TmS	2.12902	0.917166	4.94211	0.0786248
LUSC	TmS	5.21803	1.5694	17.3492	0.00703435
KIRC	TmS	2.744	1.49005	5.05319	0.00119488
KICH	TmS	7.86324	1.52387	40.5748	0.0137737
KIRP	TmS	2.80873	1.18665	6.6481	0.0188105
LIHC	TmS	1.70684	1.16818	2.49389	0.00572018

## Sheet: EDFig.9b
Cancer.type	TmS	TmS.category	PFI	PFI.time
KIRC	2.62667	High TmS	0	385
KIRC	1.78542	High TmS	0	362
KIRC	1.09128	Low TmS	0	16
KIRC	0.626447	Low TmS	0	1191
KIRC	1.37541	High TmS	0	735
KIRC	1.16617	High TmS	0	1493
KIRC	1.21476	High TmS	1	560
KIRC	2.65894	High TmS	0	1130
KIRC	0.401476	Low TmS	0	1508
KIRC	0.517941	Low TmS	0	1478
KIRC	0.8735	Low TmS	0	1106
KIRC	1.28141	High TmS	0	1137
KIRC	0.397731	Low TmS	0	1485
KIRC	2.94121	High TmS	1	610
KIRC	0.738462	Low TmS	0	910
KIRC	0.701141	Low TmS	0	2688
KIRC	0.994963	Low TmS	0	1307
KIRC	0.581315	Low TmS	0	319
KIRC	0.434169	Low TmS	0	2270
KIRC	1.07665	Low TmS	0	2274
KIRC	0.79421	Low TmS	0	735
KIRC	0.533688	Low TmS	0	1621
KIRC	1.60435	High TmS	0	1696
KIRC	1.48039	High TmS	0	630
KIRC	0.897758	Low TmS	0	567
KIRC	0.639784	Low TmS	1	514
KIRC	4.01865	High TmS	0	861
KIRC	0.225846	Low TmS	0	1993
KIRC	0.762666	Low TmS	0	617
KIRC	1.11648	High TmS	0	1018
KIRC	1.34192	High TmS	0	468
KIRC	0.953215	Low TmS	0	689
KIRC	0.803016	Low TmS	0	3
KIRC	0.876479	Low TmS	0	3
KIRC	0.759833	Low TmS	0	340
KIRC	0.75343	Low TmS	0	323
KIRC	14.3361	High TmS	1	256
KIRC	8.33956	High TmS	0	2868
KIRC	1.17016	High TmS	0	683
KIRC	0.148377	Low TmS	0	1143
KIRC	3.94121	High TmS	0	1168
KIRC	0.497881	Low TmS	0	43
KIRC	0.923021	Low TmS	0	65
KIRC	0.786505	Low TmS	0	1755
KIRC	1.37597	High TmS	1	205
KIRC	4.13574	High TmS	1	458
KIRC	3.36278	High TmS	1	1588
KIRC	1.12369	High TmS	1	1371
KIRC	0.943382	Low TmS	1	127
KIRC	2.52626	High TmS	1	668
KIRC	1.976	High TmS	1	860
KIRC	0.954164	Low TmS	0	2145
KIRC	0.796862	Low TmS	0	1317
KIRC	0.757323	Low TmS	0	563
KIRC	1.58867	High TmS	0	245
KIRC	2.44554	High TmS	0	68
KIRC	1.72154	High TmS	1	359
KIRC	0.485225	Low TmS	0	485
KIRC	2.1085	High TmS	1	1426
KIRC	0.716062	Low TmS	1	2734
KIRC	0.861856	Low TmS	0	2752
KIRC	0.79158	Low TmS	0	1598
KIRC	1.11614	High TmS	0	1782
KIRC	9.01026	High TmS	1	70
KIRC	0.433595	Low TmS	0	2009
KIRC	0.537183	Low TmS	0	1175
KIRC	1.14845	High TmS	1	1129
KIRC	0.357749	Low TmS	0	1552
KIRC	0.995663	Low TmS	0	1169
KIRC	0.784339	Low TmS	0	1485
KIRC	9.57856	High TmS	0	1733
KIRC	0.986222	Low TmS	0	3392
KIRC	0.574211	Low TmS	1	3250
KIRC	1.17218	High TmS	0	3944
KIRC	0.310504	Low TmS	0	4074
KIRC	0.790261	Low TmS	1	288
KIRC	0.304754	Low TmS	0	2150
KIRC	1.2913	High TmS	1	1717
KIRC	1.17712	High TmS	0	2630
KIRC	0.31835	Low TmS	0	3631
KIRC	0.338859	Low TmS	1	94
KIRC	1.60391	High TmS	1	224
KIRC	1.14475	High TmS	0	2246
KIRC	0.391041	Low TmS	1	842
KIRC	1.34595	High TmS	0	3974
KIRC	0.454187	Low TmS	1	1441
KIRC	0.391921	Low TmS	1	3766
KIRC	0.387417	Low TmS	0	2782
KIRC	0.478341	Low TmS	0	3834
KIRC	1.48695	High TmS	0	51
KIRC	1.7718	High TmS	0	972
KIRC	0.630505	Low TmS	0	952
KIRC	0.624659	Low TmS	0	963
KIRC	0.822116	Low TmS	0	755
KIRC	1.68787	High TmS	0	656
KIRC	0.509544	Low TmS	1	266
KIRC	0.445053	Low TmS	0	38
KIRC	7.2888	High TmS	0	16
KIRC	0.457733	Low TmS	0	141
KIRC	0.228777	Low TmS	0	11
KIRC	0.305145	Low TmS	0	7
KIRC	0.808318	Low TmS	0	1520
KIRC	0.252188	Low TmS	0	1299
KIRC	1.94267	High TmS	0	1380
KIRC	0.491553	Low TmS	1	604
KIRC	1.38085	High TmS	0	788
KIRC	2.10902	High TmS	0	1218
KIRC	1.74595	High TmS	0	36
KIRC	1.41203	High TmS	0	822
KIRC	1.10656	Low TmS	0	26
KIRC	0.61772	Low TmS	0	737
KIRC	0.525743	Low TmS	0	194
KIRC	2.70438	High TmS	1	694
KIRC	6.43884	High TmS	0	16
KIRC	0.614384	Low TmS	0	1046
KIRC	1.04616	Low TmS	0	435
KIRC	1.32594	High TmS	0	830
KIRC	10.4244	High TmS	0	909
KIRC	1.1009	Low TmS	0	519
KIRC	1.70873	High TmS	0	53
KIRC	0.747389	Low TmS	0	256
KIRC	6.99609	High TmS	0	150
KIRC	1.15685	High TmS	0	528
KIRC	1.46144	High TmS	0	495
KIRC	0.417468	Low TmS	1	2685
KIRC	0.514756	Low TmS	0	3074
KIRC	1.00437	Low TmS	0	2839
KIRC	0.278325	Low TmS	0	992
KIRC	6.64403	High TmS	0	2718
KIRC	0.654935	Low TmS	1	1457
KIRC	0.901376	Low TmS	0	354
KIRC	0.711483	Low TmS	0	620
KIRC	2.12667	High TmS	0	2172
KIRC	0.592558	Low TmS	0	1935
KIRC	1.58653	High TmS	0	1785
KIRC	0.404873	Low TmS	0	1862
KIRC	0.571519	Low TmS	0	1871
KIRC	0.509552	Low TmS	0	205
KIRC	0.844302	Low TmS	0	1746
KIRC	0.298288	Low TmS	0	1502
KIRC	0.397872	Low TmS	0	1384
KIRC	0.351396	Low TmS	0	1433
KIRC	0.466479	Low TmS	0	454
KIRC	0.876934	Low TmS	0	1097
KIRC	6.51055	High TmS	1	205
KIRC	0.434363	Low TmS	0	1124
KIRC	1.92644	High TmS	0	118
KIRC	0.55901	Low TmS	0	1413
KIRC	9.27572	High TmS	0	501
KIRC	1.09387	Low TmS	0	932
KIRC	0.850239	Low TmS	0	1266
KIRC	1.73289	High TmS	0	563
KIRC	0.791369	Low TmS	0	1126
KIRC	0.213624	Low TmS	0	1140
KIRC	4.2469	High TmS	1	582
KIRC	11.1952	High TmS	0	193
KIRC	1.72376	High TmS	0	2412
KIRC	1.12777	High TmS	0	62
KIRC	1.50442	High TmS	0	2257
KIRC	5.93653	High TmS	0	932
KIRC	0.94007	Low TmS	0	1590
KIRC	1.12355	High TmS	0	293
KIRC	1.23039	High TmS	0	2263
KIRC	1.33598	High TmS	1	485
KIRC	0.532552	Low TmS	0	1133
KIRC	2.32187	High TmS	1	736
KIRC	0.414663	Low TmS	0	693
KIRC	11.326	High TmS	0	406
KIRC	0.669327	Low TmS	1	634
KIRC	1.07165	Low TmS	0	1011
KIRC	6.42308	High TmS	0	967
KIRC	0.327629	Low TmS	0	714
KIRC	0.413483	Low TmS	0	408
KIRC	0.76594	Low TmS	0	749
KIRC	1.56267	High TmS	0	1018
KIRC	1.48846	High TmS	0	603
KIRC	0.786177	Low TmS	0	1063
KIRC	0.304323	Low TmS	0	29
KIRC	0.249061	Low TmS	0	3498
KIRC	0.676733	Low TmS	0	1924
KIRC	0.463725	Low TmS	0	3229
KIRC	1.47144	High TmS	0	3480
KIRC	0.529881	Low TmS	0	1793
KIRC	3.21721	High TmS	1	1754
KIRC	12.1944	High TmS	0	1883
KIRC	1.02912	Low TmS	0	1528
KIRC	2.53271	High TmS	0	1450
KIRC	1.61479	High TmS	0	1520
KIRC	0.6252	Low TmS	0	1560
KIRC	0.467439	Low TmS	0	1496
KIRC	0.568562	Low TmS	0	1499
KIRC	0.807099	Low TmS	0	1531
KIRC	2.84919	High TmS	0	1657
KIRC	1.53631	High TmS	0	1373
KIRC	0.564927	Low TmS	0	139
KIRC	2.77141	High TmS	0	3987
KIRC	1.46944	High TmS	0	2190
KIRC	1.28163	High TmS	1	900
KIRC	2.69252	High TmS	1	2219
KIRC	1.36534	High TmS	1	595
KIRC	0.446358	Low TmS	0	1889
KIRC	0.611936	Low TmS	0	2231
KIRC	0.803005	Low TmS	0	2038
KIRC	1.5544	High TmS	0	3615
KIRC	0.884449	Low TmS	0	2299
KIRC	1.37762	High TmS	0	1906
KIRC	1.09589	Low TmS	0	3639
KIRC	0.627328	Low TmS	0	2799
KIRC	1.02675	Low TmS	1	102
KIRC	0.626801	Low TmS	1	2780
KIRC	0.449994	Low TmS	0	3146
KIRC	0.438221	Low TmS	0	774
KIRC	0.819544	Low TmS	0	18
KIRC	1.09029	Low TmS	0	1928
KIRC	0.550454	Low TmS	0	2830
KIRC	0.87046	Low TmS	0	3267
KIRC	0.643813	Low TmS	0	1929
KIRC	3.66502	High TmS	0	1789
KIRC	0.288153	Low TmS	0	2419
KIRC	1.90005	High TmS	1	951
KIRC	1.11215	High TmS	1	174
KIRC	0.825062	Low TmS	0	2789
KIRC	1.16502	High TmS	0	1683
KIRC	0.49287	Low TmS	0	662
KIRC	0.353236	Low TmS	0	2564
KIRC	2.43598	High TmS	0	685
KIRC	0.353455	Low TmS	1	62
KIRC	1.30192	High TmS	1	110
KIRC	1.16222	High TmS	0	386
KIRC	0.64452	Low TmS	0	2439
KIRC	0.490661	Low TmS	0	2067
KIRC	0.719431	Low TmS	0	1997
KIRC	0.576146	Low TmS	0	373
KIRC	0.671589	Low TmS	0	693
KIRC	0.99314	Low TmS	0	1329
KIRC	0.963612	Low TmS	0	1398
KIRC	0.413128	Low TmS	0	551
KIRC	1.09429	Low TmS	0	119
KIRC	0.297619	Low TmS	0	206
KIRC	2.03828	High TmS	0	1091
KIRC	0.836954	Low TmS	0	61
KIRC	2.61002	High TmS	0	607
KIRC	2.409	High TmS	0	700
KIRC	1.03904	Low TmS	0	498
KIRC	1.23533	High TmS	0	356

## Sheet: EDFig.9c
METABRIC, triple-negative breast carcinoma treated with chemotherapy (Lymph node positive)
TmS	TmS.category	Lymph node status	Age.at.Diagnosis	OS	OS.time	Relapse	Relapse.Free.Time
4.707	High TmS	Postive	50.42	1	28.5	1	26.28
3.66082	High TmS	Postive	82.65	1	31.3	1	13.82
3.92287	High TmS	Postive	55.02	0	141.167	0	139.31
7.74603	High TmS	Postive	52.19	0	193.167	0	190.63
2.12416	High TmS	Postive	38.99	1	11.8667	1	11.71
0.926507	Low TmS	Postive	45.39	0	22.2333	0	21.94
3.32843	High TmS	Postive	34.3	1	5.83333	1	5.76
0.54849	Low TmS	Postive	44.02	1	9.83333	1	9.7
1.31783	Low TmS	Postive	61.11	1	43.1333	1	16.12
4.62292	High TmS	Postive	58.98	1	39.3	1	19.28
6.40419	High TmS	Postive	56.41	0	82.1	0	81.02
7.9273	High TmS	Postive	52.43	1	18.9333	1	13.26
2.30927	High TmS	Postive	78.27	1	11.0667	1	10.92
1.36223	Low TmS	Postive	57.41	0	175.633	0	173.32
3.83351	High TmS	Postive	68.19	0	136.167	0	134.38
4.62912	High TmS	Postive	47.94	0	278.267	0	274.61
1.43097	Low TmS	Postive	30.95	0	274.4	0	270.79
4.02018	High TmS	Postive	36.5	0	235.667	0	232.57
3.32218	High TmS	Postive	58.48	1	19.7333	1	18.91
5.84651	High TmS	Postive	34.83	1	125.6	1	102.66
2.72999	High TmS	Postive	33.9	1	31.9333	1	31.51
4.15129	High TmS	Postive	31.02	0	262.133	0	258.68
1.79644	High TmS	Postive	50.45	0	263.233	0	259.77
6.03951	High TmS	Postive	39.7	0	262.633	0	259.18
5.77238	High TmS	Postive	55.3	1	32.0333	1	27.11
1.75654	High TmS	Postive	47.74	0	254.267	0	250.92
1.91088	High TmS	Postive	43.51	1	28.5667	1	20.95
1.81255	High TmS	Postive	50.26	0	167.433	0	165.23
2.5342	High TmS	Postive	42.17	0	227.933	0	224.93
3.31392	High TmS	Postive	44.94	0	248.767	0	245.49
2.59489	High TmS	Postive	29.92	1	32.9333	1	22.11
1.97232	High TmS	Postive	42.72	0	236.067	0	232.96
1.10252	Low TmS	Postive	38.49	1	23.2	1	18.72
1.28009	Low TmS	Postive	59.29	0	226.733	0	223.75
1.06821	Low TmS	Postive	51.36	1	32.8333	1	19.54
10.0923	High TmS	Postive	50.79	0	229.333	0	226.32
4.55781	High TmS	Postive	40.83	1	282.833	0	279.11
1.72378	Low TmS	Postive	37.53	1	39.8667	1	19.47
11.3029	High TmS	Postive	64.68	1	83.6667	0	82.57
2.15671	High TmS	Postive	67.8	1	35.2333	1	23.52
5.26943	High TmS	Postive	26.72	0	149.867	0	147.89
0.711118	Low TmS	Postive	56.27	1	19.7333	1	10.13
4.53744	High TmS	Postive	38.93	1	27.4	1	10.13
1.95161	High TmS	Postive	49.92	1	40.6333	1	35.1
2.08224	High TmS	Postive	43.51	1	31.4333	1	23.09
1.4369	Low TmS	Postive	33.92	1	70.6	1	27.96
5.1691	High TmS	Postive	65.53	1	20.1333	1	15.26
1.83247	High TmS	Postive	33.55	1	75.2333	1	63.55
1.63852	Low TmS	Postive	65.76	0	223.3	0	220.36
3.72857	High TmS	Postive	47.38	0	213.9	0	211.09
5.3263	High TmS	Postive	52.23	1	50.2333	1	18.88
1.2315	Low TmS	Postive	69.93	1	30.3667	1	18.22
3.06053	High TmS	Postive	40.57	0	77.4	0	76.38
3.63541	High TmS	Postive	63.48	1	27.3	1	19.7
0.698995	Low TmS	Postive	74.98	1	43.4	1	22.5
6.81688	High TmS	Postive	42.05	1	144.667	1	134.9
9.37926	High TmS	Postive	63.02	0	166.667	0	164.47
5.83609	High TmS	Postive	49.63	1	84.9	1	22.04
1.70156	Low TmS	Postive	53.35	1	16.7	1	4.97
1.49691	Low TmS	Postive	52.09	0	194.3	0	191.74
2.04199	High TmS	Postive	37.27	1	30.9333	1	25.23
4.75737	High TmS	Postive	51.25	1	162.833	1	123.75
1.37476	Low TmS	Postive	40.21	1	14.8	1	10.56
3.03107	High TmS	Postive	43.08	0	98.5667	0	97.27
4.17769	High TmS	Postive	38.44	0	234.4	1	20.23
6.19931	High TmS	Postive	39.7	0	224.433	0	221.48
2.34319	High TmS	Postive	55.43	0	136	0	134.21
0.465649	Low TmS	Postive	41.79	1	22.6667	1	18.32
3.89362	High TmS	Postive	28.29	1	10.6333	1	0.69
6.29815	High TmS	Postive	58.83	0	221.933	0	219.01
3.01706	High TmS	Postive	41.29	0	165.433	0	163.26
2.57799	High TmS	Postive	51.22	0	182.833	0	180.43
0.984134	Low TmS	Postive	48.59	1	14.7	1	12.2
2.84272	High TmS	Postive	36.93	1	22.4	1	17.5
3.99689	High TmS	Postive	53.68	1	27.8667	1	9.05
5.03817	High TmS	Postive	52.85	1	89.5333	1	40.1
2.70013	High TmS	Postive	54.44	0	58.6	0	57.83
3.61364	High TmS	Postive	68.28	1	54.7667	1	18.85
2.49297	High TmS	Postive	36.63	0	135.333	0	133.55
3.48541	High TmS	Postive	66.66	1	27.9667	1	6.38
3.17017	High TmS	Postive	60.58	0	85.3667	0	84.24
5.28071	High TmS	Postive	54.48	0	120.433	0	118.85
1.7919	High TmS	Postive	57.62	0	81.0333	0	79.97
5.15566	High TmS	Postive	64.24	0	89.7667	0	88.59
1.74681	High TmS	Postive	66.61	1	5.06667	0	5
8.52284	High TmS	Postive	47.7	0	118.9	0	117.34
3.15251	High TmS	Postive	48.52	0	109.767	0	108.32
8.22658	High TmS	Postive	54.53	0	128.367	0	126.68
2.79865	High TmS	Postive	44.42	0	138.333	0	136.51
8.46917	High TmS	Postive	41.14	0	149.767	0	147.8
1.73971	High TmS	Postive	28.78	0	147.167	0	145.23
3.51599	High TmS	Postive	38.17	0	166.033	0	163.85
3.15558	High TmS	Postive	49.61	1	55	1	40.46
5.23874	High TmS	Postive	45.11	1	15.0667	1	9.87
6.89017	High TmS	Postive	28.37	1	195.367	1	136.58
2.48556	High TmS	Postive	36.6	1	21.1667	1	13.19
2.52689	High TmS	Postive	50.84	0	175.167	0	172.86
METABRIC, triple-negative breast carcinoma treated with chemotherapy (Lymph node negative)
TmS	TmS.category	Lymph node status	Age.at.Diagnosis	OS	OS.time	Relapse	Relapse.Free.Time
3.10883	High TmS	Negative	52.14	0	153.967	0	151.94
0.668619	Low TmS	Negative	39.84	1	66.7333	1	31.74
9.1116	High TmS	Negative	37.87	0	10.8333	0	10.69
11.7974	High TmS	Negative	59.18	0	78.7667	0	77.73
1.43612	Low TmS	Negative	41.41	0	146.9	0	144.97
6.12039	High TmS	Negative	39.86	1	62.7667	1	46.64
3.44737	High TmS	Negative	56.45	0	60.6667	0	59.87
6.52816	High TmS	Negative	55.28	1	22.4667	1	18.78
2.1063	High TmS	Negative	48.58	1	26.2667	1	20.39
3.55393	High TmS	Negative	34.92	0	76.7333	0	75.72
3.773	High TmS	Negative	56.96	0	72.2667	0	71.32
1.25291	Low TmS	Negative	54.22	1	36.4	1	33.42
2.31731	High TmS	Negative	36.56	0	67.4667	0	66.58
6.14111	High TmS	Negative	62.81	0	114.467	0	112.96
5.32086	High TmS	Negative	48.47	0	65.8667	0	65
0.824279	Low TmS	Negative	60.2	0	48.8	0	48.16
3.31831	High TmS	Negative	50.39	0	75.4	0	74.41
2.45456	High TmS	Negative	58.83	1	112.4	0	110.92
2.61137	High TmS	Negative	59.22	1	16.6	1	13.75
5.89105	High TmS	Negative	60.96	1	19.8333	1	12.47
1.66369	Low TmS	Negative	60.45	1	21.9333	1	9.8
METABRIC, triple-negative breast carcinoma treated with chemotherapy (Lymph node positive, age<50)
TmS	TmS.category	Lymph node status	Age.at.Diagnosis	OS	OS.time	Relapse	Relapse.Free.Time
2.12416	High TmS	Postive	38.99	1	11.8667	1	11.71
0.926507	Low TmS	Postive	45.39	0	22.2333	0	21.94
3.32843	High TmS	Postive	34.3	1	5.83333	1	5.76
0.54849	Low TmS	Postive	44.02	1	9.83333	1	9.7
4.62912	High TmS	Postive	47.94	0	278.267	0	274.61
1.43097	Low TmS	Postive	30.95	0	274.4	0	270.79
4.02018	High TmS	Postive	36.5	0	235.667	0	232.57
5.84651	High TmS	Postive	34.83	1	125.6	1	102.66
2.72999	High TmS	Postive	33.9	1	31.9333	1	31.51
4.15129	High TmS	Postive	31.02	0	262.133	0	258.68
6.03951	High TmS	Postive	39.7	0	262.633	0	259.18
1.75654	High TmS	Postive	47.74	0	254.267	0	250.92
1.91088	High TmS	Postive	43.51	1	28.5667	1	20.95
2.5342	High TmS	Postive	42.17	0	227.933	0	224.93
3.31392	High TmS	Postive	44.94	0	248.767	0	245.49
2.59489	High TmS	Postive	29.92	1	32.9333	1	22.11
1.97232	High TmS	Postive	42.72	0	236.067	0	232.96
1.10252	Low TmS	Postive	38.49	1	23.2	1	18.72
4.55781	High TmS	Postive	40.83	1	282.833	0	279.11
1.72378	Low TmS	Postive	37.53	1	39.8667	1	19.47
5.26943	High TmS	Postive	26.72	0	149.867	0	147.89
4.53744	High TmS	Postive	38.93	1	27.4	1	10.13
1.95161	High TmS	Postive	49.92	1	40.6333	1	35.1
2.08224	High TmS	Postive	43.51	1	31.4333	1	23.09
1.4369	Low TmS	Postive	33.92	1	70.6	1	27.96
1.83247	High TmS	Postive	33.55	1	75.2333	1	63.55
3.72857	High TmS	Postive	47.38	0	213.9	0	211.09
3.06053	High TmS	Postive	40.57	0	77.4	0	76.38
6.81688	High TmS	Postive	42.05	1	144.667	1	134.9
5.83609	High TmS	Postive	49.63	1	84.9	1	22.04
2.04199	High TmS	Postive	37.27	1	30.9333	1	25.23
1.37476	Low TmS	Postive	40.21	1	14.8	1	10.56
3.03107	High TmS	Postive	43.08	0	98.5667	0	97.27
4.17769	High TmS	Postive	38.44	0	234.4	1	20.23
6.19931	High TmS	Postive	39.7	0	224.433	0	221.48
0.465649	Low TmS	Postive	41.79	1	22.6667	1	18.32
3.89362	High TmS	Postive	28.29	1	10.6333	1	0.69
3.01706	High TmS	Postive	41.29	0	165.433	0	163.26
0.984134	Low TmS	Postive	48.59	1	14.7	1	12.2
2.84272	High TmS	Postive	36.93	1	22.4	1	17.5
2.49297	High TmS	Postive	36.63	0	135.333	0	133.55
8.52284	High TmS	Postive	47.7	0	118.9	0	117.34
3.15251	High TmS	Postive	48.52	0	109.767	0	108.32
2.79865	High TmS	Postive	44.42	0	138.333	0	136.51
8.46917	High TmS	Postive	41.14	0	149.767	0	147.8
1.73971	High TmS	Postive	28.78	0	147.167	0	145.23
3.51599	High TmS	Postive	38.17	0	166.033	0	163.85
3.15558	High TmS	Postive	49.61	1	55	1	40.46
5.23874	High TmS	Postive	45.11	1	15.0667	1	9.87
6.89017	High TmS	Postive	28.37	1	195.367	1	136.58
2.48556	High TmS	Postive	36.6	1	21.1667	1	13.19

## Sheet: EDFig.9d
METABRIC, ER+&HER2-, Oncotype DX high risk group treated with chemotherapy, Lymph Node Status = positive
TmS	TmS.category	Lymph node status	Age.at.Diagnosis	OS	OS.time	Relapse	Relapse.Free.Time
2.34201	High TmS	Postive	48.87	1	163.7	1	151.28
2.58435	High TmS	Postive	47.68	0	164.933	0	162.76
1.33073	High TmS	Postive	56.45	0	91.6	0	90.39
1.42085	High TmS	Postive	43.39	0	131.067	0	129.34
1.43912	High TmS	Postive	50.45	1	81.3333	1	43.22
1.19461	Low TmS	Postive	66.58	1	36.4333	1	24.57
2.16019	High TmS	Postive	46.85	0	123.267	1	52.07
0.907687	Low TmS	Postive	32.99	1	29.6667	1	14.18
0.527515	Low TmS	Postive	30.67	1	45.1667	1	17.11
1.34092	High TmS	Postive	49.94	0	274.5	0	270.89
0.791644	Low TmS	Postive	59.78	0	221.233	0	218.32
0.779973	Low TmS	Postive	38.2	1	50.7667	1	28.29
3.79065	High TmS	Postive	50.24	0	185.3	1	73.98
1.49822	High TmS	Postive	64.64	1	45.7333	1	27.86
0.83937	Low TmS	Postive	57.99	1	12.2667	1	10.82
5.37337	High TmS	Postive	40.75	1	17.6667	1	11.78
1.84369	High TmS	Postive	35.02	1	185.7	1	125.16
2.84034	High TmS	Postive	67.88	1	53.3667	1	41.71
METABRIC, ER+&HER2-, Oncotype DX high risk group treated with chemotherapy, Age < 50
TmS	TmS.category	Lymph node status	Age.at.Diagnosis	OS	OS.time	Relapse	Relapse.Free.Time
2.34201	High TmS	Postive	48.87	1	163.7	1	151.28
2.58435	High TmS	Postive	47.68	0	164.933	0	162.76
2.51408	High TmS	Negative	45.43	0	140.867	0	139.01
13.7045	High TmS	Negative	43.15	1	42.7	1	22.7
1.42085	High TmS	Postive	43.39	0	131.067	0	129.34
2.16019	High TmS	Postive	46.85	0	123.267	1	52.07
0.907687	Low TmS	Postive	32.99	1	29.6667	1	14.18
0.527515	Low TmS	Postive	30.67	1	45.1667	1	17.11
1.34092	High TmS	Postive	49.94	0	274.5	0	270.89
0.779973	Low TmS	Postive	38.2	1	50.7667	1	28.29
5.37337	High TmS	Postive	40.75	1	17.6667	1	11.78
1.84369	High TmS	Postive	35.02	1	185.7	1	125.16
