# Supplementary material for: Estimation of tumor cell total mRNA expression in 15 cancer types predicts disease progression
Source: Nat Biotechnol. 2022 Jun 13;40(11):1624–33. doi: 10.1038/s41587-022-01342-x (PMC9646498; doi:10.1038/s41587-022-01342-x)
Supplement: Source Data Extended Data Fig. 10 — Statistical Source Data [file 41587_2022_1342_MOESM24_ESM.xlsx]

## Sheet: EDFig.10a
Tumor proportion	Purity	Ploidy	TmS
0.540837	0.24	3.9	1.91279
0.482562	0.2	2.9	2.57269
0.539009	0.16	3.6	3.41029
0.595545	0.18	3.8	3.53046
0.62946	0.3	4	1.98189
0.616962	0.54	2.5	1.09767
0.580542	0.16	3	4.84411
0.792078	0.51	3	2.44007
0.737968	0.24	5.9	3.02317
0.753126	0.54	3.2	1.62418
0.510588	0.49	1.9	1.143
0.66438	0.36	5.5	1.27972
0.543181	0.19	5.3	1.91287
0.570814	0.27	3.4	2.11524
0.596243	0.49	3.5	0.878292
0.523387	0.2	3.3	2.66216
0.543435	0.2	2.8	3.40076
0.556251	0.28	3.2	2.0146
0.512904	0.22	2.8	2.66665
0.590418	0.31	3.6	1.78251
0.565404	0.28	3.9	1.71559
0.549185	0.57	2.3	0.799129
0.493363	0.25	2.2	2.65582
0.546277	0.18	2.7	4.06284
0.638927	0.33	3.1	2.31785
0.545597	0.18	5	2.18793
0.571984	0.49	3.2	0.869318
0.582932	0.25	4.7	1.78428
0.52994	0.19	4.4	2.18465
0.608104	0.36	1.9	2.90376
0.503902	0.17	2.5	3.96733
0.59244	0.31	2.7	2.39666
0.538232	0.25	2.6	2.68982
0.625029	0.36	2.7	2.19506
0.55828	0.26	2.6	2.76707
0.644937	0.27	3.7	2.6546
0.584671	0.24	3.7	2.40963
0.674457	0.3	5.1	1.89575
0.828945	0.59	4.1	1.64273
0.617668	0.56	2	1.26935
0.67417	0.71	2	0.845119
0.816943	0.35	3.1	5.3471
0.831594	0.36	3.1	5.66369
0.702185	0.18	2.9	7.40762
0.653869	0.52	2.3	1.51632
0.789047	0.27	2.7	7.49106
0.641548	0.5	2.4	1.49148
0.788854	0.59	2.4	2.16354
0.842023	0.63	2.4	2.60861
0.577034	0.27	3.2	2.30534
0.524757	0.25	3.3	2.00761
0.577178	0.28	3.1	2.26462
0.62721	0.26	5.4	1.77355
0.560519	0.2	5.4	1.88949
0.669416	0.22	5.4	2.65903
0.520935	0.17	4.3	2.46934
0.491376	0.26	2	2.74964
0.724901	0.62	2	1.61503
0.628816	0.4	2	2.54112
0.723237	0.53	2	2.31737
0.695039	0.51	2	2.18973
0.515367	0.28	2.3	2.37783
0.538935	0.26	2.5	2.66148
0.559857	0.48	3.9	0.706661
0.750785	0.58	4.4	0.991607
0.687509	0.56	4.3	0.80402
0.642026	0.46	4.3	0.97926
0.648027	0.44	4.2	1.11584
0.684494	0.51	4.3	0.969506
0.609384	0.22	4.9	2.2576
0.614542	0.43	5.1	0.828783
0.58245	0.27	3.7	2.03862
0.594591	0.22	3.9	2.66663
0.653714	0.33	3.8	2.01726
0.750387	0.61	4	0.961001
0.766009	0.51	3.7	1.70015
0.838918	0.67	2.2	2.33196
0.789443	0.37	3.2	3.98998
0.818974	0.58	3.9	1.68003
0.798536	0.68	1.9	1.96342
0.791669	0.27	5.3	3.87705
0.76138	0.33	3.7	3.50173
0.770959	0.34	5.3	2.46569
0.760868	0.66	1.9	1.72537
0.645803	0.25	5	2.18795
0.840417	0.74	2.8	1.32167
0.78858	0.4	3.2	3.4968
0.766839	0.58	5.9	0.807325
0.661609	0.37	3.2	2.08066
0.61687	0.31	3.4	2.10808
0.660071	0.58	3.3	0.852197
0.710908	0.63	3.4	0.84955
0.625904	0.52	3.4	0.908477
0.655817	0.46	3.2	1.39801
0.759329	0.46	3.6	2.05764
0.837214	0.52	3.3	2.87722
0.776331	0.45	3.3	2.57103
0.661549	0.18	4.8	3.71019
0.824616	0.67	3.4	1.36223
0.824856	0.66	3.4	1.42715
0.563722	0.24	3.4	2.40688
0.70195	0.28	3.5	3.46062
0.713998	0.33	3.5	2.89635
0.706963	0.41	3.5	1.98383
0.714765	0.41	3.6	2.00335
0.744619	0.23	3.3	5.91596
0.746414	0.56	3.9	1.186
0.698482	0.43	3.9	1.57475
0.758687	0.3	4	3.66799
0.681778	0.41	3.9	1.58105
0.808212	0.84	2.1	0.764459
0.82345	0.83	2.1	0.909813
0.822659	0.86	2.1	0.7192
0.612682	0.25	4.2	2.2598
0.760895	0.59	3.5	1.26366
0.676988	0.54	3.5	1.02021

## Sheet: EDFig.10b-c
TmSmax	TmSmed	% subclonal CAN	Range of TmS
3.53046	3.47038	0.674415	0.0498964
3.02317	2.44007	0.625597	0.898555
1.91287	1.5963	0.682228	0.577429
3.40076	2.3887	0.753499	1.94996
1.78251	1.74905	0.340432	0.0494687
2.65582	1.72747	0.598563	1.73335
4.06284	2.31785	0.604554	0.890549
1.78428	1.3268	0.163635	1.03279
3.96733	2.68982	0.759663	0.851635
2.6546	2.53211	0.597238	0.136959
1.26935	1.05723	0.246338	0.579294
7.40762	5.66369	0.805863	0.469935
7.49106	2.16354	0.556772	2.32965
2.30534	2.26462	0.345742	0.194438
2.65903	2.17942	0.473114	0.480762
2.54112	2.25355	0.0749292	0.890589
2.66148	2.51965	0.206533	0.160465
1.11584	0.97926	0.101081	0.192645
2.66663	2.34194	0.316088	0.402484
3.98998	2.33196	0.878243	1.23085
3.87705	2.21455	0.55425	1.2076
2.18795	1.75481	0.432528	0.730393
3.4968	2.09437	0.793962	2.11136
1.39801	0.880337	0.467377	0.719892
2.87722	2.72412	0.382153	0.1643
3.71019	1.42715	0.444705	1.44781
3.46062	2.44985	0.312943	0.805272
3.66799	1.5779	0.658644	1.62482
0.909813	0.764459	0.0421595	0.33787
1.26366	1.14193	0.00139726	0.304855

## Sheet: EDFig.10d-e
TmSmax	TmSmed	Recurrence or death	Time_to_recurrence_or_death (months)
1.91279	1.91279	0	16.8329
3.71985	2.78219	1	10.6849
4.90745	3.53046	1	21.337
1.98189	1.98189	0	16.9644
1.09767	1.09767	0	13.8411
4.84411	4.84411	0	18.6411
3.02317	2.44007	0	8.81096
1.143	1.143	0	16.1753
2.97951	1.91287	0	22.0274
3.40076	2.3887	0	24.6575
2.0146	2.0146	0	15.4521
4.98305	3.82485	0	23.8027
1.78251	1.74905	1	17.6548
2.65582	1.72747	1	10.389
4.06284	2.31785	0	28.5041
1.78428	1.3268	0	5.91781
2.18465	2.18465	0	24.6247
2.90376	2.90376	0	19.2
5.44079	2.72845	1	1.77534
2.6546	2.53211	0	18.3781
1.89575	1.89575	0	20.4822
1.64273	1.64273	0	1.64384
1.26935	1.05723	0	19.1342
8.15941	6.53565	1	10.0603
7.49106	2.16354	1	10.2904
2.30534	2.26462	0	24.4603
2.65903	2.17942	1	3.45205
2.74964	2.74964	0	24.0329
2.54112	2.25355	0	21.337
2.66148	2.51965	0	19.5616
0.706661	0.706661	0	15.9123
1.11584	0.97926	1	16.5699
5.49163	4.55398	0	21.337
0.828783	0.828783	0	21.1068
2.03862	2.03862	0	23.8685
2.66663	2.34194	0	26.9918
4.34784	2.65442	0	23.2767
3.98998	2.80823	1	24.4274
3.87705	2.21455	1	8.71233
2.18795	1.75481	0	22.9808
3.4968	2.09437	0	25.0192
5.13738	0.908477	0	22.4877
2.05764	2.05764	0	16.2082
2.87722	2.72412	0	29.2274
3.71019	1.42715	1	4.99726
4.35517	3.38102	0	24.9863
3.46062	2.44985	0	3.61644
5.91596	5.91596	1	16.274
3.66799	1.5779	0	21.337
0.909813	0.764459	0	19.3973
4.7881	4.1364	0	12.6904
1.26366	1.14193	0	27.1233
